# Supplementary material for: A genome variation map provides insights into the genetics of walnut adaptation and agronomic traits
Source: Genome Biol. 2021 Oct 27;22:300. doi: 10.1186/s13059-021-02517-6 (PMC8554829; doi:10.1186/s13059-021-02517-6)
Supplement: Supplementary file 1 — Additional file 1: Table S1. Data information for all walnut accessions used in this study. [file 13059_2021_2517_MOESM1_ESM.xlsx]

## Sheet: TableS1
Table S1 | Data information of all walnut accessions used in this study.
(1) Generated in this study
No.	SampleID	SRR ID	Data (Gb)	Depth (x)	Mapping Pct.	Region	Country	longtitude	latitude	Type	Improved or not	PC1	PC2	PC3	JS	JR1	JR2	JR3
1	YN40	SRR14430247	12.6044	23.3415	0.8805	China_Yunnan	China	99.658	27.861	Admixed	no	-0.0434211	-0.00761544	-0.00682899	0.587102	0.296352	0.116545	1e-06
2	YN39	SRR14430246	14.8186	27.4419	0.8893	China_Yunnan	China	99.465	27.736	Admixed	no	-0.0488728	-0.00871696	-0.00648764	0.625695	0.299057	0.075247	1e-06
3	YN37	SRR14430643	16.5033	30.5616	0.8982	China_Yunnan	China	99.577	27.875	Admixed	no	-0.0634466	-0.0163512	-0.0104489	0.75076	0.169023	0.080216	1e-06
4	YN38	SRR14429998	17.4072	32.2355	0.8965	China_Yunnan	China	99.489	27.938	Admixed	no	-0.0684712	-0.0146698	-0.013691	0.805713	0.194286	1e-06	1e-06
5	YN34	SRR14430470	16.5862	30.7152	0.8798	China_Yunnan	China	99.559	27.992	Admixed	no	-0.0719073	-0.0225306	-0.0159587	0.789861	0.102138	0.107999	1e-06
6	YN42	SRR14430220	16.6903	30.908	0.8718	China_Yunnan	China	99.432	28.179	Admixed	no	-0.0533223	-0.0128846	-0.0117362	0.661203	0.201539	0.137257	1e-06
7	YN-43	SRR14429989	7.47871	13.8495	0.8859	China_Yunnan	China	99.485	28.147	Admixed	no	-0.0574206	-0.0220366	-0.0175199	0.681494	0.115744	0.175557	0.027205
8	HuB-8	SRR14430430	6.10816	11.3114	0.8829	China_Hubei	China	111.221	31.907	Admixed	no	-0.0349878	-0.0258998	-0.0509138	0.507071	1e-06	0.492927	1e-06
9	HuB-10	SRR14430261	7.61744	14.1064	0.8862	China_Hubei	China	111.221	31.907	Admixed	no	-0.0352097	-0.0261782	-0.0511481	0.507921	1e-06	0.492077	1e-06
10	YN31	SRR14430133	16.7254	30.9729	0.8724	China_Yunnan	China	99.964	25.668	Admixed	no	-0.0340101	-0.0237157	-0.0437772	0.509042	1e-06	0.490578	0.000379
11	SC19	SRR14430245	7.75498	14.3611	0.8704	China_Sichuan	China	104.057	30.249	Admixed	no	-0.0379717	-0.00459598	-0.0171065	0.546235	0.263982	0.189782	1e-06
12	SC17	SRR14430401	6.97722	12.9208	0.8979	China_Sichuan	China	105.386	31.223	Admixed	no	-0.0325177	-0.0209737	-0.0377702	0.50589	1e-06	0.494108	1e-06
13	YN28	SRR14430390	15.195	28.1389	0.8669	China_Yunnan	China	99.964	25.668	Admixed	no	-0.0377218	-0.027091	-0.0514794	0.525608	1e-06	0.474391	1e-06
14	YN2	SRR14430379	15.5473	28.7913	0.8541	China_Yunnan	China	103.38	23.36	Admixed	no	-0.0376835	-0.0271936	-0.0513163	0.525294	1e-06	0.474704	1e-06
15	YN8	SRR14430741	14.3485	26.5712	0.8464	China_Yunnan	China	99.964	25.668	Admixed	no	-0.0504161	-0.0337093	-0.0569186	0.59836	1e-06	0.401638	1e-06
16	HuB16	SRR14430730	7.52609	13.9372	0.9104	China_Hubei	China	111.221	31.907	Admixed	no	-0.0376063	-0.0233573	-0.04174	0.538007	1e-06	0.461992	1e-06
17	SC23	SRR14430719	7.40706	13.7168	0.9028	China_Sichuan	China	105.112	29.804	Admixed	no	-0.0426223	-0.0293869	-0.0512515	0.55533	1e-06	0.444668	1e-06
18	GZ-19	SRR14430708	7.89945	14.6286	0.8922	China_Guizhou	China	104.204	26.392	Admixed	no	-0.0286845	-0.0180922	-0.0330029	0.470303	0.056635	0.473061	1e-06
19	LS12	SRR14430697	7.32705	13.5686	0.8783	China_Sichuan	China	100.929	28.131	Admixed	no	-0.0236877	-0.0169363	-0.0323608	0.42371	0.095437	0.474652	0.006202
20	LS7	SRR14430654	7.79442	14.4341	0.8989	China_Sichuan	China	102.018	27.302	Admixed	no	-0.0291958	-0.0193711	-0.0345361	0.474632	0.04561	0.479758	1e-06
21	LS11	SRR14430642	7.62795	14.1258	0.8857	China_Sichuan	China	101.276	27.931	Admixed	no	-0.0289075	-0.0193808	-0.0345977	0.471716	0.046531	0.481752	1e-06
22	CQ02	SRR14430631	8.20675	15.1977	0.9028	China_Chongqing	China	106.28	29.49	Admixed	no	-0.0603407	-0.0018145	0.00329582	0.750662	0.249337	1e-06	1e-06
23	CQ01	SRR14430207	6.00905	11.1279	0.9037	China_Chongqing	China	106.28	29.49	Admixed	no	-0.0703172	-0.00791279	0.000832627	0.823776	0.176223	1e-06	1e-06
24	YN21	SRR14430196	12.9295	23.9435	0.8596	China_Yunnan	China	101.32	25.72	Admixed	no	-0.0565661	-0.0141705	-0.016341	0.746246	1e-06	0.253752	1e-06
25	LS2	SRR14430185	6.1053	11.3061	0.875	China_Sichuan	China	102.109	27.319	JS	no	-0.106585	-0.0361005	-0.0175949	0.999998	1e-06	1e-06	1e-06
26	LS15	SRR14430118	7.16415	13.2669	0.8701	China_Sichuan	China	102.19	26.48	JS	no	-0.107112	-0.0361771	-0.0175589	0.999998	1e-06	1e-06	1e-06
27	YN20	SRR14430107	18.2459	33.7887	0.8474	China_Yunnan	China	99.964	25.668	JS	no	-0.0959136	-0.0286868	-0.0130762	0.999998	1e-06	1e-06	1e-06
28	YN12	SRR14430096	10.789	19.9797	0.867	China_Yunnan	China	99.964	25.668	JS	no	-0.107902	-0.0378916	-0.0179891	0.999998	1e-06	1e-06	1e-06
29	YN32	SRR14430020	14.9262	27.6412	0.8466	China_Yunnan	China	99.964	25.668	JS	no	-0.104689	-0.0342241	-0.0165838	0.999998	1e-06	1e-06	1e-06
30	GZ-22	SRR14430009	6.92131	12.8172	0.8915	China_Guizhou	China	104.192	26.583	JS	no	-0.0985032	-0.0304834	-0.0128226	0.999998	1e-06	1e-06	1e-06
31	LS3	SRR14429997	6.90412	12.7854	0.8761	China_Sichuan	China	101.98	27.143	JS	no	-0.0970486	-0.0284819	-0.0120844	0.999997	1e-06	1e-06	1e-06
32	LS1	SRR14429954	6.39564	11.8438	0.8737	China_Sichuan	China	102.107	27.214	JS	no	-0.0944807	-0.0247017	-0.00686466	0.999997	1e-06	1e-06	1e-06
33	LS5	SRR14429943	7.79071	14.4272	0.8718	China_Sichuan	China	101.98	27.143	JS	no	-0.097978	-0.0302146	-0.0152145	0.999998	1e-06	1e-06	1e-06
34	LS4	SRR14430613	6.61811	12.2558	0.8921	China_Sichuan	China	102.107	27.214	JS	no	-0.0979277	-0.0299666	-0.0150923	0.999998	1e-06	1e-06	1e-06
35	YN1	SRR14430569	18.7131	34.6538	0.87	China_Yunnan	China	99.964	25.668	JS	no	-0.10444	-0.0368996	-0.0225887	0.999998	1e-06	1e-06	1e-06
36	LS10	SRR14430558	7.22123	13.3726	0.8561	China_Sichuan	China	101.28	27.928	JS	no	-0.0969539	-0.0313165	-0.0141728	0.999997	1e-06	1e-06	1e-06
37	LS6	SRR14430547	6.01805	11.1445	0.887	China_Sichuan	China	101.999	27.331	JS	no	-0.0867005	-0.0233454	-0.0145877	0.999997	1e-06	1e-06	1e-06
38	LS16	SRR14430503	7.77371	14.3958	0.8731	China_Sichuan	China	102.175	27.402	JS	no	-0.0911417	-0.0258454	-0.0112523	0.999997	1e-06	1e-06	1e-06
39	YN23	SRR14430492	12.8313	23.7618	0.8245	China_Yunnan	China	99.964	25.668	JS	no	-0.0960098	-0.0320379	-0.031065	0.999998	1e-06	1e-06	1e-06
40	YN13	SRR14430481	17.3822	32.1893	0.8793	China_Yunnan	China	99.95	26.11	JS	no	-0.099357	-0.0329057	-0.0212794	0.999998	1e-06	1e-06	1e-06
41	YN18	SRR14430469	11.9122	22.0597	0.8623	China_Yunnan	China	99.96	25.67	JS	no	-0.106937	-0.0389879	-0.0281724	0.999998	1e-06	1e-06	1e-06
42	LS8	SRR14430458	6.88748	12.7546	0.8734	China_Sichuan	China	102.01	27.385	JS	no	-0.0921592	-0.0250854	-0.0161325	0.999997	1e-06	1e-06	1e-06
43	YN26	SRR14430446	12.1086	22.4233	0.8125	China_Yunnan	China	99.964	25.668	JS	no	-0.0989317	-0.0328499	-0.0273342	0.999998	1e-06	1e-06	1e-06
44	YN22	SRR14430368	11.6612	21.5947	0.8663	China_Yunnan	China	99.964	25.668	JS	no	-0.101378	-0.0338385	-0.0200311	0.999998	1e-06	1e-06	1e-06
45	LS18	SRR14430357	7.19699	13.3278	0.8871	China_Sichuan	China	102.927	26.342	JS	no	-0.0884097	-0.0226521	-0.00748913	0.999997	1e-06	1e-06	1e-06
46	LS20	SRR14430687	8.17147	15.1323	0.8955	China_Sichuan	China	102.926	26.442	JS	no	-0.0872301	-0.0189447	-0.00751101	0.999998	1e-06	1e-06	1e-06
47	LS19	SRR14430676	7.53284	13.9497	0.8989	China_Sichuan	China	102.982	26.482	JS	no	-0.0968807	-0.0277438	-0.0116821	0.999998	1e-06	1e-06	1e-06
48	GZ-24	SRR14430665	8.1191	15.0354	0.8708	China_Guizhou	China	104.289	26.546	JS	no	-0.0843651	-0.0170567	-0.00427771	0.999998	1e-06	1e-06	1e-06
49	GZ-18	SRR14430242	7.80243	14.4489	0.8906	China_Guizhou	China	104.202	26.393	JS	no	-0.0863236	-0.0194678	-0.00666047	0.999998	1e-06	1e-06	1e-06
50	GZ-8	SRR14430231	7.59415	14.0632	0.8774	China_Guizhou	China	105.032	27.063	JS	no	-0.0837156	-0.0189221	-0.00743783	0.970136	0.029863	1e-06	1e-06
51	GZ-11	SRR14430219	6.50942	12.0545	0.8429	China_Guizhou	China	104.162	26.433	JS	no	-0.0847947	-0.0211413	-0.00927286	0.964891	0.035107	1e-06	1e-06
52	YN9	SRR14430176	15.2607	28.2606	0.8823	China_Yunnan	China	99.964	25.668	JS	no	-0.0808995	-0.0131874	-0.000835167	0.959713	0.040286	1e-06	1e-06
53	GZ-1	SRR14430165	6.14783	11.3849	0.8499	China_Guizhou	China	104.362	27.143	JS	no	-0.0801606	-0.0163151	-0.00569427	0.943416	0.056582	1e-06	1e-06
54	GZ-6	SRR14430154	6.84705	12.6797	0.8783	China_Guizhou	China	105.064	27.134	JS	no	-0.0814236	-0.0151522	-0.00301366	0.970637	0.029361	1e-06	1e-06
55	GZ-13	SRR14430087	6.81308	12.6168	0.8373	China_Guizhou	China	104.192	26.393	JS	no	-0.0778706	-0.0144326	-0.00156175	0.914472	0.085526	1e-06	1e-06
56	GZ-15	SRR14430076	6.65983	12.333	0.8074	China_Guizhou	China	104.183	26.403	JS	no	-0.0843831	-0.0195342	-0.00669276	0.999997	1e-06	1e-06	1e-06
57	GZ-14	SRR14430065	8.17565	15.1401	0.8704	China_Guizhou	China	104.182	26.403	JS	no	-0.0744708	-0.0120224	-0.00478321	0.908946	0.091053	1e-06	1e-06
58	GZ-12	SRR14430054	6.506	12.0481	0.8799	China_Guizhou	China	104.191	26.393	JS	no	-0.0711252	-0.00829506	-2.66e-05	0.999997	1e-06	1e-06	1e-06
59	LS9	SRR14430043	6.43273	11.9125	0.8785	China_Sichuan	China	100.844	28.145	JS	no	-0.0659265	-0.0107572	-0.00505613	0.80712	0.192878	1e-06	1e-06
60	LS13	SRR14430032	7.26448	13.4527	0.8868	China_Sichuan	China	100.649	28.281	JS	no	-0.0826374	-0.0190541	-0.00902441	0.957009	0.042989	1e-06	1e-06
61	GZ-7	SRR14429988	6.73842	12.4786	0.8712	China_Guizhou	China	105.033	27.063	JS	no	-0.0763854	-0.013426	-0.00108319	0.91009	0.089909	1e-06	1e-06
62	GZ-20	SRR14429977	7.33182	13.5774	0.888	China_Guizhou	China	104.223	26.482	JS	no	-0.0802753	-0.017741	-0.00284017	0.942896	0.057102	1e-06	1e-06
63	GZ-21	SRR14429966	7.45221	13.8004	0.8974	China_Guizhou	China	104.243	26.482	JS	no	-0.0703741	-0.00734319	0.00206273	0.855397	0.144602	1e-06	1e-06
64	GZ-5	SRR14430603	6.97328	12.9135	0.8719	China_Guizhou	China	105.063	27.141	JS	no	-0.0707634	-0.00737548	-0.000314206	0.855814	0.144184	1e-06	1e-06
65	GZ-2	SRR14430592	8.04953	14.9065	0.883	China_Guizhou	China	104.352	27.133	JS	no	-0.0905204	-0.0214403	-0.0056697	0.999998	1e-06	1e-06	1e-06
66	YN14	SRR14430581	18.0399	33.4073	0.8893	China_Yunnan	China	99.964	25.668	JS	no	-0.079471	-0.0134048	-0.00420044	0.920875	0.079124	1e-06	1e-06
67	YN10	SRR14430538	12.7204	23.5563	0.8541	China_Yunnan	China	99.964	25.668	JS	no	-0.0770366	-0.0121415	-6.19e-06	0.920296	0.079702	1e-06	1e-06
68	YN24	SRR14430527	16.1453	29.8986	0.8763	China_Yunnan	China	99.964	25.668	JS	no	-0.0759135	-0.00959775	-1.63e-05	0.999998	1e-06	1e-06	1e-06
69	YN16	SRR14430516	17.0434	31.5618	0.9046	China_Yunnan	China	99.964	25.668	JS	no	-0.0738312	-0.0092738	-0.000173841	0.913456	0.086542	1e-06	1e-06
70	GZ-3	SRR14430441	7.10822	13.1634	0.8626	China_Guizhou	China	105.062	27.143	JS	no	-0.0755627	-0.0116233	-0.000125639	0.930778	0.06922	1e-06	1e-06
71	GZ-23	SRR14430429	7.40896	13.7203	0.8874	China_Guizhou	China	104.163	26.451	JS	no	-0.077202	-0.0132592	-0.00336071	0.918481	0.081517	1e-06	1e-06
72	GZ-10	SRR14430418	6.94134	12.8543	0.856	China_Guizhou	China	104.162	26.433	JS	no	-0.07772	-0.0140673	-0.00354508	0.94484	0.055158	1e-06	1e-06
73	GZ-9	SRR14430343	6.79594	12.5851	0.8261	China_Guizhou	China	104.162	26.432	JS	no	-0.078097	-0.0130485	-0.000801623	0.999997	1e-06	1e-06	1e-06
74	GZ-17	SRR14430332	8.57469	15.8791	0.8803	China_Guizhou	China	104.163	26.432	JS	no	-0.0693299	-0.00646558	0.00398104	0.875632	0.124366	1e-06	1e-06
75	GZ-16	SRR14430321	6.36802	11.7926	0.8712	China_Guizhou	China	104.001	26.501	JS	no	-0.0711113	-0.00890092	0.00273564	0.881951	0.118047	1e-06	1e-06
76	HUB14	SRR14430310	10.1299	18.7591	0.9038	China_Hubei	China	111.221	31.907	JS	no	-0.0720193	-0.0153486	-0.00808024	0.861391	0.091137	0.047471	1e-06
77	YN11	SRR14430299	15.7548	29.1756	0.8793	China_Yunnan	China	99.964	25.668	JS	no	-0.0718382	-0.0103272	-0.00089532	0.885955	0.114043	1e-06	1e-06
78	HUN24	SRR14430288	11.0341	20.4336	0.8931	China_Hunan	China	109.3	26.29	JS	no	-0.0659096	-0.00578281	0.000994011	0.796135	0.203863	1e-06	1e-06
79	LS14	SRR14429942	6.48433	12.008	0.8739	China_Sichuan	China	102.16	26.46	JS	yes	-0.0775147	-0.0125177	-0.00643753	0.909477	0.090522	1e-06	1e-06
80	GZ-4	SRR14430272	8.45602	15.6593	0.8768	China_Guizhou	China	105.062	27.143	JS	no	-0.0790579	-0.0125256	-0.00285722	0.936422	0.063576	1e-06	1e-06
81	CQ103	SRR14430260	7.05414	13.0632	0.8912	China_Chongqing	China	108.862	29.356	JS	no	-0.0694694	-0.00840187	0.000884721	0.852499	0.147499	1e-06	1e-06
82	CQ102	SRR14430249	7.86127	14.5579	0.8891	China_Chongqing	China	108.862	29.356	JS	no	-0.0711554	-0.00847407	0.00104397	0.856335	0.143663	1e-06	1e-06
83	CQ101	SRR14430141	8.4244	15.6007	0.8604	China_Chongqing	China	108.588	29.285	JS	no	-0.0776762	-0.0105159	-0.00177247	0.932664	0.067334	1e-06	1e-06
84	CQ92	SRR14430140	6.37168	11.7994	0.8954	China_Chongqing	China	108.772	29.662	JS	no	-0.0756925	-0.0119151	-0.0018998	0.896763	0.103235	1e-06	1e-06
85	CQ93	SRR14430139	6.33381	11.7293	0.8888	China_Chongqing	China	108.844	29.602	JS	no	-0.0751298	-0.010967	-0.00260243	0.897728	0.102271	1e-06	1e-06
86	CQ91	SRR14430138	6.4558	11.9552	0.8985	China_Chongqing	China	108.602	29.84	JS	no	-0.0759964	-0.0100708	-0.00397567	0.904343	0.095655	1e-06	1e-06
87	CQ99	SRR14430137	6.55595	12.1406	0.8913	China_Chongqing	China	108.748	29.529	JS	no	-0.0798791	-0.0124277	-0.00145589	0.938936	0.061063	1e-06	1e-06
88	CQ120	SRR14430136	12.8194	23.7396	0.8971	China_Chongqing	China	108.49	28.33	JS	no	-0.0752525	-0.00959354	-0.00116318	0.88739	0.112608	1e-06	1e-06
89	HUN20	SRR14430135	10.7939	19.9887	0.895	China_Hunan	China	109.38	29.08	JS	no	-0.0752778	-0.0101745	-0.000515006	0.833588	0.16641	1e-06	1e-06
90	HUN11	SRR14430134	10.6071	19.6427	0.8828	China_Hunan	China	113.284	28.039	JS	no	-0.0767573	-0.010437	-0.00166756	0.84278	0.157218	1e-06	1e-06
91	CQ100	SRR14430132	7.44251	13.7824	0.8978	China_Chongqing	China	108.603	29.19	JS	no	-0.074791	-0.00944725	-0.00015926	0.889333	0.110665	1e-06	1e-06
92	HuN-7	SRR14430131	6.50671	12.0495	0.7945	China_Hunan	China	109.492	29.339	JS	no	-0.0632554	-0.00363794	0.00421438	0.782532	0.217466	1e-06	1e-06
93	HuN-9	SRR14430130	6.41411	11.878	0.8872	China_Hunan	China	109.529	29.2	JS	no	-0.0689077	-0.00870352	-0.000680015	0.843658	0.15634	1e-06	1e-06
94	HuN-10	SRR14430129	7.24028	13.4079	0.8827	China_Hunan	China	109.848	29.005	JS	no	-0.0777397	-0.0115063	-0.00018622	0.906614	0.093384	1e-06	1e-06
95	HuN-5	SRR14430128	6.79848	12.5898	0.877	China_Hunan	China	109.36	29.05	JS	no	-0.0686534	-0.00561788	0.000710284	0.850999	0.148999	1e-06	1e-06
96	HuN-1	SRR14430127	6.82938	12.647	0.8377	China_Hunan	China	109.36	29.06	JS	no	-0.06247	-0.000379269	0.0022826	0.777822	0.222177	1e-06	1e-06
97	HuN-6	SRR14430126	7.10547	13.1583	0.8898	China_Hunan	China	109.489	29.347	JS	no	-0.0687279	-0.0044636	3.46e-05	0.826662	0.173336	1e-06	1e-06
98	HuN-2	SRR14430125	6.57541	12.1767	0.8549	China_Hunan	China	109.36	29.06	JS	no	-0.0676662	-0.00332962	0.00321514	0.830226	0.169772	1e-06	1e-06
99	HuN-4	SRR14430124	8.50716	15.754	0.8928	China_Hunan	China	109.36	29.06	JS	no	-0.0690624	-0.00344597	0.00236475	0.843119	0.15688	1e-06	1e-06
100	HuN-3	SRR14430123	6.8826	12.7456	0.8814	China_Hunan	China	109.36	29.06	JS	no	-0.0711662	-0.00563859	0.000764414	0.865915	0.134083	1e-06	1e-06
101	CQ45	SRR14430243	6.83642	12.66	0.8732	China_Chongqing	China	109.26	30.38	JS-JR1	no	-0.0583892	-0.00130063	0.00327263	0.731988	0.26801	1e-06	1e-06
102	CQ49	SRR14430410	7.10667	13.1605	0.88	China_Chongqing	China	109.08	30.36	JS-JR1	no	-0.0533548	0.000844948	-0.000828071	0.675723	0.324275	1e-06	1e-06
103	CQ129	SRR14430409	9.74135	18.0395	0.6616	China_Chongqing	China	107.46	29.36	JS-JR1	no	-0.0553947	-0.00860529	-0.00510593	0.76559	0.208636	1e-06	0.025772
104	CQ72	SRR14430408	6.8593	12.7024	0.8883	China_Chongqing	China	107.32	30.09	JS-JR1	no	-0.0640824	-0.00302596	0.000648107	0.78017	0.219828	1e-06	1e-06
105	HuB47	SRR14430407	6.62158	12.2622	0.8917	China_Hubei	China	111.221	31.907	JS-JR1	no	-0.0528554	0.00570823	0.00924367	0.705125	0.294874	1e-06	1e-06
106	HuB45	SRR14430406	7.67246	14.2083	0.8916	China_Hubei	China	111.221	31.907	JS-JR1	no	-0.0600901	-0.000860701	0.00491291	0.755397	0.244602	1e-06	1e-06
107	HuB22	SRR14430405	6.94378	12.8589	0.8921	China_Hubei	China	111.221	31.907	JS-JR1	no	-0.0566251	0.00304318	0.00777808	0.735171	0.264828	1e-06	1e-06
108	HuB21	SRR14430404	6.92497	12.824	0.882	China_Hubei	China	111.221	31.907	JS-JR1	no	-0.0540099	0.00264188	0.00578912	0.704464	0.295534	1e-06	1e-06
109	CQ46	SRR14430403	6.52736	12.0877	0.8324	China_Chongqing	China	109.26	30.38	JS-JR1	no	-0.0559019	0.00165353	0.0041433	0.707068	0.29293	1e-06	1e-06
110	CQ94	SRR14430402	6.21362	11.5067	0.8939	China_Chongqing	China	109.512	30.543	JS-JR1	no	-0.0538448	0.000467865	0.00310355	0.682597	0.317401	1e-06	1e-06
111	CQ73	SRR14430400	6.3505	11.7602	0.8983	China_Chongqing	China	108.42	30.32	JS-JR1	no	-0.0513633	0.00462288	0.00728432	0.671063	0.328935	1e-06	1e-06
112	CQ44	SRR14430399	6.64844	12.3119	0.8816	China_Chongqing	China	109.26	30.38	JS-JR1	no	-0.0466919	0.00682624	0.00580462	0.630969	0.369029	1e-06	1e-06
113	CQ66	SRR14430398	7.70718	14.2726	0.8743	China_Chongqing	China	108.322	31.36	JS-JR1	no	-0.042508	0.00903036	0.00748147	0.590968	0.409031	1e-06	1e-06
114	CQ48	SRR14430397	6.0106	11.1307	0.8521	China_Chongqing	China	109.07	30.36	JS-JR1	no	-0.0508677	0.00547925	0.00877835	0.665182	0.334816	1e-06	1e-06
115	CQ43	SRR14430396	9.46633	17.5302	0.8954	China_Chongqing	China	109.2	30.36	JS-JR1	no	-0.0458217	0.00756836	0.0059851	0.60601	0.393988	1e-06	1e-06
116	CQ42	SRR14430395	8.43135	15.6136	0.889	China_Chongqing	China	109.19	30.36	JS-JR1	no	-0.0456096	0.00755785	0.00604607	0.604406	0.395592	1e-06	1e-06
117	CQ85	SRR14430394	7.00471	12.9717	0.9039	China_Chongqing	China	108.36	30.47	JS-JR1	no	-0.0489277	0.00780101	0.0102362	0.633885	0.366114	1e-06	1e-06
118	CQ65	SRR14430393	6.4983	12.0339	0.8832	China_Chongqing	China	108.454	31.375	JS-JR1	no	-0.0460102	0.00590519	0.00789625	0.608652	0.391347	1e-06	1e-06
119	CQ83	SRR14430392	7.95253	14.7269	0.8865	China_Chongqing	China	108.59	31.54	JS-JR1	no	-0.0402719	0.00909242	0.00847452	0.558056	0.441942	1e-06	1e-06
120	HuB-1	SRR14430391	7.60191	14.0776	0.8913	China_Hubei	China	111.221	31.907	JS-JR1	no	-0.0404907	0.0065004	0.00514896	0.552553	0.447446	1e-06	1e-06
121	HuB-5	SRR14430389	7.64009	14.1483	0.8861	China_Hubei	China	111.221	31.907	JS-JR1	no	-0.0446148	0.00787915	0.00898863	0.598317	0.401681	1e-06	1e-06
122	HuN-13	SRR14430388	8.54991	15.8332	0.9103	China_Hunan	China	111.21	29.38	JS-JR1	no	-0.0469083	0.0039336	0.00554517	0.635577	0.364421	1e-06	1e-06
123	HuN-18	SRR14430387	7.57987	14.0368	0.8962	China_Hunan	China	111.21	29.38	JS-JR1	no	-0.0475985	0.00521854	0.00651491	0.636534	0.363464	1e-06	1e-06
124	HuN-19	SRR14430386	9.59909	17.7761	0.8935	China_Hunan	China	111.21	29.38	JS-JR1	no	-0.044194	0.00787337	0.00958057	0.603265	0.396734	1e-06	1e-06
125	HuN-16	SRR14430385	6.11241	11.3193	0.8464	China_Hunan	China	111.21	29.38	JS-JR1	no	-0.038688	0.00994476	0.00879753	0.549027	0.450971	1e-06	1e-06
126	HuN-17	SRR14430384	8.13393	15.0628	0.893	China_Hunan	China	111.21	29.38	JS-JR1	no	-0.0467996	0.00731884	0.00888897	0.624619	0.375379	1e-06	1e-06
127	HuN-15	SRR14430383	7.35296	13.6166	0.8823	China_Hunan	China	111.21	29.38	JS-JR1	no	-0.0424374	0.00694889	0.00746102	0.576879	0.42312	1e-06	1e-06
128	HuB-11	SRR14430382	7.3262	13.567	0.8955	China_Hubei	China	111.221	31.907	JS-JR1	no	-0.0409359	0.00708415	0.00577548	0.553665	0.446334	1e-06	1e-06
129	HuN-14	SRR14430381	9.7318	18.0218	0.8878	China_Hunan	China	111.21	29.38	JS-JR1	no	-0.0347935	0.00790996	0.00357019	0.500657	0.499341	1e-06	1e-06
130	CQ59	SRR14430380	6.91072	12.7976	0.889	China_Chongqing	China	109.2	31.38	JS-JR1	no	-0.0261641	0.0146787	0.00908206	0.423101	0.576897	1e-06	1e-06
131	CQ86	SRR14430751	7.52846	13.9416	0.8864	China_Chongqing	China	110.303	31.364	JS-JR1	no	-0.0361954	0.0101119	0.00726893	0.517788	0.48221	1e-06	1e-06
132	HuB-6	SRR14430750	8.7825	16.2639	0.9057	China_Hubei	China	111.221	31.907	JS-JR1	no	-0.0275161	0.0145912	0.0096124	0.43557	0.564428	1e-06	1e-06
133	HuB-2	SRR14430749	7.32207	13.5594	0.8734	China_Hubei	China	111.221	31.907	JS-JR1	no	-0.036066	0.0150575	0.0118136	0.511757	0.488242	1e-06	1e-06
134	HUB4	SRR14430748	9.68392	17.9332	0.8783	China_Hubei	China	111.221	31.907	JS-JR1	no	-0.0310402	0.00882734	0.0039102	0.465134	0.534865	1e-06	1e-06
135	HuB-12	SRR14430747	7.85838	14.5526	0.8809	China_Hubei	China	111.221	31.907	JS-JR1	no	-0.0329746	0.00741478	0.00805785	0.49994	0.497418	0.001416	0.001227
136	HuB-3	SRR14430746	7.57846	14.0342	0.8937	China_Hubei	China	111.221	31.907	JS-JR1	no	-0.0303826	0.0126649	0.00481584	0.457917	0.542082	1e-06	1e-06
137	HuB-9	SRR14430745	6.91219	12.8003	0.8843	China_Hubei	China	111.221	31.907	JS-JR1	no	-0.030744	0.0113695	0.00487225	0.472129	0.52787	1e-06	1e-06
138	HUB7	SRR14430744	11.2705	20.8713	0.9017	China_Hubei	China	111.221	31.907	JS-JR1	no	-0.0311761	0.0114589	0.00513498	0.475196	0.524803	1e-06	1e-06
139	CQ75	SRR14430743	7.1673	13.2728	0.9024	China_Chongqing	China	108.21	30.56	JS-JR1	no	-0.0358119	0.0145746	0.0119011	0.509698	0.4903	1e-06	1e-06
140	CQ47	SRR14430742	6.48134	12.0025	0.8758	China_Chongqing	China	109.27	30.39	JS-JR1	no	-0.0448347	0.00939837	0.0084588	0.597565	0.402434	1e-06	1e-06
141	CQ74	SRR14430740	6.81635	12.6229	0.8972	China_Chongqing	China	108.21	30.56	JS-JR1	no	-0.0332615	0.0152353	0.0116874	0.495904	0.504095	1e-06	1e-06
142	CQ50	SRR14430739	6.68307	12.3761	0.8571	China_Chongqing	China	109.18	31.34	JS-JR1	no	-0.0344418	0.00918809	0.0100417	0.516025	0.478111	0.005863	1e-06
143	CQ29	SRR14430738	6.31573	11.6958	0.8954	China_Chongqing	China	108.2	31.731	JS-JR1	no	-0.0364415	0.0119493	0.0102974	0.524481	0.475517	1e-06	1e-06
144	HUB51	SRR14430737	9.65254	17.8751	0.9035	China_Hubei	China	111.221	31.907	JS-JR1	no	-0.0247061	0.0144814	0.00904246	0.402069	0.595019	0.002911	1e-06
145	CQ89	SRR14430736	6.65122	12.3171	0.8962	China_Chongqing	China	110.052	31.162	JS-JR1	no	-0.0382106	0.0134502	0.0116608	0.536372	0.463626	1e-06	1e-06
146	CQ88	SRR14430735	6.80257	12.5973	0.895	China_Chongqing	China	110.052	31.162	JS-JR1	no	-0.0329791	0.0161272	0.0112014	0.484374	0.515624	1e-06	1e-06
147	HUB52	SRR14430734	10.6899	19.7961	0.8914	China_Hubei	China	111.221	31.907	JS-JR1	no	-0.0155496	0.016207	0.00820244	0.319761	0.663949	0.01629	1e-06
148	SX32	SRR14430733	10.141	18.7797	0.8965	China_Shaanxi	China	109.131	33.323	JS-JR1	no	-0.0393712	0.0111063	0.00869756	0.532302	0.467696	1e-06	1e-06
149	CQ05	SRR14430732	6.00495	11.1203	0.9042	China_Chongqing	China	108.58	31.53	JS-JR1	no	-0.0335052	0.0138912	0.00983706	0.495327	0.504671	1e-06	1e-06
150	CQ58	SRR14430731	7.56742	14.0137	0.8969	China_Chongqing	China	109.2	31.41	JS-JR1	no	-0.0297374	0.0140392	0.0122558	0.45461	0.545388	1e-06	1e-06
151	SX44	SRR14430729	9.94213	18.4114	0.8777	China_Shaanxi	China	110.025	32.384	JS-JR1	no	-0.0259777	0.0161169	0.0103729	0.418016	0.581982	1e-06	1e-06
152	SX25	SRR14430728	10.8145	20.0268	0.8869	China_Shaanxi	China	109.58	33.305	JS-JR1	no	-0.0376032	0.00715505	0.00575547	0.536055	0.463943	1e-06	1e-06
153	SX47	SRR14430727	12.1531	22.5058	0.847	China_Shaanxi	China	108.316	33.186	JS-JR1	no	-0.0278496	0.0152591	0.0102	0.43235	0.567649	1e-06	1e-06
154	CQ87	SRR14430726	6.65402	12.3223	0.8938	China_Chongqing	China	110.061	31.175	JS-JR1	no	-0.0218434	0.0179597	0.00908267	0.377222	0.622621	0.000156	1e-06
155	YN41	SRR14430725	14.3236	26.5252	0.8996	China_Yunnan	China	99.414	28.156	JS-JR1	no	-0.0231062	0.00226662	-0.00490404	0.394212	0.441571	0.164217	1e-06
156	YN35	SRR14430724	15.5496	28.7956	0.8827	China_Yunnan	China	99.563	27.983	JS-JR1	no	-0.0237109	0.000791762	-0.00468938	0.413802	0.418507	0.134908	0.032783
157	HuB20	SRR14430723	6.9178	12.8107	0.9105	China_Hubei	China	111.221	31.907	JS-JR1	no	-0.00846078	0.0213818	0.0066123	0.260001	0.726733	0.013265	1e-06
158	HuB19	SRR14430722	7.64769	14.1624	0.8968	China_Hubei	China	111.221	31.907	JS-JR1	no	-0.024515	0.015672	0.00381681	0.410134	0.589864	1e-06	1e-06
159	CQ52	SRR14430721	6.55461	12.1382	0.8483	China_Chongqing	China	109.09	31.35	JS-JR1	no	-0.0292176	0.0140617	0.00454175	0.450677	0.549322	1e-06	1e-06
160	CQ33	SRR14430720	6.96356	12.8955	0.8877	China_Chongqing	China	108.58	31.4	JS-JR1	no	-0.0294601	0.0129793	0.00385933	0.45166	0.548338	1e-06	1e-06
161	CQ64	SRR14430718	7.48551	13.862	0.8799	China_Chongqing	China	108.322	31.36	JS-JR1	no	-0.0349635	0.0109319	0.00603042	0.513987	0.486011	1e-06	1e-06
162	CQ55	SRR14430717	7.15827	13.2561	0.8866	China_Chongqing	China	109.01	31.39	JS-JR1	no	-0.0353013	0.0122298	0.00948363	0.514907	0.485091	1e-06	1e-06
163	CQ53	SRR14430716	6.11342	11.3212	0.8824	China_Chongqing	China	109.09	31.35	JS-JR1	no	-0.0331163	0.00964039	0.00525485	0.498762	0.501237	1e-06	1e-06
164	CQ56	SRR14430715	7.74852	14.3491	0.8911	China_Chongqing	China	109.01	31.39	JS-JR1	no	-0.0312857	0.0143475	0.010834	0.468177	0.531821	1e-06	1e-06
165	CQ54	SRR14430714	7.46153	13.8176	0.8929	China_Chongqing	China	109	31.39	JS-JR1	no	-0.0340813	0.0125454	0.0124264	0.496234	0.503764	1e-06	1e-06
166	CQ61	SRR14430713	7.32088	13.5572	0.8613	China_Chongqing	China	109.2	31.38	JS-JR1	no	-0.0185887	0.0198003	0.0125483	0.350513	0.649485	1e-06	1e-06
167	CQ60	SRR14430712	6.27029	11.6116	0.8791	China_Chongqing	China	109.2	31.38	JS-JR1	no	-0.027092	0.0134098	0.00940729	0.438832	0.561167	1e-06	1e-06
168	CQ62	SRR14430711	8.04251	14.8935	0.8748	China_Chongqing	China	109.2	31.38	JS-JR1	no	-0.0177274	0.0207296	0.00915067	0.344381	0.655617	1e-06	1e-06
169	CQ71	SRR14430710	6.91244	12.8008	0.8789	China_Chongqing	China	108.45	31.47	JS-JR1	no	-0.0242174	0.0163724	0.0107172	0.413278	0.58672	1e-06	1e-06
170	CQ68	SRR14430709	7.5661	14.0113	0.8917	China_Chongqing	China	108.51	31.47	JS-JR1	no	-0.0259143	0.0164996	0.0108173	0.424138	0.57586	1e-06	1e-06
171	CQ67	SRR14430707	7.79699	14.4389	0.8941	China_Chongqing	China	108.53	31.52	JS-JR1	no	-0.0198101	0.0217784	0.0137102	0.351506	0.648492	1e-06	1e-06
172	CQ41	SRR14430706	7.11592	13.1776	0.8055	China_Chongqing	China	108.47	31.45	JS-JR1	no	-0.0237116	0.0197283	0.0123476	0.393224	0.606774	1e-06	1e-06
173	CQ69	SRR14430705	7.20263	13.3382	0.8898	China_Chongqing	China	108.5	31.47	JS-JR1	no	-0.0237175	0.0177338	0.0106293	0.395846	0.604152	1e-06	1e-06
174	CQ70	SRR14430704	7.56583	14.0108	0.8613	China_Chongqing	China	108.48	31.46	JS-JR1	no	-0.0212049	0.0189427	0.0106572	0.374823	0.625175	1e-06	1e-06
175	CQ40	SRR14430703	6.74694	12.4943	0.9	China_Chongqing	China	108.48	31.15	JS-JR1	no	-0.0135139	0.0223458	0.0132633	0.30272	0.697278	1e-06	1e-06
176	CQ22	SRR14430702	7.16062	13.2604	0.8801	China_Chongqing	China	109.05	31.5	JS-JR1	no	-0.0235215	0.0217082	0.0137152	0.388839	0.61116	1e-06	1e-06
177	CQ11	SRR14430701	6.31203	11.6889	0.8971	China_Chongqing	China	108.58	31.49	JS-JR1	no	-0.0206286	0.0213947	0.0139502	0.367078	0.632921	1e-06	1e-06
178	CQ18	SRR14430700	7.29107	13.502	0.9029	China_Chongqing	China	108.54	31.49	JS-JR1	no	-0.0112871	0.0260953	0.0140799	0.273237	0.726762	1e-06	1e-06
179	CQ76	SRR14430699	7.57751	14.0324	0.9005	China_Chongqing	China	108.21	30.56	JS-JR1	no	-0.0123047	0.022501	0.0111758	0.290965	0.709033	1e-06	1e-06
180	CQ77	SRR14430698	6.60174	12.2254	0.8882	China_Chongqing	China	108.59	31.54	JS-JR1	no	-0.013756	0.0235697	0.012287	0.302679	0.697319	1e-06	1e-06
181	CQ25	SRR14430696	6.88002	12.7408	0.8864	China_Chongqing	China	109.07	31.46	JS-JR1	no	-0.0224133	0.0177214	0.012239	0.391203	0.608795	1e-06	1e-06
182	CQ81	SRR14430695	6.49034	12.0192	0.899	China_Chongqing	China	108.59	31.54	JS-JR1	no	-0.0196692	0.0190816	0.00944293	0.364941	0.63502	3.7e-05	1e-06
183	CQ79	SRR14430694	7.28205	13.4853	0.894	China_Chongqing	China	108.59	31.54	JS-JR1	no	-0.0295968	0.0178117	0.0124322	0.453403	0.546595	1e-06	1e-06
184	CQ82	SRR14430693	7.22711	13.3835	0.8824	China_Chongqing	China	108.59	31.54	JS-JR1	no	-0.02412	0.0190185	0.0150459	0.405474	0.594525	1e-06	1e-06
185	CQ80	SRR14430692	7.14681	13.2348	0.8871	China_Chongqing	China	108.59	31.54	JS-JR1	no	-0.0188873	0.022983	0.0128706	0.352172	0.647827	1e-06	1e-06
186	CQ09	SRR14430691	6.23788	11.5516	0.8856	China_Chongqing	China	108.58	31.52	JS-JR1	no	-0.0116157	0.0258769	0.0154634	0.276592	0.723406	1e-06	1e-06
187	CQ17	SRR14430690	6.89754	12.7732	0.893	China_Chongqing	China	108.56	31.49	JS-JR1	no	-0.018575	0.022033	0.0102185	0.34439	0.655609	1e-06	1e-06
188	CQ10	SRR14430689	6.48808	12.015	0.8775	China_Chongqing	China	108.58	31.52	JS-JR1	no	-0.0153389	0.0213207	0.0107411	0.320407	0.679591	1e-06	1e-06
189	CQ08	SRR14430688	6.76189	12.522	0.8925	China_Chongqing	China	108.58	31.52	JS-JR1	no	-0.0202548	0.0194601	0.0102916	0.368196	0.631803	1e-06	1e-06
190	CQ13	SRR14430655	6.88215	12.7447	0.8869	China_Chongqing	China	108.58	31.49	JS-JR1	no	-0.0245534	0.0208811	0.0140148	0.397003	0.602996	1e-06	1e-06
191	CQ39	SRR14430653	7.69006	14.2409	0.8787	China_Chongqing	China	108.51	31.69	JS-JR1	no	-0.0273945	0.01706	0.012536	0.432172	0.567827	1e-06	1e-06
192	CQ84	SRR14430652	7.20403	13.3408	0.8995	China_Chongqing	China	108.31	31.43	JS-JR1	no	-0.0120904	0.0241441	0.017895	0.286366	0.713632	1e-06	1e-06
193	CQ04	SRR14430651	7.34105	13.5945	0.8936	China_Chongqing	China	108.47	31.29	JS-JR1	no	-0.0140274	0.0224562	0.0126553	0.303246	0.696752	1e-06	1e-06
194	CQ78	SRR14430650	7.16343	13.2656	0.9022	China_Chongqing	China	108.59	31.54	JS-JR1	no	-0.0189589	0.0173504	0.00668576	0.360824	0.635212	0.003964	1e-06
195	CQ24	SRR14430649	6.89483	12.7682	0.8896	China_Chongqing	China	109.07	31.46	JS-JR1	no	-0.0168348	0.0216594	0.0114048	0.333035	0.666963	1e-06	1e-06
196	CQ07	SRR14430648	7.60108	14.0761	0.886	China_Chongqing	China	109.02	31.54	JS-JR1	no	-0.0199819	0.019344	0.0148826	0.372183	0.627815	1e-06	1e-06
197	CQ06	SRR14430647	7.08973	13.1291	0.8696	China_Chongqing	China	109.02	31.54	JS-JR1	no	-0.0290151	0.0149654	0.0120063	0.45707	0.542928	1e-06	1e-06
198	CQ16	SRR14430646	7.05286	13.0609	0.9	China_Chongqing	China	108.56	31.49	JS-JR1	no	-0.0203833	0.0193425	0.0118041	0.367035	0.632964	1e-06	1e-06
199	CQ23	SRR14430645	8.36511	15.4909	0.877	China_Chongqing	China	109.07	31.46	JS-JR1	no	-0.0180788	0.024103	0.016175	0.341005	0.658993	1e-06	1e-06
200	CQ27	SRR14430644	6.41376	11.8773	0.8604	China_Chongqing	China	109.09	31.46	JS-JR1	no	-0.00953037	0.0294142	0.0175759	0.25213	0.747869	1e-06	1e-06
201	CQ26	SRR14430641	6.88572	12.7513	0.8736	China_Chongqing	China	109.09	31.46	JS-JR1	no	-0.0116887	0.0267534	0.0164853	0.279787	0.720212	1e-06	1e-06
202	CQ12	SRR14430640	6.22915	11.5355	0.9029	China_Chongqing	China	108.58	31.48	JS-JR1	no	-0.0184995	0.0230218	0.0141969	0.341552	0.658446	1e-06	1e-06
203	CQ21	SRR14430639	6.45391	11.9517	0.8904	China_Chongqing	China	109.06	31.51	JS-JR1	no	-0.0173428	0.0214069	0.0121244	0.34095	0.659048	1e-06	1e-06
204	CQ19	SRR14430638	8.26775	15.3107	0.8917	China_Chongqing	China	109.06	31.51	JS-JR1	no	-0.0171677	0.0210169	0.0122358	0.338381	0.661617	1e-06	1e-06
205	CQ20	SRR14430637	6.17254	11.4306	0.8755	China_Chongqing	China	109.06	31.51	JS-JR1	no	-0.00815647	0.0257988	0.0116273	0.249522	0.750477	1e-06	1e-06
206	CQ14	SRR14430636	6.50075	12.0384	0.8977	China_Chongqing	China	108.58	31.49	JS-JR1	no	-0.00791822	0.0276233	0.0154095	0.240589	0.75941	1e-06	1e-06
207	CQ15	SRR14430635	8.21541	15.2137	0.9069	China_Chongqing	China	108.56	31.5	JS-JR1	no	-0.0121973	0.0259134	0.0175672	0.283494	0.716504	1e-06	1e-06
208	CQ03	SRR14430634	6.39467	11.842	0.8948	China_Chongqing	China	108.02	31.52	JS-JR1	no	-0.0159608	0.0234268	0.0161803	0.322551	0.677447	1e-06	1e-06
209	CQ57	SRR14430633	7.06155	13.0769	0.8619	China_Chongqing	China	109.01	31.4	JS-JR1	no	-0.0163645	0.0223543	0.0143475	0.330727	0.669272	1e-06	1e-06
210	CQ34	SRR14430632	9.80351	18.1547	0.8838	China_Chongqing	China	108.58	31.47	JS-JR1	no	-0.0181772	0.0188564	0.00790758	0.347545	0.649963	0.002491	1e-06
211	CQ36	SRR14430630	6.13346	11.3583	0.8955	China_Chongqing	China	108.57	31.14	JS-JR1	no	-0.0267992	0.0161148	0.0118365	0.426886	0.573112	1e-06	1e-06
212	CQ35	SRR14430629	7.81105	14.4649	0.8858	China_Chongqing	China	108.58	31.4	JS-JR1	no	-0.0199958	0.0197234	0.0109741	0.361986	0.638012	1e-06	1e-06
213	CQ31	SRR14430628	7.65506	14.176	0.8913	China_Chongqing	China	108.53	31.43	JS-JR1	no	-0.0152776	0.0276225	0.0167623	0.308933	0.691065	1e-06	1e-06
214	CQ30	SRR14430626	6.45253	11.9491	0.8847	China_Chongqing	China	108.22	31.43	JS-JR1	no	-0.0232798	0.0186198	0.0130864	0.396142	0.603857	1e-06	1e-06
215	CQ32	SRR14430625	6.08522	11.2689	0.8903	China_Chongqing	China	108.53	31.43	JS-JR1	no	-0.00747839	0.025401	0.0150783	0.239502	0.760497	1e-06	1e-06
216	CQ38	SRR14430624	6.1669	11.4202	0.9022	China_Chongqing	China	108.51	31.43	JS-JR1	no	-0.0231636	0.0221954	0.0141205	0.381108	0.61889	1e-06	1e-06
217	CQ37	SRR14430623	7.45424	13.8041	0.8558	China_Chongqing	China	108.51	31.43	JS-JR1	no	-0.0181935	0.0260841	0.0162476	0.339767	0.660232	1e-06	1e-06
218	CQ98	SRR14430210	6.99875	12.9607	0.9107	China_Chongqing	China	109.391	30.542	JS-JR1	no	-0.0300752	0.0152362	0.0106026	0.465786	0.534212	1e-06	1e-06
219	CQ97	SRR14430209	6.40341	11.8582	0.9068	China_Chongqing	China	109.391	30.543	JS-JR1	no	-0.0248139	0.0190073	0.0107472	0.40779	0.592209	1e-06	1e-06
220	SC20	SRR14430208	7.84596	14.5296	0.9019	China_Sichuan	China	104.63	31.34	JS-JR1	no	-0.0274677	0.0157208	0.0105347	0.44739	0.552608	1e-06	1e-06
221	CQ51	SRR14430206	6.53748	12.1064	0.8907	China_Chongqing	China	109.18	31.34	JS-JR1	no	-0.024953	0.0191346	0.0130162	0.413269	0.586729	1e-06	1e-06
222	SC21	SRR14430205	7.80569	14.455	0.8992	China_Sichuan	China	105.161	31.635	JS-JR1	no	-0.0302661	0.0147477	0.0107668	0.461767	0.538231	1e-06	1e-06
223	12	SRR14430204	15.3838	28.4885	0.9207	China_Sichuan	China	104.15	33.11	JS-JR1	yes	-0.0253601	0.0174956	0.0108342	0.408531	0.591467	1e-06	1e-06
224	CQ28	SRR14430203	7.54587	13.9738	0.7959	China_Chongqing	China	108.11	31.05	JS-JR1	no	-0.021217	0.0209986	0.0116505	0.370297	0.629701	1e-06	1e-06
225	SC-2	SRR14430202	7.51863	13.9234	0.9002	China_Sichuan	China	103.06	31.58	JS-JR1	no	-0.0128497	0.028203	0.0185069	0.282633	0.717366	1e-06	1e-06
226	CQ96	SRR14430201	9.38496	17.3795	0.8947	China_Chongqing	China	109.416	30.501	JS-JR1	no	-0.0243247	0.0174143	0.00939127	0.407209	0.592637	0.000153	1e-06
227	CQ95	SRR14430200	7.93109	14.6872	0.8988	China_Chongqing	China	109.416	30.501	JS-JR1	no	-0.0258529	0.0162665	0.0105097	0.418674	0.581325	1e-06	1e-06
228	SC-15	SRR14430199	6.42006	11.889	0.8866	China_Sichuan	China	103.16	31.32	JS-JR1	no	-0.025748	0.0196126	0.0149288	0.424498	0.575501	1e-06	1e-06
229	GS41	SRR14430198	10.5093	19.4617	0.8966	China_Gansu	China	104.645	33.563	JS-JR1	no	-0.0277586	0.0186664	0.0108513	0.43656	0.563438	1e-06	1e-06
230	HT36	SRR14430197	13.5692	25.1282	0.9123	China_Anhui	China	117.307	31.793	JS-JR1	no	-0.0348343	0.0130684	0.00852614	0.507869	0.492129	1e-06	1e-06
231	HT35	SRR14430195	11.7687	21.7939	0.9044	China_Anhui	China	117.307	31.793	JS-JR1	no	-0.0309776	0.0140223	0.0100621	0.466304	0.533695	1e-06	1e-06
232	SC-13	SRR14430194	7.05622	13.0671	0.9053	China_Sichuan	China	103.37	31.29	JS-JR1	no	-0.0233605	0.0218643	0.0131019	0.394419	0.60558	1e-06	1e-06
233	LS17	SRR14430193	6.84686	12.6794	0.9093	China_Sichuan	China	102.998	26.535	JS-JR1	yes	-0.0236484	0.0190356	0.0135993	0.398381	0.601617	1e-06	1e-06
234	CQ63	SRR14430192	6.48268	12.005	0.8884	China_Chongqing	China	109.3	31.4	JS-JR1	no	-0.0225284	0.0200562	0.0127447	0.392545	0.607454	1e-06	1e-06
235	GS36	SRR14430191	11.6142	21.5079	0.9093	China_Gansu	China	105.478	33.373	JS-JR1	no	-0.0199845	0.0235778	0.0174622	0.355349	0.644649	1e-06	1e-06
236	CQ90	SRR14430190	6.43069	11.9087	0.9109	China_Chongqing	China	110.052	31.162	JS-JR1	no	-0.0186119	0.0213551	0.0135366	0.343616	0.656382	1e-06	1e-06
237	SC-16	SRR14430189	7.71181	14.2811	0.89	China_Sichuan	China	103.078	32.078	JS-JR1	no	-0.0051496	0.0306597	0.0160264	0.207363	0.792635	1e-06	1e-06
238	SC-6	SRR14430188	7.24256	13.4122	0.8895	China_Sichuan	China	103.172	32.152	JS-JR1	no	-0.00288249	-0.0018862	-0.0311025	0.240168	0.271266	0.488565	1e-06
239	SC-5	SRR14430187	8.10221	15.0041	0.8862	China_Sichuan	China	103.188	32.17	JS-JR1	no	-0.00378447	0.0197173	-0.00165628	0.215441	0.63199	0.152568	1e-06
240	SC-8	SRR14430186	7.61398	14.1	0.8899	China_Sichuan	China	103.078	32.078	JS-JR1	no	-0.0198312	0.0239695	0.0151027	0.355829	0.644169	1e-06	1e-06
241	SC-11	SRR14430184	7.23539	13.3989	0.8935	China_Sichuan	China	103.188	32.17	JS-JR1	no	-0.0167445	0.0287199	0.0195966	0.314864	0.685134	1e-06	1e-06
242	SC-4	SRR14430183	6.6744	12.36	0.8932	China_Sichuan	China	103.02	32.04	JS-JR1	no	-0.0260845	0.022486	0.0175443	0.422938	0.57706	1e-06	1e-06
243	SC-3	SRR14430182	7.10669	13.1605	0.8906	China_Sichuan	China	102.081	31.564	JS-JR1	no	-0.0226347	0.0258893	0.0211798	0.385555	0.614443	1e-06	1e-06
244	SC-7	SRR14430181	7.43853	13.7751	0.8964	China_Sichuan	China	103.21	31.34	JS-JR1	no	-0.0214846	0.0224151	0.0154938	0.375724	0.624275	1e-06	1e-06
245	SC22	SRR14430180	9.68613	17.9373	0.8933	China_Sichuan	China	104.417	31.142	JS-JR1	no	-0.0333019	0.0141644	0.0101792	0.503255	0.496743	1e-06	1e-06
246	SC-14	SRR14430179	6.80446	12.6009	0.8975	China_Sichuan	China	103.24	31.33	JS-JR1	no	-0.0337156	0.0154791	0.0130276	0.503902	0.496096	1e-06	1e-06
247	GS5	SRR14430122	11.6064	21.4934	0.8545	China_Gansu	China	105.37	33.164	JS-JR1	no	-0.0069417	0.0309919	0.0189157	0.217765	0.782233	1e-06	1e-06
248	SX26	SRR14430121	10.4466	19.3455	0.8982	China_Shaanxi	China	109.492	33.263	JS-JR1	no	-0.00835705	0.0266693	0.0135808	0.245518	0.75448	1e-06	1e-06
249	SC-1	SRR14430120	7.30844	13.5342	0.9045	China_Sichuan	China	104.15	33.11	JS-JR1	no	-0.00660283	0.0298909	0.0164248	0.22394	0.776058	1e-06	1e-06
250	GS42	SRR14430119	10.4796	19.4066	0.9193	China_Gansu	China	104.502	32.472	JS-JR1	no	-0.0119161	0.0259457	0.0121424	0.277778	0.722221	1e-06	1e-06
251	GS20	SRR14430117	6.95243	12.8749	0.8998	China_Gansu	China	105.33	34.344	JS-JR1	no	-0.00191376	0.0331158	0.0197161	0.171326	0.828672	1e-06	1e-06
252	GS48	SRR14430116	11.8092	21.8689	0.8668	China_Gansu	China	105.183	33.074	JS-JR1	no	0.000846203	0.0339708	0.0176608	0.143838	0.85616	1e-06	1e-06
253	SC-12	SRR14430115	7.01355	12.9881	0.9031	China_Sichuan	China	102.03	31.28	JS-JR1	no	-0.00614858	0.0357096	0.0260592	0.203404	0.796595	1e-06	1e-06
254	SX28	SRR14430114	12.5387	23.2199	0.9029	China_Shaanxi	China	109.314	33.194	JS-JR1	no	0.00467797	0.0329288	0.0160614	0.117496	0.882502	1e-06	1e-06
255	SX29	SRR14430113	11.5366	21.3641	0.8981	China_Shaanxi	China	109.196	33.186	JS-JR1	no	-0.00364325	0.0265301	0.01377	0.201462	0.798536	1e-06	1e-06
256	GS4	SRR14430112	12.3383	22.8486	0.9089	China_Gansu	China	105.273	33.249	JS-JR1	no	0.000586252	0.0325194	0.017645	0.149579	0.850419	1e-06	1e-06
257	GS35	SRR14430111	11.8071	21.8651	0.9169	China_Gansu	China	105.433	33.325	JS-JR1	no	-0.00233385	0.0313942	0.0147469	0.177115	0.822883	1e-06	1e-06
258	GS50	SRR14430110	10.7839	19.9701	0.8582	China_Gansu	China	106.173	33.398	JS-JR1	no	0.00543705	0.0314114	0.0149329	0.108287	0.885436	1e-06	0.006275
259	GS39	SRR14430109	14.6167	27.068	0.919	China_Gansu	China	104.543	33.487	JS-JR1	no	0.00570736	0.0348199	0.0176758	0.103495	0.896504	1e-06	1e-06
260	GS54	SRR14430108	14.3318	26.5404	0.9051	China_Gansu	China	106.023	33.484	JS-JR1	no	0.000284215	0.0299551	0.0147845	0.158525	0.841473	1e-06	1e-06
261	GS52	SRR14430106	13.1326	24.3196	0.8395	China_Gansu	China	106.135	33.46	JS-JR1	no	0.00180982	0.0306872	0.0149896	0.141753	0.858245	1e-06	1e-06
262	SX30	SRR14430105	13.0771	24.2169	0.9048	China_Shaanxi	China	109.002	33.311	JS-JR1	no	0.0150555	0.033885	0.0116761	0.023762	0.976236	1e-06	1e-06
263	GS37	SRR14430104	10.7185	19.8491	0.9058	China_Gansu	China	105.073	33.355	JS-JR1	no	0.00561922	0.0348887	0.0144968	0.107293	0.892705	1e-06	1e-06
264	GS55	SRR14430103	13.3338	24.6923	0.864	China_Gansu	China	105.492	33.492	JS-JR1	no	0.00731998	0.031658	0.0129867	0.096782	0.903217	1e-06	1e-06
265	GS51	SRR14430102	11.1054	20.5656	0.8116	China_Gansu	China	106.153	33.483	JS-JR1	no	0.00591519	0.0338999	0.0152135	0.101228	0.89877	1e-06	1e-06
266	QH53	SRR14430101	12.6207	23.3716	0.9286	China_Qinghai	China	102.56	36.12	JR1	no	0.0177962	0.0373211	0.013078	1e-06	0.999998	1e-06	1e-06
267	QH43	SRR14430100	9.83085	18.2053	0.8823	China_Qinghai	China	102.47	36.07	JR1	no	0.0176757	0.0367305	0.01333	1e-06	0.999998	1e-06	1e-06
268	QH52	SRR14430099	9.23036	17.0933	0.9335	China_Qinghai	China	102.56	36.12	JR1	no	0.0186757	0.0374756	0.0113783	1e-06	0.999998	1e-06	1e-06
269	QH44	SRR14430098	9.30688	17.235	0.897	China_Qinghai	China	102.47	36.07	JR1	no	0.0184659	0.0362499	0.0112948	1e-06	0.999998	1e-06	1e-06
270	QH65	SRR14430097	9.68386	17.9331	0.9354	China_Qinghai	China	102.34	36.27	JR1	no	0.0172689	0.0436358	0.0200699	1e-06	0.999998	1e-06	1e-06
271	QH64	SRR14430095	10.2867	19.0495	0.9143	China_Qinghai	China	102.34	36.27	JR1	no	0.0172693	0.0404217	0.0209096	1e-06	0.999998	1e-06	1e-06
272	QH36	SRR14430094	15.9947	29.6198	0.9122	China_Qinghai	China	102.38	35.5	JR1	no	0.0176937	0.041102	0.0185533	1e-06	0.999998	1e-06	1e-06
273	QH32	SRR14430093	12.209	22.6093	0.9224	China_Qinghai	China	102.38	35.5	JR1	no	0.0182976	0.0397837	0.0173715	1e-06	0.999998	1e-06	1e-06
274	QH30	SRR14430092	11.6649	21.6016	0.9259	China_Qinghai	China	102.38	35.5	JR1	no	0.0172776	0.0419459	0.0214984	1e-06	0.999998	1e-06	1e-06
275	QH35	SRR14430091	11.8957	22.029	0.8883	China_Qinghai	China	102.38	35.5	JR1	no	0.0169319	0.0417332	0.0201932	1e-06	0.999998	1e-06	1e-06
276	QH34	SRR14430090	15.6654	29.0099	0.9135	China_Qinghai	China	102.38	35.5	JR1	no	0.0166468	0.0429671	0.0209894	1e-06	0.999998	1e-06	1e-06
277	QH60	SRR14430024	12.0404	22.2971	0.9046	China_Qinghai	China	102.51	36.08	JR1	no	0.0165706	0.0420694	0.0209389	1e-06	0.999998	1e-06	1e-06
278	QH39	SRR14430023	15.1602	28.0745	0.9179	China_Qinghai	China	102.51	35.52	JR1	no	0.016875	0.0400793	0.0185455	1e-06	0.999998	1e-06	1e-06
279	QH47	SRR14430022	11.4521	21.2076	0.9086	China_Qinghai	China	102.44	36.16	JR1	no	0.0181908	0.0378206	0.0119954	1e-06	0.999998	1e-06	1e-06
280	QH46	SRR14430021	9.93074	18.3903	0.9189	China_Qinghai	China	102.43	36.16	JR1	no	0.0174377	0.0390147	0.0138301	1e-06	0.999998	1e-06	1e-06
281	QH41	SRR14430019	9.60313	17.7836	0.9135	China_Qinghai	China	102.51	35.53	JR1	no	0.0173007	0.0376997	0.0146761	1e-06	0.999998	1e-06	1e-06
282	QH37	SRR14430018	16.3055	30.1953	0.9289	China_Qinghai	China	102.47	35.52	JR1	no	0.0174535	0.0382438	0.0133443	1e-06	0.999998	1e-06	1e-06
283	GS40	SRR14430017	10.6754	19.7693	0.925	China_Gansu	China	104.348	33.563	JR1	no	0.0171548	0.0368641	0.015869	1e-06	0.999998	1e-06	1e-06
284	GS58	SRR14430016	13.4426	24.8936	0.8711	China_Gansu	China	102.46	35.5	JR1	no	0.0165476	0.0385884	0.0163553	1e-06	0.999998	1e-06	1e-06
285	GS57	SRR14430015	12.5545	23.2491	0.8855	China_Gansu	China	102.46	35.5	JR1	no	0.0176002	0.037637	0.0144518	1e-06	0.999998	1e-06	1e-06
286	QH42	SRR14430014	10.565	19.5647	0.8685	China_Qinghai	China	102.51	35.53	JR1	no	0.0178239	0.0374838	0.0149711	1e-06	0.999998	1e-06	1e-06
287	QH40	SRR14430013	11.8387	21.9235	0.9225	China_Qinghai	China	102.51	35.52	JR1	no	0.0175735	0.0377495	0.0156019	1e-06	0.999998	1e-06	1e-06
288	QH57	SRR14430012	10.3189	19.1091	0.8349	China_Qinghai	China	102.51	36.08	JR1	no	0.0175298	0.0390029	0.0158042	1e-06	0.999998	1e-06	1e-06
289	QH58	SRR14430011	12.1957	22.5846	0.9086	China_Qinghai	China	102.51	36.08	JR1	no	0.0180039	0.0396722	0.0160318	1e-06	0.999998	1e-06	1e-06
290	QH59	SRR14430010	14.0879	26.0886	0.8993	China_Qinghai	China	102.51	36.08	JR1	no	0.0166579	0.0383562	0.0175526	1e-06	0.999998	1e-06	1e-06
291	QH62	SRR14430008	11.4529	21.2091	0.9086	China_Qinghai	China	102.44	36.2	JR1	no	0.0172469	0.0394294	0.0178838	1e-06	0.999998	1e-06	1e-06
292	QH55	SRR14430007	12.4756	23.103	0.9295	China_Qinghai	China	102.51	36.08	JR1	no	0.0175064	0.0389106	0.0171567	1e-06	0.999998	1e-06	1e-06
293	GS49	SRR14430006	14.4439	26.748	0.9219	China_Gansu	China	104.522	33.194	JR1	no	0.0124057	0.0378843	0.0177719	0.032623	0.967376	1e-06	1e-06
294	GS26	SRR14430005	6.10024	11.2967	0.9062	China_Gansu	China	106.027	34.375	JR1	no	0.0169223	0.0361956	0.0122694	1e-06	0.999488	0.00051	1e-06
295	QH50	SRR14430004	14.3582	26.5893	0.9227	China_Qinghai	China	102.47	36.2	JR1	no	0.0133668	0.0372031	0.0185312	0.025682	0.974316	1e-06	1e-06
296	QH68	SRR14430003	14.2843	26.4524	0.8785	China_Qinghai	China	102.34	36.27	JR1	no	0.0180613	0.0363618	0.0148333	1e-06	0.999998	1e-06	1e-06
297	QH66	SRR14430002	10.8741	20.1372	0.9097	China_Qinghai	China	102.34	26.26	JR1	no	0.0189099	0.0354585	0.00907058	1e-06	0.999998	1e-06	1e-06
298	QH48	SRR14430001	12.3922	22.9486	0.9155	China_Qinghai	China	102.46	36.19	JR1	no	0.0164399	0.0409016	0.0215236	1e-06	0.999998	1e-06	1e-06
299	QH71	SRR14430000	11.1022	20.5596	0.8901	China_Qinghai	China	102.34	36.27	JR1	no	0.0166245	0.0407167	0.0225213	1e-06	0.999998	1e-06	1e-06
300	QH51	SRR14429999	14.0749	26.0647	0.9224	China_Qinghai	China	102.47	36.2	JR1	no	0.017272	0.0385656	0.020948	1e-06	0.999998	1e-06	1e-06
301	QH70	SRR14429996	11.9708	22.1682	0.9109	China_Qinghai	China	102.34	36.26	JR1	no	0.0173382	0.038185	0.020869	1e-06	0.999998	1e-06	1e-06
302	QH61	SRR14429995	10.9742	20.3227	0.911	China_Qinghai	China	102.41	36.08	JR1	no	0.0176808	0.0371432	0.0226194	1e-06	0.999998	1e-06	1e-06
303	SC-10	SRR14429994	7.57445	14.0268	0.8946	China_Sichuan	China	102.339	30.999	JR1	no	0.0105849	0.0375255	0.0181594	0.057663	0.942336	1e-06	1e-06
304	GS83	SRR14429993	11.9242	22.0819	0.8386	China_Gansu	China	108.004	35.365	JR1	no	0.0166642	0.037809	0.0169028	1e-06	0.999998	1e-06	1e-06
305	GS27	SRR14429960	6.92355	12.8214	0.9062	China_Gansu	China	106.09	34.55	JR1	no	0.0161185	0.0415292	0.0202718	1e-06	0.999998	1e-06	1e-06
306	GS25	SRR14429959	6.56721	12.1615	0.9077	China_Gansu	China	106.027	34.375	JR1	no	0.0173335	0.0358297	0.0149126	1e-06	0.99223	0.007768	1e-06
307	GS24	SRR14429958	6.60312	12.228	0.8987	China_Gansu	China	106.094	34.38	JR1	no	0.0158196	0.0401769	0.0192541	1e-06	0.999998	1e-06	1e-06
308	GS16	SRR14429957	7.8291	14.4983	0.9114	China_Gansu	China	105.444	34.251	JR1	no	0.0166765	0.0372301	0.0140435	1e-06	0.999998	1e-06	1e-06
309	GS81	SRR14429956	12.6938	23.5071	0.8638	China_Gansu	China	108.044	35.531	JR1	no	0.0166982	0.0417245	0.019863	1e-06	0.999998	1e-06	1e-06
310	SX41	SRR14429955	14.2658	26.4182	0.9134	China_Shaanxi	China	109.031	35.175	JR1	no	0.0171606	0.0359406	0.0138452	1e-06	0.999998	1e-06	1e-06
311	GS22	SRR14429953	7.07239	13.097	0.9035	China_Gansu	China	105.335	34.322	JR1	no	0.0153658	0.0394526	0.0194854	1e-06	0.999998	1e-06	1e-06
312	GS21	SRR14429952	6.98943	12.9434	0.9108	China_Gansu	China	105.335	34.322	JR1	no	0.0156487	0.0370184	0.0160042	1e-06	0.999998	1e-06	1e-06
313	SX36	SRR14429951	15.3933	28.5061	0.9087	China_Shaanxi	China	109.272	33.472	JR1	no	0.0173103	0.0370885	0.0151939	1e-06	0.999997	1e-06	1e-06
314	SX37	SRR14429950	15.2292	28.2023	0.8915	China_Shaanxi	China	108.083	35.153	JR1	no	0.0169052	0.0382243	0.0159893	1e-06	0.999998	1e-06	1e-06
315	HB015	SRR14429949	7.2465	13.4194	0.9052	China_Hebei	China	114.051	37.162	JR1	no	0.0183074	0.0358267	0.0101433	1e-06	0.999998	1e-06	1e-06
316	HUB77	SRR14429948	9.80486	18.1572	0.8876	China_Hubei	China	111.221	31.907	JR1	no	0.0173689	0.0375648	0.0158026	1e-06	0.999998	1e-06	1e-06
317	HUB79	SRR14429947	12.6219	23.3739	0.9027	China_Hubei	China	111.221	31.907	JR1	no	0.0168927	0.0383416	0.0185474	1e-06	0.999998	1e-06	1e-06
318	HB99	SRR14429946	13.3389	24.7016	0.8837	China_Hebei	China	113.361	38.152	JR1	no	0.016401	0.0431642	0.0209997	1e-06	0.999998	1e-06	1e-06
319	ASX11	SRR14429945	8.45177	15.6514	0.9143	China_Shanxi	China	111.47	37.21	JR1	no	0.0174011	0.0405062	0.0147939	1e-06	0.999998	1e-06	1e-06
320	SX42	SRR14429944	14.4356	26.7326	0.9173	China_Shaanxi	China	107.56	34.153	JR1	no	0.0145468	0.035604	0.0124102	0.026598	0.9734	1e-06	1e-06
321	SX23	SRR14429941	10.6916	19.7992	0.9073	China_Shaanxi	China	109.58	33.305	JR1	no	0.0145051	0.0355589	0.0122207	0.024854	0.943529	0.031616	1e-06
322	HB016	SRR14430622	6.91668	12.8087	0.9033	China_Hebei	China	114.054	37.181	JR1	no	0.0176268	0.0368347	0.0133687	1e-06	0.999998	1e-06	1e-06
323	HB013	SRR14430621	7.10306	13.1538	0.8956	China_Hebei	China	114.085	37.126	JR1	no	0.0177892	0.03542	0.0118988	1e-06	0.99658	0.003418	1e-06
324	HB97	SRR14430620	12.4573	23.0691	0.9084	China_Hebei	China	113.505	38.363	JR1	no	0.0168805	0.0403137	0.0172691	1e-06	0.999998	1e-06	1e-06
325	79	SRR14430619	13.3981	24.8112	0.909	China_Yunnan	China	99.964	25.668	JR1	yes	0.0164261	0.0411741	0.0167758	1e-06	0.999998	1e-06	1e-06
326	SX8	SRR14430618	12.3057	22.7883	0.8772	China_Shaanxi	China	109.563	34.032	JR1	no	0.0169512	0.0367183	0.0179615	1e-06	0.999998	1e-06	1e-06
327	SX12	SRR14430617	12.5906	23.3159	0.9097	China_Shaanxi	China	110.311	33.273	JR1	no	0.0173133	0.0344625	0.0178791	1e-06	0.999998	1e-06	1e-06
328	SX33	SRR14430616	14.1984	26.2934	0.9123	China_Shaanxi	China	109.181	33.435	JR1	no	0.0152434	0.0378253	0.0168324	0.009257	0.990741	1e-06	1e-06
329	GS72	SRR14430615	13.1368	24.3274	0.7969	China_Gansu	China	107.429	35.411	JR1	no	0.0166155	0.0381045	0.0132415	1e-06	0.999998	1e-06	1e-06
330	ASX16	SRR14430614	6.63176	12.281	0.9033	China_Shanxi	China	111.57	36.15	JR1	no	0.0172496	0.0374361	0.0159372	1e-06	0.999862	0.000136	1e-06
331	HB045	SRR14430612	7.55686	13.9942	0.8922	China_Hebei	China	119.163	40.081	JR1	no	0.0194222	0.038205	0.0144825	1e-06	0.999998	1e-06	1e-06
332	HB040	SRR14430611	7.33569	13.5846	0.9044	China_Hebei	China	119.095	39.472	JR1	no	0.0195984	0.0388183	0.0146337	1e-06	0.999998	1e-06	1e-06
333	HB150	SRR14430610	7.49894	13.8869	0.9002	China_Hebei	China	118.98	41.15	JR1	no	0.0194166	0.0379668	0.0138261	1e-06	0.999998	1e-06	1e-06
334	HB149	SRR14430608	8.08384	14.9701	0.8909	China_Hebei	China	118.98	41.15	JR1	no	0.0188802	0.0371056	0.0152241	1e-06	0.999998	1e-06	1e-06
335	HB053	SRR14430575	7.14124	13.2245	0.8662	China_Hebei	China	118.453	40.1	JR1	no	0.0195661	0.0384353	0.0149776	1e-06	0.999998	1e-06	1e-06
336	HB4	SRR14430574	10.262	19.0037	0.8997	China_Hebei	China	118.493	39.481	JR1	no	0.0192915	0.0379859	0.0138578	1e-06	0.999998	1e-06	1e-06
337	HB039	SRR14430573	8.10216	15.004	0.9062	China_Hebei	China	119.095	39.472	JR1	no	0.0199525	0.0380311	0.0141214	1e-06	0.999998	1e-06	1e-06
338	HB047	SRR14430572	6.3339	11.7295	0.908	China_Hebei	China	119.191	40.061	JR1	no	0.020403	0.0356557	0.00935774	1e-06	0.999488	0.00051	1e-06
339	HB152	SRR14430571	7.23164	13.3919	0.9049	China_Hebei	China	118.98	41.15	JR1	no	0.0197955	0.0355359	0.0146771	1e-06	0.999998	1e-06	1e-06
340	HB046	SRR14430570	6.87563	12.7326	0.9094	China_Hebei	China	119.191	40.061	JR1	no	0.0193389	0.0380871	0.014172	1e-06	0.999998	1e-06	1e-06
341	LN53	SRR14430568	9.6733	17.9135	0.9021	China_Liaoning	China	120.09	41.33	JR1	no	0.018794	0.0375951	0.0136632	1e-06	0.999998	1e-06	1e-06
342	HB044	SRR14430567	7.44938	13.7952	0.8985	China_Hebei	China	119.163	40.081	JR1	no	0.0193837	0.0364313	0.0117132	1e-06	0.99969	0.000308	1e-06
343	HB043	SRR14430566	6.31049	11.6861	0.9086	China_Hebei	China	119.342	40.084	JR1	no	0.0188419	0.039558	0.0177485	1e-06	0.999998	1e-06	1e-06
344	HB12	SRR14430565	13.6926	25.3566	0.8706	China_Hebei	China	118.492	39.475	JR1	no	0.0192711	0.0359934	0.0127098	1e-06	0.999998	1e-06	1e-06
345	HB042	SRR14430564	6.52956	12.0918	0.8993	China_Hebei	China	199.353	40.103	JR1	no	0.0187593	0.0408223	0.0188219	1e-06	0.999998	1e-06	1e-06
346	HB041	SRR14430563	6.63667	12.2901	0.9155	China_Hebei	China	119.353	40.103	JR1	no	0.0189797	0.0407331	0.0164803	1e-06	0.999998	1e-06	1e-06
347	HB6	SRR14430562	12.1176	22.4399	0.9011	China_Hebei	China	118.502	39.475	JR1	no	0.0191307	0.0386024	0.0159538	1e-06	0.999998	1e-06	1e-06
348	HB037	SRR14430561	7.40827	13.719	0.8957	China_Hebei	China	119.095	39.46	JR1	no	0.0192237	0.0374789	0.0148553	1e-06	0.999998	1e-06	1e-06
349	HB038	SRR14430560	9.17436	16.9895	0.8962	China_Hebei	China	119.095	39.46	JR1	no	0.0198232	0.0380587	0.0125904	1e-06	0.999998	1e-06	1e-06
350	HB036	SRR14430559	9.05435	16.7673	0.8798	China_Hebei	China	119.095	39.46	JR1	no	0.0199083	0.0374572	0.0145369	1e-06	0.999998	1e-06	1e-06
351	BJ6	SRR14430557	13.8357	25.6217	0.9161	China_Beijing	China	116.232	40.213	JR1	no	0.0187156	0.0361858	0.0141907	1e-06	0.999998	1e-06	1e-06
352	BJ3	SRR14430556	12.7542	23.6189	0.9265	China_Beijing	China	116.36	40.261	JR1	no	0.0194691	0.0349071	0.0134515	1e-06	0.999998	1e-06	1e-06
353	HB052	SRR14430555	6.69736	12.4025	0.8955	China_Hebei	China	118.502	40.101	JR1	no	0.0201529	0.0270672	-0.00222552	1e-06	0.813235	0.186764	1e-06
354	BJ11	SRR14430554	13.2116	24.4659	0.923	China_Beijing	China	116.246	40.21	JR1	no	0.0196319	0.036048	0.00931432	1e-06	0.958768	0.04123	1e-06
355	BJ31	SRR14430553	13.0633	24.1913	0.9183	China_Beijing	China	116.1	40.245	JR1	no	0.018999	0.0369976	0.0159183	1e-06	0.999998	1e-06	1e-06
356	BJ30	SRR14430552	12.2409	22.6683	0.8904	China_Beijing	China	116.101	40.245	JR1	no	0.0192101	0.0367367	0.014026	1e-06	0.999998	1e-06	1e-06
357	TJ3	SRR14430551	11.9984	22.2192	0.9152	China_Tianjin	China	117.622	40.126	JR1	no	0.0188728	0.0393476	0.0162862	1e-06	0.999998	1e-06	1e-06
358	TJ1	SRR14430550	11.4392	21.1838	0.8983	China_Tianjin	China	117.621	40.126	JR1	no	0.0191197	0.0362788	0.0137011	1e-06	0.999998	1e-06	1e-06
359	TJ11	SRR14430549	12.197	22.587	0.9124	China_Tianjin	China	117.629	40.148	JR1	no	0.0185859	0.0386397	0.0194452	1e-06	0.999998	1e-06	1e-06
360	SD17	SRR14430548	9.25716	17.1429	0.9126	China_Shandong	China	117.12	36.24	JR1	no	0.0189237	0.0364132	0.0133974	1e-06	0.999998	1e-06	1e-06
361	SD15	SRR14430546	6.15534	11.3988	0.919	China_Shandong	China	117.18	36.09	JR1	yes	0.0190843	0.0343958	0.0149134	1e-06	0.999998	1e-06	1e-06
362	SD16	SRR14430545	7.93104	14.6871	0.9102	China_Shandong	China	117.11	36.24	JR1	no	0.0188736	0.0363539	0.0116858	1e-06	0.999998	1e-06	1e-06
363	55	SRR14430544	9.99975	18.518	0.9102	China_Shandong	China	116.301	39.593	JR1	yes	0.0211668	0.0225678	-0.0127396	1e-06	0.720624	0.279374	1e-06
364	GS19	SRR14430510	7.55686	13.9942	0.9158	China_Gansu	China	105.441	34.301	JR1	no	0.0189765	0.0339051	0.0120545	1e-06	0.999998	1e-06	1e-06
365	BJ2	SRR14430509	10.6737	19.7662	0.9143	China_Beijing	China	116.36	40.261	JR1	no	0.0191746	0.0412827	0.0182239	1e-06	0.999998	1e-06	1e-06
366	HB054	SRR14430508	6.81378	12.6181	0.9024	China_Hebei	China	118.413	40.12	JR1	no	0.0185083	0.0409974	0.0161747	1e-06	0.999998	1e-06	1e-06
367	HB88	SRR14430507	12.6398	23.4071	0.9125	China_Hebei	China	115.224	39.572	JR1	no	0.0191023	0.0407053	0.0172362	1e-06	0.999998	1e-06	1e-06
368	BJ70	SRR14430506	10.0898	18.6847	0.9087	China_Beijing	China	115.525	40.091	JR1	no	0.0196225	0.0372044	0.0158738	1e-06	0.999998	1e-06	1e-06
369	HB074	SRR14430505	7.235	13.3981	0.9087	China_Hebei	China	117.51	40.222	JR1	no	0.0190754	0.0372716	0.0146312	1e-06	0.999998	1e-06	1e-06
370	BJ90	SRR14430504	11.4292	21.1651	0.9106	China_Beijing	China	117.077	40.275	JR1	no	0.0199175	0.0352246	0.0102138	1e-06	0.999998	1e-06	1e-06
371	TJ4	SRR14430502	11.1404	20.6303	0.9168	China_Tianjin	China	117.622	40.125	JR1	no	0.0186606	0.0410447	0.0188298	1e-06	0.999998	1e-06	1e-06
372	TJ9	SRR14430501	9.83357	18.2103	0.8496	China_Tianjin	China	117.627	40.148	JR1	no	0.0193766	0.0382754	0.0139869	1e-06	0.999998	1e-06	1e-06
373	BJ84	SRR14430500	10.804	20.0073	0.905	China_Beijing	China	117.202	40.239	JR1	no	0.0186411	0.0402927	0.0182854	1e-06	0.999998	1e-06	1e-06
374	BJ88	SRR14430499	13.0396	24.1474	0.9019	China_Beijing	China	117.078	40.274	JR1	no	0.0191405	0.0399578	0.0165794	1e-06	0.999998	1e-06	1e-06
375	BJ86	SRR14430498	12.2826	22.7455	0.8772	China_Beijing	China	117.202	40.239	JR1	no	0.0185422	0.038311	0.0165457	1e-06	0.999998	1e-06	1e-06
376	BJ78	SRR14430497	12.5401	23.2223	0.9136	China_Beijing	China	116.15	40.174	JR1	no	0.0194441	0.0374033	0.0146769	1e-06	0.999998	1e-06	1e-06
377	32	SRR14430496	12.2988	22.7755	0.9315	China_Beijing	China	116.36	40.261	JR1	yes	0.0194738	0.0388863	0.0155749	1e-06	0.999998	1e-06	1e-06
378	BJ94	SRR14430495	15.492	28.6888	0.87	China_Beijing	China	117.134	40.284	JR1	no	0.0190153	0.0393398	0.0160057	1e-06	0.999998	1e-06	1e-06
379	BJ91	SRR14430494	13.863	25.6722	0.8453	China_Beijing	China	117.135	40.285	JR1	no	0.019166	0.0398524	0.0171521	1e-06	0.999998	1e-06	1e-06
380	HB076	SRR14430493	7.02117	13.0022	0.9129	China_Hebei	China	117.15	40.291	JR1	no	0.0192172	0.0396785	0.0162723	1e-06	0.999998	1e-06	1e-06
381	BJ33	SRR14430491	13.8467	25.642	0.9124	China_Beijing	China	116.115	40.246	JR1	no	0.0192272	0.0374587	0.0154371	1e-06	0.999998	1e-06	1e-06
382	HB050	SRR14430490	6.52021	12.0745	0.9107	China_Hebei	China	118.284	39.562	JR1	no	0.0192202	0.0386724	0.0148427	1e-06	0.999998	1e-06	1e-06
383	HB058	SRR14430489	6.46663	11.9752	0.913	China_Hebei	China	118.202	40.031	JR1	no	0.0192494	0.0374675	0.0160032	1e-06	0.999998	1e-06	1e-06
384	HB049	SRR14430488	7.33849	13.5898	0.903	China_Hebei	China	118.273	39.56	JR1	no	0.0187858	0.0371064	0.0150547	1e-06	0.999998	1e-06	1e-06
385	HB070	SRR14430487	7.01732	12.995	0.9098	China_Hebei	China	117.471	39.584	JR1	no	0.0194945	0.0389877	0.013872	1e-06	0.999998	1e-06	1e-06
386	HB069	SRR14430486	6.81141	12.6137	0.9131	China_Hebei	China	117.471	39.584	JR1	no	0.019175	0.0403271	0.0133114	1e-06	0.999998	1e-06	1e-06
387	HB84	SRR14430485	13.6293	25.2394	0.8771	China_Hebei	China	115.234	39.485	JR1	no	0.0187271	0.0402264	0.0198946	1e-06	0.999998	1e-06	1e-06
388	HB82	SRR14430484	10.5509	19.5387	0.8842	China_Hebei	China	114.482	39.081	JR1	no	0.0192981	0.0339781	0.0133376	1e-06	0.999998	1e-06	1e-06
389	HB85	SRR14430483	13.4794	24.9619	0.9163	China_Hebei	China	115.266	39.554	JR1	no	0.0181256	0.0404221	0.0195112	1e-06	0.999998	1e-06	1e-06
390	BJ59	SRR14430482	10.4161	19.2891	0.9197	China_Beijing	China	115.392	39.511	JR1	no	0.018666	0.0390684	0.0182524	1e-06	0.999998	1e-06	1e-06
391	HB90	SRR14430480	10.9243	20.2302	0.9183	China_Hebei	China	115.181	39.524	JR1	no	0.0188786	0.0378161	0.0152214	1e-06	0.999998	1e-06	1e-06
392	HB89	SRR14430479	11.8611	21.965	0.9065	China_Hebei	China	115.18	39.524	JR1	no	0.0183088	0.0415908	0.0174414	1e-06	0.999998	1e-06	1e-06
393	HB98	SRR14430478	13.8884	25.7193	0.8941	China_Hebei	China	113.361	38.152	JR1	no	0.0193047	0.0398323	0.0147641	1e-06	0.999998	1e-06	1e-06
394	HB87	SRR14430477	11.8265	21.9009	0.8996	China_Hebei	China	115.235	40.003	JR1	no	0.018778	0.03794	0.01701	1e-06	0.999998	1e-06	1e-06
395	BJ57	SRR14430476	11.3156	20.9548	0.7965	China_Beijing	China	115.401	39.495	JR1	no	0.0193252	0.038759	0.013188	1e-06	0.999998	1e-06	1e-06
396	BJ56	SRR14430475	11.363	21.0426	0.8878	China_Beijing	China	115.401	39.494	JR1	no	0.0188914	0.0379481	0.0159749	1e-06	0.999998	1e-06	1e-06
397	BJ67	SRR14430474	9.45752	17.5139	0.7137	China_Beijing	China	115.473	39.531	JR1	no	0.018343	0.0357915	0.0135323	1e-06	0.999997	1e-06	1e-06
398	BJ58	SRR14430473	11.7147	21.6938	0.8617	China_Beijing	China	115.384	39.504	JR1	no	0.0196387	0.0370968	0.0141144	1e-06	0.999998	1e-06	1e-06
399	BJ64	SRR14430472	9.7213	18.0024	0.8738	China_Beijing	China	115.455	39.531	JR1	no	0.0191602	0.0364531	0.0137438	1e-06	0.999998	1e-06	1e-06
400	BJ62	SRR14430471	12.6071	23.3464	0.9053	China_Beijing	China	115.485	39.525	JR1	no	0.0186046	0.0400442	0.0190483	1e-06	0.999998	1e-06	1e-06
401	BJ63	SRR14430468	13.0273	24.1246	0.8569	China_Beijing	China	115.454	39.531	JR1	no	0.0184687	0.0419325	0.0188536	1e-06	0.999998	1e-06	1e-06
402	BJ68	SRR14430467	13.4019	24.8183	0.8894	China_Beijing	China	115.473	39.531	JR1	no	0.0184256	0.0402488	0.0152916	1e-06	0.999998	1e-06	1e-06
403	BJ65	SRR14430466	11.4726	21.2455	0.912	China_Beijing	China	115.455	39.531	JR1	no	0.0188698	0.0376497	0.0171809	1e-06	0.999998	1e-06	1e-06
404	TJ6	SRR14430465	10.5927	19.6162	0.8792	China_Tianjin	China	117.626	40.148	JR1	no	0.0197691	0.0395468	0.0156323	1e-06	0.999998	1e-06	1e-06
405	BJ41	SRR14430464	15.3747	28.4716	0.9046	China_Beijing	China	116.155	40.267	JR1	no	0.0191065	0.0390742	0.0142017	1e-06	0.999998	1e-06	1e-06
406	BJ74	SRR14430463	9.43301	17.4685	0.5888	China_Beijing	China	115.525	40.091	JR1	no	0.0174576	0.0376846	0.0163627	1e-06	0.999997	1e-06	1e-06
407	BJ69	SRR14430462	9.64108	17.8539	0.7861	China_Beijing	China	117.202	40.239	JR1	no	0.0193953	0.0389289	0.0141579	1e-06	0.999998	1e-06	1e-06
408	HB055	SRR14430461	8.04118	14.8911	0.9129	China_Hebei	China	118.384	40.14	JR1	no	0.0175513	0.038673	0.0169244	1e-06	0.999998	1e-06	1e-06
409	BJ45	SRR14430460	9.78349	18.1176	0.8986	China_Beijing	China	116.164	40.281	JR1	no	0.0181093	0.0410519	0.0198145	1e-06	0.999998	1e-06	1e-06
410	BJ39	SRR14430459	10.6829	19.7831	0.919	China_Beijing	China	116.124	40.264	JR1	no	0.0185674	0.0384738	0.0164335	1e-06	0.999998	1e-06	1e-06
411	BJ61	SRR14430457	13.4868	24.9756	0.9041	China_Beijing	China	116.022	39.471	JR1	no	0.0179611	0.0395044	0.0177185	1e-06	0.999998	1e-06	1e-06
412	BJ60	SRR14430456	12.2974	22.7729	0.911	China_Beijing	China	116.022	39.471	JR1	no	0.0190296	0.037948	0.0125019	1e-06	0.999998	1e-06	1e-06
413	BJ13	SRR14430455	10.6608	19.7422	0.9058	China_Beijing	China	116.274	40.212	JR1	no	0.0197036	0.0362155	0.0131133	1e-06	0.999998	1e-06	1e-06
414	LN33	SRR14430454	12.5908	23.3163	0.9131	China_Liaoning	China	121.44	41.38	JR1	no	0.0187852	0.038259	0.0147412	1e-06	0.999998	1e-06	1e-06
415	BJ7	SRR14430453	13.5554	25.1026	0.8769	China_Beijing	China	116.232	40.213	JR1	no	0.0186017	0.0379163	0.0159136	1e-06	0.999998	1e-06	1e-06
416	BJ40	SRR14430452	11.869	21.9797	0.8748	China_Beijing	China	116.155	40.266	JR1	no	0.0196516	0.0352981	0.0115855	1e-06	0.999998	1e-06	1e-06
417	BJ49	SRR14430451	13.0007	24.0754	0.8012	China_Beijing	China	116.161	40.273	JR1	no	0.0192322	0.039855	0.0158443	1e-06	0.999998	1e-06	1e-06
418	BJ46	SRR14430450	14.566	26.9741	0.9115	China_Beijing	China	116.164	40.276	JR1	no	0.0187125	0.0383542	0.014069	1e-06	0.999998	1e-06	1e-06
419	BJ44	SRR14430449	10.3751	19.2132	0.8786	China_Beijing	China	116.164	40.281	JR1	no	0.0182512	0.0403088	0.0169358	1e-06	0.999998	1e-06	1e-06
420	BJ27	SRR14430448	15.4459	28.6035	0.8868	China_Beijing	China	116.245	40.264	JR1	no	0.018646	0.041578	0.0182807	1e-06	0.999998	1e-06	1e-06
421	BJ20	SRR14430378	11.3668	21.0496	0.9005	China_Beijing	China	116.263	40.266	JR1	no	0.0182226	0.0417558	0.018871	1e-06	0.999998	1e-06	1e-06
422	BJ21	SRR14430377	14.5001	26.8521	0.9197	China_Beijing	China	116.264	40.266	JR1	no	0.0189241	0.0402209	0.0163595	1e-06	0.999998	1e-06	1e-06
423	BJ22	SRR14430376	13.8647	25.6754	0.9031	China_Beijing	China	116.164	40.275	JR1	no	0.0188503	0.0404487	0.0163331	1e-06	0.999998	1e-06	1e-06
424	BJ25	SRR14430375	10.5223	19.4857	0.8956	China_Beijing	China	116.26	40.26	JR1	no	0.0191053	0.0400044	0.015703	1e-06	0.999998	1e-06	1e-06
425	BJ23	SRR14430374	12.8869	23.8647	0.8606	China_Beijing	China	116.26	40.26	JR1	no	0.0189952	0.0383533	0.0162958	1e-06	0.999998	1e-06	1e-06
426	HB83	SRR14430373	11.2558	20.844	0.8513	China_Hebei	China	114.473	39.076	JR1	no	0.0176442	0.0358585	0.011754	1e-06	0.999998	1e-06	1e-06
427	HB80	SRR14430372	13.516	25.0296	0.8655	China_Hebei	China	113.505	38.561	JR1	no	0.0187223	0.0362511	0.0146118	1e-06	0.999998	1e-06	1e-06
428	SX34	SRR14430371	13.1432	24.3393	0.8882	China_Shaanxi	China	109.186	33.422	JR1	no	0.012134	0.0348093	0.0155294	0.045243	0.954756	1e-06	1e-06
429	HN75	SRR14430370	13.9426	25.8196	0.9203	China_Henan	China	111.21	34.242	JR1	no	0.0175565	0.0348444	0.0138138	1e-06	0.997172	0.002826	1e-06
430	SX39	SRR14430369	10.0373	18.5876	0.902	China_Shaanxi	China	109.312	34.121	JR1	no	0.0131149	0.0329247	0.0105007	0.047547	0.943627	0.008825	1e-06
431	HuB27	SRR14430367	10.9878	20.3477	0.7691	China_Hubei	China	111.221	31.907	JR1	no	0.0150707	0.0342001	0.0115221	0.019673	0.980325	1e-06	1e-06
432	HB93	SRR14430366	11.9113	22.058	0.9217	China_Hebei	China	113.581	38.401	JR1	no	0.0178326	0.0359223	0.0143121	1e-06	0.999998	1e-06	1e-06
433	HB022	SRR14430365	8.25886	15.2942	0.9204	China_Hebei	China	113.492	36.426	JR1	no	0.0171336	0.0371244	0.0193599	1e-06	0.999998	1e-06	1e-06
434	HN161	SRR14430364	11.2538	20.8404	0.9091	China_Henan	China	112.036	33.511	JR1	no	0.0187661	0.0341765	0.00763236	1e-06	0.999998	1e-06	1e-06
435	HN159	SRR14430363	13.2515	24.5399	0.9138	China_Henan	China	112.042	33.51	JR1	no	0.0193026	0.0322785	0.00888199	1e-06	0.999998	1e-06	1e-06
436	HN160	SRR14430362	11.4605	21.2232	0.7672	China_Henan	China	112.042	33.515	JR1	no	0.0185484	0.0327072	0.00787558	1e-06	0.999998	1e-06	1e-06
437	HB032	SRR14430361	8.48466	15.7123	0.9126	China_Hebei	China	113.425	36.394	JR1	no	0.0187562	0.0335754	0.0106991	1e-06	0.999998	1e-06	1e-06
438	HB014	SRR14430360	7.08523	13.1208	0.9083	China_Hebei	China	114.085	37.13	JR1	no	0.0189399	0.0338231	0.00865596	1e-06	0.991185	0.008814	1e-06
439	HN162	SRR14430359	11.4617	21.2254	0.8934	China_Henan	China	112.036	33.511	JR1	no	0.0183007	0.0328817	0.00787462	1e-06	0.967961	0.032037	1e-06
440	SD20	SRR14430358	7.25789	13.4405	0.8963	China_Shandong	China	117.06	36.23	JR1	yes	0.0172898	0.0373266	0.0144516	1e-06	0.999918	8e-05	1e-06
441	HB034	SRR14430356	7.45624	13.8078	0.8954	China_Hebei	China	113.425	36.394	JR1	no	0.0191459	0.0332407	0.0105418	1e-06	0.98995	0.010048	1e-06
442	HB025	SRR14430355	7.00184	12.9664	0.9099	China_Hebei	China	113.356	36.371	JR1	no	0.0176684	0.0348995	0.0126208	1e-06	0.999998	1e-06	1e-06
443	HB026	SRR14430354	7.27178	13.4663	0.8988	China_Hebei	China	113.353	36.372	JR1	no	0.0190195	0.0309305	0.00935525	1e-06	0.969442	0.030557	1e-06
444	86	SRR14430353	12.9462	23.9744	0.9247	China_Shanxi	China	112.51	37.34	JR1	yes	0.0183569	0.0342276	0.0107789	1e-06	0.993359	0.006639	1e-06
445	HB029	SRR14430352	7.75641	14.3637	0.91	China_Hebei	China	113.416	36.462	JR1	no	0.0180069	0.0337555	0.0118517	1e-06	0.997467	0.002532	1e-06
446	ASX3	SRR14430351	8.75196	16.2073	0.9205	China_Shanxi	China	113.32	36.57	JR1	no	0.0174133	0.0361364	0.0143228	1e-06	0.999998	1e-06	1e-06
447	HB019	SRR14430350	7.31686	13.5497	0.9109	China_Hebei	China	113.504	36.585	JR1	no	0.0186686	0.0346889	0.0132999	1e-06	0.989603	0.010396	1e-06
448	HB035	SRR14430349	8.85891	16.4054	0.899	China_Hebei	China	113.421	36.402	JR1	no	0.0181882	0.0362551	0.0141907	1e-06	0.999998	1e-06	1e-06
449	HB027	SRR14430348	8.50716	15.754	0.9168	China_Hebei	China	113.401	36.453	JR1	no	0.0178519	0.0371005	0.0126165	1e-06	0.999998	1e-06	1e-06
450	HB023	SRR14430347	6.80948	12.6101	0.9117	China_Hebei	China	113.494	36.432	JR1	no	0.0176059	0.0358204	0.0148994	1e-06	0.999998	1e-06	1e-06
451	HB033	SRR14430686	7.4897	13.8698	0.907	China_Hebei	China	113.425	36.394	JR1	no	0.0182296	0.0341975	0.0140661	1e-06	0.999998	1e-06	1e-06
452	HB031	SRR14430685	8.65716	16.0318	0.9183	China_Hebei	China	113.422	36.522	JR1	no	0.0182495	0.0342152	0.0138647	1e-06	0.999998	1e-06	1e-06
453	HB021	SRR14430684	9.18156	17.0029	0.9014	China_Hebei	China	113.521	36.572	JR1	no	0.0184299	0.0338984	0.010719	1e-06	0.999998	1e-06	1e-06
454	HB020	SRR14430683	9.10686	16.8645	0.8986	China_Hebei	China	113.523	36.573	JR1	no	0.019348	0.0314592	0.00880811	1e-06	0.969289	0.03071	1e-06
455	HB018	SRR14430682	6.30185	11.6701	0.9088	China_Hebei	China	113.512	37.004	JR1	no	0.0182633	0.0353901	0.00794197	1e-06	0.999998	1e-06	1e-06
456	HB017	SRR14430681	7.47812	13.8484	0.9044	China_Hebei	China	113.513	37.004	JR1	no	0.0169994	0.0380382	0.0148568	1e-06	0.999998	1e-06	1e-06
457	HB028	SRR14430680	6.90784	12.7923	0.9043	China_Hebei	China	113.414	36.463	JR1	no	0.0178549	0.0355874	0.0119787	1e-06	0.997438	0.00256	1e-06
458	HB024	SRR14430679	8.02716	14.8651	0.9095	China_Hebei	China	113.495	36.432	JR1	no	0.017892	0.0352773	0.0107151	1e-06	0.999998	1e-06	1e-06
459	ASX2	SRR14430678	8.46746	15.6805	0.9166	China_Shanxi	China	113.31	36.55	JR1	no	0.0170447	0.0380357	0.0177629	1e-06	0.999998	1e-06	1e-06
460	ASX8	SRR14430677	6.64125	12.2986	0.9139	China_Shanxi	China	113.58	37.37	JR1	no	0.0189852	0.0340026	0.00714552	1e-06	0.98282	0.017178	1e-06
461	ASX4	SRR14430675	7.48794	13.8665	0.9094	China_Shanxi	China	111.35	37.16	JR1	no	0.0177102	0.0361875	0.0137317	1e-06	0.99879	0.001208	1e-06
462	ASX10	SRR14430674	6.44738	11.9396	0.904	China_Shanxi	China	111.47	37.36	JR1	no	0.0178083	0.0367372	0.0123002	1e-06	0.999998	1e-06	1e-06
463	ASX9	SRR14430673	6.18337	11.4507	0.9128	China_Shanxi	China	111.63	36.58	JR1	no	0.0178671	0.0366551	0.012076	1e-06	0.999998	1e-06	1e-06
464	ASX6	SRR14430672	7.79237	14.4303	0.9142	China_Shanxi	China	111.38	36.65	JR1	no	0.0181791	0.0336395	0.00833784	1e-06	0.976507	0.023492	1e-06
465	ASX5	SRR14430671	7.35552	13.6213	0.917	China_Shanxi	China	111.47	37.21	JR1	no	0.0178813	0.0345416	0.0107316	1e-06	0.987454	0.012545	1e-06
466	SX22	SRR14430670	10.3564	19.1786	0.9077	China_Shaanxi	China	109.58	33.305	JR1	yes	0.01761	0.031452	0.0124993	1e-06	0.964296	0.035702	1e-06
467	SX2	SRR14430669	10.6242	19.6745	0.9081	China_Shaanxi	China	110.19	34.011	JR1	no	0.0176288	0.0313986	0.0123408	1e-06	0.965651	0.034348	1e-06
468	SX15	SRR14430668	11.2513	20.8357	0.9046	China_Shaanxi	China	110.292	33.206	JR1	no	0.0151164	0.0363687	0.0162278	0.021797	0.977516	0.000686	1e-06
469	SX9	SRR14430667	13.7519	25.4665	0.8947	China_Shaanxi	China	109.563	33.534	JR1	no	0.0174293	0.0369734	0.0154868	1e-06	0.999998	1e-06	1e-06
470	SX20	SRR14430666	9.84502	18.2315	0.8972	China_Shaanxi	China	109.582	33.305	JR1	no	0.0162831	0.0369386	0.0150578	0.006261	0.993737	1e-06	1e-06
471	SX11	SRR14430664	10.4993	19.4432	0.9008	China_Shaanxi	China	110.08	33.41	JR1	no	0.0169789	0.0356201	0.0159255	1e-06	0.998729	0.001269	1e-06
472	ASX14	SRR14430663	7.32564	13.566	0.8691	China_Shanxi	China	110.43	36.13	JR1	no	0.018198	0.0348746	0.010939	1e-06	0.995562	0.004436	1e-06
473	ASX12	SRR14430662	6.97492	12.9165	0.9055	China_Shanxi	China	110.43	36.13	JR1	no	0.0180744	0.0364992	0.0140711	1e-06	0.999998	1e-06	1e-06
474	ASX15	SRR14430661	6.12612	11.3447	0.8613	China_Shanxi	China	110.43	36.13	JR1	no	0.0177	0.0369905	0.0139583	1e-06	0.999998	1e-06	1e-06
475	ASX13	SRR14430660	8.43808	15.6261	0.9145	China_Shanxi	China	111.36	36.25	JR1	no	0.0175482	0.0370016	0.0143999	1e-06	0.999998	1e-06	1e-06
476	74	SRR14430659	11.9622	22.1522	0.9294	China_Shaanxi	China	110.141	34.022	JR1	yes	0.0179697	0.0317233	0.0104114	1e-06	0.982241	0.017757	1e-06
477	73	SRR14430658	10.726	19.8629	0.9297	China_Shaanxi	China	110.141	34.022	JR1	yes	0.0179426	0.0317206	0.0105216	1e-06	0.982996	0.017002	1e-06
478	SX1	SRR14430657	10.8854	20.1582	0.91	China_Shaanxi	China	110.141	34.022	JR1	yes	0.0179751	0.0317847	0.0104728	1e-06	0.982896	0.017103	1e-06
479	HN74	SRR14430656	13.1893	24.4247	0.913	China_Henan	China	111.203	34.224	JR1	no	0.0180926	0.032462	0.0130787	1e-06	0.988338	0.011661	1e-06
480	HB030	SRR14430244	6.87307	12.7279	0.8971	China_Hebei	China	113.421	36.475	JR1	no	0.0177088	0.0355994	0.0138468	1e-06	0.999912	8.6e-05	1e-06
481	SX7	SRR14430241	14.6155	27.0657	0.909	China_Shaanxi	China	110.05	34.12	JR1	no	0.0175209	0.0342972	0.011068	1e-06	0.986157	0.013842	1e-06
482	SX31	SRR14430240	12.05	22.3148	0.9109	China_Shaanxi	China	109.011	33.311	JR1	no	0.016923	0.0363097	0.0143433	1e-06	0.999998	1e-06	1e-06
483	SX13	SRR14430239	15.4172	28.5504	0.8907	China_Shaanxi	China	110.473	33.281	JR1	no	0.0106733	0.0303401	0.0118851	0.068	0.925524	0.006475	1e-06
484	SX35	SRR14430238	10.3487	19.1643	0.9012	China_Shaanxi	China	109.202	33.324	JR1	no	0.0164479	0.0340258	0.0153113	0.004322	0.995677	1e-06	1e-06
485	SX6	SRR14430237	16.2554	30.1026	0.898	China_Shaanxi	China	110.071	34.121	JR1	yes	0.0181687	0.0312118	0.0113262	1e-06	0.997749	1e-06	0.002249
486	SX5	SRR14430236	12.5313	23.2061	0.9137	China_Shaanxi	China	110.073	34.126	JR1	no	0.0187111	0.0306822	0.00803533	1e-06	0.951998	0.048	1e-06
487	HuB38	SRR14430235	7.6736	14.2104	0.9055	China_Hubei	China	111.221	31.907	JR1	no	0.00812299	0.0287904	0.00750701	0.091477	0.866914	0.041608	1e-06
488	HuB35	SRR14430234	8.73461	16.1752	0.9016	China_Hubei	China	111.221	31.907	JR1	no	0.0110789	0.0302392	0.0116596	0.070458	0.914269	0.015273	1e-06
489	HuB36	SRR14430233	7.1132	13.1726	0.8841	China_Hubei	China	111.221	31.907	JR1	no	-0.0053816	0.020903	0.00767232	0.229277	0.756492	0.014229	1e-06
490	HuB33	SRR14430232	7.2864	13.4933	0.9171	China_Hubei	China	111.221	31.907	JR1	no	0.00195821	0.0267603	0.0126799	0.157579	0.842419	1e-06	1e-06
491	HuB46	SRR14430230	7.90462	14.6382	0.9171	China_Hubei	China	111.221	31.907	JR1	no	0.0117418	0.0309409	0.00988976	0.058438	0.94156	1e-06	1e-06
492	HuB25	SRR14430229	6.28232	11.6339	0.9243	China_Hubei	China	111.221	31.907	JR1	no	0.00856086	0.031295	0.0102707	0.087883	0.904215	0.007902	1e-06
493	HuB34	SRR14430228	7.124	13.1926	0.9019	China_Hubei	China	111.221	31.907	JR1	no	0.0115661	0.0295262	0.0105792	0.06253	0.934192	1e-06	0.003277
494	HUB48	SRR14430227	12.1056	22.4178	0.915	China_Hubei	China	111.221	31.907	JR1	no	0.0134289	0.0288336	0.00589676	0.044308	0.898988	0.056703	1e-06
495	HuB40	SRR14430226	6.87095	12.724	0.9075	China_Hubei	China	111.221	31.907	JR1	no	0.00958579	0.0287136	0.00929737	0.082252	0.917746	1e-06	1e-06
496	HuB28	SRR14430225	16.7355	30.9917	0.9206	China_Hubei	China	111.221	31.907	JR1	no	0.0095977	0.0300629	0.0125995	0.0762	0.91959	0.004208	1e-06
497	HuB43	SRR14430224	8.95716	16.5873	0.9041	China_Hubei	China	111.221	31.907	JR1	no	0.0120534	0.030472	0.0123693	0.059846	0.940152	1e-06	1e-06
498	HuB41	SRR14430223	13.8944	25.7305	0.8554	China_Hubei	China	111.221	31.907	JR1	no	0.0125168	0.0301443	0.0121992	0.055561	0.926017	0.018421	1e-06
499	HuB32	SRR14430222	6.0656	11.2326	0.8998	China_Hubei	China	111.221	31.907	JR1	no	0.00255231	0.0265429	0.010267	0.145369	0.85463	1e-06	1e-06
500	HuB30	SRR14430221	6.65321	12.3208	0.9211	China_Hubei	China	111.221	31.907	JR1	no	0.0117109	0.0329882	0.0154395	0.052832	0.947166	1e-06	1e-06
501	HuB24	SRR14430218	7.47349	13.8398	0.8977	China_Hubei	China	111.221	31.907	JR1	no	0.0163121	0.0323846	0.0143019	0.012828	0.985994	1e-06	0.001177
502	HuB23	SRR14430217	6.23039	11.5378	0.9007	China_Hubei	China	111.221	31.907	JR1	no	0.00391871	0.0265331	0.00910291	0.136379	0.863619	1e-06	1e-06
503	HuB44	SRR14430216	6.92376	12.8218	0.9048	China_Hubei	China	111.221	31.907	JR1	no	0.0132127	0.0308691	0.00950866	0.047259	0.928486	0.024246	8e-06
504	HuB26	SRR14430215	9.04864	16.7567	0.9106	China_Hubei	China	111.221	31.907	JR1	no	0.0142792	0.0294008	0.0111468	0.038767	0.920391	0.040841	1e-06
505	HuB31	SRR14430214	7.22207	13.3742	0.9161	China_Hubei	China	111.221	31.907	JR1	no	0.00991633	0.033714	0.0142899	0.070862	0.929136	1e-06	1e-06
506	HUB49	SRR14430213	12.6232	23.3762	0.9006	China_Hubei	China	111.221	31.907	JR1	no	0.00280971	0.0262475	0.00980921	0.147636	0.83632	0.016043	1e-06
507	HuB29	SRR14430212	6.83315	12.654	0.8994	China_Hubei	China	111.221	31.907	JR1	no	0.0001057	0.0255873	0.0121421	0.172492	0.826439	0.001067	1e-06
508	HuB42	SRR14430211	8.19457	15.1751	0.9032	China_Hubei	China	111.221	31.907	JR1	no	-0.000333895	0.0278071	0.0144541	0.172576	0.827196	0.000227	1e-06
509	HuB39	SRR14430178	6.86899	12.7204	0.9045	China_Hubei	China	111.221	31.907	JR1	no	-0.00197676	0.0246259	0.0104736	0.19206	0.800218	0.007721	1e-06
510	SX43	SRR14430177	14.4411	26.7429	0.921	China_Shaanxi	China	107.56	34.153	JR1	yes	0.0171733	0.0313472	0.00564743	1e-06	0.887181	0.112817	1e-06
511	68	SRR14430175	12.8909	23.872	0.9255	China_Shaanxi	China	110.141	34.022	JR1	yes	0.0171492	0.0314065	0.00559739	1e-06	0.887379	0.112619	1e-06
512	SX40	SRR14430174	14.9819	27.7443	0.8949	China_Shaanxi	China	109.345	34.061	JR1	no	0.0176909	0.0370867	0.0166082	1e-06	0.999998	1e-06	1e-06
513	SX4	SRR14430173	10.6874	19.7916	0.904	China_Shaanxi	China	110.092	34.131	JR1	yes	0.0178451	0.0318276	0.010691	1e-06	0.971577	0.028421	1e-06
514	SX38	SRR14430172	13.4111	24.8353	0.8909	China_Shaanxi	China	109.253	34.201	JR1	no	0.0166775	0.0385385	0.0162277	1e-06	0.999998	1e-06	1e-06
515	HUB50	SRR14430171	11.291	20.9093	0.9116	China_Hubei	China	111.221	31.907	JR1	no	0.00973424	0.0300504	0.0121622	0.08057	0.919428	1e-06	1e-06
516	HuB37	SRR14430170	7.46135	13.8173	0.8952	China_Hubei	China	111.221	31.907	JR1	no	0.014103	0.0295512	0.0086737	0.038037	0.920626	0.041336	1e-06
517	SX17	SRR14430169	12.9515	23.9842	0.9078	China_Shaanxi	China	110.151	33.433	JR1-JR2	no	0.0201103	0.01855	-0.00679643	1e-06	0.700279	0.299719	1e-06
518	SX18	SRR14430168	10.7266	19.8641	0.9049	China_Shaanxi	China	110.14	33.423	JR1-JR2	no	0.0206337	0.00852128	-0.0228934	1e-06	0.525638	0.474361	1e-06
519	SX27	SRR14430167	12.8477	23.792	0.9082	China_Shaanxi	China	109.491	33.263	JR1-JR2	no	0.0213881	0.00992219	-0.0266965	1e-06	0.509778	0.490221	1e-06
520	HB060	SRR14430166	6.55055	12.1306	0.9084	China_Hebei	China	117.545	39.564	JR1-JR2	no	0.0220874	0.00796352	-0.0210513	1e-06	0.518671	0.481328	1e-06
521	ASX18	SRR14430164	7.26745	13.4582	0.915	China_Shanxi	China	111.36	35.41	JR1-JR2	no	0.0241496	-0.00615631	-0.0621794	1e-06	0.201338	0.79866	1e-06
522	ASX17	SRR14430163	6.93434	12.8414	0.9087	China_Shanxi	China	111.36	35.41	JR1-JR2	no	0.0231746	-0.00205321	-0.0574918	1e-06	0.266364	0.733635	1e-06
523	17	SRR14430162	13.2015	24.4473	0.9294	China_Shanxi	China	112.51	37.34	JR1-JR2	yes	0.0218697	0.00784791	-0.0329144	1e-06	0.482046	0.517952	1e-06
524	GS34	SRR14430161	9.42652	17.4565	0.9048	China_Gansu	China	105.434	33.392	JR1-JR2	no	0.0217224	0.00674907	-0.0349508	1e-06	0.452697	0.547301	1e-06
525	ASX7	SRR14430160	7.36925	13.6468	0.9146	China_Shanxi	China	112.45	36.48	JR1-JR2	no	0.0217702	0.00871722	-0.0326528	1e-06	0.479741	0.520257	1e-06
526	84	SRR14430159	13.1661	24.3816	0.912	China_Beijing	China	116.36	40.261	JR1-JR2	yes	0.0209217	0.0108728	-0.0261636	1e-06	0.538132	0.461866	1e-06
527	56	SRR14430158	12.7081	23.5335	0.9006	China_Shandong	China	116.301	39.593	JR1-JR2	yes	0.021211	0.00822169	-0.0239531	1e-06	0.513684	0.484215	0.0021
528	SX10	SRR14430157	12.6622	23.4485	0.8823	China_Shaanxi	China	110.042	33.472	JR1-JR2	yes	0.0220557	0.0104668	-0.0321039	1e-06	0.499722	0.500276	1e-06
529	SD22	SRR14430156	6.7576	12.5141	0.8919	China_Shandong	China	116.41	35.47	JR1-JR2	no	0.021838	0.0127427	-0.03321	1e-06	0.512902	0.487096	1e-06
530	51	SRR14430155	13.2814	24.5953	0.909	China_Shandong	China	116.301	39.593	JR1-JR2	yes	0.0223401	0.0083094	-0.0323743	1e-06	0.48035	0.519648	1e-06
531	HB059	SRR14430153	6.29457	11.6566	0.906	China_Hebei	China	118.141	40.071	JR1-JR2	no	0.0219668	0.00904817	-0.0294672	1e-06	0.490847	0.509151	1e-06
532	HB051	SRR14430152	7.90126	14.632	0.8933	China_Hebei	China	118.523	40.084	JR1-JR2	no	0.0222845	0.0113401	-0.0330543	1e-06	0.507016	0.492983	1e-06
533	HB075	SRR14430151	6.6522	12.3189	0.9106	China_Hebei	China	117.145	40.29	JR1-JR2	no	0.0222804	0.00974812	-0.0266077	1e-06	0.505744	0.494255	1e-06
534	SD12	SRR14430150	7.27417	13.4707	0.9022	China_Shandong	China	116.54	36.07	JR1-JR2	yes	0.0221213	0.0101521	-0.0325628	1e-06	0.495407	0.504591	1e-06
535	SX49	SRR14430149	13.6751	25.3243	0.9118	China_Shaanxi	China	109.452	34.291	JR1-JR2	no	0.0232439	0.00982508	-0.0376221	1e-06	0.456051	0.543947	1e-06
536	83	SRR14430148	10.8221	20.041	0.9228	China_Beijing	China	116.36	40.261	JR1-JR2	yes	0.0232466	0.00973555	-0.0375458	1e-06	0.454864	0.545135	1e-06
537	GS18	SRR14430147	6.72285	12.4497	0.9033	China_Gansu	China	105.335	34.322	JR1-JR2	no	0.0231417	0.0098525	-0.0380774	1e-06	0.453863	0.546136	1e-06
538	LN1	SRR14430145	9.16172	16.9662	0.8955	China_Liaoning	China	121.44	39.23	JR1-JR2	yes	0.0232148	0.00989948	-0.0382985	1e-06	0.452709	0.547289	1e-06
539	85	SRR14430089	9.94939	18.4248	0.9105	China_Beijing	China	116.36	40.261	JR1-JR2	yes	0.023491	0.00880247	-0.0380768	1e-06	0.442075	0.557924	1e-06
540	LN27	SRR14430088	12.0232	22.2651	0.898	China_Liaoning	China	121.44	39.23	JR1-JR2	yes	0.0248425	-0.00800383	-0.0612487	1e-06	0.160029	0.83997	1e-06
541	HuB78	SRR14430086	16.1758	29.9551	0.8564	China_Hubei	China	111.221	31.907	JR1-JR2	no	0.0237588	0.0077156	-0.0371129	1e-06	0.443284	0.556715	1e-06
542	39	SRR14430085	12.3576	22.8844	0.9248	China_Liaoning	China	121.44	39.23	JR1-JR2	yes	0.0237528	0.00794693	-0.0369497	1e-06	0.445699	0.5543	1e-06
543	LN26	SRR14430084	14.6776	27.1808	0.9058	China_Liaoning	China	121.44	39.23	JR1-JR2	yes	0.0231151	0.00887085	-0.0348478	1e-06	0.462664	0.537334	1e-06
544	LN14	SRR14430083	10.7831	19.9686	0.8707	China_Liaoning	China	121.44	39.23	JR1-JR2	yes	0.0228348	0.00812034	-0.0364412	1e-06	0.45702	0.542978	1e-06
545	LN13	SRR14430082	11.7272	21.717	0.8831	China_Liaoning	China	121.44	39.23	JR1-JR2	yes	0.0236153	0.00682964	-0.03802	1e-06	0.424649	0.575349	1e-06
546	LN7	SRR14430081	11.0664	20.4933	0.9094	China_Liaoning	China	121.44	39.23	JR1-JR2	yes	0.023853	-0.00257839	-0.0447734	1e-06	0.286594	0.713405	1e-06
547	LN5	SRR14430080	12.1125	22.4305	0.8866	China_Liaoning	China	121.44	39.23	JR1-JR2	yes	0.0235942	-0.0024473	-0.051291	1e-06	0.270377	0.729622	1e-06
548	LN4	SRR14430079	9.77382	18.0997	0.9003	China_Liaoning	China	121.44	39.23	JR1-JR2	yes	0.0228948	0.00829353	-0.0302658	1e-06	0.48977	0.510228	1e-06
549	LN3	SRR14430078	12.551	23.2425	0.91	China_Liaoning	China	121.44	39.23	JR1-JR2	yes	0.0229102	0.00864422	-0.0326678	1e-06	0.475638	0.524361	1e-06
550	LN6	SRR14430077	11.7429	21.7461	0.9147	China_Liaoning	China	121.44	39.23	JR1-JR2	yes	0.022614	0.010555	-0.0294175	1e-06	0.508816	0.491183	1e-06
551	44	SRR14430075	12.3113	22.7988	0.9235	China_Liaoning	China	121.44	39.23	JR1-JR2	yes	0.0225775	0.0105764	-0.0292467	1e-06	0.510137	0.489861	1e-06
552	31	SRR14430074	12.4183	22.9969	0.9317	China_Beijing	China	116.36	40.261	JR1-JR2	yes	0.022632	0.0105527	-0.0293675	1e-06	0.50871	0.491288	1e-06
553	SD21	SRR14430073	9.0741	16.8039	0.8979	China_Shandong	China	117.07	36.23	JR1-JR2	yes	0.0220711	0.00875654	-0.0293251	1e-06	0.492009	0.507989	1e-06
554	LN40	SRR14430072	9.49403	17.5815	0.9156	China_Liaoning	China	120.55	40.56	JR1-JR2	no	0.0223336	0.0101625	-0.0227916	1e-06	0.528431	0.470886	0.000682
555	LN2	SRR14430071	9.71394	17.9888	0.8972	China_Liaoning	China	121.44	39.23	JR1-JR2	yes	0.0224696	0.0120762	-0.0257453	1e-06	0.535355	0.464629	1.6e-05
556	49	SRR14430070	12.8799	23.8517	0.9093	China_Shandong	China	116.301	39.593	JR1-JR2	yes	0.0232461	0.00688183	-0.023393	1e-06	0.488723	0.511275	1e-06
557	LN8	SRR14430069	12.4739	23.0998	0.9153	China_Liaoning	China	121.44	39.23	JR1-JR2	yes	0.0220357	0.0108103	-0.0207849	1e-06	0.548965	0.451034	1e-06
558	GS43	SRR14430068	12.887	23.8648	0.8713	China_Gansu	China	104.243	33.571	JR1-JR2	no	0.0215231	0.0103643	-0.020748	1e-06	0.544234	0.455765	1e-06
559	SD8	SRR14430067	6.08152	11.2621	0.911	China_Shandong	China	117.3	36.34	JR1-JR2	no	0.022863	0.00177412	-0.02668	1e-06	0.431188	0.51621	0.052601
560	SD11	SRR14430066	9.94877	18.4236	0.9038	China_Shandong	China	116.54	36.07	JR1-JR2	yes	0.0230805	0.00755215	-0.0379935	1e-06	0.438968	0.561031	1e-06
561	SD7	SRR14430064	7.15986	13.259	0.8966	China_Shandong	China	117.302	36.334	JR1-JR2	no	0.0227495	0.0054028	-0.034572	1e-06	0.438546	0.561452	1e-06
562	LN51	SRR14430063	17.3604	32.149	0.9124	China_Liaoning	China	119.53	40.45	JR2	no	0.0261438	-0.0193468	-0.0811901	1e-06	1e-06	0.999998	1e-06
563	LN11	SRR14430062	10.652	19.726	0.8979	China_Liaoning	China	121.44	39.23	JR2	yes	0.0261387	-0.0193785	-0.0818595	1e-06	1e-06	0.999998	1e-06
564	LN12	SRR14430061	10.8632	20.1169	0.9059	China_Liaoning	China	121.44	39.23	JR2	yes	0.0258605	-0.0193546	-0.0832824	1e-06	1e-06	0.999998	1e-06
565	LN24	SRR14430060	12.2783	22.7376	0.9112	China_Liaoning	China	121.44	39.23	JR2	no	0.025898	-0.0213299	-0.0763902	1e-06	1e-06	0.999998	1e-06
566	LN9	SRR14430059	11.8015	21.8546	0.8318	China_Liaoning	China	121.44	39.23	JR2	yes	0.0265573	-0.0208906	-0.0894019	1e-06	1e-06	0.999998	1e-06
567	LN48	SRR14430058	10.5397	19.5179	0.8986	China_Liaoning	China	119.53	40.45	JR2	no	0.0257678	-0.0197415	-0.0769054	1e-06	1e-06	0.999998	1e-06
568	LN10	SRR14430057	11.3675	21.051	0.8909	China_Liaoning	China	121.44	39.23	JR2	yes	0.0262976	-0.0195296	-0.0825453	1e-06	1e-06	0.999998	1e-06
569	XJ25	SRR14430056	12.6012	23.3356	0.8927	China_Xinjiang	China	80.53	41.27	JR2	no	0.0257911	-0.0188245	-0.0765639	1e-06	1e-06	0.999998	1e-06
570	26	SRR14430055	11.9429	22.1164	0.8895	China_Shanxi	China	112.51	37.34	JR2	yes	0.0262012	-0.0192752	-0.0760835	1e-06	1e-06	0.999998	1e-06
571	59	SRR14430053	10.8073	20.0135	0.906	China_Shandong	China	116.301	39.593	JR2	yes	0.0258754	-0.020726	-0.0793965	1e-06	1e-06	0.999998	1e-06
572	SD19	SRR14430052	9.25744	17.1434	0.9119	China_Shandong	China	117.08	36.24	JR2	no	0.0258521	-0.0181198	-0.0851308	1e-06	1e-06	0.999998	1e-06
573	SD4	SRR14430051	7.20782	13.3478	0.9147	China_Shandong	China	117.143	37.003	JR2	yes	0.0260522	-0.018897	-0.0858042	1e-06	1e-06	0.999998	1e-06
574	87	SRR14430050	13.1333	24.3209	0.9227	China_Shanxi	China	112.51	37.34	JR2	yes	0.0261204	-0.0187666	-0.0847454	1e-06	1e-06	0.999998	1e-06
575	54	SRR14430049	10.189	18.8686	0.9191	China_Shandong	China	116.301	39.593	JR2	yes	0.0255331	-0.0179905	-0.0842413	1e-06	1e-06	0.999998	1e-06
576	SD1	SRR14430048	7.23273	13.394	0.9059	China_Shandong	China	116.301	39.593	JR2	yes	0.0256225	-0.0181509	-0.0861344	1e-06	1e-06	0.999998	1e-06
577	29	SRR14430047	12.1042	22.4152	0.9069	China_Shanxi	China	112.51	37.34	JR2	yes	0.0255587	-0.0177703	-0.0838091	1e-06	1e-06	0.999998	1e-06
578	36	SRR14430046	13.5998	25.1847	0.8973	China_Shanxi	China	112.51	37.34	JR2	yes	0.0256048	-0.0203379	-0.0672034	1e-06	1e-06	0.999366	0.000633
579	SD6	SRR14430045	6.8988	12.7755	0.9063	China_Shandong	China	117.311	36.342	JR2	yes	0.0253888	-0.0174682	-0.0722475	1e-06	1e-06	0.999998	1e-06
580	SD2	SRR14430044	6.94724	12.8653	0.9033	China_Shandong	China	117.141	36.372	JR2	yes	0.0254416	-0.0176595	-0.0802244	1e-06	1e-06	0.999998	1e-06
581	14	SRR14430042	14.2249	26.3424	0.91	China_Shandong	China	116.301	39.593	JR2	yes	0.0256486	-0.0177365	-0.0778098	1e-06	1e-06	0.999998	1e-06
582	LN23	SRR14430041	11.1018	20.559	0.9016	China_Liaoning	China	121.44	39.23	JR2	no	0.0256024	-0.0188396	-0.0724214	1e-06	1e-06	0.999998	1e-06
583	53	SRR14430040	12.6642	23.4523	0.8948	China_Shandong	China	116.301	39.593	JR2	yes	0.0257134	-0.0194073	-0.0708734	1e-06	1e-06	0.999998	1e-06
584	XJ38	SRR14430039	11.501	21.2981	0.8685	China_Xinjiang	China	80.53	41.27	JR2	no	0.0251576	-0.0201238	-0.0619796	1e-06	1e-06	0.999998	1e-06
585	LN31	SRR14430038	16.7235	30.9694	0.8749	China_Liaoning	China	123.26	41.46	JR2	no	0.0247682	-0.0243418	-0.0625245	1e-06	1e-06	0.960112	0.039886
586	QH25	SRR14430037	10.1543	18.8043	0.9324	China_Qinghai	China	102.24	35.47	JR2	no	0.0253838	-0.0179533	-0.0621573	1e-06	1e-06	0.995213	0.004785
587	LN59	SRR14430036	13.6019	25.1887	0.9161	China_Liaoning	China	119.16	40.4	JR2	no	0.0246651	-0.0193001	-0.0572542	1e-06	0.079615	0.893185	0.027199
588	SD23	SRR14430035	6.42168	11.892	0.8877	China_Shandong	China	116.41	35.47	JR2	no	0.025036	-0.0121339	-0.0630668	1e-06	0.102814	0.897185	1e-06
589	XJ46	SRR14430034	12.6231	23.3762	0.8883	China_Xinjiang	China	80.53	41.26	JR2	no	0.0243647	-0.0182337	-0.0589521	1e-06	0.055609	0.920179	0.024212
590	XJ24	SRR14430033	11.8784	21.997	0.8886	China_Xinjiang	China	80.53	41.27	JR2	no	0.0251706	-0.0171222	-0.0764316	1e-06	1e-06	0.999998	1e-06
591	HB151	SRR14430031	6.05339	11.21	0.9046	China_Hebei	China	118.98	41.15	JR2	no	0.0251718	-0.0175555	-0.0743154	1e-06	0.002988	0.99701	1e-06
592	GS8	SRR14430030	11.2521	20.8372	0.8964	China_Gansu	China	103.101	36.103	JR2	no	0.0249561	-0.0177252	-0.0740473	1e-06	1e-06	0.999998	1e-06
593	LN43	SRR14430029	11.2961	20.9187	0.8882	China_Liaoning	China	120.55	40.56	JR2	no	0.0250781	-0.0195988	-0.0723286	1e-06	1e-06	0.999998	1e-06
594	SD3	SRR14430028	6.91841	12.8119	0.9141	China_Shandong	China	117.142	36.011	JR2	yes	0.0253495	-0.0157961	-0.0764051	1e-06	1e-06	0.999998	1e-06
595	SD24	SRR14430027	6.03949	11.1842	0.8959	China_Shandong	China	116.41	35.47	JR2	no	0.0253491	-0.01585	-0.0768642	1e-06	1e-06	0.999998	1e-06
596	50	SRR14430026	14.1069	26.1239	0.9124	China_Shandong	China	116.301	39.593	JR2	yes	0.0253794	-0.0152375	-0.076088	1e-06	1e-06	0.999998	1e-06
597	64	SRR14430025	17.5244	32.4525	0.8981	China_Shandong	China	116.301	39.593	JR2	yes	0.0250935	-0.0144944	-0.0769901	1e-06	1e-06	0.999998	1e-06
598	48	SRR14429992	15.3361	28.4001	0.8828	China_Shandong	China	116.301	39.593	JR2	yes	0.0253506	-0.0181097	-0.0787311	1e-06	1e-06	0.999998	1e-06
599	30	SRR14429991	12.9001	23.8891	0.9225	China_Beijing	China	116.36	40.261	JR2	yes	0.0252831	-0.0173445	-0.0735444	1e-06	1e-06	0.999998	1e-06
600	HB056	SRR14429990	6.79519	12.5837	0.911	China_Hebei	China	118.223	40.075	JR2	no	0.02483	-0.019071	-0.075147	1e-06	1e-06	0.999998	1e-06
601	XJ15	SRR14429987	12.9667	24.0125	0.8975	China_Xinjiang	China	85.82	37.12	JR2	no	0.0254681	-0.0167094	-0.0755821	1e-06	0.004481	0.995518	1e-06
602	GS9	SRR14429986	10.7301	19.8706	0.9124	China_Gansu	China	103.101	36.103	JR2	no	0.0257163	-0.0162579	-0.0759925	1e-06	1e-06	0.999998	1e-06
603	XJ31	SRR14429985	13.6246	25.2307	0.8901	China_Xinjiang	China	80.53	41.27	JR2	no	0.0249172	-0.0171193	-0.0765891	1e-06	1e-06	0.999998	1e-06
604	XJ26	SRR14429984	11.3205	20.964	0.9045	China_Xinjiang	China	80.53	41.27	JR2	no	0.0249542	-0.0165234	-0.0785049	1e-06	1e-06	0.999998	1e-06
605	SD18	SRR14429983	7.59027	14.0561	0.8944	China_Shandong	China	117.08	36.24	JR2	no	0.0254851	-0.0190372	-0.0796997	1e-06	0.000364	0.999635	1e-06
606	XJ41	SRR14429982	12.5106	23.1678	0.8945	China_Xinjiang	China	80.53	41.27	JR2	no	0.0254216	-0.0172361	-0.0785099	1e-06	1e-06	0.999998	1e-06
607	XJ40	SRR14429981	13.8152	25.5837	0.8877	China_Xinjiang	China	80.53	41.27	JR2	no	0.0254494	-0.0171745	-0.0781279	1e-06	1e-06	0.999998	1e-06
608	LN25	SRR14429980	11.2002	20.7411	0.9033	China_Liaoning	China	121.44	39.23	JR2	no	0.0261316	-0.0183206	-0.0718249	1e-06	1e-06	0.999998	1e-06
609	GS45	SRR14429979	12.1289	22.4609	0.8754	China_Gansu	China	105.083	34.095	JR2	no	0.0249781	-0.0210358	-0.0630167	1e-06	1e-06	0.999998	1e-06
610	QH12	SRR14429978	14.0604	26.0379	0.8714	China_Qinghai	China	101.2	36.01	JR2	no	0.0223945	-0.0146674	-0.0614214	0.013801	0.110111	0.875831	0.000257
611	QH23	SRR14429976	13.5448	25.0829	0.8995	China_Qinghai	China	102.05	35.38	JR2	yes	0.0249815	-0.0170359	-0.0653333	1e-06	1e-06	0.999833	0.000165
612	GS44	SRR14429975	13.6448	25.2681	0.8923	China_Gansu	China	105.081	34.094	JR2	no	0.024434	-0.0149101	-0.0628291	1e-06	0.053838	0.94616	1e-06
613	XJ10	SRR14429974	11.1977	20.7365	0.8397	China_Xinjiang	China	77.43	37.92	JR2	no	0.0242663	-0.0154103	-0.0612962	1e-06	1e-06	0.988578	0.01142
614	XJ6	SRR14429973	18.3083	33.9042	0.9005	China_Xinjiang	China	77.26	37.83	JR2	no	0.0252591	-0.019276	-0.0629475	1e-06	1e-06	0.998243	0.001755
615	QH26	SRR14429972	14.4549	26.7684	0.8965	China_Qinghai	China	102.24	35.47	JR2	no	0.0248705	-0.0164443	-0.0629836	1e-06	1e-06	0.993985	0.006013
616	XJ5	SRR14429971	15.6911	29.0576	0.812	China_Xinjiang	China	77.28	37.86	JR2	no	0.0252402	-0.0219153	-0.0665102	1e-06	1e-06	0.980416	0.019583
617	XJ4	SRR14429970	10.6026	19.6345	0.8995	China_Xinjiang	China	77.38	37.43	JR2	no	0.0249339	-0.0184353	-0.0646185	1e-06	0.040661	0.958668	0.00067
618	LN56	SRR14429969	13.1687	24.3864	0.9025	China_Liaoning	China	119.36	40.53	JR2	no	0.0256296	-0.018912	-0.0707207	1e-06	1e-06	0.999998	1e-06
619	2	SRR14429968	13.6143	25.2116	0.9139	China_Shanxi	China	112.51	37.34	JR2	yes	0.0251518	-0.0195934	-0.0687459	1e-06	1e-06	0.999988	1e-05
620	21	SRR14429967	11.55	21.3889	0.9111	China_Shanxi	China	112.51	37.34	JR2	yes	0.0252388	-0.0197325	-0.0722369	1e-06	1e-06	0.999998	1e-06
621	XJ48	SRR14429965	10.8916	20.1696	0.889	China_Xinjiang	China	80.53	41.27	JR2	no	0.0251423	-0.0199128	-0.0723656	1e-06	1e-06	0.999998	1e-06
622	XJ7	SRR14429964	19.4732	36.0614	0.8472	China_Xinjiang	China	77.28	38.02	JR2	no	0.0252028	-0.0207622	-0.0693584	1e-06	1e-06	0.999998	1e-06
623	XJ37	SRR14429963	12.2735	22.7288	0.592	China_Xinjiang	China	80.53	41.27	JR2	no	0.0242909	-0.017463	-0.075054	1e-06	1e-06	0.999997	1e-06
624	11	SRR14429962	12.2296	22.6473	0.911	China_Beijing	China	116.36	40.261	JR2	yes	0.0251719	-0.0198002	-0.0714331	1e-06	1e-06	0.999998	1e-06
625	4	SRR14429961	11.5623	21.4116	0.9299	China_Shanxi	China	112.51	37.34	JR2	yes	0.0247868	-0.0204106	-0.067972	1e-06	0.012135	0.987772	9.2e-05
626	24	SRR14430609	12.8825	23.8566	0.9173	China_Shanxi	China	112.51	37.34	JR2	yes	0.024551	-0.0196895	-0.0646837	1e-06	0.029329	0.970669	1e-06
627	XJ36	SRR14430607	14.8149	27.4351	0.9024	China_Xinjiang	China	80.53	41.27	JR2	no	0.0250558	-0.0194016	-0.0678019	1e-06	1e-06	0.999998	1e-06
628	SX24	SRR14430606	10.6565	19.7343	0.8915	China_Shaanxi	China	109.58	33.305	JR2	yes	0.0250836	-0.0194323	-0.0686596	1e-06	1e-06	0.999998	1e-06
629	57	SRR14430605	13.0926	24.2455	0.917	China_Shandong	China	116.301	39.593	JR2	yes	0.0252235	-0.019061	-0.0678653	1e-06	0.024661	0.975337	1e-06
630	25	SRR14430604	12.4907	23.1309	0.9064	China_Shanxi	China	112.51	37.34	JR2	yes	0.0251153	-0.0191883	-0.0675812	1e-06	0.020606	0.979392	1e-06
631	22	SRR14430602	11.2987	20.9235	0.8987	China_Shanxi	China	112.51	37.34	JR2	yes	0.0251452	-0.0191743	-0.0675838	1e-06	0.021973	0.978025	1e-06
632	XJ8	SRR14430601	12.4125	22.9861	0.8961	China_Xinjiang	China	77.33	37.96	JR2	no	0.0248159	-0.0164549	-0.0602883	1e-06	0.0499	0.949942	0.000157
633	XJ39	SRR14430600	12.0192	22.2577	0.8952	China_Xinjiang	China	80.53	41.27	JR2	no	0.0247907	-0.016461	-0.0600664	1e-06	0.049625	0.950214	0.00016
634	XJ29	SRR14430599	13.8053	25.5654	0.8945	China_Xinjiang	China	80.53	41.27	JR2	no	0.0252976	-0.0189863	-0.0674132	1e-06	1e-06	0.999998	1e-06
635	23	SRR14430598	12.3912	22.9467	0.8743	China_Shanxi	China	112.51	37.34	JR2	yes	0.0260846	-0.0204238	-0.0746816	1e-06	1e-06	0.999998	1e-06
636	LN58	SRR14430597	10.2158	18.9181	0.9184	China_Liaoning	China	119.36	40.53	JR2	no	0.0257855	-0.0217924	-0.0710486	1e-06	1e-06	0.999998	1e-06
637	SX21	SRR14430596	12.1728	22.5423	0.903	China_Shaanxi	China	109.58	33.305	JR2	yes	0.0258195	-0.0166581	-0.0635805	1e-06	0.01877	0.981228	1e-06
638	LN57	SRR14430595	15.6991	29.0724	0.9082	China_Liaoning	China	119.36	40.53	JR2	no	0.0252162	-0.016685	-0.0636521	1e-06	1e-06	0.999998	1e-06
639	XJ43	SRR14430594	13.5626	25.116	0.6101	China_Xinjiang	China	80.18	41.22	JR2	no	0.0188924	-0.0160233	-0.0585599	0.047694	0.092523	0.85222	0.007563
640	XJ42	SRR14430593	10.4578	19.3663	0.8903	China_Xinjiang	China	80.53	41.27	JR2	no	0.0255743	-0.0156796	-0.0621409	1e-06	1e-06	0.999998	1e-06
641	HB048	SRR14430591	6.50751	12.051	0.9142	China_Hebei	China	118.294	39.52	JR2	no	0.0256576	-0.01801	-0.0616911	1e-06	0.026292	0.973706	1e-06
642	XJ19	SRR14430590	12.1975	22.5879	0.8433	China_Xinjiang	China	85.78	37.01	JR2	no	0.0254781	-0.0229495	-0.0582824	1e-06	1e-06	0.967077	0.032921
643	HB071	SRR14430589	7.17922	13.2948	0.9104	China_Hebei	China	117.471	39.584	JR2	no	0.0258997	-0.0195443	-0.0605819	1e-06	1e-06	0.985846	0.014153
644	HB068	SRR14430588	8.01374	14.8403	0.9071	China_Hebei	China	117.544	39.564	JR2	no	0.0256269	-0.0158962	-0.0620622	1e-06	1e-06	0.999998	1e-06
645	81	SRR14430587	13.829	25.6093	0.9279	China_Tibet	China	92.587	29.14	JR2	yes	0.0260903	-0.0225445	-0.0625329	1e-06	1e-06	0.993825	0.006173
646	LN30	SRR14430586	12.6058	23.3441	0.8823	China_Liaoning	China	121.44	39.23	JR2	no	0.0248357	-0.0148619	-0.0543022	1e-06	1e-06	0.988841	0.011158
647	HB065	SRR14430585	6.7251	12.4539	0.9085	China_Hebei	China	117.543	39.564	JR2	no	0.025334	-0.017219	-0.0570611	1e-06	1e-06	0.994579	0.00542
648	GS46	SRR14430584	12.2162	22.6226	0.9079	China_Gansu	China	105.17	33.583	JR2	no	0.0252671	-0.018559	-0.0583372	1e-06	0.040432	0.959567	1e-06
649	SX3	SRR14430583	9.03164	16.7253	0.8967	China_Shaanxi	China	110.2	34.01	JR2	no	0.0254832	-0.0196175	-0.0641174	1e-06	1e-06	0.999998	1e-06
650	QH17	SRR14430582	10.5059	19.4554	0.9282	China_Qinghai	China	102.01	36.01	JR2	yes	0.0252185	-0.0191185	-0.0574287	1e-06	1e-06	0.98471	0.015289
651	XJ12	SRR14430580	10.1759	18.8443	0.8264	China_Xinjiang	China	77.483	37.932	JR2	no	0.0249957	-0.0198729	-0.0601221	1e-06	1e-06	0.999998	1e-06
652	HB057	SRR14430579	7.52466	13.9346	0.8775	China_Hebei	China	118.265	40.055	JR2	no	0.024895	-0.017377	-0.0543965	1e-06	1e-06	0.999998	1e-06
653	XJ30	SRR14430578	16.257	30.1056	0.8993	China_Xinjiang	China	80.53	41.27	JR2	no	0.0249601	-0.0182886	-0.058588	1e-06	1e-06	0.999998	1e-06
654	XJ47	SRR14430577	11.399	21.1093	0.8974	China_Xinjiang	China	80.53	41.26	JR2	no	0.0257794	-0.0195437	-0.0576762	1e-06	1e-06	0.999998	1e-06
655	GS23	SRR14430576	6.95054	12.8714	0.9023	China_Gansu	China	105.283	34.416	JR2	no	0.0252675	-0.0176651	-0.0594703	1e-06	1e-06	0.999998	1e-06
656	QH24	SRR14430543	12.5796	23.2955	0.9065	China_Qinghai	China	102.18	35.52	JR2	no	0.0252475	-0.017265	-0.0569231	1e-06	0.057963	0.942036	1e-06
657	QH14	SRR14430542	13.2667	24.5681	0.8983	China_Qinghai	China	101.56	36.03	JR2	no	0.0259977	-0.0203356	-0.0599626	1e-06	1e-06	0.978892	0.021106
658	HB067	SRR14430541	6.82029	12.6302	0.902	China_Hebei	China	117.544	39.564	JR2	no	0.0253809	-0.0183983	-0.0658812	1e-06	1e-06	0.999998	1e-06
659	SC-9	SRR14430540	8.22117	15.2244	0.9061	China_Sichuan	China	103.02	32.04	JR2	no	0.0256282	-0.0204745	-0.0649456	1e-06	1e-06	0.999998	1e-06
660	LN55	SRR14430539	13.1632	24.3763	0.9139	China_Liaoning	China	120.03	41.3	JR2	no	0.0256229	-0.0162202	-0.0600453	1e-06	1e-06	0.999998	1e-06
661	YN36	SRR14430537	14.6434	27.1174	0.9023	China_Yunnan	China	99.582	27.936	JR2	no	0.0240381	-0.0205525	-0.0550718	0.003127	0.042521	0.954351	1e-06
662	YN19	SRR14430536	15.1574	28.0693	0.9053	China_Yunnan	China	99.964	25.668	JR2	yes	0.0255865	-0.0184253	-0.0630066	1e-06	1e-06	0.999998	1e-06
663	SX14	SRR14430535	9.34714	17.3095	0.9071	China_Shaanxi	China	110.494	33.364	JR2	yes	0.0259216	-0.0194505	-0.0630467	1e-06	1e-06	0.998847	0.001152
664	HB061	SRR14430534	7.30875	13.5347	0.902	China_Hebei	China	117.545	39.564	JR2	no	0.0252963	-0.0161787	-0.0588739	1e-06	1e-06	0.999998	1e-06
665	HB073	SRR14430533	6.71488	12.435	0.9087	China_Hebei	China	117.471	39.584	JR2	no	0.0258256	-0.0211572	-0.0627347	1e-06	0.010941	0.989057	1e-06
666	HB064	SRR14430532	6.92231	12.8191	0.896	China_Hebei	China	117.544	39.564	JR2	no	0.0260014	-0.0195876	-0.0599049	1e-06	0.015315	0.984683	1e-06
667	HB066	SRR14430531	9.60657	17.7899	0.917	China_Hebei	China	117.543	39.564	JR2	no	0.0253557	-0.0168769	-0.0654948	1e-06	0.02266	0.977338	1e-06
668	QH11	SRR14430530	17.0467	31.568	0.8905	China_Qinghai	China	101.2	36.01	JR2	no	0.0253852	-0.0177993	-0.0612707	1e-06	1e-06	0.999998	1e-06
669	HB063	SRR14430529	7.63355	14.1362	0.9134	China_Hebei	China	117.544	39.564	JR2	no	0.0252941	-0.0180898	-0.0598383	1e-06	1e-06	0.999998	1e-06
670	HB072	SRR14430528	6.74563	12.4919	0.9144	China_Hebei	China	117.471	39.584	JR2	no	0.0251351	-0.0181715	-0.0646142	1e-06	1e-06	0.999998	1e-06
671	HB062	SRR14430526	6.59826	12.219	0.8921	China_Hebei	China	117.544	39.564	JR2	no	0.0248494	-0.0182767	-0.0609315	1e-06	1e-06	0.999998	1e-06
672	XJ2	SRR14430525	13.6842	25.3412	0.8566	China_Xinjiang	China	77.35	37.95	JR2	no	0.0255213	-0.0188211	-0.0585847	1e-06	0.034659	0.96534	1e-06
673	SX16	SRR14430524	10.2876	19.051	0.9006	China_Shaanxi	China	110.172	33.425	JR2	no	0.0255401	-0.0186689	-0.0583942	1e-06	0.036135	0.963863	1e-06
674	58	SRR14430523	11.6654	21.6026	0.9326	China_Shandong	China	116.301	39.593	JR2	yes	0.0238367	-0.0059716	-0.0434877	1e-06	0.275646	0.724353	1e-06
675	52	SRR14430522	10.1878	18.8663	0.928	China_Shandong	China	116.301	39.593	JR2	yes	0.0240282	-0.00754213	-0.0503402	1e-06	0.230334	0.769616	4.9e-05
676	IRAN50	SRR14430521	12.62	23.3704	0.8289	Iran	Iran	51.05	35.75	JR3	no	0.0258822	-0.0548321	0.0567747	1e-06	0.101846	1e-06	0.898152
677	IRAN40	SRR14430520	14.854	27.5074	0.8879	Iran	Iran	51.05	35.75	JR3	no	0.0259343	-0.0546042	0.056584	1e-06	0.102693	1e-06	0.897305
678	SD13	SRR14430519	6.9866	12.9381	0.9167	China_Shandong	China	116.54	36.07	JR3	yes	0.0260763	-0.0678445	0.0668345	1e-06	1e-06	1e-06	0.999998
679	IRAN53	SRR14430518	13.1625	24.3749	0.8897	Iran	Iran	51.05	35.75	JR3	no	0.0263983	-0.066833	0.0610615	1e-06	1e-06	1e-06	0.999998
680	IRAN52	SRR14430517	10.7497	19.9068	0.9112	Iran	Iran	51.05	35.75	JR3	no	0.0263876	-0.0672824	0.061359	1e-06	1e-06	1e-06	0.999998
681	IRAN30	SRR14430515	14.2331	26.3575	0.8975	Iran	Iran	51.05	35.75	JR3	no	0.0239612	-0.0388471	0.0523267	1e-06	0.273513	1e-06	0.726485
682	HuB18	SRR14430514	6.89041	12.76	0.9183	China_Hubei	China	111.221	31.907	JR3	no	0.0205815	-0.0117369	0.0408732	1e-06	0.533134	1e-06	0.466865
683	GS17	SRR14430513	7.08431	13.1191	0.9122	China_Gansu	China	105.451	34.245	JR3	no	0.0209184	-0.0116599	0.0412414	1e-06	0.53443	1e-06	0.465569
684	15	SRR14430512	12.8	23.7036	0.9312	China_Shandong	China	116.301	39.593	JR3	yes	0.0239151	-0.0290907	-0.00133604	1e-06	0.183516	0.383856	0.432628
685	IRAN14	SRR14430511	12.8867	23.8643	0.9017	Iran	Iran	51.05	35.75	JR3	no	0.0240145	-0.0582815	0.0432076	1e-06	0.065793	1e-06	0.934206
686	HuB17	SRR14430447	7.16111	13.2613	0.9072	China_Hubei	China	111.221	31.907	JR3	no	0.0236674	-0.0581103	0.0426542	1e-06	0.075244	1e-06	0.924755
687	SD10	SRR14430445	7.35346	13.6175	0.9084	China_Shandong	China	117.3	36.34	JR3	yes	0.0253409	-0.0314522	-0.0309368	1e-06	1e-06	0.709836	0.290163
688	SD5	SRR14430444	6.84678	12.6792	0.9116	China_Shandong	China	117.303	36.345	JR3	no	0.0257861	-0.0434481	-0.00645684	1e-06	1e-06	0.488405	0.511593
689	SD14	SRR14430443	7.08284	13.1164	0.8987	China_Shandong	China	117.16	36.1	JR3	yes	0.0257655	-0.0411663	-0.00471294	1e-06	1e-06	0.494151	0.505848
690	ASX1	SRR14430442	8.59524	15.9171	0.9114	China_Shanxi	China	112.59	36.88	JR3	no	0.0256882	-0.0411495	-0.00470971	1e-06	1e-06	0.494313	0.505685
691	HN43	SRR14430440	10.8574	20.1063	0.9046	China_Tibet	China	93.068	29.049	JR3	no	0.0245219	-0.0499659	-0.001518	1e-06	1e-06	0.228936	0.771063
692	HN42	SRR14430439	10.9616	20.2993	0.9144	China_Tibet	China	93.068	29.049	JR3	no	0.0243314	-0.0563667	0.000561213	1e-06	1e-06	0.175497	0.824501
693	HN44	SRR14430438	12.0742	22.3596	0.8841	China_Tibet	China	93.068	29.049	JR3	no	0.0244883	-0.049554	-0.00627571	1e-06	1e-06	0.25638	0.743618
694	HN55	SRR14430437	13.0218	24.1144	0.8886	China_Tibet	China	93.068	29.049	JR3	no	0.0239888	-0.054636	-0.00375606	1e-06	1e-06	0.211859	0.788139
695	HN52	SRR14430436	13.5303	25.0562	0.9202	China_Tibet	China	93.068	29.049	JR3	no	0.0239319	-0.0474909	-0.00321466	1e-06	0.047171	0.199067	0.753761
696	HN15	SRR14430435	10.3592	19.1836	0.8232	China_Tibet	China	92.587	29.14	JR3	no	0.0246685	-0.049117	-0.00774509	1e-06	1e-06	0.267369	0.73263
697	HN20	SRR14430434	11.4593	21.221	0.8473	China_Tibet	China	92.587	29.14	JR3	no	0.0249886	-0.0525153	-0.00297207	1e-06	1e-06	0.211989	0.788009
698	HN49	SRR14430433	12.6977	23.5143	0.906	China_Tibet	China	93.068	29.049	JR3	no	0.0246348	-0.0507785	0.000856583	1e-06	1e-06	0.206914	0.793085
699	HN47	SRR14430432	11.3353	20.9912	0.9091	China_Tibet	China	93.068	29.049	JR3	no	0.0243605	-0.0524452	-0.00412641	1e-06	0.026255	0.202369	0.771376
700	HN13	SRR14430431	10.774	19.9518	0.8738	China_Tibet	China	92.587	29.14	JR3	no	0.0248632	-0.0523777	-0.00412417	1e-06	0.010498	0.215516	0.773984
701	HN11	SRR14430428	14.2803	26.4449	0.8676	China_Tibet	China	92.587	29.14	JR3	no	0.0244656	-0.0512429	0.00133132	1e-06	1e-06	0.19735	0.802649
702	HN30	SRR14430427	11.4732	21.2466	0.9212	China_Tibet	China	92.587	29.14	JR3	no	0.0250458	-0.0510981	-0.00213671	1e-06	0.026015	0.206296	0.767687
703	HN27	SRR14430426	10.869	20.1278	0.7725	China_Tibet	China	92.587	29.14	JR3	no	0.0243785	-0.0538389	0.00215245	1e-06	1e-06	0.17249	0.827508
704	HN24	SRR14430425	12.064	22.3408	0.9232	China_Tibet	China	92.587	29.14	JR3	no	0.0245972	-0.0543463	0.00175038	1e-06	1e-06	0.161715	0.838284
705	HN10	SRR14430424	12.7071	23.5316	0.9421	China_Tibet	China	92.587	29.14	JR3	no	0.0245141	-0.0532528	-0.00342492	1e-06	1e-06	0.224803	0.775195
706	HN23	SRR14430423	9.93521	18.3985	0.8645	China_Tibet	China	92.587	29.14	JR3	no	0.0243817	-0.0485363	-0.00118065	1e-06	0.059972	0.20485	0.735178
707	HN26	SRR14430422	12.4072	22.9763	0.9126	China_Tibet	China	92.587	29.14	JR3	no	0.0251385	-0.0513301	-0.00884286	1e-06	1e-06	0.275133	0.724865
708	HN3	SRR14430421	10.0599	18.6294	0.9157	China_Tibet	China	92.587	29.14	JR3	no	0.0245953	-0.0554642	0.000471115	1e-06	1e-06	1e-06	0.999998
709	HN60	SRR14430420	11.8013	21.8543	0.9052	China_Tibet	China	93.068	29.049	JR3	no	0.0241313	-0.0523138	0.00014762	1e-06	1e-06	0.215175	0.784823
710	HN14	SRR14430419	10.8968	20.1792	0.7613	China_Tibet	China	92.587	29.14	JR3	no	0.0241385	-0.0511081	-0.00344075	1e-06	1e-06	0.257427	0.742572
711	HN12	SRR14430417	11.2399	20.8146	0.9166	China_Tibet	China	92.587	29.14	JR3	no	0.0245249	-0.0509353	0.000177088	1e-06	1e-06	0.217433	0.782566
712	HN6	SRR14430416	11.4424	21.1896	0.6645	China_Tibet	China	92.587	29.14	JR3	no	0.0229206	-0.0511795	0.000468542	1e-06	0.049942	0.170728	0.779329
713	HN5	SRR14430415	11.2795	20.888	0.906	China_Tibet	China	92.587	29.14	JR3	no	0.0249091	-0.0519117	-0.000179807	1e-06	0.037395	0.165301	0.797303
714	HN17	SRR14430414	10.8205	20.0379	0.9296	China_Tibet	China	92.587	29.14	JR3	no	0.0247574	-0.0505041	0.000508918	1e-06	1e-06	0.193276	0.806722
715	HN31	SRR14430413	12.4434	23.0433	0.9189	China_Tibet	China	92.587	29.14	JR3	no	0.0242048	-0.0517249	0.000593548	1e-06	0.036395	0.167921	0.795682
716	HN59	SRR14430412	10.7411	19.8908	0.8958	China_Tibet	China	93.068	29.049	JR3	no	0.0239011	-0.0528452	-0.000369546	1e-06	0.026152	0.187115	0.786732
717	HN57	SRR14430411	10.755	19.9167	0.9138	China_Tibet	China	93.068	29.049	JR3	no	0.0232953	-0.052518	0.00448003	1e-06	1e-06	0.179437	0.820561
718	HN38	SRR14430346	11.4011	21.1131	0.9025	China_Tibet	China	94.483	29.574	JR3	no	0.0241927	-0.0530547	0.000405149	1e-06	1e-06	0.221608	0.77839
719	HN29	SRR14430345	12.3181	22.8113	0.9231	China_Tibet	China	92.587	29.14	JR3	no	0.0245312	-0.0534225	0.00455107	1e-06	0.037718	0.130731	0.831551
720	HN28	SRR14430344	10.3557	19.1772	0.9192	China_Tibet	China	92.587	29.14	JR3	no	0.0244651	-0.0537167	0.00434733	1e-06	0.034941	0.132642	0.832416
721	HN37	SRR14430342	13.7205	25.4084	0.8931	China_Tibet	China	94.483	29.574	JR3	no	0.0244249	-0.0564876	0.0018058	1e-06	1e-06	0.171429	0.828569
722	HN18	SRR14430341	10.5605	19.5564	0.8779	China_Tibet	China	92.587	29.14	JR3	no	0.0244544	-0.056255	0.00617846	1e-06	1e-06	0.163391	0.836607
723	HN40	SRR14430340	10.7812	19.9653	0.9013	China_Tibet	China	94.483	29.574	JR3	no	0.0243488	-0.0585638	0.00850185	1e-06	1e-06	0.119015	0.880983
724	HN39	SRR14430339	10.0521	18.615	0.8977	China_Tibet	China	94.483	29.574	JR3	no	0.0238113	-0.057132	0.00868644	1e-06	1e-06	1e-06	0.999998
725	HN7	SRR14430338	10.936	20.2519	0.8951	China_Tibet	China	92.587	29.14	JR3	no	0.0238733	-0.0566811	0.00432113	1e-06	1e-06	0.165633	0.834365
726	HN41	SRR14430337	10.1144	18.7304	0.9098	China_Tibet	China	94.483	29.574	JR3	no	0.0239603	-0.056593	0.00397779	1e-06	1e-06	0.171137	0.828862
727	pBR-2201	SRR14430336	12.0459	22.3073	0.9011	Pakistan	Pakistan	51.05	35.75	JR3	no	0.0209453	-0.0459883	0.0203136	1e-06	0.132268	0.153106	0.714626
728	pBR-2202	SRR14430335	12.1102	22.4264	0.8842	Pakistan	Pakistan	51.05	35.75	JR3	no	0.0217362	-0.0512009	0.0172759	1e-06	0.068226	0.204981	0.726792
729	pDS-2302	SRR14430334	14.4836	26.8215	0.8761	Pakistan	Pakistan	51.05	35.75	JR3	no	0.0211858	-0.0513693	0.0198535	1e-06	0.072368	0.166988	0.760643
730	pDS-2301	SRR14430333	11.813	21.8758	0.9015	Pakistan	Pakistan	51.05	35.75	JR3	no	0.0221072	-0.0504184	0.01786	1e-06	0.077127	0.196544	0.726328
731	pSZ-2802	SRR14430331	13.0347	24.1383	0.8913	Pakistan	Pakistan	51.05	35.75	JR3	no	0.0202427	-0.0520508	0.0143821	1e-06	1e-06	0.259702	0.740296
732	pKG-2603	SRR14430330	12.2399	22.6665	0.9026	Pakistan	Pakistan	51.05	35.75	JR3	no	0.0203637	-0.0523399	0.0177877	1e-06	0.068307	0.190317	0.741375
733	pSZ-2805	SRR14430329	13.1949	24.435	0.9052	Pakistan	Pakistan	51.05	35.75	JR3	no	0.0207352	-0.049944	0.0129283	1e-06	0.06703	0.22588	0.707089
734	pKL-2701	SRR14430328	15.1404	28.0378	0.8925	Pakistan	Pakistan	51.05	35.75	JR3	no	0.0208798	-0.0503336	0.0164819	1e-06	0.087774	0.211873	0.700351
735	pUD-2507	SRR14430327	10.2874	19.0508	0.9104	Pakistan	Pakistan	51.05	35.75	JR3	no	0.0218824	-0.0652477	0.023531	1e-06	0.070052	0.207178	0.72277
736	pUD-2508	SRR14430326	15.4418	28.5958	0.9255	Pakistan	Pakistan	51.05	35.75	JR3	no	0.0213048	-0.0653096	0.02174	1e-06	0.061969	0.213215	0.724815
737	pKL-2704	SRR14430325	12.7809	23.6684	0.9146	Pakistan	Pakistan	51.05	35.75	JR3	no	0.021262	-0.0628178	0.0229816	1e-06	0.077697	0.200165	0.722138
738	IRAN29	SRR14430324	17.2332	31.9134	0.8921	Iran	Iran	51.05	35.75	JR3	no	0.0240762	-0.0577284	0.04001	1e-06	1e-06	0.098087	0.901911
739	LN29	SRR14430323	10.8848	20.1571	0.9103	China_Liaoning	China	121.44	39.23	JR3	no	0.0262312	-0.0681825	0.0603807	1e-06	1e-06	1e-06	0.999998
740	LN16	SRR14430322	10.7441	19.8965	0.9036	China_Liaoning	China	121.44	39.23	JR3	yes	0.0262398	-0.0685838	0.0615499	1e-06	1e-06	1e-06	0.999998
741	LN18	SRR14430320	11.145	20.6389	0.8704	China_Liaoning	China	121.44	39.23	JR3	yes	0.02627	-0.0687114	0.0620873	1e-06	1e-06	1e-06	0.999998
742	LN17	SRR14430319	12.2966	22.7715	0.722	China_Liaoning	China	121.44	39.23	JR3	yes	0.0262645	-0.0688045	0.0630989	1e-06	1e-06	1e-06	0.999998
743	LN21	SRR14430318	11.3723	21.0597	0.9023	China_Liaoning	China	121.44	39.23	JR3	yes	0.0258638	-0.0647217	0.0577737	1e-06	0.003399	1e-06	0.9966
744	LN28	SRR14430317	14.0275	25.9768	0.9046	China_Liaoning	China	121.44	39.23	JR3	no	0.0255602	-0.0653655	0.0606852	1e-06	0.000534	1e-06	0.999465
745	LN20	SRR14430316	10.5456	19.5289	0.8918	China_Liaoning	China	121.44	39.23	JR3	yes	0.0260903	-0.0666355	0.0580216	1e-06	1e-06	1e-06	0.999998
746	LN22	SRR14430315	9.6667	17.9013	0.9045	China_Liaoning	China	121.44	39.23	JR3	yes	0.0248419	-0.0627404	0.0528186	1e-06	0.035122	1e-06	0.964876
747	IRAN72	SRR14430314	12.4723	23.0969	0.9103	Iran	Iran	51.05	35.75	JR3	no	0.0254169	-0.0650061	0.0541655	1e-06	1e-06	0.026017	0.973981
748	IRAN79	SRR14430313	12.805	23.7129	0.8816	Iran	Iran	51.05	35.75	JR3	no	0.0246634	-0.064313	0.0513349	1e-06	0.017876	1e-06	0.982123
749	IRAN70	SRR14430312	13.5856	25.1585	0.9114	Iran	Iran	51.05	35.75	JR3	no	0.0245514	-0.0622604	0.0479183	1e-06	1e-06	0.050392	0.949606
750	IRAN49	SRR14430311	15.5622	28.8189	0.913	Iran	Iran	51.05	35.75	JR3	no	0.0253039	-0.0657712	0.0584893	1e-06	0.007201	1e-06	0.992797
751	IRAN46	SRR14430309	12.7527	23.6161	0.8779	Iran	Iran	51.05	35.75	JR3	no	0.0253756	-0.0666398	0.0560911	1e-06	1e-06	1e-06	0.999998
752	IRAN45	SRR14430308	9.61875	17.8125	0.8869	Iran	Iran	51.05	35.75	JR3	no	0.0257072	-0.068426	0.0587173	1e-06	1e-06	1e-06	0.999998
753	IRAN68	SRR14430307	14.3645	26.601	0.9067	Iran	Iran	51.05	35.75	JR3	no	0.0251484	-0.0633601	0.055602	1e-06	1e-06	1e-06	0.999998
754	IRAN39	SRR14430306	11.9214	22.0767	0.9111	Iran	Iran	51.05	35.75	JR3	no	0.0255576	-0.0651265	0.0540459	1e-06	1e-06	1e-06	0.999998
755	IRAN67	SRR14430305	12.0125	22.2453	0.8638	Iran	Iran	51.05	35.75	JR3	no	0.0251959	-0.062719	0.0559965	1e-06	0.020092	1e-06	0.979906
756	IRAN95	SRR14430304	11.7846	21.8233	0.8938	Iran	Iran	51.05	35.75	JR3	no	0.0250764	-0.0656005	0.0564223	1e-06	0.004544	1e-06	0.995455
757	IRAN93	SRR14430303	13.4629	24.9312	0.9202	Iran	Iran	51.05	35.75	JR3	no	0.0252474	-0.0684155	0.0579261	1e-06	1e-06	1e-06	0.999998
758	IRAN66	SRR14430302	12.7421	23.5964	0.9004	Iran	Iran	51.05	35.75	JR3	no	0.0250633	-0.0654099	0.0525515	1e-06	1e-06	1e-06	0.999998
759	IRAN96	SRR14430301	12.4025	22.9676	0.8696	Iran	Iran	51.05	35.75	JR3	no	0.0252803	-0.0657349	0.0557395	1e-06	1e-06	1e-06	0.999998
760	IRAN94	SRR14430300	12.7984	23.7008	0.9114	Iran	Iran	51.05	35.75	JR3	no	0.0255273	-0.0636965	0.054726	1e-06	1e-06	1e-06	0.999998
761	IRAN64	SRR14430298	13.2678	24.5699	0.9149	Iran	Iran	51.05	35.75	JR3	no	0.0255763	-0.0671824	0.0564851	1e-06	1e-06	1e-06	0.999998
762	IRAN63	SRR14430297	12.0067	22.2345	0.9132	Iran	Iran	51.05	35.75	JR3	no	0.0255219	-0.0671756	0.0566006	1e-06	1e-06	1e-06	0.999998
763	IRAN36	SRR14430296	15.9269	29.4942	0.9278	Iran	Iran	51.05	35.75	JR3	no	0.0249536	-0.0637308	0.0519042	1e-06	0.013726	1e-06	0.986272
764	IRAN08	SRR14430295	12.3988	22.9607	0.9198	Iran	Iran	51.05	35.75	JR3	no	0.0249496	-0.0639111	0.0521431	1e-06	0.014183	1e-06	0.985816
765	IRAN71	SRR14430294	14.6405	27.112	0.9231	Iran	Iran	51.05	35.75	JR3	no	0.0255536	-0.0656193	0.050154	1e-06	1e-06	0.02439	0.975608
766	IRAN81	SRR14430293	10.5378	19.5145	0.82	Iran	Iran	51.05	35.75	JR3	no	0.0256484	-0.070856	0.0693739	1e-06	1e-06	1e-06	0.999998
767	IRAN83	SRR14430292	14.165	26.2316	0.8881	Iran	Iran	51.05	35.75	JR3	no	0.0257284	-0.0667319	0.0652014	1e-06	1e-06	1e-06	0.999998
768	IRAN84	SRR14430291	15.0209	27.8165	0.8949	Iran	Iran	51.05	35.75	JR3	no	0.0253831	-0.0677124	0.0679829	1e-06	1e-06	1e-06	0.999998
769	IRAN80	SRR14430290	11.7375	21.7362	0.8968	Iran	Iran	51.05	35.75	JR3	no	0.0257311	-0.0648177	0.0608869	1e-06	1e-06	1e-06	0.999998
770	IRAN92	SRR14430289	12.0349	22.2868	0.8795	Iran	Iran	51.05	35.75	JR3	no	0.0257148	-0.065823	0.0577662	1e-06	1e-06	0.005488	0.99451
771	IRAN90	SRR14430287	12.8644	23.8229	0.8565	Iran	Iran	51.05	35.75	JR3	no	0.0258525	-0.0659644	0.0586428	1e-06	1e-06	0.001747	0.998251
772	IRAN55	SRR14430286	13.3704	24.76	0.9135	Iran	Iran	51.05	35.75	JR3	no	0.0249728	-0.065249	0.0570141	1e-06	0.009736	0.012559	0.977704
773	IRAN01	SRR14430285	11.8423	21.9302	0.8902	Iran	Iran	51.05	35.75	JR3	no	0.0256791	-0.0652537	0.0564147	1e-06	1e-06	1e-06	0.999998
774	IRAN56	SRR14430284	11.1372	20.6244	0.8583	Iran	Iran	51.05	35.75	JR3	no	0.025563	-0.0676734	0.0585624	1e-06	0.000269	1e-06	0.99973
775	IRAN33	SRR14430283	12.5533	23.2469	0.9249	Iran	Iran	51.05	35.75	JR3	no	0.0259124	-0.069938	0.0590566	1e-06	1e-06	1e-06	0.999998
776	IRAN05	SRR14430627	13.1995	24.4436	0.9284	Iran	Iran	51.05	35.75	JR3	no	0.0252152	-0.0665111	0.0559819	1e-06	0.002031	1e-06	0.997967
777	IRAN31	SRR14430755	14.1839	26.2664	0.9086	Iran	Iran	51.05	35.75	JR3	no	0.0251362	-0.0692505	0.0592569	1e-06	1e-06	1e-06	0.999998
778	IRAN48	SRR14430754	10.8753	20.1394	0.8905	Iran	Iran	51.05	35.75	JR3	no	0.0251707	-0.0642004	0.0549504	1e-06	0.023946	1e-06	0.976052
779	IRAN65	SRR14430753	12.2545	22.6935	0.9162	Iran	Iran	51.05	35.75	JR3	no	0.0245283	-0.0682217	0.0562882	1e-06	1e-06	0.010556	0.989442
780	IRAN60	SRR14430752	14.3521	26.5779	0.9155	Iran	Iran	51.05	35.75	JR3	no	0.0247621	-0.0638627	0.0513566	1e-06	1e-06	0.030562	0.969436
781	IRAN57	SRR14430282	13.9908	25.9089	0.8479	Iran	Iran	51.05	35.75	JR3	no	0.0251716	-0.0633923	0.0543255	1e-06	0.024145	1e-06	0.975853
782	IRAN10	SRR14430281	10.8877	20.1625	0.9121	Iran	Iran	51.05	35.75	JR3	no	0.025955	-0.067722	0.0602665	1e-06	1e-06	0.00234	0.997659
783	IRAN32	SRR14430280	11.7152	21.6948	0.917	Iran	Iran	51.05	35.75	JR3	no	0.0249436	-0.0689572	0.0628249	1e-06	1e-06	1e-06	0.999998
784	IRAN09	SRR14430279	13.4023	24.8191	0.9207	Iran	Iran	51.05	35.75	JR3	no	0.0249711	-0.069025	0.0625596	1e-06	1e-06	1e-06	0.999998
785	IRAN59	SRR14430278	13.3618	24.744	0.9141	Iran	Iran	51.05	35.75	JR3	no	0.025205	-0.0646178	0.0588037	1e-06	0.012931	1e-06	0.987067
786	IRAN37	SRR14430277	10.775	19.9537	0.71	Iran	Iran	51.05	35.75	JR3	no	0.0256953	-0.0674599	0.0596015	1e-06	0.002951	1e-06	0.997048
787	IRAN13	SRR14430276	15.1074	27.9767	0.9338	Iran	Iran	51.05	35.75	JR3	no	0.0254647	-0.0681498	0.0599139	1e-06	0.000373	1e-06	0.999625
788	IRAN26	SRR14430275	14.5895	27.0176	0.9246	Iran	Iran	51.05	35.75	JR3	no	0.0249047	-0.0677273	0.0625669	1e-06	0.002603	1e-06	0.997395
789	IRAN25	SRR14430274	11.4918	21.281	0.9083	Iran	Iran	51.05	35.75	JR3	no	0.0247461	-0.0661922	0.0568175	1e-06	1e-06	1e-06	0.999998
790	IRAN86	SRR14430273	13.6515	25.2806	0.9173	Iran	Iran	51.05	35.75	JR3	no	0.0248708	-0.0649539	0.0519204	1e-06	1e-06	0.016368	0.98363
791	IRAN85	SRR14430271	12.2368	22.6608	0.9038	Iran	Iran	51.05	35.75	JR3	no	0.0250566	-0.0639481	0.0580951	1e-06	0.004923	1e-06	0.995075
792	IRAN28	SRR14430270	12.7031	23.5243	0.8856	Iran	Iran	51.05	35.75	JR3	no	0.025886	-0.0649307	0.0529134	1e-06	0.00098	0.01117	0.987849
793	IRAN11	SRR14430269	11.7512	21.7615	0.8995	Iran	Iran	51.05	35.75	JR3	no	0.025076	-0.0673976	0.0608385	1e-06	0.001256	1e-06	0.998742
794	IRAN24	SRR14430268	11.4374	21.1804	0.9059	Iran	Iran	51.05	35.75	JR3	no	0.0255321	-0.0672165	0.060123	1e-06	1e-06	1e-06	0.999998
795	IRAN16	SRR14430267	15.8815	29.4101	0.7751	Iran	Iran	51.05	35.75	JR3	no	0.025479	-0.0675823	0.0592824	1e-06	1e-06	0.000719	0.99928
796	IRAN27	SRR14430266	14.2555	26.399	0.9259	Iran	Iran	51.05	35.75	JR3	no	0.0259754	-0.0662466	0.0537895	1e-06	0.001033	1e-06	0.998965
797	IRAN23	SRR14430265	13.3102	24.6485	0.9175	Iran	Iran	51.05	35.75	JR3	no	0.0257971	-0.0651094	0.0570672	1e-06	1e-06	0.002731	0.997267
798	IRAN17	SRR14430264	12.2153	22.621	0.9153	Iran	Iran	51.05	35.75	JR3	no	0.0253743	-0.0662631	0.0557781	1e-06	0.00079	1e-06	0.999208
799	IRAN54	SRR14430263	11.8685	21.9787	0.9202	Iran	Iran	51.05	35.75	JR3	no	0.0256246	-0.0666361	0.0571149	1e-06	0.001117	1e-06	0.998881
800	IRAN22	SRR14430262	13.8929	25.7277	0.8875	Iran	Iran	51.05	35.75	JR3	no	0.0254992	-0.0680835	0.0574433	1e-06	0.000636	1e-06	0.999362
801	IRAN42	SRR14430259	13.3504	24.723	0.834	Iran	Iran	51.05	35.75	JR3	no	0.0251819	-0.0653717	0.0573252	1e-06	1e-06	0.000811	0.999188
802	IRAN41	SRR14430258	12.0324	22.2823	0.9062	Iran	Iran	51.05	35.75	JR3	no	0.0256473	-0.0651519	0.0567633	1e-06	1e-06	0.003452	0.996547
803	IRAN21	SRR14430257	13.6451	25.2687	0.8989	Iran	Iran	51.05	35.75	JR3	no	0.0255714	-0.065886	0.0558976	1e-06	1e-06	1e-06	0.999998
804	IRAN04	SRR14430256	13.9547	25.842	0.8953	Iran	Iran	51.05	35.75	JR3	no	0.0260975	-0.0690206	0.0595743	1e-06	0.000802	1e-06	0.999196
805	IRAN35	SRR14430255	15.8724	29.3934	0.9172	Iran	Iran	51.05	35.75	JR3	no	0.0256089	-0.0694596	0.0613716	1e-06	0.00018	1e-06	0.999818
806	IRAN43	SRR14430254	11.6949	21.6573	0.894	Iran	Iran	51.05	35.75	JR3	no	0.0256987	-0.0672529	0.0567021	1e-06	1e-06	1e-06	0.999998
807	IRAN44	SRR14430253	11.5706	21.427	0.9196	Iran	Iran	51.05	35.75	JR3	no	0.0256945	-0.0665214	0.058967	1e-06	1e-06	0.000281	0.999718
808	IRAN38	SRR14430252	12.5733	23.2838	0.8961	Iran	Iran	51.05	35.75	JR3	no	0.0255807	-0.0677174	0.0554879	1e-06	1e-06	1e-06	0.999998
809	IRAN47	SRR14430251	12.3123	22.8006	0.9218	Iran	Iran	51.05	35.75	JR3	no	0.0252944	-0.0697568	0.0618096	1e-06	1e-06	1e-06	0.999998
810	IRAN19	SRR14430250	13.6189	25.2202	0.9275	Iran	Iran	51.05	35.75	JR3	no	0.0256919	-0.0649187	0.0559101	1e-06	1e-06	1e-06	0.999998
811	IRAN15	SRR14430248	11.4332	21.1725	0.9092	Iran	Iran	51.05	35.75	JR3	no	0.0254417	-0.0657242	0.0542012	1e-06	1e-06	1e-06	0.999998
812	IRAN03	SRR14430146	12.7912	23.6873	0.913	Iran	Iran	51.05	35.75	JR3	no	0.0252109	-0.0641372	0.0532288	1e-06	0.004095	1e-06	0.995903
813	IRAN02	SRR14430144	10.8969	20.1795	0.9237	Iran	Iran	51.05	35.75	JR3	no	0.025964	-0.0674145	0.0574119	1e-06	1e-06	1e-06	0.999998
814	IRAN20	SRR14430143	13.8762	25.6967	0.9098	Iran	Iran	51.05	35.75	JR3	no	0.0255401	-0.0684869	0.0621146	1e-06	1e-06	1e-06	0.999998
815	IRAN18	SRR14430142	11.4619	21.2257	0.8644	Iran	Iran	51.05	35.75	JR3	no	0.0260521	-0.0688573	0.0617039	1e-06	1e-06	1e-06	0.999998
(2) Data generated in previous study by Zhang et al. (2019) Mol. Biol. Evol.
No.	SampleID		Species	SRR ID
1	Jcat-EMS19		J. cathayenis	SRR5097507
2	Jcat-FNS26		J. cathayenis	SRR5097508
3	Jmad-JLW14		J. mandshurica	SRR5097479
4	Jmad-AT12		J. mandshurica	SRR9313668
5	Jre-GL51		J. regia	SRR5097500
6	Jsi-BS5		J. sigillata	SRR5192959
7	Jsi-GX15		J. sigillata	SRR5097489
8	Jmi-29.08A		J. microcarpa	SRR5097497
9	Jmi-386.01A		J. microcarpa	SRR5097499
10	Jni-1405		J. nigra	SRR9313677
11	Jni-1427		J. nigra	SRR9313674
