# Supplementary material for: A genome variation map provides insights into the genetics of walnut adaptation and agronomic traits
Source: Genome Biol. 2021 Oct 27;22:300. doi: 10.1186/s13059-021-02517-6 (PMC8554829; doi:10.1186/s13059-021-02517-6)
Supplement: Supplementary file 3 — Additional file 3: Table S2. Comparison of called genotypes by NGS-based bioinformatic approach and Sanger-based method. [file 13059_2021_2517_MOESM3_ESM.xlsx]

## Sheet: TableS2
Table S2 | Comparison of called genotypes by NGS-based bioinformatic approach and Sanger-based method.
(1) Fragment 1 for validation (genic region; 10 sites * 15 samples)
Chrom	chr5		chr5		chr5		chr5		chr5		chr5		chr5		chr5		chr5		chr5
Posi	11591626		11591657		11591666		11591692		11591717		11591718		11591732		11591827		11591855		11591872
Method	GATK calling	Sanger Validation	GATK calling	Sanger Validation	GATK calling	Sanger Validation	GATK calling	Sanger Validation	GATK calling	Sanger Validation	GATK calling	Sanger Validation	GATK calling	Sanger Validation	GATK calling	Sanger Validation	GATK calling	Sanger Validation	GATK calling	Sanger Validation
BJ11	C|C	C|C	T|T	T|T	T|T	T|T	A|A	A|A	C|C	C|C	C|C	C|C	C|C	C|C	T|T	T|T	A|A	A|A	T|T	T|T
BJ23	C|C	C|C	T|T	T|T	T|T	T|T	A|A	A|A	C|C	C|C	C|C	C|C	C|C	C|C	T|T	T|T	A|A	A|A	T|T	T|T
BJ25	C|C	C|C	T|T	T|T	T|T	T|T	A|A	A|A	C|C	C|C	C|C	C|C	C|C	C|C	T|T	T|T	A|A	A|A	T|T	T|T
BJ3	C|C	C|C	T|T	T|T	T|T	T|T	A|A	A|A	C|C	C|C	C|C	C|C	C|C	C|C	T|T	T|T	A|A	A|A	T|T	T|T
BJ30	C|C	C|C	T|T	T|T	T|T	T|T	A|A	A|A	C|C	C|C	C|C	C|C	C|C	C|C	T|T	T|T	A|A	A|A	T|T	T|T
BJ40	C|C	C|C	T|T	T|T	T|T	T|T	A|A	A|A	C|C	C|C	C|C	C|C	C|C	C|C	T|T	T|T	A|A	A|A	T|T	T|T
BJ41	C|C	C|C	T|T	T|T	T|T	T|T	A|A	A|A	C|C	C|C	C|C	C|C	C|C	C|C	T|T	T|T	A|A	A|A	T|T	T|T
BJ49	C|C	C|C	T|T	T|T	T|T	T|T	A|A	A|A	C|C	C|C	C|C	C|C	C|C	C|C	T|T	T|T	A|A	A|A	T|T	T|T
BJ60	C|C	C|C	T|T	T|T	T|T	T|T	A|A	A|A	C|C	C|C	C|C	C|C	C|C	C|C	T|T	T|T	A|A	A|A	T|T	T|T
HB99	C|C	C|C	T|T	T|T	T|T	T|T	A|A	A|A	C|C	C|C	C|C	C|C	T|T	T|T	T|T	T|T	A|A	A|A	T|T	T|T
QH36	C|C	C|C	T|T	T|T	T|T	T|T	A|A	A|A	C|C	C|C	C|C	C|C	T|T	T|T	T|T	T|T	A|A	A|A	T|T	T|T
QH71	C|C	C|C	T|T	T|T	T|T	T|T	A|A	A|A	C|C	C|C	C|C	C|C	T|T	T|T	T|T	T|T	A|A	A|A	T|T	T|T
SX11	C|C	C|C	T|T	T|T	T|T	T|T	A|A	A|A	C|C	C|C	C|C	C|C	T|T	T|T	T|T	T|T	A|A	A|A	T|T	T|T
YN13	A|A	A|A	C|C	C|C	G|G	G|G	G|G	G|G	A|A	A|A	C|T	C|T	T|T	T|T	A|A	A|A	A|G	A|A	C|C	C|C
YN14	C|C	C|C	T|T	T|T	T|T	T|T	A|A	A|A	C|C	C|C	C|C	C|C	T|T	T|T	T|T	T|T	A|A	A|A	T|T	T|T
(2) Fragment 2 for validation (genic region; 7 sites * 12 samples)
Chrom	chr13		chr13		chr13		chr13		chr13		chr13		chr13
Posi	27108049		27108166		27108178		27108275		27108290		27108492		27108547
Method	GATK calling	Sanger Validation	GATK calling	Sanger Validation	GATK calling	Sanger Validation	GATK calling	Sanger Validation	GATK calling	Sanger Validation	GATK calling	Sanger Validation	GATK calling	Sanger Validation
QH47	T|T	T|T	G|G	G|G	C|C	C|C	A|A	A|A	A|A	A|A	C|C	C|C	G|G	G|G
QH34	T|T	T|T	G|G	G|G	C|C	C|C	A|A	A|A	A|A	A|A	C|C	C|C	G|G	G|G
QH37	T|T	T|T	G|G	G|G	C|C	C|C	A|A	A|A	A|A	A|A	C|C	C|C	G|G	G|G
QH42	T|T	T|T	G|G	G|G	C|C	C|C	A|A	A|A	A|A	A|A	C|C	C|C	G|G	G|G
HB040	T|T	T|T	G|G	G|G	C|C	C|C	G|G	G|G	A|A	A|A	C|C	C|C	G|G	G|G
HB97	T|T	T|T	G|G	G|G	C|C	C|C	G|G	G|G	A|A	A|A	C|C	C|C	G|G	G|G
HB038	T|T	C|T	G|G	G|G	C|C	C|C	G|G	G|G	A|A	A|A	C|C	C|C	G|G	G|G
HB070	T|T	T|T	G|G	G|G	C|C	C|C	G|G	G|G	A|A	A|A	C|C	C|C	G|G	G|G
CQ12	C|T	C|T	G|A	G|A	C|G	C|G	G|G	G|G	A|T	A|T	T|T	C|C	G|A	G|A
HB93	T|T	T|T	G|G	G|G	C|C	C|C	G|G	G|G	T|T	T|T	C|C	C|C	G|G	G|G
HB87	T|T	T|T	G|G	G|G	C|C	C|C	G|G	G|G	T|T	T|T	C|C	C|C	G|G	G|G
QH36	T|T	T|T	G|G	G|G	C|C	C|C	A|A	A|A	T|T	T|T	C|C	C|C	G|G	G|G
(3) Fragment 3 for validation (genic region; 15 sites * 18 samples)
Chrom	chr9		chr9		chr9		chr9		chr9		chr9		chr9		chr9		chr9		chr9		chr9		chr9		chr9		chr9		chr9
Posi	7498785		7498876		7499014		7499050		7499057		7499073		7499075		7499080		7499154		7499290		7499306		7499617		7499783		7499885		7499926
Method	GATK calling	Sanger Validation	GATK calling	Sanger Validation	GATK calling	Sanger Validation	GATK calling	Sanger Validation	GATK calling	Sanger Validation	GATK calling	Sanger Validation	GATK calling	Sanger Validation	GATK calling	Sanger Validation	GATK calling	Sanger Validation	GATK calling	Sanger Validation	GATK calling	Sanger Validation	GATK calling	Sanger Validation	GATK calling	Sanger Validation	GATK calling	Sanger Validation	GATK calling	Sanger Validation
CQ05	T|T	T|T	A|A	A|A	C|C	C|C	T|T	T|T	T|T	T|T	T|T	T|T	T|T	T|T	T|T	T|T	C|C	C|C	A|A	A|A	G|G	G|G	T|T	T|T	C|C	C|C	G|G	G|G	A|A	A|A
CQ07	T|T	T|T	A|A	A|A	C|C	C|C	T|T	T|T	T|T	T|T	T|T	T|T	T|T	T|T	T|T	T|T	C|C	C|C	A|A	A|A	G|G	G|G	T|T	T|T	C|C	C|C	G|G	G|G	A|A	A|A
CQ64	T|T	T|T	A|A	A|A	C|C	C|C	T|T	T|T	T|T	T|T	T|T	T|T	T|T	T|T	T|T	T|T	C|C	C|C	A|A	A|A	G|G	G|G	T|T	T|T	C|C	C|C	G|G	G|G	A|A	A|A
CQ70	T|T	T|T	A|A	A|A	C|C	C|C	T|T	T|T	T|T	T|T	T|T	T|T	T|T	T|T	T|T	T|T	C|C	C|C	A|A	A|A	G|G	G|G	T|T	T|T	C|C	C|C	G|G	G|G	A|A	A|A
CQ77	T|T	T|T	A|A	A|A	C|C	C|C	T|T	T|T	T|T	T|T	T|T	T|T	T|T	T|T	T|T	T|T	C|C	C|C	A|A	A|A	G|G	G|G	T|T	T|T	C|C	C|C	G|G	G|G	A|A	A|A
CQ82	T|T	T|T	A|A	A|A	C|C	C|C	T|T	T|T	T|T	T|T	T|T	T|T	T|T	T|T	T|T	T|T	C|C	C|C	A|A	A|A	G|G	G|G	T|T	T|T	C|C	C|C	G|G	G|G	A|A	A|A
CQ86	T|T	T|T	A|A	A|A	C|C	C|C	T|T	T|T	T|T	T|T	T|T	T|T	T|T	T|T	T|T	T|T	C|C	C|C	A|A	A|A	G|G	G|G	T|T	T|T	C|C	C|C	G|G	G|G	A|A	A|A
CQ92	T|T	T|T	A|A	A|A	C|C	C|C	T|T	T|T	T|T	T|T	T|T	T|T	T|T	T|T	T|T	T|T	C|C	C|C	A|A	A|A	G|G	G|G	T|T	T|T	C|C	C|C	G|G	G|G	A|A	A|A
CQ93	T|T	T|T	A|A	A|A	C|C	C|C	T|T	T|T	T|T	T|T	T|T	T|T	T|T	T|T	T|T	T|T	C|C	C|C	A|A	A|A	G|G	G|G	T|T	T|T	C|C	C|C	G|G	G|G	A|A	A|A
SC-10	G|G	G|G	C|C	C|C	T|T	T|T	C|C	C|C	A|A	A|A	C|C	C|C	A|A	A|A	C|C	C|C	T|T	T|T	T|T	T|T	C|C	C|C	C|C	C|C	T|T	T|T	T|T	T|T	C|C	C|C
SC-7	G|G	G|G	C|C	C|C	T|T	T|T	C|C	C|C	A|A	A|A	C|C	C|C	A|A	A|A	C|C	C|C	T|T	T|T	T|T	T|T	C|C	C|C	C|C	C|C	T|T	T|T	T|T	T|T	C|C	C|C
SC-9	G|G	G|G	C|C	C|C	T|T	T|T	C|C	C|C	A|A	A|A	C|C	C|C	A|A	A|A	C|C	C|C	T|T	T|T	T|T	T|T	C|C	C|C	C|C	C|C	T|T	T|T	T|T	T|T	C|C	C|C
SC23	G|G	G|G	C|C	C|C	T|T	T|T	C|C	C|C	A|A	A|A	C|C	C|C	A|A	A|A	C|C	C|C	T|T	T|T	T|T	T|T	C|C	C|C	C|C	C|C	T|T	T|T	T|T	T|T	C|C	C|C
SX20	G|G	G|G	C|C	C|C	T|T	T|T	C|C	C|C	A|A	A|A	C|C	C|C	A|A	A|A	C|C	C|C	T|T	T|T	T|T	T|T	C|C	C|C	C|C	C|C	T|T	T|T	T|T	T|T	C|C	C|C
SX9	G|G	G|G	C|C	C|C	T|T	T|T	C|C	C|C	A|A	A|A	C|C	C|C	A|A	A|A	C|C	C|C	T|T	T|T	T|T	T|T	C|C	C|C	C|C	C|C	T|T	T|T	T|T	T|T	C|C	C|C
XJ25	G|G	G|G	C|C	C|C	T|T	T|T	C|C	C|C	A|A	A|A	C|C	C|C	A|A	A|A	C|C	C|C	T|T	T|T	T|T	T|T	C|C	C|C	C|C	C|C	T|T	T|T	T|T	T|T	C|C	C|C
XJ38	G|G	G|G	C|C	C|C	T|T	T|T	C|C	C|C	A|A	A|A	C|C	C|C	A|A	A|A	C|C	C|C	T|T	T|T	T|T	T|T	C|C	C|C	C|C	C|C	T|T	T|T	T|T	T|T	C|C	C|C
XJ46	G|G	G|G	C|C	C|C	T|T	T|T	C|C	C|C	A|A	A|A	C|C	C|C	A|A	A|A	C|C	C|C	T|T	T|T	T|T	T|T	C|C	C|C	C|C	C|C	T|T	T|T	T|T	T|T	C|C	C|C
(4) Fragment 4 for validation (intergenic reigon; 8 sites * 15 samples)
Chrom	chr1		chr1		chr1		chr1		chr1		chr1		chr1		chr1
Posi	43600935		43600985		43601017		43601040		43601192		43601262		43601301		43601302
Method	GATK calling	Sanger Validation	GATK calling	Sanger Validation	GATK calling	Sanger Validation	GATK calling	Sanger Validation	GATK calling	Sanger Validation	GATK calling	Sanger Validation	GATK calling	Sanger Validation	GATK calling	Sanger Validation
ASX5	G|G	G|G	T|T	T|T	C|C	C|C	A|A	A|A	T|T	T|T	A|A	A|A	C|C	C|C	G|G	G|G
CQ74	G|G	G|G	T|T	T|T	C|C	C|C	A|A	A|A	T|T	T|T	A|A	A|A	C|C	C|C	G|G	G|G
HB029	G|G	G|G	T|A	T|A	C|C	C|C	A|A	A|A	T|T	T|T	A|A	A|A	C|C	C|C	G|G	G|G
HB031	G|G	G|G	A|A	A|A	C|C	C|C	A|A	A|A	T|T	T|T	A|A	A|A	C|C	C|C	G|G	G|G
HB044	G|G	G|G	A|A	A|A	C|C	C|C	A|A	A|A	T|T	T|T	A|A	A|A	C|C	C|C	G|G	G|G
HB149	G|G	G|G	T|A	T|A	C|C	C|C	A|A	A|A	T|T	T|T	A|A	A|A	C|C	C|C	G|G	G|G
HB151	G|G	G|G	T|A	A|A	C|C	C|C	A|A	A|A	T|T	T|T	A|A	A|A	C|C	C|C	G|G	G|G
ASX13	G|G	G|G	T|A	T|A	C|C	C|C	A|A	A|A	T|T	T|T	A|A	A|A	C|C	C|C	G|G	G|G
SD15	G|G	G|G	T|A	T|A	C|C	C|T	A|A	A|A	T|T	T|T	A|A	A|A	C|C	C|C	G|G	G|G
ASX8	G|G	G|G	A|A	A|A	C|C	C|C	A|A	A|A	T|T	T|T	A|A	A|A	C|C	C|C	G|G	G|G
GZ-11	A|A	A|A	T|T	T|T	T|T	T|T	G|G	G|G	T|C	C|C	G|G	G|G	T|T	T|T	G|T	G|T
HB055	A|A	A|A	T|T	T|T	T|T	T|T	G|G	G|G	C|C	C|C	G|G	G|G	C|C	C|C	G|G	G|G
ASX17	A|A	A|A	T|T	T|T	T|T	T|T	G|G	G|G	C|C	C|C	G|G	G|G	C|C	C|C	G|G	G|G
SD22	G|G	G|G	T|A	T|A	C|C	C|C	A|A	A|A	T|T	T|T	A|A	A|A	C|C	C|C	G|G	G|G
SD6	A|A	A|A	T|T	T|T	T|T	T|T	G|G	G|G	C|C	C|C	G|G	G|G	C|C	G|G	G|G	G|G
(5) Fragment 5 for validation (intergenic reigon; 19 sites * 17 samples)
Chrom	chr5		chr5		chr5		chr5		chr5		chr5		chr5		chr5		chr5		chr5		chr5		chr5		chr5		chr5		chr5		chr5		chr5		chr5		chr5
Posi	19321223		19321230		19321257		19321291		19321293		19321294		19321325		19321368		19321399		19321762		19321764		19321823		19321912		19321934		19321955		19321960		19322036		19322037		19322169
Method	GATK calling	Sanger Validation	GATK calling	Sanger Validation	GATK calling	Sanger Validation	GATK calling	Sanger Validation	GATK calling	Sanger Validation	GATK calling	Sanger Validation	GATK calling	Sanger Validation	GATK calling	Sanger Validation	GATK calling	Sanger Validation	GATK calling	Sanger Validation	GATK calling	Sanger Validation	GATK calling	Sanger Validation	GATK calling	Sanger Validation	GATK calling	Sanger Validation	GATK calling	Sanger Validation	GATK calling	Sanger Validation	GATK calling	Sanger Validation	GATK calling	Sanger Validation	GATK calling	Sanger Validation
HB029	G|G	G|G	A|A	A|A	T|T	T|T	T|T	T|T	C|C	C|C	A|A	A|A	C|C	C|C	T|T	T|T	T|T	T|T	G|G	G|G	A|A	A|A	G|G	G|G	G|G	G|G	T|T	T|T	C|C	C|C	T|T	T|T	A|A	A|A	A|A	A|A	A|A	A|A
HB151	G|G	G|G	A|A	A|A	T|T	T|T	T|T	T|T	C|C	C|C	A|A	A|A	C|C	C|C	T|T	T|T	T|T	T|T	G|G	G|G	A|A	A|A	G|G	G|G	G|G	G|G	T|T	T|T	C|C	C|C	T|T	T|T	A|T	A|T	A|A	A|A	A|A	A|A
HB031	G|G	G|G	A|A	A|A	T|T	T|T	T|T	T|T	C|C	C|C	A|A	A|A	C|C	C|C	T|T	T|T	T|T	T|T	G|G	G|G	A|A	A|A	G|G	G|G	G|G	G|G	T|T	T|T	C|C	C|C	T|T	T|T	T|T	T|T	A|A	A|A	A|A	A|A
HB044	G|G	G|G	A|A	A|A	T|T	T|T	T|T	T|T	C|C	C|C	A|A	A|A	C|C	C|C	T|T	T|T	T|T	T|T	G|G	G|G	A|A	A|A	G|G	G|G	G|G	G|G	T|T	T|T	C|C	C|C	T|T	T|T	T|T	T|T	A|A	A|A	A|A	A|A
ASX5	G|G	G|G	A|A	A|A	T|T	T|T	T|T	T|T	C|C	C|C	A|A	A|A	C|C	C|C	T|T	T|T	T|T	T|T	G|G	G|G	A|A	A|A	G|G	G|G	G|G	G|G	T|T	T|T	C|C	C|C	T|T	T|T	A|A	A|A	A|A	A|A	A|A	A|A
ASX8	G|G	G|G	A|A	A|A	T|T	T|T	T|T	T|T	C|C	C|C	A|A	A|A	C|C	C|C	T|T	T|T	T|T	T|T	G|G	G|G	A|A	A|A	G|G	G|G	G|G	G|G	T|T	T|T	C|C	C|C	T|T	T|T	A|T	A|T	A|A	A|A	A|A	A|A
HB055	G|G	G|G	A|A	A|A	T|T	T|T	T|T	T|T	C|C	C|C	A|A	A|A	C|C	C|C	T|T	T|T	T|T	T|T	G|G	G|G	A|A	A|A	G|G	G|G	G|G	G|G	T|T	T|T	C|C	C|C	T|T	T|T	T|T	T|T	A|A	A|A	A|A	A|A
ASX13	G|G	G|G	A|A	A|A	T|T	T|T	T|T	T|T	C|C	C|C	A|A	A|A	C|C	C|C	T|T	T|T	T|T	T|T	G|G	G|G	A|A	A|A	G|G	G|G	G|G	G|G	T|T	T|T	C|C	C|C	T|T	T|T	A|A	A|A	A|A	A|A	A|A	A|A
ASX17	G|G	G|G	A|A	A|A	T|T	T|T	T|T	T|T	C|C	C|C	A|A	A|A	C|C	C|C	T|T	T|T	T|T	T|T	G|G	G|G	A|A	A|A	G|G	G|G	G|G	G|G	T|T	T|T	C|C	C|C	T|T	T|T	A|A	A|A	A|A	A|A	A|A	A|A
CQ74	G|G	G|G	A|A	A|A	T|T	T|T	T|T	T|T	C|C	C|C	A|A	A|A	C|C	C|C	T|T	T|T	T|T	T|T	G|G	G|G	A|A	A|A	G|G	G|G	G|G	G|G	T|T	T|T	C|C	C|C	T|T	T|T	T|T	T|T	A|A	A|A	A|A	A|A
SD6	G|G	G|G	A|A	A|A	T|T	T|T	T|T	T|T	C|C	C|C	A|A	A|A	C|C	C|C	T|T	T|T	T|T	T|T	G|G	G|G	A|A	A|A	G|G	G|G	G|G	G|G	T|T	T|T	C|C	C|C	T|T	T|T	A|T	A|T	A|A	A|A	A|A	A|A
ASX2	G|G	G|G	A|A	A|A	T|T	T|T	T|T	T|T	C|C	C|C	A|A	A|A	C|C	C|C	T|T	T|T	T|T	T|T	G|G	G|G	A|A	A|A	G|G	G|G	G|G	G|G	T|T	T|T	C|C	C|C	T|T	T|T	T|T	T|T	A|A	A|A	A|A	A|A
SD22	G|G	G|G	A|A	A|A	T|T	T|T	T|T	T|T	C|C	C|C	A|A	A|A	C|C	C|C	T|T	T|T	T|T	T|T	G|G	G|G	A|A	A|A	G|G	G|G	G|G	G|G	T|T	T|T	C|C	C|C	T|T	T|T	A|T	A|T	A|A	A|A	A|A	A|A
HB013	G|G	G|G	A|A	A|A	T|T	T|T	T|T	T|T	C|C	C|C	A|A	A|A	C|C	C|C	T|T	T|T	T|T	T|T	G|G	G|G	A|A	A|A	.|.	G|G	G|G	G|G	T|T	T|T	C|C	C|C	T|T	T|T	A|T	A|T	A|A	A|A	A|A	C|C
SD13	G|G	G|G	G|G	G|G	C|C	C|C	C|C	C|C	C|C	C|C	G|G	G|G	C|C	C|C	C|C	C|C	C|C	C|C	A|A	A|A	G|G	G|G	C|C	C|C	A|A	A|A	G|G	G|G	T|T	T|T	C|C	C|C	A|A	A|A	G|G	G|G	G|G	G|G
SD15	C|C	C|C	G|G	G|G	C|C	C|C	C|C	C|C	T|T	T|T	G|G	G|G	T|T	T|T	C|C	C|C	C|C	C|C	A|A	A|A	A|A	A|A	C|C	C|C	A|A	A|A	G|G	G|G	T|T	T|T	C|C	C|C	A|A	A|A	G|G	G|G	G|G	G|G
SD5	G|G	G|G	G|G	G|G	C|C	C|C	C|C	C|C	C|C	C|C	G|G	G|G	C|C	C|C	C|C	C|C	C|C	C|C	A|A	A|A	G|G	G|G	C|C	C|C	A|A	A|A	G|G	G|G	T|T	T|T	C|C	C|C	A|A	A|A	G|G	G|G	G|G	G|G
(6) Fragment 6 for validation (genic region; 15 sites * 19 samples)
Chrom	chr13		chr13		chr13		chr13		chr13		chr13		chr13		chr13		chr13		chr13		chr13		chr13		chr13		chr13		chr13
Posi	22042956		22043065		22043104		22043125		22043152		22043181		22043198		22043252		22043458		22043467		22043588		22043604		22043613		22043673		22043686
Method	GATK calling	Sanger Validation	GATK calling	Sanger Validation	GATK calling	Sanger Validation	GATK calling	Sanger Validation	GATK calling	Sanger Validation	GATK calling	Sanger Validation	GATK calling	Sanger Validation	GATK calling	Sanger Validation	GATK calling	Sanger Validation	GATK calling	Sanger Validation	GATK calling	Sanger Validation	GATK calling	Sanger Validation	GATK calling	Sanger Validation	GATK calling	Sanger Validation	GATK calling	Sanger Validation
ASX8	C|C	C|C	G|G	G|G	T|T	T|T	G|G	G|G	A|A	A|A	G|G	G|G	A|A	A|A	C|C	C|C	C|C	C|C	A|A	A|A	A|A	A|A	T|T	T|T	T|T	T|T	C|C	C|C	A|A	A|A
HB013	C|C	C|C	G|G	G|G	T|T	T|T	G|G	G|G	A|A	A|A	G|G	G|G	A|A	A|A	C|C	C|C	C|C	C|C	A|A	A|A	A|A	A|A	T|T	T|T	T|T	T|T	C|C	C|C	A|A	A|A
GZ-11	C|C	C|C	G|G	G|G	T|T	T|T	G|G	G|G	A|A	A|A	G|G	G|G	A|A	A|A	C|C	C|C	C|C	C|C	A|A	A|A	A|A	A|A	T|T	T|T	T|T	T|T	C|C	C|C	A|A	A|A
HB044	C|C	C|C	G|G	G|G	T|T	T|T	G|G	G|G	A|A	A|A	G|G	G|G	A|A	A|A	C|C	C|C	C|C	C|C	A|A	A|A	A|A	A|A	T|T	T|T	T|T	T|T	C|C	C|C	A|A	A|A
HB029	C|C	C|C	G|G	G|G	T|T	T|T	G|G	G|G	A|A	A|A	G|G	G|G	A|A	A|A	C|C	C|C	C|C	C|C	A|A	A|A	A|A	A|A	T|T	T|T	T|T	T|T	C|C	C|C	A|A	A|A
SD22	C|C	C|C	G|G	G|G	T|T	T|T	G|G	G|G	A|A	A|A	G|G	G|G	A|A	A|A	C|C	C|C	C|C	C|C	A|A	A|A	A|A	A|A	T|T	T|T	T|T	T|T	C|C	C|C	A|A	A|A
HB031	C|C	C|C	G|G	G|G	T|T	T|T	G|G	G|G	A|A	A|A	G|G	G|G	A|A	A|A	C|C	C|C	C|C	C|C	A|A	A|A	A|A	A|A	T|T	T|T	T|T	T|T	C|C	C|C	A|A	A|A
SD15	C|C	C|C	G|G	G|G	T|T	T|T	G|G	G|G	A|A	A|A	G|G	G|G	A|A	A|A	C|C	C|C	C|C	C|C	A|A	A|A	A|A	A|A	T|T	T|T	T|T	T|T	C|C	C|C	A|A	A|A
SD23	C|C	C|C	G|G	G|G	T|T	T|T	G|G	G|G	A|A	A|A	G|G	G|G	A|A	A|A	C|C	C|C	C|C	C|C	A|A	A|A	A|A	A|A	T|T	T|T	T|T	T|T	C|T	C|C	G|G	A|A
ASX13	C|C	C|C	G|G	G|G	T|T	T|T	G|G	G|G	A|A	A|A	G|G	G|G	A|A	A|A	C|C	C|C	C|C	C|C	A|A	A|A	A|A	A|A	T|T	T|T	T|T	T|T	C|C	C|C	A|A	A|A
SD13	C|C	C|C	G|G	G|G	T|T	T|T	G|G	G|G	A|A	A|A	G|G	G|G	A|A	A|A	C|C	C|C	C|C	C|C	A|A	A|A	A|A	A|A	T|T	T|T	T|T	T|T	C|C	C|C	A|A	A|A
ASX17	C|C	C|C	G|G	G|G	T|T	T|T	G|G	G|G	A|A	A|A	G|G	G|G	A|A	A|A	C|C	C|C	C|C	C|C	A|A	A|A	A|A	A|A	T|T	T|T	T|T	T|T	C|C	C|C	A|A	A|A
CQ74	C|C	C|C	G|G	G|G	T|T	T|T	G|G	G|G	A|A	A|A	G|G	G|G	A|A	A|A	C|C	C|C	C|C	C|C	A|A	A|A	A|A	A|A	T|T	T|T	T|T	T|T	C|C	C|C	A|A	A|A
SD6	C|C	C|C	G|G	G|G	T|T	T|T	G|G	G|G	A|A	A|A	G|G	G|G	A|A	A|A	C|C	C|C	C|C	C|C	A|A	A|A	A|A	A|A	T|T	T|T	T|T	T|T	C|T	C|C	A|G	A|C
ASX5	C|C	C|C	G|G	G|G	T|T	T|T	G|G	G|G	A|A	A|A	G|G	G|G	A|A	A|A	C|C	C|C	C|C	C|C	A|A	A|A	A|A	A|A	T|T	T|T	T|T	T|T	C|C	C|C	A|A	A|A
ASX2	C|C	C|C	G|G	G|G	T|T	T|T	G|G	G|G	A|A	A|A	G|G	G|G	A|A	A|A	C|C	C|C	C|C	C|C	A|A	A|A	A|A	A|A	T|T	T|T	T|T	T|T	C|C	C|C	A|A	A|A
HB149	C|C	C|C	G|G	G|G	T|T	T|T	G|G	G|G	A|A	A|A	G|G	G|G	A|A	A|A	C|C	C|C	C|C	C|C	A|A	A|A	A|A	A|A	T|T	T|T	T|T	T|T	C|C	C|C	A|A	A|A
HB055	C|C	C|C	G|G	G|G	T|T	T|T	G|G	G|G	A|A	A|A	G|G	G|G	A|A	A|A	C|C	C|C	C|C	C|C	A|A	A|A	A|A	A|A	T|T	T|T	T|T	T|T	C|C	C|C	A|A	A|A
SD5	T|T	T|T	C|C	C|C	C|C	C|C	A|A	A|A	G|G	G|G	C|C	C|C	G|G	G|G	T|T	T|T	G|G	G|G	G|G	G|G	G|G	G|G	C|C	C|C	C|C	C|C	C|C	C|C	G|G	G|G
