# Supplementary material for: A genome variation map provides insights into the genetics of walnut adaptation and agronomic traits
Source: Genome Biol. 2021 Oct 27;22:300. doi: 10.1186/s13059-021-02517-6 (PMC8554829; doi:10.1186/s13059-021-02517-6)
Supplement: Supplementary file 4 — Additional file 4: Table S3. Comparison of characteristics of genetic diversity during domestication and improvement of perennial trees. [file 13059_2021_2517_MOESM4_ESM.xlsx]

## Sheet: TableS3
Table S3 | Comparison of characteristics of genetic diversity during domestication and improvement of perennial trees.
Species common name	Type	θπ (10E-3)	θw (10E-3)	Relative level of heterozygosity	LD distance	Ref.
Peach tree	Wild	10.009	NA	Wild > Improved > Landrace	NA	Yu et al., 2018
	Landrace	1.944
	Improved	1.943
	Wild	3.5	NA	NA		Li et al., 2019
	Landrace	1.2	NA		Improved > Landrace > Wild
	Improved	1	NA
Pear tree	Wild Asian	5.21	10.8	NA	Asian Cultivar > European Cultivar > Asian Wild > European Wild	Wu et al., 2018
	Cultivated Asian	4.76	7.76
	Wild European	3.53	7.38
	Cultivated European	3.57	5.21
Tea plant	Wild	0.0193	NA	NA	Wild > Cultivated	Xia et al., 2020
	Cultivated CSS type	0.0519
	Cultivated CSA type	0.0614
	Wild	0.156	NA	NA	Wild > Cultivated	Zhang et al., 2021
	Cultivated CSS type	0.533 - 0.738
	Cultivated CSA type	0.567 - 0.644
Jujube tree	Wild	1.65	NA	NA	Cultivated > Semi-wild > Wild	Guo et al., 2020
	Semi-wild	1.62	NA	NA
	Cultivated	1.55	NA	NA
Walnut tree	J. regia (JR1)	2.475	2.648	JR2 > JR1	JR1 > JR2	This study
	J. regia improved (JR2)	3.113	2.428
References
Guo M, Zhang Z, Cheng Y, Li S, Shao P, Yu Q, et al. Comparative population genomics dissects the genetic basis of seven domestication traits in jujube. Hortic Res; 2020;7:1–14.
Li Y, Cao K, Zhu G, Fang W, Chen C, Wang X, et al. Genomic analyses of an extensive collection of wild and cultivated accessions provide new insights into peach breeding history. Genome Biol. Genome Biology; 2019;20:1–18.
Wu J, Wang Y, Xu J, Korban SS, Fei Z, Tao S, et al. Diversification and independent domestication of Asian and European pears. Genome Biol. Genome Biology; 2018;19:1–16.
Xia E, Tong W, Hou Y, An Y, Chen L, Wu Q, et al. The reference genome of tea plant and resequencing of 81 diverse accessions provide insights into its genome evolution and adaptation. Mol Plant. 2020;13:1013–26.
Yu Y, Fu J, Xu Y, Zhang J, Ren F, Zhao H, et al. Genome re-sequencing reveals the evolutionary history of peach fruit edibility. Nat Commun; 2018;9:5404.
Zhang X, Chen S, Shi L, Gong D, Zhang S, Zhao Q, et al. Haplotype-resolved genome assembly provides insights into evolutionary history of the tea plant Camellia sinensis. Nat Genet 2021;53:1250–1259.
