# Supplementary material for: A genome variation map provides insights into the genetics of walnut adaptation and agronomic traits
Source: Genome Biol. 2021 Oct 27;22:300. doi: 10.1186/s13059-021-02517-6 (PMC8554829; doi:10.1186/s13059-021-02517-6)
Supplement: Supplementary file 5 — Additional file 5: Table S4. Putative functions of genes with high genetic burden during walnut evolution. [file 13059_2021_2517_MOESM5_ESM.xlsx]

## Sheet: TableS4
Table S4 | Putative functions of genes with high genetic burden during walnut evolution.
Pfam	Derived_dSNP_freq	Derived_sSNP_freq	dSNP_sSNP
PF03692(Putative zinc- or iron-chelating domain)	0.165912	0.0932162	1.77986
PF01990(ATP synthase (F/14-kDa) subunit)	0.496582	0.334531	1.48441
PF03643(Vacuolar protein sorting-associated protein 26)	0.6	0.575873	1.0419
PF06136(Domain of unknown function (DUF966))	0.318582	0.314645	1.01251
PF07540(Nucleolar complex-associated protein)	0.404534	0.41107	0.984099
PF14780(Domain of unknown function (DUF4477))	0.117907	0.127982	0.92128
PF01776(Ribosomal L22e protein family)	0.350859	0.382977	0.916137
PF02987(Late embryogenesis abundant protein)	0.403248	0.45663	0.883096
PF12928(tRNA-splicing endonuclease subunit sen54 N-term)	0.0395697	0.0455996	0.867763
PF03179(Vacuolar (H+)-ATPase G subunit)	0.297073	0.363202	0.817928
PF09758(Uncharacterised conserved protein)	0.410736	0.50663	0.810722
PF12657(Transcription factor IIIC subunit delta N-term)	0.415037	0.528873	0.784757
PF00274(Fructose-bisphosphate aldolase class-I)	0.282641	0.363978	0.776532
PF11317(Protein of unknown function (DUF3119))	0.168539	0.218759	0.770435
PF06102(rRNA biogenesis protein RRP36)	0.21606	0.280963	0.769001
PF01702(Queuine tRNA-ribosyltransferase)	0.33271	0.445957	0.746058
PF03133(Tubulin-tyrosine ligase family)	0.253285	0.34607	0.731891
PF16136(Putative nuclear localisation signal)	0.337695	0.464338	0.727261
PF13911(AhpC/TSA antioxidant enzyme)	0.20811	0.28761	0.723584
PF10457(Cholesterol-capturing domain)	0.188264	0.260822	0.721812
PF09741(Uncharacterized conserved protein (DUF2045))	0.155043	0.216557	0.715944
PF08292(RNA polymerase III subunit Rpc25)	0.312818	0.455746	0.686386
PF01327(Polypeptide deformylase)	0.332641	0.491465	0.676835
PF02751(Transcription initiation factor IIA, gamma subunit)	0.205379	0.304781	0.673858
PF02268(Transcription initiation factor IIA, gamma subunit, helical domain)	0.205379	0.319535	0.642743
PF04452(RNA methyltransferase)	0.166157	0.264877	0.627298
PF04427(Brix domain)	0.270581	0.435297	0.621601
PF02410(Ribosomal silencing factor during starvation)	0.213175	0.34693	0.614462
PF00491(Arginase family)	0.211614	0.349342	0.605752
PF03876(SHS2 domain found in N terminus of Rpb7p/Rpc25p/MJ0397)	0.277262	0.457811	0.605625
PF01247(Ribosomal protein L35Ae)	0.222992	0.368523	0.605096
PF03732(Retrotransposon gag protein)	0.217678	0.35976	0.605064
PF05562(Cold acclimation protein WCOR413)	0.231375	0.383823	0.602815
PF08212(Lipocalin-like domain)	0.255859	0.424862	0.602217
PF11493(Thylakoid soluble phosphoprotein TSP9)	0.181982	0.303738	0.599143
PF02910(Fumarate reductase flavoprotein C-term)	0.184758	0.318752	0.579629
PF00380(Ribosomal protein S9/S16)	0.241615	0.421393	0.573373
PF02150(RNA polymerases M/15 Kd subunit)	0.425723	0.750306	0.5674
PF16746(BAR domain of APPL family)	0.259618	0.461417	0.562654
PF01126(Heme oxygenase)	0.112295	0.202125	0.555572
PF05755(Rubber elongation factor protein (REF))	0.135416	0.245671	0.551208
PF01454(MAGE family)	0.227081	0.412238	0.550848
PF00613(Phosphoinositide 3-kinase family, accessory domain (PIK domain))	0.2636	0.478567	0.550812
PF10415(Fumarase C C-terminus)	0.19141	0.355488	0.538444
PF15699(NPR1 interacting)	0.339105	0.629943	0.538311
PF07897(Ethylene-responsive binding factor-associated repression)	0.211514	0.395202	0.535204
PF14622(Ribonuclease-III-like)	0.293453	0.549226	0.534302
PF00580(UvrD/REP helicase N-terminal domain)	0.300072	0.564549	0.531526
PF13968(Domain of unknown function (DUF4220))	0.195742	0.37195	0.526259
PF08695(Cytochrome oxidase complex assembly protein 1)	0.179989	0.344253	0.522839
PF01885(RNA 2'-phosphotransferase, Tpt1 / KptA family)	0.252731	0.488215	0.517662
PF00890(FAD binding domain)	0.194988	0.376995	0.517217
PF01152(Bacterial-like globin)	0.0446212	0.0862921	0.517096
PF01081(KDPG and KHG aldolase)	0.170622	0.335874	0.507995
PF04578(Protein of unknown function, DUF594)	0.196433	0.390078	0.503574
PF07019(Rab5-interacting protein (Rab5ip))	0.214843	0.428423	0.501473
PF03015(Male sterility protein)	0.204479	0.411425	0.497002
PF07993(Male sterility protein)	0.204479	0.411425	0.497002
PF04614(Pex19 protein family)	0.198105	0.400074	0.495172
PF06087(Tyrosyl-DNA phosphodiesterase)	0.229834	0.464969	0.494299
PF05327(RNA polymerase I specific transcription initiation factor RRN3)	0.125893	0.256479	0.49085
PF06644(ATP11 protein)	0.108629	0.225097	0.482585
PF16880(N-terminal EH-domain containing protein)	0.204226	0.424813	0.480743
PF10561(Uncharacterised protein family UPF0565)	0.246461	0.526819	0.467828
PF02531(PsaD)	0.201847	0.434146	0.464929
PF17181(Epidermal patterning factor proteins)	0.193501	0.417504	0.463471
PF01042(Endoribonuclease L-PSP)	0.156785	0.338713	0.462885
PF08662(Eukaryotic translation initiation factor eIF2A)	0.229252	0.495401	0.462761
PF05047(Mitochondrial ribosomal protein L51 / S25 / CI-B8 domain)	0.130875	0.28781	0.454727
PF14111(Domain of unknown function (DUF4283))	0.182947	0.408673	0.447661
PF14159(CAAD domains of cyanobacterial aminoacyl-tRNA synthetase)	0.13484	0.3031	0.444869
PF02545(Maf-like protein)	0.189657	0.429384	0.441695
PF05773(RWD domain)	0.231675	0.524791	0.441462
PF07541(Eukaryotic translation initiation factor 2 alpha subunit)	0.169215	0.386788	0.437488
PF13238(AAA domain)	0.229907	0.526938	0.436307
PF00536(SAM domain (Sterile alpha motif))	0.22214	0.511414	0.434364
PF02492(CobW/HypB/UreG, nucleotide-binding domain)	0.173089	0.402421	0.43012
PF05684(Protein of unknown function (DUF819))	0.134543	0.313749	0.428825
PF03690(Uncharacterised protein family (UPF0160))	0.196768	0.4609	0.426921
PF00584(SecE/Sec61-gamma subunits of protein translocation complex)	0.175428	0.411843	0.42596
PF03435(Saccharopine dehydrogenase NADP binding domain)	0.190495	0.447393	0.425789
PF01280(Ribosomal protein L19e)	0.152456	0.359702	0.42384
PF07172(Glycine rich protein family)	0.27176	0.642814	0.422767
PF04502(Family of unknown function (DUF572))	0.187	0.444255	0.420929
PF04909(Amidohydrolase)	0.174939	0.417717	0.418798
PF03619(Organic solute transporter Ostalpha)	0.172374	0.413313	0.417054
PF00314(Thaumatin family)	0.187703	0.45114	0.416064
PF00206(Lyase)	0.167006	0.402093	0.415342
PF05514(HR-like lesion-inducing)	0.23631	0.573	0.412408
PF08079(Ribosomal L30 N-terminal domain)	0.218725	0.531067	0.411859
PF12752(SUZ domain)	0.203973	0.497152	0.410283
PF16686(ssDNA-binding domain of telomere protection protein)	0.0509389	0.124899	0.40784
PF14392(Zinc knuckle)	0.176053	0.446437	0.394351
PF04424(MINDY deubiquitinase)	0.139434	0.35492	0.392859
PF04927(Seed maturation protein)	0.106842	0.274202	0.389647
PF02810(SEC-C motif)	0.176446	0.454246	0.388437
PF07911(Protein of unknown function (DUF1677))	0.118124	0.305488	0.386675
PF03914(CBF/Mak21 family)	0.181647	0.474394	0.382903
PF00199(Catalase)	0.135737	0.356612	0.38063
PF06628(Catalase-related immune-responsive)	0.135737	0.356612	0.38063
PF01105(emp24/gp25L/p24 family/GOLD)	0.170709	0.450933	0.378569
PF04109(Autophagy protein Apg9)	0.125044	0.331159	0.377594
PF01062(Bestrophin, RFP-TM, chloride channel)	0.155868	0.416389	0.374333
PF08737(Rgp1)	0.158563	0.424448	0.373575
PF03029(Conserved hypothetical ATP binding protein)	0.168979	0.454911	0.371456
PF07522(DNA repair metallo-beta-lactamase)	0.163984	0.444678	0.368769
PF02271(Ubiquinol-cytochrome C reductase complex 14kD subunit)	0.176939	0.4801	0.368547
PF16076(Acyltransferase C-terminus)	0.176003	0.477677	0.368456
PF07304(Steroid receptor RNA activator (SRA1))	0.0662799	0.179888	0.368452
PF04117(Mpv17 / PMP22 family)	0.152953	0.416145	0.367548
PF01532(Glycosyl hydrolase family 47)	0.170419	0.46435	0.367005
PF02149(Kinase associated domain 1)	0.214805	0.585909	0.366618
PF06699(GPI biosynthesis protein family Pig-F)	0.139596	0.381659	0.365761
PF10291(Muniscin C-terminal mu homology domain)	0.16736	0.457642	0.3657
PF03178(CPSF A subunit region)	0.174326	0.477385	0.365168
PF14681(Uracil phosphoribosyltransferase)	0.174699	0.484272	0.360746
PF00586(AIR synthase related protein, N-terminal domain)	0.163588	0.453838	0.360454
PF02769(AIR synthase related protein, C-terminal domain)	0.163588	0.453838	0.360454
PF06217(GAGA binding protein-like family)	0.167965	0.467742	0.359098
PF02877(Poly(ADP-ribose) polymerase, regulatory domain)	0.126844	0.354277	0.358035
PF05406(WGR domain)	0.126844	0.354277	0.358035
PF01040(UbiA prenyltransferase family)	0.190833	0.538584	0.354323
PF05142(Domain of unknown function (DUF702))	0.153681	0.43374	0.354316
PF13532(2OG-Fe(II) oxygenase superfamily)	0.143441	0.405661	0.353598
PF01250(Ribosomal protein S6)	0.131929	0.374407	0.352368
PF04305(Protein of unknown function (DUF455))	0.2	0.570288	0.3507
PF13012(Maintenance of mitochondrial structure and function)	0.163985	0.46762	0.350681
PF06364(Protein of unknown function (DUF1068))	0.180399	0.515551	0.349916
PF04161(Arv1-like family)	0.229204	0.655126	0.349863
PF10609(NUBPL iron-transfer P-loop NTPase)	0.117178	0.337208	0.347494
PF01274(Malate synthase)	0.0778735	0.225421	0.345457
PF04765(Protein of unknown function (DUF616))	0.129118	0.373848	0.345375
PF13976(GAG-pre-integrase domain)	0.144918	0.420809	0.344381
