# Supplementary material for: A genome variation map provides insights into the genetics of walnut adaptation and agronomic traits
Source: Genome Biol. 2021 Oct 27;22:300. doi: 10.1186/s13059-021-02517-6 (PMC8554829; doi:10.1186/s13059-021-02517-6)
Supplement: Supplementary file 6 — Additional file 6: Table S5. Genes under putatively selected genomic regions for JR1 identified by three selective sweep scan approaches. [file 13059_2021_2517_MOESM6_ESM.xlsx]

## Sheet: TableS5
Table S5 | Genes under putatively selected genomic regions for JR1 identified by three selective sweep scan approaches.
GeneID	Chrom	Win_S	Win_E	GeneS	GeneE	RAiSD	Z_Fst	Z_Pi	count	Pfam	Rice	Tair	Anno	Tair	TairFlower	Rice
JreChr01G10713	1	1930642	2050648	1950625	1951095	1	0	0	1	NA	LOC_Os06g19630.2	AT4G37030.1	steroid nuclear receptor, ligand-binding, putative, expressed	NA	NA	NA
JreChr01G10731	1	1930642	2050648	1967017	1969899	1	0	0	1	NA	LOC_Os10g25000.1	AT4G37020.2	expressed protein	NA	NA	NA
JreChr01G10736	1	1930642	2050648	1973872	1975524	1	0	0	1	PF01554(MatE)	LOC_Os02g45380.1	AT5G19700.1	MATE domain containing protein, expressed	NA	NA	NA
JreChr01G10740	1	1930642	2050648	1977545	1980049	1	0	0	1	NA	LOC_Os01g38620.1	AT2G25910.2	3-5 exonuclease/ nucleic acid binding protein, putative, expressed	NA	NA	NA
JreChr01G10759	1	1930642	2050648	2004964	2005293	1	0	0	1	NA	NA	NA	NA	NA	NA	NA
JreChr01G10764	1	1930642	2050648	2021838	2022113	1	0	0	1	NA	LOC_Os02g52540.1	NA	NA	NA	NA	NA
JreChr01G10774	1	1930642	2050648	2036711	2040370	1	0	0	1	PF02362(B3 DNA binding domain)	LOC_Os05g40280.1	AT3G19184.1	B3 DNA binding domain containing protein, expressed	NA	NA	NA
JreChr01G10772	1	1930642	2050648	2032109	2033157	1	0	0	1	NA	LOC_Os09g28520.1	AT5G66800.1	expressed protein	NA	NA	SG1|Culm and rachis internode elongation. Seed development. Cell proliferation. Leaf angle. Brassinolide sensitivity.
JreChr01G11214	1	2670680	2890691	2860262	2863667	1	0	0	1	PF00931(NB-ARC domain)|PF05659(Arabidopsis broad-spectrum mildew resistance protein RPW8)	LOC_Os12g39620.2	AT5G66900.1	disease resistance protein, putative, expressed	NA	NA	NA
JreChr01G11220	1	2670680	2890691	2866142	2869386	1	0	0	1	PF00931(NB-ARC domain)|PF05659(Arabidopsis broad-spectrum mildew resistance protein RPW8)	LOC_Os12g39620.2	AT5G66900.1	disease resistance protein, putative, expressed	NA	NA	NA
JreChr01G11221	1	2670680	2890691	2870726	2873262	1	0	0	1	PF00931(NB-ARC domain)	LOC_Os12g39620.2	AT5G66900.1	disease resistance protein, putative, expressed	NA	NA	NA
JreChr01G11227	1	2670680	2890691	2880832	2881618	1	0	0	1	PF00190(Cupin)	LOC_Os08g08960.1	AT3G05950.1	Cupin domain containing protein, expressed	NA	NA	NA
JreChr01G10215	1	12911204	13081213	13007610	13008783	1	0	0	1	PF00023(Ankyrin repeat)|PF13962(Domain of unknown function)	LOC_Os09g12350.1	AT4G03500.1	ankyrin repeat family protein, putative, expressed	NA	NA	NA
JreChr01G10216	1	12911204	13081213	13017475	13017678	1	0	0	1	NA	NA	NA	NA	NA	NA	NA
JreChr01G10218	1	12911204	13081213	13035437	13053463	1	0	0	1	PF00023(Ankyrin repeat)|PF12796(Ankyrin repeats (3 copies))|PF13962(Domain of unknown function)	LOC_Os09g16550.1	AT4G03500.1	ankyrin repeat family protein, putative, expressed	NA	NA	NA
JreChr01G10219	1	12911204	13081213	13047124	13048694	1	0	0	1	NA	NA	NA	NA	NA	NA	NA
JreChr01G10220	1	12911204	13081213	13069986	13076663	1	0	0	1	PF00891(O-methyltransferase)|PF08100(Dimerisation domain)	LOC_Os08g06100.1	AT5G54160.1	O-methyltransferase, putative, expressed	NA	NA	NA
JreChr01G10640	1	18451487	18561493	18477082	18477342	1	0	0	1	NA	NA	NA	NA	NA	NA	NA
JreChr01G10641	1	18451487	18561493	18513525	18514044	1	0	0	1	NA	NA	NA	NA	NA	NA	NA
JreChr01G10831	1	21001618	21861662	21002509	21005243	1	0	0	1	PF00332(Glycosyl hydrolases family 17)|PF07983(X8 domain)	LOC_Os09g32550.1	AT3G23770.1	glucan endo-1,3-beta-glucosidase precursor, putative, expressed	NA	NA	NA
JreChr01G10832	1	21001618	21861662	21032539	21036130	1	0	0	1	PF07714(Protein tyrosine kinase)|PF08263(Leucine rich repeat N-terminal domain)|PF13855(Leucine rich repeat)	LOC_Os03g50810.1	AT3G23750.1	receptor protein kinase TMK1 precursor, putative, expressed	NA	NA	NA
JreChr01G10834	1	21001618	21861662	21055842	21057367	1	0	0	1	PF03151(Triose-phosphate Transporter family)|PF08263(Leucine rich repeat N-terminal domain)	LOC_Os08g25624.1	AT5G17630.1	phosphate/phosphate translocator, putative, expressed	NA	NA	NA
JreChr01G10835	1	21001618	21861662	21062914	21063711	1	0	0	1	PF07714(Protein tyrosine kinase)	LOC_Os03g50810.1	AT3G23750.1	receptor protein kinase TMK1 precursor, putative, expressed	NA	NA	NA
JreChr01G10836	1	21001618	21861662	21080006	21080227	1	0	0	1	NA	NA	NA	NA	NA	NA	NA
JreChr01G10837	1	21001618	21861662	21082075	21084152	1	0	0	1	NA	LOC_Os06g38960.1	NA	NA	NA	NA	NA
JreChr01G10838	1	21001618	21861662	21090577	21091899	1	0	0	1	PF03151(Triose-phosphate Transporter family)	LOC_Os08g08840.2	AT5G17630.1	phosphate/phosphate translocator, putative, expressed	NA	NA	NA
JreChr01G10839	1	21001618	21861662	21118714	21119064	1	0	0	1	PF08263(Leucine rich repeat N-terminal domain)	LOC_Os03g05140.1	AT3G23750.1	receptor protein kinase TMK1 precursor, putative, expressed	NA	NA	NA
JreChr01G10840	1	21001618	21861662	21124411	21124599	1	0	0	1	NA	NA	NA	NA	NA	NA	NA
JreChr01G10841	1	21001618	21861662	21131596	21132234	1	0	0	1	NA	NA	NA	NA	NA	NA	NA
JreChr01G10843	1	21001618	21861662	21177994	21178347	1	0	0	1	NA	LOC_Os03g50810.1	AT3G23750.1	receptor protein kinase TMK1 precursor, putative, expressed	NA	NA	NA
JreChr01G10844	1	21001618	21861662	21184057	21184904	1	0	0	1	PF07714(Protein tyrosine kinase)	LOC_Os03g50810.1	AT3G23750.1	receptor protein kinase TMK1 precursor, putative, expressed	NA	NA	NA
JreChr01G10846	1	21001618	21861662	21192100	21192820	1	0	0	1	NA	NA	NA	NA	NA	NA	NA
JreChr01G10847	1	21001618	21861662	21205438	21214658	1	0	0	1	PF00069(Protein kinase domain)|PF08263(Leucine rich repeat N-terminal domain)	LOC_Os03g50810.1	AT3G23750.1	receptor protein kinase TMK1 precursor, putative, expressed	NA	NA	NA
JreChr01G10849	1	21001618	21861662	21223936	21224448	1	0	0	1	PF07714(Protein tyrosine kinase)	LOC_Os03g50810.1	AT3G23750.1	receptor protein kinase TMK1 precursor, putative, expressed	NA	NA	NA
JreChr01G10850	1	21001618	21861662	21238408	21240205	1	0	0	1	NA	NA	NA	NA	NA	NA	NA
JreChr01G10851	1	21001618	21861662	21254810	21274215	1	0	0	1	NA	NA	NA	NA	NA	NA	NA
JreChr01G10852	1	21001618	21861662	21279342	21279559	1	0	0	1	NA	NA	NA	NA	NA	NA	NA
JreChr01G10853	1	21001618	21861662	21284925	21288641	1	0	0	1	PF07714(Protein tyrosine kinase)|PF08263(Leucine rich repeat N-terminal domain)|PF12799(Leucine Rich repeats (2 copies))	LOC_Os04g58910.1	AT2G01820.1	receptor protein kinase TMK1 precursor, putative, expressed	CS2985|morphological phenotype similar to wt; resistant to kanamycin	NA	NA
JreChr01G10855	1	21001618	21861662	21296933	21297685	1	0	0	1	PF07714(Protein tyrosine kinase)	LOC_Os03g50810.1	AT3G23750.1	receptor protein kinase TMK1 precursor, putative, expressed	NA	NA	NA
JreChr01G10856	1	21001618	21861662	21297884	21298207	1	0	0	1	NA	NA	NA	NA	NA	NA	NA
JreChr01G10857	1	21001618	21861662	21314529	21316354	1	0	0	1	NA	NA	NA	NA	NA	NA	NA
JreChr01G10858	1	21001618	21861662	21318741	21319244	1	0	0	1	PF08263(Leucine rich repeat N-terminal domain)	LOC_Os03g50810.1	AT3G23750.1	receptor protein kinase TMK1 precursor, putative, expressed	NA	NA	NA
JreChr01G10859	1	21001618	21861662	21324359	21328128	1	0	0	1	PF00069(Protein kinase domain)|PF07714(Protein tyrosine kinase)|PF14111(Domain of unknown function (DUF4283))|PF14392(Zinc knuckle)	LOC_Os03g50810.1	AT3G23750.1	receptor protein kinase TMK1 precursor, putative, expressed	NA	NA	NA
JreChr01G10860	1	21001618	21861662	21347592	21348025	1	0	0	1	NA	NA	NA	NA	NA	NA	NA
JreChr01G10861	1	21001618	21861662	21358104	21358587	1	0	0	1	NA	NA	NA	NA	NA	NA	NA
JreChr01G10862	1	21001618	21861662	21361280	21363845	1	0	0	1	PF07714(Protein tyrosine kinase)	LOC_Os03g50810.1	AT3G23750.1	receptor protein kinase TMK1 precursor, putative, expressed	NA	NA	NA
JreChr01G10863	1	21001618	21861662	21369462	21369659	1	0	0	1	PF08263(Leucine rich repeat N-terminal domain)	NA	NA	NA	NA	NA	NA
JreChr01G10864	1	21001618	21861662	21369830	21371827	1	0	0	1	PF12697(Alpha/beta hydrolase family)	LOC_Os05g34630.1	AT5G38520.2	hydrolase, alpha/beta fold family domain containing protein, expressed	NA	NA	NA
JreChr01G10865	1	21001618	21861662	21382885	21383178	1	0	0	1	PF08263(Leucine rich repeat N-terminal domain)	LOC_Os03g05140.1	AT3G23750.1	receptor protein kinase TMK1 precursor, putative, expressed	NA	NA	NA
JreChr01G10867	1	21001618	21861662	21425497	21426470	1	0	0	1	NA	NA	NA	NA	NA	NA	NA
JreChr01G10868	1	21001618	21861662	21445283	21446342	1	0	0	1	PF07714(Protein tyrosine kinase)	LOC_Os03g50810.1	AT3G23750.1	receptor protein kinase TMK1 precursor, putative, expressed	NA	NA	NA
JreChr01G10869	1	21001618	21861662	21453278	21453881	1	0	0	1	NA	NA	NA	NA	NA	NA	NA
JreChr01G10870	1	21001618	21861662	21464425	21477096	1	0	0	1	PF08263(Leucine rich repeat N-terminal domain)	LOC_Os03g50810.1	AT3G23750.1	receptor protein kinase TMK1 precursor, putative, expressed	NA	NA	NA
JreChr01G10871	1	21001618	21861662	21491514	21493317	1	0	0	1	NA	NA	NA	NA	NA	NA	NA
JreChr01G10872	1	21001618	21861662	21510396	21510785	1	0	0	1	PF08263(Leucine rich repeat N-terminal domain)	LOC_Os03g05140.1	AT3G23750.1	receptor protein kinase TMK1 precursor, putative, expressed	NA	NA	NA
JreChr01G10873	1	21001618	21861662	21519966	21521285	1	0	0	1	PF03151(Triose-phosphate Transporter family)	LOC_Os08g08840.2	AT5G17630.1	phosphate/phosphate translocator, putative, expressed	NA	NA	NA
JreChr01G10874	1	21001618	21861662	21529372	21530076	1	0	0	1	NA	NA	NA	NA	NA	NA	NA
JreChr01G10875	1	21001618	21861662	21533148	21534660	1	0	0	1	PF00201(UDP-glucoronosyl and UDP-glucosyl transferase)	NA	NA	NA	NA	NA	NA
JreChr01G10876	1	21001618	21861662	21541271	21541573	1	0	0	1	NA	NA	NA	NA	NA	NA	NA
JreChr01G10877	1	21001618	21861662	21545251	21546774	1	0	0	1	PF00201(UDP-glucoronosyl and UDP-glucosyl transferase)	LOC_Os01g08440.1	AT4G15550.1	UDP-glucoronosyl and UDP-glucosyl transferase domain containing protein, expressed	NA	NA	NA
JreChr01G10878	1	21001618	21861662	21554501	21556421	1	0	0	1	NA	NA	NA	NA	NA	NA	NA
JreChr01G10879	1	21001618	21861662	21565288	21566583	1	0	0	1	PF03151(Triose-phosphate Transporter family)	LOC_Os08g08840.2	AT5G17630.1	phosphate/phosphate translocator, putative, expressed	NA	NA	NA
JreChr01G10880	1	21001618	21861662	21569415	21569827	1	0	0	1	NA	NA	NA	NA	NA	NA	NA
JreChr01G10881	1	21001618	21861662	21579214	21580719	1	0	0	1	PF00201(UDP-glucoronosyl and UDP-glucosyl transferase)	LOC_Os01g08440.1	AT4G15550.1	UDP-glucoronosyl and UDP-glucosyl transferase domain containing protein, expressed	NA	NA	NA
JreChr01G10882	1	21001618	21861662	21584654	21585544	1	0	0	1	NA	NA	NA	NA	NA	NA	NA
JreChr01G10886	1	21001618	21861662	21627182	21627559	1	0	0	1	PF05498(Rapid ALkalinization Factor (RALF))	NA	AT4G14010.1	RALFL4 - Rapid ALkalinization Factor RALF family protein precursor, expressed	NA	NA	NA
JreChr01G10887	1	21001618	21861662	21630228	21630617	1	0	0	1	PF05498(Rapid ALkalinization Factor (RALF))	NA	AT4G14010.1	RALFL4 - Rapid ALkalinization Factor RALF family protein precursor, expressed	NA	NA	NA
JreChr01G10888	1	21001618	21861662	21653033	21674412	1	0	0	1	PF00501(AMP-binding enzyme)	LOC_Os03g62850.1	AT3G23790.1	AMP-binding enzyme, putative, expressed	CS65786|No visible phenotype.	NA	NA
JreChr01G10889	1	21001618	21861662	21706146	21708878	1	0	0	1	PF00332(Glycosyl hydrolases family 17)|PF07983(X8 domain)	LOC_Os09g32550.1	AT3G23770.1	glucan endo-1,3-beta-glucosidase precursor, putative, expressed	NA	NA	NA
JreChr01G10891	1	21001618	21861662	21719963	21720187	1	0	0	1	NA	NA	NA	NA	NA	NA	NA
JreChr01G10892	1	21001618	21861662	21728763	21731765	1	0	0	1	NA	NA	NA	NA	NA	NA	NA
JreChr01G10893	1	21001618	21861662	21741464	21741774	1	0	0	1	NA	NA	NA	NA	NA	NA	NA
JreChr01G10894	1	21001618	21861662	21742216	21742407	1	0	0	1	NA	NA	NA	NA	NA	NA	NA
JreChr01G10895	1	21001618	21861662	21742559	21742774	1	0	0	1	NA	NA	NA	NA	NA	NA	NA
JreChr01G10896	1	21001618	21861662	21762088	21765679	1	0	0	1	PF07714(Protein tyrosine kinase)|PF08263(Leucine rich repeat N-terminal domain)|PF13855(Leucine rich repeat)	LOC_Os03g50810.1	AT3G23750.1	receptor protein kinase TMK1 precursor, putative, expressed	NA	NA	NA
JreChr01G10897	1	21001618	21861662	21779377	21780708	1	0	0	1	PF03151(Triose-phosphate Transporter family)	LOC_Os08g08840.2	AT5G17630.1	phosphate/phosphate translocator, putative, expressed	NA	NA	NA
JreChr01G10898	1	21001618	21861662	21789003	21789275	1	0	0	1	NA	NA	NA	NA	NA	NA	NA
JreChr01G10900	1	21001618	21861662	21792283	21793674	1	0	0	1	PF00201(UDP-glucoronosyl and UDP-glucosyl transferase)	LOC_Os01g08440.1	AT4G15550.1	UDP-glucoronosyl and UDP-glucosyl transferase domain containing protein, expressed	NA	NA	NA
JreChr01G10901	1	21001618	21861662	21800474	21800764	1	0	0	1	NA	NA	NA	NA	NA	NA	NA
JreChr01G10902	1	21001618	21861662	21804461	21805984	1	0	0	1	PF00201(UDP-glucoronosyl and UDP-glucosyl transferase)	LOC_Os01g08440.1	AT4G15550.1	UDP-glucoronosyl and UDP-glucosyl transferase domain containing protein, expressed	NA	NA	NA
JreChr01G10903	1	21001618	21861662	21813727	21815648	1	0	0	1	NA	NA	NA	NA	NA	NA	NA
JreChr01G10904	1	21001618	21861662	21824514	21825809	1	0	0	1	PF03151(Triose-phosphate Transporter family)	LOC_Os08g08840.2	AT5G17630.1	phosphate/phosphate translocator, putative, expressed	NA	NA	NA
JreChr01G10884	1	21001618	21861662	21620366	21620824	1	0	0	1	NA	LOC_Os09g34250.1	AT1G05560.1	UDP-glucoronosyl and UDP-glucosyl transferase domain containing protein, expressed	ugt75b1|Extracts from mutant leaves, flowers, and siliques show a 95% reduction in p-acylglucosyltransferase activity relative to wild type extracts, and p-ABA-glucose formation is severely diminished when assayed in a radiotracer feeding experiment using mutant and wild type leaves. Though the ratio of glucosylated to non-glucosylated pABA is much lower in mutant plants, they have comparable lev…	NA	OsSGT1|Probenazole dependent blast resistance.
JreChr01G10970	1	23090000	23190001	23094093	23094536	0	0	1	1	NA	NA	NA	NA	NA	NA	NA
JreChr01G10971	1	23090000	23190001	23110174	23110878	0	0	1	1	NA	LOC_Os03g48904.1	AT4G29090.1	RNA-directed DNA polymerase, putative, expressed	NA	NA	NA
JreChr01G10973	1	23090000	23190001	23133795	23135302	0	0	1	1	NA	NA	NA	NA	NA	NA	NA
JreChr01G10974	1	23090000	23190001	23142664	23142846	0	0	1	1	NA	NA	NA	NA	NA	NA	NA
JreChr01G10975	1	23090000	23190001	23167949	23168251	0	0	1	1	NA	NA	NA	NA	NA	NA	NA
JreChr01G10982	1	23421742	24131778	23426890	23432291	1	0	0	1	NA	NA	NA	NA	NA	NA	NA
JreChr01G10983	1	23421742	24131778	23520682	23520897	1	0	0	1	NA	NA	NA	NA	NA	NA	NA
JreChr01G10984	1	23421742	24131778	23523048	23523695	1	0	0	1	NA	NA	NA	NA	NA	NA	NA
JreChr01G10986	1	23421742	24131778	23540681	23541229	1	0	0	1	NA	NA	NA	NA	NA	NA	NA
JreChr01G10987	1	23421742	24131778	23555159	23555824	1	0	0	1	NA	LOC_Os12g24680.1	NA	NA	NA	NA	NA
JreChr01G10988	1	23421742	24131778	23572477	23572668	1	0	0	1	NA	NA	NA	NA	NA	NA	NA
JreChr01G10991	1	23421742	24131778	23641941	23643197	1	0	0	1	NA	NA	NA	NA	NA	NA	NA
JreChr01G10993	1	23421742	24131778	23708495	23708788	1	0	0	1	NA	NA	NA	NA	NA	NA	NA
JreChr01G10995	1	23421742	24131778	23724392	23724610	1	0	0	1	NA	NA	NA	NA	NA	NA	NA
JreChr01G10998	1	23421742	24131778	23914356	23914666	1	0	0	1	NA	NA	NA	NA	NA	NA	NA
JreChr01G11001	1	23421742	24131778	24051400	24051759	1	0	0	1	NA	NA	NA	NA	NA	NA	NA
JreChr01G11002	1	23421742	24131778	24075763	24078565	1	0	0	1	NA	NA	NA	NA	NA	NA	NA
JreChr01G11003	1	23421742	24131778	24083264	24083530	1	0	0	1	NA	NA	NA	NA	NA	NA	NA
JreChr01G11004	1	23421742	24131778	24087778	24088124	1	0	0	1	NA	NA	NA	NA	NA	NA	NA
JreChr01G11010	1	24180000	24290001	24209017	24209314	0	0	1	1	NA	NA	NA	NA	NA	NA	NA
JreChr01G11012	1	24180000	24290001	24256891	24273309	0	0	1	1	PF00575(S1 RNA binding domain)	LOC_Os03g62780.1	AT3G23700.1	S1 RNA binding domain containing protein, expressed	srrp1|The efficiency of cotyledon greening in srrp1 mutant plants was significantly lower than that of the wild- type plants in an ABA concentration-dependent manner.	NA	NA
JreChr01G11013	1	24180000	24290001	24263012	24273294	0	0	1	1	PF00575(S1 RNA binding domain)	LOC_Os03g62780.1	AT3G23700.1	S1 RNA binding domain containing protein, expressed	srrp1|The efficiency of cotyledon greening in srrp1 mutant plants was significantly lower than that of the wild- type plants in an ABA concentration-dependent manner.	NA	NA
JreChr01G11050	1	24820000	25170001	25007568	25024125	0	0	1	1	PF00855(PWWP domain)|PF00856(SET domain)|PF05964(F/Y-rich N-terminus)|PF05965(F/Y rich C-terminus)|PF13831(PHD-finger)|PF13832(PHD-zinc-finger like domain)	LOC_Os09g04890.1	AT1G05830.1	histone-lysine N-methyltransferase, H3 lysine-4 specific ATX1, putative, expressed	NA		OsTrx1|flowering time
JreChr01G11041	1	24820000	25170001	24833879	24835866	0	0	1	1	PF00786(P21-Rho-binding domain)	LOC_Os11g28310.1	AT5G16490.1	P21-Rho-binding domain containing protein, putative, expressed	NA	NA	NA
JreChr01G11042	1	24820000	25170001	24856192	24858230	0	0	1	1	PF01490(Transmembrane amino acid transporter protein)	LOC_Os11g19240.1	AT5G16740.1	transmembrane amino acid transporter protein, putative, expressed	NA	NA	NA
JreChr01G11043	1	24820000	25170001	24862748	24863725	0	0	1	1	NA	NA	NA	NA	NA	NA	NA
JreChr01G11044	1	24820000	25170001	24877532	24877729	0	0	1	1	NA	NA	NA	NA	NA	NA	NA
JreChr01G11045	1	24820000	25170001	24878081	24878269	0	0	1	1	NA	NA	NA	NA	NA	NA	NA
JreChr01G11047	1	24820000	25170001	24923676	24925540	0	0	1	1	NA	NA	NA	NA	NA	NA	NA
JreChr01G11048	1	24820000	25170001	24935304	24945171	0	0	1	1	PF00481(Protein phosphatase 2C)	LOC_Os11g22404.1	AT5G36250.1	protein phosphatase 2C, putative, expressed	NA	NA	NA
JreChr01G11049	1	24820000	25170001	24970189	24975893	0	0	1	1	PF14541(Xylanase inhibitor C-terminal)|PF14543(Xylanase inhibitor N-terminal)	LOC_Os02g27360.1	AT1G05840.1	aspartic proteinase-like protein 2 precursor, putative, expressed	NA	NA	NA
JreChr01G11055	1	24820000	25170001	25132130	25132309	0	0	1	1	NA	NA	NA	NA	NA	NA	NA
JreChr01G11056	1	24820000	25170001	25153430	25154212	0	0	1	1	NA	NA	NA	NA	NA	NA	NA
JreChr01G11145	1	26781913	26911920	26826811	26827133	1	0	0	1	NA	NA	NA	NA	NA	NA	NA
JreChr01G11146	1	26781913	26911920	26829475	26831420	1	0	0	1	PF13962(Domain of unknown function)	LOC_Os11g14544.2	AT3G18670.1	ankyrin repeat-containing protein, putative, expressed	NA	NA	NA
JreChr01G11147	1	26781913	26911920	26873870	26874294	1	0	0	1	NA	NA	NA	NA	NA	NA	NA
JreChr01G11149	1	26781913	26911920	26881849	26882424	1	0	0	1	NA	NA	NA	NA	NA	NA	NA
JreChr01G11186	1	27791965	27891970	27820546	27820866	1	0	0	1	NA	NA	NA	NA	NA	NA	NA
JreChr01G11187	1	27791965	27891970	27823583	27828651	1	0	0	1	NA	NA	NA	NA	NA	NA	NA
JreChr01G11188	1	27791965	27891970	27874986	27875198	1	0	0	1	PF01077(Nitrite and sulphite reductase 4Fe-4S domain)	LOC_Os05g42350.1	AT5G04590.1	ferredoxin--nitrite reductase, putative, expressed	NA	NA	NA
JreChr01G11228	1	28772015	28832018	28821905	28828647	1	0	0	1	PF00083(Sugar (and other) transporter)	LOC_Os04g41460.1	AT2G43330.1	transporter family protein, putative, expressed	NA	NA	NA
JreChr01G11335	1	31042131	31222141	31061027	31065788	1	0	0	1	PF00294(pfkB family carbohydrate kinase)	LOC_Os01g66940.1	AT3G59480.1	kinase, pfkB family, putative, expressed	NA	NA	NA
JreChr01G11339	1	31042131	31222141	31126969	31131129	1	0	0	1	NA	NA	NA	NA	NA	NA	NA
JreChr01G11756	1	36372404	36832428	36374853	36375664	1	0	0	1	PF00400(WD domain, G-beta repeat)	LOC_Os06g44370.1	AT2G43770.1	WD domain, G-beta repeat domain containing protein, expressed	NA	NA	NA
JreChr01G11757	1	36372404	36832428	36384357	36385123	1	0	0	1	NA	NA	NA	NA	NA	NA	NA
JreChr01G11760	1	36372404	36832428	36424534	36424914	1	0	0	1	PF13774(Regulated-SNARE-like domain)	LOC_Os06g07780.1	AT2G25340.1	vesicle-associated membrane protein, putative, expressed	NA	NA	NA
JreChr01G11761	1	36372404	36832428	36431274	36431961	1	0	0	1	NA	NA	NA	NA	NA	NA	NA
JreChr01G11762	1	36372404	36832428	36436078	36436329	1	0	0	1	NA	NA	NA	NA	NA	NA	NA
JreChr01G11763	1	36372404	36832428	36441125	36442152	1	0	0	1	PF12776(Myb/SANT-like DNA-binding domain)	LOC_Os08g25050.1	AT3G11290.1	transposon protein, putative, CACTA, En/Spm sub-class, expressed	NA	NA	NA
JreChr01G11764	1	36372404	36832428	36442444	36442701	1	0	0	1	NA	NA	NA	NA	NA	NA	NA
JreChr01G11765	1	36372404	36832428	36446494	36446721	1	0	0	1	NA	NA	NA	NA	NA	NA	NA
JreChr01G11766	1	36372404	36832428	36446752	36447253	1	0	0	1	NA	NA	NA	NA	NA	NA	NA
JreChr01G11767	1	36372404	36832428	36447275	36447676	1	0	0	1	NA	NA	NA	NA	NA	NA	NA
JreChr01G11768	1	36372404	36832428	36448618	36463229	1	0	0	1	PF00581(Rhodanese-like domain)	LOC_Os01g67120.1	AT3G59780.1	rhodanese-like domain containing protein, putative, expressed	NA	NA	NA
JreChr01G11769	1	36372404	36832428	36471477	36471857	1	0	0	1	PF00004(ATPase family associated with various cellular activities (AAA))	LOC_Os09g26260.1	AT4G30250.1	AAA-type ATPase family protein, putative, expressed	NA	NA	NA
JreChr01G11771	1	36372404	36832428	36490699	36491457	1	0	0	1	PF02383(SacI homology domain)	NA	AT3G59770.3	SAC9, putative, expressed	sac9-2|slow growing, small leaves with short petioles, accumulates anthocyanin in the leaves, small and constitutively closed guard cells, shorter primary roots, fewer lateral roots, hypersensitive to osmotic stress, cold stress and high-light stress	NA	NA
JreChr01G11772	1	36372404	36832428	36497639	36518490	1	0	0	1	PF00397(WW domain)|PF02383(SacI homology domain)	LOC_Os01g25330.1	AT3G59770.3	SAC9, putative, expressed	sac9-2|slow growing, small leaves with short petioles, accumulates anthocyanin in the leaves, small and constitutively closed guard cells, shorter primary roots, fewer lateral roots, hypersensitive to osmotic stress, cold stress and high-light stress	NA	NA
JreChr01G11774	1	36372404	36832428	36527815	36528537	1	0	0	1	NA	NA	NA	NA	NA	NA	NA
JreChr01G11775	1	36372404	36832428	36535087	36537864	1	0	0	1	PF01535(PPR repeat)|PF13041(PPR repeat family)|PF14432(DYW family of nucleic acid deaminases)	LOC_Os01g08120.1	AT4G14820.1	pentatricopeptide, putative, expressed	NA	NA	NA
JreChr01G11795	1	36372404	36832428	36751906	36752558	1	0	0	1	PF13774(Regulated-SNARE-like domain)	LOC_Os06g07780.1	AT5G11150.1	vesicle-associated membrane protein, putative, expressed	S_116835|The mutant plants are indistinguishable from the wild-type plants when grown in 1/2 strength Murashige and Skoog (MS) medium. However, when exposed to salt stress, they exhibit increased salt tolerance.	NA	NA
JreChr01G11796	1	36372404	36832428	36752927	36753202	1	0	0	1	NA	NA	NA	NA	NA	NA	NA
JreChr01G11797	1	36372404	36832428	36758495	36759174	1	0	0	1	NA	NA	NA	NA	NA	NA	NA
JreChr01G11799	1	36372404	36832428	36763288	36763539	1	0	0	1	NA	NA	NA	NA	NA	NA	NA
JreChr01G11800	1	36372404	36832428	36767260	36768795	1	0	0	1	PF12776(Myb/SANT-like DNA-binding domain)	LOC_Os08g25050.1	AT3G11290.1	transposon protein, putative, CACTA, En/Spm sub-class, expressed	NA	NA	NA
JreChr01G11801	1	36372404	36832428	36769085	36769342	1	0	0	1	NA	NA	NA	NA	NA	NA	NA
JreChr01G11802	1	36372404	36832428	36773973	36774374	1	0	0	1	NA	NA	NA	NA	NA	NA	NA
JreChr01G11803	1	36372404	36832428	36775519	36790110	1	0	0	1	PF00581(Rhodanese-like domain)	LOC_Os01g67120.1	AT3G59780.1	rhodanese-like domain containing protein, putative, expressed	NA	NA	NA
JreChr01G11805	1	36372404	36832428	36798312	36798704	1	0	0	1	PF00004(ATPase family associated with various cellular activities (AAA))	LOC_Os09g26260.1	AT4G30250.1	AAA-type ATPase family protein, putative, expressed	NA	NA	NA
JreChr01G11758	1	36372404	36832428	36392266	36399994	1	0	0	1	PF06241(Castor and Pollux, part of voltage-gated ion channel)	LOC_Os03g62650.1	AT5G49960.1	ion channel DMI1, chloroplast precursor, putative, expressed	NA	NA	Os-castor|Mycorrhizal symbiosis.
JreChr01G11793	1	36560000	36740001	36719661	36727356	1	0	1	2	PF06241(Castor and Pollux, part of voltage-gated ion channel)	LOC_Os03g62650.1	AT5G49960.1	ion channel DMI1, chloroplast precursor, putative, expressed	NA	NA	Os-castor|Mycorrhizal symbiosis.
JreChr01G11776	1	36560000	36740001	36563907	36564432	1	0	1	2	NA	NA	AT1G05440.1	expressed protein	NA	NA	NA
JreChr01G11778	1	36560000	36740001	36586750	36597161	1	0	1	2	PF03092(BT1 family)	LOC_Os07g07654.1	AT2G32040.1	BT1 family protein, putative, expressed	NA	NA	NA
JreChr01G11780	1	36560000	36740001	36599570	36600992	1	0	1	2	PF04570(zinc-finger of the FCS-type, C2-C2)	LOC_Os03g46260.1	AT3G22550.1	DUF581 domain containing protein, expressed	NA	NA	NA
JreChr01G11781	1	36560000	36740001	36638994	36640852	1	0	1	2	PF00238(Ribosomal protein L14p/L23e)	LOC_Os12g42180.1	AT5G46160.1	ribosomal protein, putative, expressed	NA	NA	NA
JreChr01G11782	1	36560000	36740001	36641749	36642312	1	0	1	2	PF13302(Acetyltransferase (GNAT) domain)	LOC_Os03g58010.1	AT2G32030.1	acetyltransferase, GNAT family, putative, expressed	NA	NA	NA
JreChr01G11783	1	36560000	36740001	36643411	36645414	1	0	1	2	PF13302(Acetyltransferase (GNAT) domain)	LOC_Os03g46250.1	AT2G32030.1	acetyltransferase, GNAT family, putative, expressed	NA	NA	NA
JreChr01G11784	1	36560000	36740001	36656154	36657018	1	0	1	2	NA	NA	NA	NA	NA	NA	NA
JreChr01G11785	1	36560000	36740001	36665612	36667241	1	0	1	2	PF05179(RNA pol II accessory factor, Cdc73 family, C-terminal)|PF16050(Paf1 complex subunit CDC73 N-terminal)	LOC_Os03g46190.1	AT3G22590.1	parafibromin, putative, expressed	cdc73-2|Early flowering in short and long days.	PHP, CDC73|PLANT HOMOLOGOUS TO PARAFIBROMIN , CDC73	NA
JreChr01G11786	1	36560000	36740001	36669537	36670394	1	0	1	2	PF14368(Probable lipid transfer)	LOC_Os07g07930.1	AT3G22600.1	LTPL78 - Protease inhibitor/seed storage/LTP family protein precursor, expressed	NA	NA	NA
JreChr01G11787	1	36560000	36740001	36672395	36673574	1	0	1	2	PF14368(Probable lipid transfer)	LOC_Os07g07870.1	AT3G22600.1	LTPL78 - Protease inhibitor/seed storage/LTP family protein precursor, expressed	NA	NA	NA
JreChr01G11788	1	36560000	36740001	36687168	36688418	1	0	1	2	PF00149(Calcineurin-like phosphoesterase)	LOC_Os11g15570.1	AT1G18480.1	Ser/Thr protein phosphatase family protein, putative, expressed	NA	NA	NA
JreChr01G11789	1	36560000	36740001	36699866	36702112	1	0	1	2	PF00106(short chain dehydrogenase)	LOC_Os02g39490.1	AT3G59710.1	carbonyl reductase 3, putative, expressed	NA	NA	NA
JreChr01G11790	1	36560000	36740001	36708931	36709494	1	0	1	2	NA	LOC_Os04g41900.1	AT5G16250.1	expressed protein	NA	NA	NA
JreChr01G11791	1	36560000	36740001	36710301	36710678	1	0	1	2	PF00400(WD domain, G-beta repeat)	LOC_Os06g44370.1	AT2G43770.1	WD domain, G-beta repeat domain containing protein, expressed	NA	NA	NA
JreChr01G11792	1	36560000	36740001	36710709	36711056	1	0	1	2	PF00400(WD domain, G-beta repeat)	LOC_Os06g44370.1	AT2G43770.1	WD domain, G-beta repeat domain containing protein, expressed	NA	NA	NA
JreChr01G11839	1	37212447	37362455	37222718	37223201	1	0	0	1	NA	NA	NA	NA	NA	NA	NA
JreChr01G11840	1	37212447	37362455	37226155	37227119	1	0	0	1	PF00182(Chitinase class I)|PF00187(Chitin recognition protein)	LOC_Os04g41680.1	AT3G54420.1	CHIT3 - Chitinase family protein precursor, expressed	NA	NA	NA
JreChr01G11841	1	37212447	37362455	37229521	37229730	1	0	0	1	NA	NA	AT4G28460.1	NA	NA	NA	NA
JreChr01G11842	1	37212447	37362455	37232288	37232497	1	0	0	1	NA	NA	AT4G28460.1	NA	NA	NA	NA
JreChr01G11843	1	37212447	37362455	37250948	37251193	1	0	0	1	NA	LOC_Os08g42800.1	AT4G28460.1	NA	NA	NA	NA
JreChr01G11844	1	37212447	37362455	37258185	37258649	1	0	0	1	PF05922(Peptidase inhibitor I9)	LOC_Os05g36010.1	AT1G01900.1	OsSub45 - Putative Subtilisin homologue, expressed	NA	NA	NA
JreChr01G11847	1	37212447	37362455	37286416	37286598	1	0	0	1	NA	NA	NA	NA	NA	NA	NA
JreChr01G11848	1	37212447	37362455	37289429	37323423	1	0	0	1	PF01367(5'-3' exonuclease, C-terminal SAM fold)|PF02739(5'-3' exonuclease, N-terminal resolvase-like domain)	LOC_Os03g12610.1	AT3G52050.3	DNA polymerase I, putative, expressed	NA	NA	NA
JreChr01G11849	1	37212447	37362455	37327848	37332805	1	0	0	1	PF05697(Bacterial trigger factor protein (TF))	LOC_Os01g66980.1	AT2G30695.1	expressed protein	NA	NA	NA
JreChr01G11850	1	37212447	37362455	37333866	37335397	1	0	0	1	PF02290(Signal recognition particle 14kD protein)	LOC_Os04g53220.1	AT2G43640.1	signal recognition particle 14 kDa protein, putative, expressed	NA	NA	NA
JreChr01G11851	1	37212447	37362455	37340513	37341552	1	0	0	1	PF00182(Chitinase class I)|PF00187(Chitin recognition protein)	LOC_Os02g39330.1	AT3G54420.1	CHIT3 - Chitinase family protein precursor, expressed	NA	NA	NA
JreChr01G11890	1	37682471	37842479	37688897	37689882	1	0	0	1	NA	NA	NA	NA	NA	NA	NA
JreChr01G11891	1	37682471	37842479	37696466	37697755	1	0	0	1	NA	NA	AT4G13540.1	NA	NA	NA	NA
JreChr01G11892	1	37682471	37842479	37700485	37706744	1	0	0	1	NA	LOC_Os02g18820.2	AT1G04140.2	WD domain, G-beta repeat domain containing protein, expressed	NA	NA	NA
JreChr01G11893	1	37682471	37842479	37733169	37733794	1	0	0	1	NA	NA	NA	NA	NA	NA	NA
JreChr01G11894	1	37682471	37842479	37733825	37734418	1	0	0	1	NA	NA	NA	NA	NA	NA	NA
JreChr01G11895	1	37682471	37842479	37750916	37751552	1	0	0	1	NA	NA	NA	NA	NA	NA	NA
JreChr01G11896	1	37682471	37842479	37751673	37752373	1	0	0	1	NA	NA	NA	NA	NA	NA	NA
JreChr01G11897	1	37682471	37842479	37769720	37771807	1	0	0	1	PF00743(Flavin-binding monooxygenase-like)	LOC_Os04g03980.1	AT1G04610.1	flavin monooxygenase, putative, expressed	NA	NA	NA
JreChr01G11899	1	37682471	37842479	37786680	37805874	1	0	0	1	PF00063(Myosin head (motor domain))|PF00612(IQ calmodulin-binding motif)|PF01843(DIL domain)|PF02736(Myosin N-terminal SH3-like domain)	LOC_Os06g29350.1	AT1G04160.1	myosin, putative, expressed	xi-2 / xi-b|The overall growth of the xi-2 / xi-b double mutant is normal. In the leaf epidermis, Golgi stacks and peroxisomes move more slowly in these mutant cells than in wild-type cells. The rate of mitochondrial movement is also slightly reduced. Root hair length is reduced to ~15% of the wild type root hair length in these double mutants, but their root hair density is very similar to the w…	NA	NA
JreChr01G11900	1	37682471	37842479	37811597	37812582	1	0	0	1	NA	NA	NA	NA	NA	NA	NA
JreChr01G11901	1	37682471	37842479	37823930	37832317	1	0	0	1	NA	LOC_Os02g18820.2	AT5G43930.4	WD domain, G-beta repeat domain containing protein, expressed	NA	NA	NA
JreChr01G12627	1	44432816	44552823	44439077	44440020	1	0	0	1	PF02298(Plastocyanin-like domain)	LOC_Os01g16610.1	AT1G79800.1	plastocyanin-like domain containing protein, putative, expressed	NA	NA	NA
JreChr01G12628	1	44432816	44552823	44443755	44446550	1	0	0	1	PF12796(Ankyrin repeats (3 copies))|PF13962(Domain of unknown function)	LOC_Os08g42960.1	AT1G10340.1	ankyrin repeat-containing protein, putative, expressed	NA	NA	NA
JreChr01G12629	1	44432816	44552823	44453685	44453927	1	0	0	1	NA	NA	NA	NA	NA	NA	NA
JreChr01G12630	1	44432816	44552823	44455396	44456196	1	0	0	1	PF13962(Domain of unknown function)	LOC_Os08g42960.1	AT1G10340.1	ankyrin repeat-containing protein, putative, expressed	NA	NA	NA
JreChr01G12631	1	44432816	44552823	44487401	44490582	1	0	0	1	PF05172(Nup53/35/40-type RNA recognition motif)	LOC_Os01g10350.1	AT3G16310.1	MPPN domain containing protein, expressed	NA	NA	NA
JreChr01G12632	1	44432816	44552823	44493144	44496069	1	0	0	1	PF04535(Domain of unknown function (DUF588))	LOC_Os01g52610.1	AT3G16300.1	membrane associated DUF588 domain containing protein, putative, expressed	NA	NA	NA
JreChr01G12633	1	44432816	44552823	44505147	44505575	1	0	0	1	NA	NA	NA	NA	NA	NA	NA
JreChr01G12634	1	44432816	44552823	44518862	44519433	1	0	0	1	NA	NA	NA	NA	NA	NA	NA
JreChr01G12635	1	44432816	44552823	44537203	44537597	1	0	0	1	PF13975(gag-polyprotein putative aspartyl protease)	NA	AT3G30770.1	NA	NA	NA	NA
JreChr01G12636	1	44432816	44552823	44540177	44540752	1	0	0	1	NA	NA	NA	NA	NA	NA	NA
JreChr01G12637	1	44432816	44552823	44541891	44549115	1	0	0	1	PF00004(ATPase family associated with various cellular activities (AAA))|PF01434(Peptidase family M41)	LOC_Os06g45820.1	AT3G16290.1	OsFtsH1 FtsH protease, homologue of AtFtsH1/5, expressed	NA	NA	NA
JreChr01G12638	1	44432816	44552823	44550053	44550996	1	0	0	1	PF02298(Plastocyanin-like domain)	LOC_Os01g16610.1	AT1G79800.1	plastocyanin-like domain containing protein, putative, expressed	NA	NA	NA
JreChr01G12930	1	46902943	47102953	46915334	46920924	1	0	0	1	PF03105(SPX domain)|PF07690(Major Facilitator Superfamily)	LOC_Os04g48390.1	AT4G22990.2	uncharacterized membrane protein, putative, expressed	NA	NA	NA
JreChr01G12933	1	46902943	47102953	46934941	46938142	1	0	0	1	PF08610(Peroxisomal membrane protein (Pex16))	LOC_Os02g03070.1	AT2G45690.1	SSE1, putative, expressed	CS6000|Altered seed storage composition, reduced oil and protein body contents with concurrent accumulation of starch; developing embryos have white colored appearance; cotyledons and hypocotyl cells contain no recognizable protein bodies and few oil bodies; starch granules, membrane stacks, vesicles, and vacuoles are present in cells (all of which are absent in wt cells); oil bodies contain high…	NA	NA
JreChr01G12934	1	46902943	47102953	46945402	46946442	1	0	0	1	PF03634(TCP family transcription factor)	LOC_Os08g43160.1	AT2G45680.1	TCP family transcription factor, putative, expressed	NA	NA	NA
JreChr01G12935	1	46902943	47102953	46946706	46946900	1	0	0	1	NA	NA	NA	NA	NA	NA	NA
JreChr01G12937	1	46902943	47102953	46960259	46965027	1	0	0	1	PF00082(Subtilase family)|PF05922(Peptidase inhibitor I9)	LOC_Os09g30250.1	AT4G00230.1	OsSub58 - Putative Subtilisin homologue, expressed	NA	NA	NA
JreChr01G12938	1	46902943	47102953	46966817	46967085	1	0	0	1	NA	NA	NA	NA	NA	NA	NA
JreChr01G12939	1	46902943	47102953	46967500	46968044	1	0	0	1	NA	NA	NA	NA	NA	NA	NA
JreChr01G12940	1	46902943	47102953	46967814	46968985	1	0	0	1	NA	LOC_Os02g01760.1	AT3G54250.1	GHMP kinases ATP-binding protein, putative, expressed	NA	NA	NA
JreChr01G12941	1	46902943	47102953	46971760	46979172	1	0	0	1	PF01553(Acyltransferase)|PF13833(EF-hand domain pair)	LOC_Os06g49790.1	AT2G45670.1	acyltransferase, putative, expressed	NA	NA	NA
JreChr01G12944	1	46902943	47102953	47008780	47012829	1	0	0	1	NA	LOC_Os06g12600.1	AT1G66430.1	kinase, pfkB family, putative, expressed	NA	NA	NA
JreChr01G12945	1	46902943	47102953	47012443	47012746	1	0	0	1	NA	NA	NA	NA	NA	NA	NA
JreChr01G12947	1	46902943	47102953	47026007	47029251	1	0	0	1	PF06487(Sin3 associated polypeptide p18 (SAP18))	LOC_Os02g02960.4	AT2G45640.1	histone deacetylase complex subunit SAP18, putative, expressed	NA	NA	NA
JreChr01G12948	1	46902943	47102953	47031358	47037103	1	0	0	1	PF01501(Glycosyl transferase family 8)	LOC_Os09g36190.1	AT3G61130.1	glycosyl transferase family 8, putative, expressed	NA	NA	NA
JreChr01G12949	1	46902943	47102953	47042228	47043845	1	0	0	1	PF03171(2OG-Fe(II) oxygenase superfamily)|PF14226(non-haem dioxygenase in morphine synthesis N-terminal)	LOC_Os03g63970.1	AT4G25420.1	gibberellin 20 oxidase 1, putative, expressed	ga5-3|semidwarf	GA20ox1|GIBBERELLIN 20-OXIDASE 1	NA
JreChr01G12950	1	46902943	47102953	47047409	47052730	1	0	0	1	PF00389(D-isomer specific 2-hydroxyacid dehydrogenase, catalytic domain)|PF02826(D-isomer specific 2-hydroxyacid dehydrogenase, NAD binding domain)	LOC_Os04g01674.1	AT2G45630.2	erythronate-4-phosphate dehydrogenase domain containing protein, expressed	NA	NA	NA
JreChr01G12951	1	46902943	47102953	47069083	47070206	1	0	0	1	PF08610(Peroxisomal membrane protein (Pex16))	LOC_Os02g03070.1	AT2G45690.1	SSE1, putative, expressed	CS6000|Altered seed storage composition, reduced oil and protein body contents with concurrent accumulation of starch; developing embryos have white colored appearance; cotyledons and hypocotyl cells contain no recognizable protein bodies and few oil bodies; starch granules, membrane stacks, vesicles, and vacuoles are present in cells (all of which are absent in wt cells); oil bodies contain high…	NA	NA
JreChr01G12954	1	46902943	47102953	47089850	47096446	1	0	0	1	NA	NA	NA	NA	NA	NA	NA
JreChr01G12955	1	46902943	47102953	47097375	47102862	1	0	0	1	PF00082(Subtilase family)|PF05922(Peptidase inhibitor I9)	LOC_Os09g30250.1	AT4G00230.1	OsSub58 - Putative Subtilisin homologue, expressed	NA	NA	NA
JreChr01G12932	1	46902943	47102953	46932873	46934340	1	0	0	1	PF09138(Urm1 (Ubiquitin related modifier))	LOC_Os07g28280.1	AT3G61113.1	ubiquitin-related modifier 1, putative, expressed	NA	NA	Rurm1|Mobilization of the Active MITE mPing
JreChr01G12936	1	46902943	47102953	46948280	46956677	1	0	0	1	PF00168(C2 domain)|PF00614(Phospholipase D Active site motif)|PF12357(Phospholipase D C terminal)	LOC_Os10g38060.2	AT2G42010.1	phospholipase D, putative, expressed	NA	NA	PLDβ1|Sensitivity to ABA during germination stage.
JreChr01G12946	1	46902943	47102953	47014116	47019699	1	0	0	1	PF00319(SRF-type transcription factor (DNA-binding and dimerisation domain))|PF01486(K-box region)	LOC_Os02g45770.1	AT2G45650.1	OsMADS6 - MADS-box family gene with MIKCc type-box, expressed	NA	AGL6|AGAMOUS-LIKE 6	osmads6|Floral organ identity. Seed starch filling.
JreChr01G12943	1	46902943	47102953	46998837	47008217	1	0	0	1	PF00319(SRF-type transcription factor (DNA-binding and dimerisation domain))|PF01486(K-box region)	LOC_Os10g39130.1	AT2G45660.1	OsMADS56 - MADS-box family gene with MIKCc type-box, expressed	suf4 soc1-2|Slight increase in delay in flowering under LD conditions compared to soc1-2 single mutant.	SOC1, AGL20|SUPPRESSOR OF OVEREXPRESSION OF CO 1 , AGAMOUS-LIKE 20	OsMADS56|Flowering time under long day condition.
JreChr02G10175	2	1342761	1392757	1349926	1350111	1	0	0	1	NA	NA	NA	NA	NA	NA	NA
JreChr02G10176	2	1342761	1392757	1351952	1362993	1	0	0	1	PF10607(CTLH/CRA C-terminal to LisH motif domain)	LOC_Os10g24070.1	AT5G66810.1	expressed protein	NA	NA	NA
JreChr02G11925	2	3832394	3892389	3850866	3851552	1	0	0	1	NA	LOC_Os04g48170.1	AT1G12740.2	cytochrome P450, putative, expressed	NA	NA	NA
JreChr02G11926	2	3832394	3892389	3867717	3867902	1	0	0	1	NA	NA	NA	NA	NA	NA	NA
JreChr02G11927	2	3832394	3892389	3877222	3877937	1	0	0	1	NA	NA	NA	NA	NA	NA	NA
JreChr02G12213	2	7511852	7581846	7523201	7524486	1	0	0	1	NA	NA	NA	NA	NA	NA	NA
JreChr02G12214	2	7511852	7581846	7523444	7523674	1	0	0	1	NA	NA	NA	NA	NA	NA	NA
JreChr02G12215	2	7511852	7581846	7524603	7525280	1	0	0	1	NA	NA	NA	NA	NA	NA	NA
JreChr02G12216	2	7511852	7581846	7525303	7526207	1	0	0	1	NA	NA	NA	NA	NA	NA	NA
JreChr02G12217	2	7511852	7581846	7541330	7542586	1	0	0	1	NA	LOC_Os01g01680.1	AT2G46630.1	expressed protein	NA	NA	NA
JreChr02G12218	2	7511852	7581846	7563181	7563507	1	0	0	1	NA	NA	NA	NA	NA	NA	NA
JreChr02G12219	2	7511852	7581846	7576592	7577053	1	0	0	1	NA	NA	NA	NA	NA	NA	NA
JreChr02G12220	2	7511852	7581846	7577170	7578746	1	0	0	1	NA	NA	NA	NA	NA	NA	NA
JreChr02G12237	2	7790000	7950001	7793032	7795069	0	0	1	1	PF00067(Cytochrome P450)	LOC_Os08g43390.1	AT2G46660.1	cytochrome P450, putative, expressed	NA	NA	NA
JreChr02G12238	2	7790000	7950001	7798949	7799152	0	0	1	1	NA	NA	NA	NA	NA	NA	NA
JreChr02G12239	2	7790000	7950001	7799340	7799690	0	0	1	1	NA	NA	NA	NA	NA	NA	NA
JreChr02G12240	2	7790000	7950001	7811348	7811965	0	0	1	1	NA	NA	NA	NA	NA	NA	NA
JreChr02G12241	2	7790000	7950001	7828768	7828974	0	0	1	1	NA	NA	NA	NA	NA	NA	NA
JreChr02G12242	2	7790000	7950001	7848979	7850043	0	0	1	1	PF00006(ATP synthase alpha/beta family, nucleotide-binding domain)|PF02874(ATP synthase alpha/beta family, beta-barrel domain)	LOC_Os09g08910.1	AT2G07698.1	ATP synthase, putative, expressed	NA	NA	NA
JreChr02G12243	2	7790000	7950001	7858658	7861730	0	0	1	1	NA	NA	NA	NA	NA	NA	NA
JreChr02G12244	2	7790000	7950001	7892541	7893702	0	0	1	1	NA	NA	NA	NA	NA	NA	NA
JreChr02G12245	2	7790000	7950001	7901099	7902773	0	0	1	1	PF00388(Phosphatidylinositol-specific phospholipase C, X domain)	LOC_Os12g37560.1	AT3G55940.1	phospholipase C, putative, expressed	NA	NA	NA
JreChr02G10031	2	10810000	10920001	10832881	10836191	1	0	1	2	PF00753(Metallo-beta-lactamase superfamily)|PF16123(Hydroxyacylglutathione hydrolase C-terminus)	LOC_Os09g34100.1	AT1G06130.1	metallo-beta-lactamase family protein, putative, expressed	NA	NA	NA
JreChr02G10033	2	10810000	10920001	10913976	10915728	0	0	1	1	NA	NA	NA	NA	NA	NA	NA
JreChr02G10232	2	14330000	14450001	14414125	14414850	0	0	1	1	PF00201(UDP-glucoronosyl and UDP-glucosyl transferase)	LOC_Os09g34250.1	AT4G14090.1	UDP-glucoronosyl and UDP-glucosyl transferase domain containing protein, expressed	NA	NA	OsSGT1|Probenazole dependent blast resistance.
JreChr02G10236	2	14330000	14450001	14441363	14446292	0	0	1	1	PF05694(56kDa selenium binding protein (SBP56))	LOC_Os01g68770.1	AT4G14040.1	selenium-binding protein, putative, expressed	NA	NA	OsSBP|Bacterial blight and blast resistance.
JreChr02G10228	2	14330000	14450001	14364168	14365568	0	0	1	1	PF00201(UDP-glucoronosyl and UDP-glucosyl transferase)	LOC_Os01g08440.1	AT4G15550.1	UDP-glucoronosyl and UDP-glucosyl transferase domain containing protein, expressed	NA	NA	NA
JreChr02G10229	2	14330000	14450001	14390964	14392373	0	0	1	1	PF00201(UDP-glucoronosyl and UDP-glucosyl transferase)	LOC_Os06g39270.1	AT4G14090.1	UDP-glucoronosyl and UDP-glucosyl transferase domain containing protein, expressed	NA	NA	NA
JreChr02G10230	2	14330000	14450001	14409617	14410003	0	0	1	1	NA	LOC_Os01g08440.1	AT4G14090.1	UDP-glucoronosyl and UDP-glucosyl transferase domain containing protein, expressed	NA	NA	NA
JreChr02G10231	2	14330000	14450001	14413130	14413592	0	0	1	1	PF13961(Domain of unknown function (DUF4219))|PF14223(gag-polypeptide of LTR copia-type)	LOC_Os12g15530.1	AT1G48720.1	NA	NA	NA	NA
JreChr02G10233	2	14330000	14450001	14419610	14420840	0	0	1	1	NA	NA	NA	NA	NA	NA	NA
JreChr02G10234	2	14330000	14450001	14423988	14424245	0	0	1	1	NA	NA	NA	NA	NA	NA	NA
JreChr02G10235	2	14330000	14450001	14436252	14437175	0	0	1	1	NA	NA	NA	NA	NA	NA	NA
JreChr02G10480	2	17580369	17600370	17593572	17600004	1	0	0	1	PF05623(Protein of unknown function (DUF789))	LOC_Os03g61580.1	AT5G49220.1	expressed protein	NA	NA	NA
JreChr02G10849	2	21070000	21170001	21075684	21076637	0	1	0	1	PF00413(Matrixin)|PF01471(Putative peptidoglycan binding domain)	LOC_Os02g50730.1	AT1G24140.1	metalloendoproteinase 1 precursor, putative, expressed	NA	NA	NA
JreChr02G10850	2	21070000	21170001	21084135	21084434	0	1	0	1	NA	NA	NA	NA	NA	NA	NA
JreChr02G10851	2	21070000	21170001	21102605	21102898	0	1	0	1	PF00413(Matrixin)	LOC_Os02g50730.1	AT1G70170.1	metalloendoproteinase 1 precursor, putative, expressed	mmp|Late flowering, early senescence	NA	NA
JreChr02G10852	2	21070000	21170001	21117295	21118245	0	1	0	1	PF00413(Matrixin)|PF01471(Putative peptidoglycan binding domain)	LOC_Os02g50730.1	AT1G24140.1	metalloendoproteinase 1 precursor, putative, expressed	NA	NA	NA
JreChr02G10853	2	21070000	21170001	21125250	21126200	0	1	0	1	PF00413(Matrixin)|PF01471(Putative peptidoglycan binding domain)	LOC_Os02g50730.1	AT1G24140.1	metalloendoproteinase 1 precursor, putative, expressed	NA	NA	NA
JreChr02G10854	2	21070000	21170001	21144233	21145464	0	1	0	1	PF00786(P21-Rho-binding domain)	LOC_Os07g26480.2	AT2G33460.1	P21-Rho-binding domain containing protein, putative, expressed	ric1-1|Derived from Weigel Activation tagged line- . Mutants have fewer and shorter cortical microtubule arrays.	NA	NA
JreChr02G10855	2	21070000	21170001	21149929	21152378	0	1	0	1	PF08718(Glycolipid transfer protein (GLTP))	LOC_Os07g26460.1	AT2G33470.1	GLTP domain containing protein, putative, expressed	NA	NA	NA
JreChr02G10858	2	21070000	21170001	21161679	21163669	0	1	0	1	PF00481(Protein phosphatase 2C)	LOC_Os07g32380.1	AT3G23360.1	protein phosphatase 2C, putative, expressed	NA	NA	NA
JreChr02G10898	2	21599777	21639776	21601290	21602144	1	0	0	1	PF03479(Domain of unknown function (DUF296))	LOC_Os02g57520.1	AT4G14465.1	DNA binding protein, putative, expressed	NA	NA	NA
JreChr02G10899	2	21599777	21639776	21611102	21611431	1	0	0	1	NA	NA	NA	NA	NA	NA	NA
JreChr02G10901	2	21599777	21639776	21621058	21623572	1	0	0	1	PF03171(2OG-Fe(II) oxygenase superfamily)|PF14226(non-haem dioxygenase in morphine synthesis N-terminal)	LOC_Os03g48430.1	AT1G06620.1	1-aminocyclopropane-1-carboxylate oxidase homolog 4, putative, expressed	NA	NA	NA
JreChr02G10902	2	21599777	21639776	21630854	21631922	1	0	0	1	PF05514(HR-like lesion-inducing)	LOC_Os03g05520.1	AT1G04340.1	nicotiana lesion-inducing like, putative, expressed	NA	NA	NA
JreChr02G10903	2	21640000	21740001	21664679	21665401	0	1	0	1	PF00378(Enoyl-CoA hydratase/isomerase)	LOC_Os05g45300.1	AT4G14440.1	enoyl-CoA hydratase/isomerase family protein, putative, expressed	SALK_012852C|This mutant does not show any change in sensitivity to indole-3-butyric acid (IBA)(although a mutation in a closely related gene (IBR10 / At4g14430) does cause increased IBA resistance).	NA	NA
JreChr02G10904	2	21640000	21740001	21667506	21674677	0	1	0	1	PF00176(SNF2 family N-terminal domain)|PF00271(Helicase conserved C-terminal domain)|PF08797(HIRAN domain)|PF13920(Zinc finger, C3HC4 type (RING finger))	LOC_Os04g09800.1	AT5G43530.1	SWI/SNF-related matrix-associated actin-dependent regulator of chromatin subfamily A, putative, expressed	NA	NA	NA
JreChr02G10905	2	21640000	21740001	21687569	21689314	0	1	0	1	PF05003(Protein of unknown function (DUF668))|PF11961(Domain of unknown function (DUF3475))	LOC_Os04g08764.1	AT3G23160.1	avr9/Cf-9 rapidly elicited protein 137, putative, expressed	NA	NA	NA
JreChr02G10907	2	21640000	21740001	21724591	21724911	0	1	0	1	NA	NA	NA	NA	NA	NA	NA
JreChr02G10909	2	21640000	21740001	21734875	21739615	0	1	0	1	PF00072(Response regulator receiver domain)|PF00512(His Kinase A (phospho-acceptor) domain)|PF01590(GAF domain)|PF02518(Histidine kinase-, DNA gyrase B-, and HSP90-like ATPase)	LOC_Os04g08740.1	AT3G23150.1	ethylene receptor, putative, expressed	etr2|Ethylene insensitivity (dominant)	NA	etr2|Flowering time. Ethylene sensitivity. Stem starch content.
JreChr03G10827	3	18888326	19298326	18897697	18898852	1	0	0	1	NA	NA	NA	NA	NA	NA	NA
JreChr03G10828	3	18888326	19298326	18898442	18898852	1	0	0	1	NA	NA	NA	NA	NA	NA	NA
JreChr03G10829	3	18888326	19298326	18910172	18910444	1	0	0	1	PF12609(Wound-induced protein)	LOC_Os04g54240.1	AT4G10265.1	wound induced protein, putative, expressed	NA	NA	NA
JreChr03G10830	3	18888326	19298326	18917979	18918251	1	0	0	1	PF12609(Wound-induced protein)	LOC_Os04g54240.1	AT4G10265.1	wound induced protein, putative, expressed	NA	NA	NA
JreChr03G10831	3	18888326	19298326	18921774	18922114	1	0	0	1	NA	NA	NA	NA	NA	NA	NA
JreChr03G10833	3	18888326	19298326	18933875	18934679	1	0	0	1	NA	NA	NA	NA	NA	NA	NA
JreChr03G10834	3	18888326	19298326	18939732	18940012	1	0	0	1	NA	NA	NA	NA	NA	NA	NA
JreChr03G10835	3	18888326	19298326	18947969	18948241	1	0	0	1	PF12609(Wound-induced protein)	LOC_Os04g54240.1	AT4G10265.1	wound induced protein, putative, expressed	NA	NA	NA
JreChr03G10836	3	18888326	19298326	18967653	18968916	1	0	0	1	NA	NA	NA	NA	NA	NA	NA
JreChr03G10837	3	18888326	19298326	18973717	18973989	1	0	0	1	PF12609(Wound-induced protein)	LOC_Os04g54240.1	AT4G10265.1	wound induced protein, putative, expressed	NA	NA	NA
JreChr03G10838	3	18888326	19298326	18981630	18981902	1	0	0	1	PF12609(Wound-induced protein)	LOC_Os04g54240.1	AT4G10265.1	wound induced protein, putative, expressed	NA	NA	NA
JreChr03G10839	3	18888326	19298326	18986035	18986505	1	0	0	1	NA	NA	NA	NA	NA	NA	NA
JreChr03G10840	3	18888326	19298326	18989005	18989187	1	0	0	1	NA	NA	NA	NA	NA	NA	NA
JreChr03G10841	3	18888326	19298326	18994184	18994393	1	0	0	1	PF12609(Wound-induced protein)	LOC_Os04g54240.1	AT4G10265.1	wound induced protein, putative, expressed	NA	NA	NA
JreChr03G10842	3	18888326	19298326	18996373	18996781	1	0	0	1	PF01474(Class-II DAHP synthetase family)	LOC_Os03g27230.1	AT4G39980.1	phospho-2-dehydro-3-deoxyheptonate aldolase, chloroplast precursor, putative, expressed	NA	NA	NA
JreChr03G10843	3	18888326	19298326	18998317	18998727	1	0	0	1	PF01988(VIT family)	LOC_Os04g59020.1	AT3G43660.1	integral membrane protein, putative, expressed	NA	NA	NA
JreChr03G10846	3	18888326	19298326	19012871	19016437	1	0	0	1	PF00635(MSP (Major sperm protein) domain)	LOC_Os08g04620.1	AT4G21450.3	MSP domain containing protein, putative, expressed	NA	NA	NA
JreChr03G10847	3	18888326	19298326	19021524	19021778	1	0	0	1	PF12609(Wound-induced protein)	NA	AT4G28240.1	NA	NA	NA	NA
JreChr03G10848	3	18888326	19298326	19031279	19031915	1	0	0	1	NA	NA	NA	NA	NA	NA	NA
JreChr03G10849	3	18888326	19298326	19031970	19032191	1	0	0	1	NA	NA	NA	NA	NA	NA	NA
JreChr03G10850	3	18888326	19298326	19043724	19045491	1	0	0	1	PF14392(Zinc knuckle)	LOC_Os03g30510.1	NA	NA	NA	NA	NA
JreChr03G10851	3	18888326	19298326	19055728	19060648	1	0	0	1	NA	NA	NA	NA	NA	NA	NA
JreChr03G10852	3	18888326	19298326	19064035	19064319	1	0	0	1	NA	NA	NA	NA	NA	NA	NA
JreChr03G10853	3	18888326	19298326	19069299	19070120	1	0	0	1	NA	NA	NA	NA	NA	NA	NA
JreChr03G10855	3	18888326	19298326	19084891	19099428	1	0	0	1	PF00637(Region in Clathrin and VPS)|PF05131(Pep3/Vps18/deep orange family)	LOC_Os08g08060.1	AT1G12470.1	vacuolar protein sorting-associated protein 18, putative, expressed	NA	NA	NA
JreChr03G10856	3	18888326	19298326	19105648	19106645	1	0	0	1	NA	NA	NA	NA	NA	NA	NA
JreChr03G10857	3	18888326	19298326	19109286	19111801	1	0	0	1	PF01535(PPR repeat)|PF13041(PPR repeat family)|PF13812(Pentatricopeptide repeat domain)	LOC_Os05g40320.1	AT1G11900.1	PPR repeat domain containing protein, putative, expressed	NA	NA	NA
JreChr03G10858	3	18888326	19298326	19114755	19121993	1	0	0	1	PF07992(Pyridine nucleotide-disulphide oxidoreductase)	LOC_Os06g47000.2	AT4G28220.1	external NADH-ubiquinone oxidoreductase 1, mitochondrial precursor, putative, expressed	NA	NA	NA
JreChr03G10859	3	18888326	19298326	19128733	19128984	1	0	0	1	NA	NA	NA	NA	NA	NA	NA
JreChr03G10860	3	18888326	19298326	19153720	19158142	1	0	0	1	NA	NA	AT4G28210.1	NA	NA	NA	NA
JreChr03G10861	3	18888326	19298326	19180457	19181719	1	0	0	1	PF01535(PPR repeat)|PF13041(PPR repeat family)	LOC_Os03g63510.1	AT1G03510.1	pentatricopeptide, putative, expressed	NA	NA	NA
JreChr03G10863	3	18888326	19298326	19184344	19187560	1	0	0	1	PF16166(Chloroplast import apparatus Tic20-like)	LOC_Os07g38110.1	AT4G03320.1	tic20, putative, expressed	NA	NA	NA
JreChr03G10864	3	18888326	19298326	19188790	19192439	1	0	0	1	PF14223(gag-polypeptide of LTR copia-type)	NA	AT1G21280.1	expressed protein	NA	NA	NA
JreChr03G10865	3	18888326	19298326	19204124	19204385	1	0	0	1	NA	NA	NA	NA	NA	NA	NA
JreChr03G10866	3	18888326	19298326	19206520	19207159	1	0	0	1	NA	NA	NA	NA	NA	NA	NA
JreChr03G10867	3	18888326	19298326	19211814	19213241	1	0	0	1	PF01501(Glycosyl transferase family 8)	LOC_Os04g54360.1	AT2G20810.1	glycosyl transferase 8 domain containing protein, putative, expressed	NA	NA	NA
JreChr03G10868	3	18888326	19298326	19214780	19217829	1	0	0	1	PF04484(QWRF family)	LOC_Os07g02470.1	AT2G20815.1	expressed protein	NA	NA	NA
JreChr03G10869	3	18888326	19298326	19226970	19227452	1	0	0	1	NA	NA	NA	NA	NA	NA	NA
JreChr03G10870	3	18888326	19298326	19227464	19227706	1	0	0	1	NA	NA	NA	NA	NA	NA	NA
JreChr03G10871	3	18888326	19298326	19232813	19233409	1	0	0	1	NA	NA	NA	NA	NA	NA	NA
JreChr03G10872	3	18888326	19298326	19243186	19246500	1	0	0	1	NA	NA	NA	NA	NA	NA	NA
JreChr03G10873	3	18888326	19298326	19250732	19252629	1	0	0	1	NA	LOC_Os03g38520.1	AT2G20820.2	expressed protein	NA	NA	NA
JreChr03G10874	3	18888326	19298326	19256670	19260316	1	0	0	1	NA	LOC_Os04g54370.1	NA	NA	NA	NA	NA
JreChr03G10876	3	18888326	19298326	19288853	19290676	1	0	0	1	PF07837(Formiminotransferase domain, N-terminal subdomain)	LOC_Os03g38540.1	AT2G20830.2	folic acid binding protein, putative, expressed	NA	NA	NA
JreChr03G10878	3	18888326	19298326	19292995	19293303	1	0	0	1	NA	NA	NA	NA	NA	NA	NA
JreChr03G10879	3	18888326	19298326	19295851	19296060	1	0	0	1	NA	NA	NA	NA	NA	NA	NA
JreChr03G10880	3	18888326	19298326	19296774	19297310	1	0	0	1	NA	NA	NA	NA	NA	NA	NA
JreChr03G10973	3	20258322	20288322	20272528	20273134	1	0	0	1	NA	NA	NA	NA	NA	NA	NA
JreChr03G10974	3	20258322	20288322	20276218	20278054	1	0	0	1	NA	LOC_Os04g39910.1	AT5G60900.1	receptor-like protein kinase, putative, expressed	NA	NA	NA
JreChr03G11091	3	21720000	21830001	21745306	21745746	0	0	1	1	NA	NA	NA	NA	NA	NA	NA
JreChr03G11093	3	21720000	21830001	21761203	21767663	0	0	1	1	PF02298(Plastocyanin-like domain)	LOC_Os01g54430.1	AT5G53870.1	plastocyanin-like domain containing protein, putative, expressed	NA	NA	NA
JreChr03G11094	3	21720000	21830001	21771935	21772330	0	0	1	1	NA	NA	NA	NA	NA	NA	NA
JreChr03G11095	3	21720000	21830001	21791230	21792063	0	0	1	1	NA	NA	NA	NA	NA	NA	NA
JreChr03G11105	3	21940000	22160001	21957723	21959188	0	0	1	1	NA	ChrUn.fgenesh.mRNA.49	AT5G28950.1	transposon protein, putative, CACTA, En/Spm sub-class, expressed	NA	NA	NA
JreChr03G11106	3	21940000	22160001	21959551	21960440	0	0	1	1	NA	NA	NA	NA	NA	NA	NA
JreChr03G11107	3	21940000	22160001	21964775	21964975	0	0	1	1	NA	NA	NA	NA	NA	NA	NA
JreChr03G11108	3	21940000	22160001	21970129	21970329	0	0	1	1	NA	NA	NA	NA	NA	NA	NA
JreChr03G11109	3	21940000	22160001	21970404	21971032	0	0	1	1	NA	NA	NA	NA	NA	NA	NA
JreChr03G11110	3	21940000	22160001	21973714	21973950	0	0	1	1	PF00098(Zinc knuckle)	NA	NA	NA	NA	NA	NA
JreChr03G11111	3	21940000	22160001	21988539	21992837	0	0	1	1	PF03110(SBP domain)	LOC_Os07g32170.1	AT1G53160.2	OsSPL6 - SBP-box gene family member, expressed	NA	SPL4|SQUAMOSA PROMOTER BINDING PROTEIN-LIKE 4	NA
JreChr03G11113	3	21940000	22160001	21995562	21995945	0	0	1	1	PF02519(Auxin responsive protein)	LOC_Os12g41600.1	AT3G12955.1	OsSAUR33 - Auxin-responsive SAUR gene family member, expressed	NA	NA	NA
JreChr03G11114	3	21940000	22160001	22040518	22054657	0	0	1	1	PF13923(Zinc finger, C3HC4 type (RING finger))	LOC_Os05g41795.1	AT1G03770.2	zinc finger C3HC4 type family protein, putative, expressed	ring1a/ring1b/tfl2-2|Plants are extremely small with a reduced number of leaves, leaves are sessile and the inflorescences are completely arrested.Enhanced de-repression of KNOX gene expression.	NA	NA
JreChr03G11116	3	21940000	22160001	22067537	22072957	0	0	1	1	PF06886(Targeting protein for Xklp2 (TPX2))|PF12214(Cell cycle regulated microtubule associated protein)	LOC_Os07g32390.1	AT1G03780.3	targeting protein-related, putative, expressed	NA	NA	NA
JreChr03G11117	3	21940000	22160001	22081016	22084460	0	0	1	1	PF00481(Protein phosphatase 2C)	LOC_Os07g32380.1	AT4G28400.1	protein phosphatase 2C, putative, expressed	NA	NA	NA
JreChr03G11118	3	21940000	22160001	22092151	22092336	0	0	1	1	NA	NA	NA	NA	NA	NA	NA
JreChr03G11119	3	21940000	22160001	22094205	22094465	0	0	1	1	NA	NA	NA	NA	NA	NA	NA
JreChr03G11120	3	21940000	22160001	22097841	22098083	0	0	1	1	NA	NA	NA	NA	NA	NA	NA
JreChr03G11121	3	21940000	22160001	22151116	22151681	0	0	1	1	NA	NA	NA	NA	NA	NA	NA
JreChr03G11236	3	23798310	23828311	23807775	23814005	1	0	0	1	PF01699(Sodium/calcium exchanger protein)|PF13499(EF-hand domain pair)	LOC_Os02g14980.1	AT1G53210.1	calcium-binding EF hand family protein, putative, expressed	NA	NA	NA
JreChr03G11237	3	23798310	23828311	23810625	23813146	1	0	0	1	PF13499(EF-hand domain pair)	LOC_Os01g11414.1	AT1G53210.1	calcium-binding EF hand family protein, putative, expressed	NA	NA	NA
JreChr03G11303	3	25148306	25308307	25177678	25177897	1	0	0	1	NA	NA	NA	NA	NA	NA	NA
JreChr03G11304	3	25148306	25308307	25234624	25240184	1	0	0	1	PF08241(Methyltransferase domain)	LOC_Os10g10180.1	AT1G23360.1	methyltransferase domain containing protein, putative, expressed	NA	NA	NA
JreChr03G11320	3	25708304	25828305	25720787	25721347	1	0	0	1	PF00112(Papain family cysteine protease)	LOC_Os11g14900.4	AT5G50260.1	vignain precursor, putative, expressed	NA	NA	NA
JreChr03G11321	3	25708304	25828305	25721497	25721883	1	0	0	1	PF08246(Cathepsin propeptide inhibitor domain (I29))	LOC_Os12g17540.1	AT1G29090.1	vignain precursor, putative, expressed	NA	NA	NA
JreChr03G11323	3	25708304	25828305	25739593	25739796	1	0	0	1	NA	NA	NA	NA	NA	NA	NA
JreChr03G11324	3	25708304	25828305	25772706	25772966	1	0	0	1	NA	NA	NA	NA	NA	NA	NA
JreChr03G11326	3	25708304	25828305	25785158	25785901	1	0	0	1	NA	NA	NA	NA	NA	NA	NA
JreChr03G11332	3	25918304	26148304	25918853	25919825	1	0	0	1	NA	NA	NA	NA	NA	NA	NA
JreChr03G11333	3	25918304	26148304	26001134	26006769	1	0	0	1	PF08241(Methyltransferase domain)	LOC_Os10g10180.1	AT1G23360.1	methyltransferase domain containing protein, putative, expressed	NA	NA	NA
JreChr03G11335	3	25918304	26148304	26090854	26091379	1	0	0	1	NA	NA	NA	NA	NA	NA	NA
JreChr03G11743	3	33078281	33108282	33081255	33081760	1	0	0	1	NA	NA	NA	NA	NA	NA	NA
JreChr03G11744	3	33078281	33108282	33088917	33089982	1	0	0	1	NA	NA	NA	NA	NA	NA	NA
JreChr03G11803	3	33838278	34448277	33999910	34000183	1	0	0	1	NA	NA	NA	NA	NA	NA	NA
JreChr03G11806	3	33838278	34448277	34045943	34046173	1	0	0	1	NA	NA	NA	NA	NA	NA	NA
JreChr03G11807	3	33838278	34448277	34053721	34054519	1	0	0	1	PF00249(Myb-like DNA-binding domain)	LOC_Os12g07640.1	AT1G22640.1	MYB family transcription factor, putative, expressed	NA	NA	NA
JreChr03G11808	3	33838278	34448277	34059408	34059833	1	0	0	1	NA	NA	NA	NA	NA	NA	NA
JreChr03G11809	3	33838278	34448277	34072479	34073066	1	0	0	1	NA	NA	NA	NA	NA	NA	NA
JreChr03G11811	3	33838278	34448277	34079500	34080318	1	0	0	1	PF07876(Stress responsive A/B Barrel Domain)	LOC_Os07g41810.4	AT2G31670.1	stress responsive A/B Barrel domain containing protein, expressed	NA	NA	NA
JreChr03G11812	3	33838278	34448277	34081675	34082030	1	0	0	1	NA	NA	NA	NA	NA	NA	NA
JreChr03G11813	3	33838278	34448277	34091442	34094391	1	0	0	1	PF00067(Cytochrome P450)	LOC_Os01g43774.1	AT3G14690.1	cytochrome P450 72A1, putative, expressed	NA	NA	NA
JreChr03G11815	3	33838278	34448277	34137260	34138540	1	0	0	1	PF00249(Myb-like DNA-binding domain)	LOC_Os03g29614.1	AT1G22640.1	MYB family transcription factor, putative, expressed	NA	NA	NA
JreChr03G11816	3	33838278	34448277	34137260	34138585	1	0	0	1	PF00249(Myb-like DNA-binding domain)	LOC_Os03g29614.1	AT1G22640.1	MYB family transcription factor, putative, expressed	NA	NA	NA
JreChr03G11817	3	33838278	34448277	34146200	34146540	1	0	0	1	NA	NA	NA	NA	NA	NA	NA
JreChr03G11818	3	33838278	34448277	34206833	34208241	1	0	0	1	PF00249(Myb-like DNA-binding domain)	LOC_Os03g29614.1	AT4G38620.1	MYB family transcription factor, putative, expressed	myb4|Increased sinpate esters in leaves, uV-B tolerant	NA	NA
JreChr03G11822	3	33838278	34448277	34236282	34236548	1	0	0	1	NA	NA	NA	NA	NA	NA	NA
JreChr03G11824	3	33838278	34448277	34289883	34291291	1	0	0	1	PF00249(Myb-like DNA-binding domain)	LOC_Os03g29614.1	AT4G38620.1	MYB family transcription factor, putative, expressed	myb4|Increased sinpate esters in leaves, uV-B tolerant	NA	NA
JreChr03G12442	3	40918256	40978257	40943300	40948111	1	0	0	1	PF03171(2OG-Fe(II) oxygenase superfamily)|PF14226(non-haem dioxygenase in morphine synthesis N-terminal)	LOC_Os06g07941.1	AT1G49390.1	leucoanthocyanidin dioxygenase, putative, expressed	NA	NA	NA
JreChr03G12443	3	40918256	40978257	40957776	40958221	1	0	0	1	PF01493(GXGXG motif)	LOC_Os07g46460.1	AT2G41220.1	ferredoxin-dependent glutamate synthase, chloroplast precursor, putative, expressed	NA	NA	NA
JreChr03G12444	3	40918256	40978257	40961854	40963534	1	0	0	1	PF03171(2OG-Fe(II) oxygenase superfamily)|PF14226(non-haem dioxygenase in morphine synthesis N-terminal)	LOC_Os06g08032.1	AT1G49390.1	leucoanthocyanidin dioxygenase, putative, expressed	NA	NA	NA
JreChr03G12446	3	40918256	40978257	40968312	40968668	1	0	0	1	PF00312(Ribosomal protein S15)|PF08069(Ribosomal S13/S15 N-terminal domain)	LOC_Os08g02400.1	AT4G00100.1	40S ribosomal protein S13, putative, expressed	pfl2|Altered leaf morphology, growth retardation	NA	NA
JreChr04G11251	4	2930109	2990106	2985889	2989210	1	0	0	1	PF10163(Transcription factor e(y)2)	LOC_Os01g69110.1	AT3G27100.2	expressed protein	NA	NA	-|DNA methylation
JreChr04G11228	4	2930109	2990106	2952084	2953076	1	0	0	1	PF00268(Ribonucleotide reductase, small chain)	LOC_Os06g14620.1	AT3G27060.1	ribonucleoside-diphosphate reductase small chain, putative, expressed	tso2-1 rnr2a-1|tso2-1 rnr2a-1 seedlings did not develop beyond the two- to four-leaf stage. Their SAMs were terminated with callus-like cells, and their leaves exhibited massively. Exhibited significantly increased sensitivity to UV-C light.	NA	st1|Chloroplast development during seedling stage.
JreChr04G11953	4	3999987	4879890	4006525	4007295	1	0	0	1	NA	LOC_Os03g13600.2	AT1G66140.1	ZOS3-07 - C2H2 zinc finger protein, expressed	NA	NA	NA
JreChr04G11954	4	3999987	4879890	4017510	4017803	1	0	0	1	NA	NA	NA	NA	NA	NA	NA
JreChr04G11956	4	3999987	4879890	4022846	4024361	1	0	0	1	NA	LOC_Os08g02330.1	AT4G10610.1	RNA recognition motif containing protein, putative, expressed	NA	NA	NA
JreChr04G11957	4	3999987	4879890	4023210	4023830	1	0	0	1	NA	LOC_Os08g02330.1	AT4G10610.1	RNA recognition motif containing protein, putative, expressed	NA	NA	NA
JreChr04G11958	4	3999987	4879890	4024323	4024541	1	0	0	1	NA	NA	NA	NA	NA	NA	NA
JreChr04G11960	4	3999987	4879890	4047601	4050695	1	0	0	1	NA	LOC_Os08g32980.1	AT5G16550.1	expressed protein	NA	NA	NA
JreChr04G11961	4	3999987	4879890	4054853	4055117	1	0	0	1	NA	NA	NA	NA	NA	NA	NA
JreChr04G11962	4	3999987	4879890	4059421	4066275	1	0	0	1	PF04442(Cytochrome c oxidase assembly protein CtaG/Cox11)|PF06886(Targeting protein for Xklp2 (TPX2))	LOC_Os03g50940.1	AT1G02410.1	cytochrome c oxidase assembly protein COX11, mitochondrial precursor, putative, expressed	NA	NA	NA
JreChr04G11963	4	3999987	4879890	4070394	4090286	1	0	0	1	PF03109(ABC1 family)|PF03371(PRP38 family)	LOC_Os11g34750.1	AT1G65950.1	ABC1 family domain containing protein, putative, expressed	NA	NA	NA
JreChr04G11964	4	3999987	4879890	4091417	4095513	1	0	0	1	PF00180(Isocitrate/isopropylmalate dehydrogenase)	LOC_Os01g46610.1	AT1G65930.1	dehydrogenase, putative, expressed	NA	NA	NA
JreChr04G11965	4	3999987	4879890	4099111	4105035	1	0	0	1	PF01704(UTP--glucose-1-phosphate uridylyltransferase)	LOC_Os02g02560.1	AT5G17310.2	UTP--glucose-1-phosphate uridylyltransferase, putative, expressed	atugp1/atugp2|The atugp1/atugp2 double mutant showed extremely reduced plant growth and a delayed flowering time.	NA	NA
JreChr04G11968	4	3999987	4879890	4121798	4131779	1	0	0	1	PF00076(RNA recognition motif. (a.k.a. RRM, RBD, or RNP domain))|PF01585(G-patch domain)	LOC_Os02g07070.1	AT3G54230.2	RNA recognition motif family protein, expressed	NA	NA	NA
JreChr04G11969	4	3999987	4879890	4143141	4143359	1	0	0	1	NA	NA	NA	NA	NA	NA	NA
JreChr04G11970	4	3999987	4879890	4149028	4150642	1	0	0	1	PF00043(Glutathione S-transferase, C-terminal domain)|PF02798(Glutathione S-transferase, N-terminal domain)	LOC_Os03g04260.1	AT3G03190.1	glutathione S-transferase, putative, expressed	NA	NA	NA
JreChr04G11971	4	3999987	4879890	4158158	4164046	1	0	0	1	PF00856(SET domain)|PF09273(Rubisco LSMT substrate-binding)	LOC_Os07g28840.1	AT5G17240.1	SET domain containing protein, expressed	NA	NA	NA
JreChr04G11972	4	3999987	4879890	4169046	4172975	1	0	0	1	PF00534(Glycosyl transferases group 1)|PF00862(Sucrose synthase)	LOC_Os04g24430.1	AT1G73370.1	sucrose synthase, putative, expressed	sus6 (WISC)|The amounts of glucose, fructose, sucrose, cellulose (roots) and starch in the mutant were not statistically significantly different from those of the equivalent wild-type lines grown under the same conditions at the same time.	NA	NA
JreChr04G11973	4	3999987	4879890	4176953	4182017	1	0	0	1	PF03381(LEM3 (ligand-effect modulator 3) family / CDC50 family)	LOC_Os03g02830.1	AT3G12740.1	cell cycle control protein, putative, expressed	NA	NA	NA
JreChr04G11975	4	3999987	4879890	4190851	4191660	1	0	0	1	PF00043(Glutathione S-transferase, C-terminal domain)|PF02798(Glutathione S-transferase, N-terminal domain)	LOC_Os09g20220.1	AT1G78370.1	glutathione S-transferase, putative, expressed	NA	NA	NA
JreChr04G11976	4	3999987	4879890	4204350	4206243	1	0	0	1	PF00501(AMP-binding enzyme)|PF13193(AMP-binding enzyme C-terminal domain)	LOC_Os09g38350.1	AT1G65890.1	AMP-binding domain containing protein, expressed	CS65820|No visible phenotype.	NA	NA
JreChr04G11977	4	3999987	4879890	4210575	4211221	1	0	0	1	NA	NA	NA	NA	NA	NA	NA
JreChr04G11979	4	3999987	4879890	4216613	4221648	1	0	0	1	PF00071(Ras family)	LOC_Os03g46390.1	AT5G45130.1	ras-related protein, putative, expressed	NA	NA	NA
JreChr04G11980	4	3999987	4879890	4222828	4227868	1	0	0	1	PF01593(Flavin containing amine oxidoreductase)	LOC_Os04g57560.1	AT1G65840.1	amine oxidase, flavin-containing, domain containing protein, expressed	NA	NA	NA
JreChr04G11981	4	3999987	4879890	4257799	4260815	1	0	0	1	PF04535(Domain of unknown function (DUF588))	LOC_Os04g21320.1	AT1G17200.1	membrane associated DUF588 domain containing protein, putative, expressed	NA	NA	NA
JreChr04G11982	4	3999987	4879890	4265659	4266045	1	0	0	1	NA	NA	NA	NA	NA	NA	NA
JreChr04G11983	4	3999987	4879890	4272916	4273506	1	0	0	1	PF00170(bZIP transcription factor)	LOC_Os02g49560.1	AT3G30530.1	bZIP transcription factor domain containing protein, expressed	NA	NA	NA
JreChr04G11984	4	3999987	4879890	4287820	4288893	1	0	0	1	PF13639(Ring finger domain)	LOC_Os11g02670.1	AT5G15820.1	zinc finger, C3HC4 type domain containing protein, expressed	NA	NA	NA
JreChr04G11985	4	3999987	4879890	4290413	4291171	1	0	0	1	NA	LOC_Os05g15140.1	AT5G11390.1	expressed protein	CS39985|No visible phenotype.	NA	NA
JreChr04G11987	4	3999987	4879890	4291286	4292566	1	0	0	1	NA	LOC_Os05g15140.1	AT5G11390.1	expressed protein	CS39985|No visible phenotype.	NA	NA
JreChr04G11988	4	3999987	4879890	4296164	4300253	1	0	0	1	PF01490(Transmembrane amino acid transporter protein)	LOC_Os06g42720.1	AT3G30390.1	amino acid transporter, putative, expressed	NA	NA	NA
JreChr04G11989	4	3999987	4879890	4296164	4300745	1	0	0	1	PF01490(Transmembrane amino acid transporter protein)	LOC_Os06g42720.1	AT3G30390.1	amino acid transporter, putative, expressed	NA	NA	NA
JreChr04G11990	4	3999987	4879890	4301135	4302912	1	0	0	1	PF01535(PPR repeat)|PF13041(PPR repeat family)	LOC_Os03g11310.1	AT3G29290.1	PPR repeat domain containing protein, putative, expressed	NA	NA	NA
JreChr04G11993	4	3999987	4879890	4327198	4327503	1	0	0	1	NA	NA	NA	NA	NA	NA	NA
JreChr04G11995	4	3999987	4879890	4345493	4347182	1	0	0	1	NA	NA	NA	NA	NA	NA	NA
JreChr04G11996	4	3999987	4879890	4359492	4361360	1	0	0	1	PF00657(GDSL-like Lipase/Acylhydrolase)	LOC_Os08g02094.1	AT5G15720.1	GDSL-like lipase/acylhydrolase, putative, expressed	NA	NA	NA
JreChr04G11997	4	3999987	4879890	4366425	4370320	1	0	0	1	PF07714(Protein tyrosine kinase)	LOC_Os06g17285.2	AT5G15730.2	protein kinase, putative, expressed	NA	NA	NA
JreChr04G11999	4	3999987	4879890	4372102	4372552	1	0	0	1	NA	LOC_Os04g56770.1	AT3G07860.1	expressed protein	NA	NA	NA
JreChr04G12000	4	3999987	4879890	4372102	4374034	1	0	0	1	NA	LOC_Os04g56770.1	AT3G07860.1	expressed protein	NA	NA	NA
JreChr04G12001	4	3999987	4879890	4380008	4380671	1	0	0	1	NA	NA	NA	NA	NA	NA	NA
JreChr04G12002	4	3999987	4879890	4383743	4385152	1	0	0	1	PF00328(Histidine phosphatase superfamily (branch 2))	LOC_Os03g48300.1	AT3G01310.1	histidine acid phosphatase, putative, expressed	NA	NA	NA
JreChr04G12003	4	3999987	4879890	4386044	4391379	1	0	0	1	PF10250(GDP-fucose protein O-fucosyltransferase)	LOC_Os05g04190.1	AT3G30300.1	growth regulator related protein, putative, expressed	NA	NA	NA
JreChr04G12004	4	3999987	4879890	4392357	4396140	1	0	0	1	PF00010(Helix-loop-helix DNA-binding domain)	LOC_Os08g38210.1	AT1G69010.1	transcription factor BIM2, putative, expressed	NA	NA	NA
JreChr04G12005	4	3999987	4879890	4397725	4398144	1	0	0	1	PF01956(Integral membrane protein DUF106)	LOC_Os03g51160.2	AT5G06660.1	fb27, putative, expressed	NA	NA	NA
JreChr04G12006	4	3999987	4879890	4399192	4401944	1	0	0	1	PF10250(GDP-fucose protein O-fucosyltransferase)	LOC_Os06g17390.1	AT5G15740.1	auxin-independent growth promoter protein, putative, expressed	NA	NA	NA
JreChr04G12007	4	3999987	4879890	4425353	4426726	1	0	0	1	NA	LOC_Os11g41140.1	AT5G38895.3	zinc finger, C3HC4 type domain containing protein, expressed	NA	NA	NA
JreChr04G12008	4	3999987	4879890	4425353	4427809	1	0	0	1	PF13639(Ring finger domain)	LOC_Os11g41140.1	AT5G38895.3	zinc finger, C3HC4 type domain containing protein, expressed	NA	NA	NA
JreChr04G12010	4	3999987	4879890	4446575	4447837	1	0	0	1	NA	NA	NA	NA	NA	NA	NA
JreChr04G12011	4	3999987	4879890	4448649	4448858	1	0	0	1	PF07732(Multicopper oxidase)	LOC_Os01g62480.1	AT2G29130.1	laccase precursor protein, putative, expressed	SALK_025690C|reduced root elongation under PEG-induced dehydration	NA	NA
JreChr04G12012	4	3999987	4879890	4461173	4462910	1	0	0	1	PF00025(ADP-ribosylation factor family)	LOC_Os02g49980.1	AT5G37680.1	ADP-ribosylation factor, putative, expressed	NA	NA	NA
JreChr04G12013	4	3999987	4879890	4464383	4465100	1	0	0	1	PF00011(Hsp20/alpha crystallin family)	LOC_Os06g14240.1	AT5G37670.1	hsp20/alpha crystallin family protein, putative, expressed	NA	NA	NA
JreChr04G12015	4	3999987	4879890	4487408	4487733	1	0	0	1	NA	NA	NA	NA	NA	NA	NA
JreChr04G12017	4	3999987	4879890	4503033	4504792	1	0	0	1	PF00384(Molybdopterin oxidoreductase)	LOC_Os03g50540.1	AT5G37510.2	2Fe-2S iron-sulfur cluster binding domain containing protein, expressed	NA	NA	NA
JreChr04G12018	4	3999987	4879890	4506179	4508877	1	0	0	1	NA	LOC_Os03g50780.1	AT1G66170.1	PHD-finger domain containing protein, putative, expressed	mmd1|Male sterile.	NA	NA
JreChr04G12019	4	3999987	4879890	4509842	4510526	1	0	0	1	PF03141(Putative S-adenosyl-L-methionine-dependent methyltransferase)	LOC_Os04g36710.1	AT3G05390.1	methyltransferase domain containing protein, expressed	NA	NA	NA
JreChr04G12020	4	3999987	4879890	4511962	4513299	1	0	0	1	PF04564(U-box domain)	LOC_Os03g13740.1	AT5G37490.1	U-box protein CMPG1, putative, expressed	NA	NA	NA
JreChr04G12021	4	3999987	4879890	4555462	4558558	1	0	0	1	NA	LOC_Os08g32980.1	AT5G16550.1	expressed protein	NA	NA	NA
JreChr04G12022	4	3999987	4879890	4562771	4563162	1	0	0	1	NA	NA	NA	NA	NA	NA	NA
JreChr04G12023	4	3999987	4879890	4563212	4570479	1	0	0	1	PF04442(Cytochrome c oxidase assembly protein CtaG/Cox11)	LOC_Os03g50940.1	AT1G02410.1	cytochrome c oxidase assembly protein COX11, mitochondrial precursor, putative, expressed	NA	NA	NA
JreChr04G12024	4	3999987	4879890	4572746	4574870	1	0	0	1	PF06886(Targeting protein for Xklp2 (TPX2))	LOC_Os09g13650.1	AT5G37478.1	microtubule-associated protein, putative, expressed	NA	NA	NA
JreChr04G12025	4	3999987	4879890	4583390	4602890	1	0	0	1	PF03109(ABC1 family)|PF03371(PRP38 family)	LOC_Os11g34750.1	AT1G65950.1	ABC1 family domain containing protein, putative, expressed	NA	NA	NA
JreChr04G12027	4	3999987	4879890	4604211	4608279	1	0	0	1	PF00180(Isocitrate/isopropylmalate dehydrogenase)	LOC_Os05g49760.1	AT1G65930.1	dehydrogenase, putative, expressed	NA	NA	NA
JreChr04G12029	4	3999987	4879890	4628804	4631726	1	0	0	1	PF00249(Myb-like DNA-binding domain)	LOC_Os06g51260.1	AT5G17300.1	MYB family transcription factor, putative, expressed	NA	NA	NA
JreChr04G12030	4	3999987	4879890	4633828	4643809	1	0	0	1	PF00076(RNA recognition motif. (a.k.a. RRM, RBD, or RNP domain))|PF01585(G-patch domain)	LOC_Os02g07070.1	AT3G54230.2	RNA recognition motif family protein, expressed	NA	NA	NA
JreChr04G12031	4	3999987	4879890	4655150	4656340	1	0	0	1	PF00043(Glutathione S-transferase, C-terminal domain)|PF02798(Glutathione S-transferase, N-terminal domain)	LOC_Os03g04260.1	AT3G03190.1	glutathione S-transferase, putative, expressed	NA	NA	NA
JreChr04G12032	4	3999987	4879890	4661290	4664453	1	0	0	1	NA	NA	NA	NA	NA	NA	NA
JreChr04G12034	4	3999987	4879890	4669489	4669886	1	0	0	1	NA	NA	NA	NA	NA	NA	NA
JreChr04G12035	4	3999987	4879890	4677213	4683150	1	0	0	1	PF00856(SET domain)|PF09273(Rubisco LSMT substrate-binding)	LOC_Os07g28840.1	AT5G17240.1	SET domain containing protein, expressed	NA	NA	NA
JreChr04G12036	4	3999987	4879890	4688236	4692165	1	0	0	1	PF00534(Glycosyl transferases group 1)|PF00862(Sucrose synthase)	LOC_Os04g24430.1	AT1G73370.1	sucrose synthase, putative, expressed	sus6 (WISC)|The amounts of glucose, fructose, sucrose, cellulose (roots) and starch in the mutant were not statistically significantly different from those of the equivalent wild-type lines grown under the same conditions at the same time.	NA	NA
JreChr04G12038	4	3999987	4879890	4696118	4701686	1	0	0	1	PF03381(LEM3 (ligand-effect modulator 3) family / CDC50 family)	LOC_Os03g02830.1	AT3G12740.1	cell cycle control protein, putative, expressed	NA	NA	NA
JreChr04G12040	4	3999987	4879890	4710064	4710873	1	0	0	1	PF00043(Glutathione S-transferase, C-terminal domain)|PF02798(Glutathione S-transferase, N-terminal domain)	LOC_Os09g20220.1	AT1G78370.1	glutathione S-transferase, putative, expressed	NA	NA	NA
JreChr04G12041	4	3999987	4879890	4732251	4735965	1	0	0	1	NA	NA	NA	NA	NA	NA	NA
JreChr04G12042	4	3999987	4879890	4739059	4739784	1	0	0	1	NA	NA	NA	NA	NA	NA	NA
JreChr04G12043	4	3999987	4879890	4745174	4750211	1	0	0	1	PF00071(Ras family)	LOC_Os03g46390.1	AT5G45130.1	ras-related protein, putative, expressed	NA	NA	NA
JreChr04G12044	4	3999987	4879890	4760016	4764454	1	0	0	1	PF13086(AAA domain)|PF13087(AAA domain)	LOC_Os04g49340.1	AT1G65810.1	tRNA-splicing endonuclease positive effector-related, putative, expressed	NA	NA	NA
JreChr04G12045	4	3999987	4879890	4760016	4768015	1	0	0	1	PF13086(AAA domain)|PF13087(AAA domain)	LOC_Os04g49340.1	AT1G65810.1	tRNA-splicing endonuclease positive effector-related, putative, expressed	NA	NA	NA
JreChr04G12047	4	3999987	4879890	4782779	4783165	1	0	0	1	NA	NA	NA	NA	NA	NA	NA
JreChr04G12048	4	3999987	4879890	4786069	4787993	1	0	0	1	PF00393(6-phosphogluconate dehydrogenase, C-terminal domain)|PF03446(NAD binding domain of 6-phosphogluconate dehydrogenase)	LOC_Os06g02144.1	AT3G02360.2	6-phosphogluconate dehydrogenase, decarboxylating, putative, expressed	NA	NA	NA
JreChr04G12049	4	3999987	4879890	4790030	4790620	1	0	0	1	PF00170(bZIP transcription factor)	LOC_Os02g49560.1	AT3G30530.1	bZIP transcription factor domain containing protein, expressed	NA	NA	NA
JreChr04G12050	4	3999987	4879890	4804811	4805884	1	0	0	1	PF13639(Ring finger domain)	LOC_Os11g02670.1	AT5G15820.1	zinc finger, C3HC4 type domain containing protein, expressed	NA	NA	NA
JreChr04G12051	4	3999987	4879890	4807323	4808164	1	0	0	1	NA	LOC_Os05g15140.1	AT5G11390.1	expressed protein	CS39985|No visible phenotype.	NA	NA
JreChr04G12052	4	3999987	4879890	4808982	4809560	1	0	0	1	NA	LOC_Os05g15140.1	AT5G11390.1	expressed protein	CS39985|No visible phenotype.	NA	NA
JreChr04G12053	4	3999987	4879890	4818071	4819944	1	0	0	1	PF01535(PPR repeat)|PF13041(PPR repeat family)	LOC_Os03g11310.1	AT3G29290.1	PPR repeat domain containing protein, putative, expressed	NA	NA	NA
JreChr04G12054	4	3999987	4879890	4822354	4834094	1	0	0	1	PF00940(DNA-dependent RNA polymerase)|PF14700(DNA-directed RNA polymerase N-terminal)	LOC_Os09g07120.1	AT5G15700.2	DNA-directed RNA polymerase 1B, mitochondrial precursor, putative, expressed	NA	NA	NA
JreChr04G12056	4	3999987	4879890	4838168	4839057	1	0	0	1	NA	NA	NA	NA	NA	NA	NA
JreChr04G12057	4	3999987	4879890	4845877	4847566	1	0	0	1	NA	NA	NA	NA	NA	NA	NA
JreChr04G12058	4	3999987	4879890	4848590	4850660	1	0	0	1	PF00657(GDSL-like Lipase/Acylhydrolase)	LOC_Os08g02094.1	AT5G15720.1	GDSL-like lipase/acylhydrolase, putative, expressed	NA	NA	NA
JreChr04G12059	4	3999987	4879890	4865359	4870704	1	0	0	1	PF10250(GDP-fucose protein O-fucosyltransferase)	LOC_Os05g04190.1	AT3G30300.1	growth regulator related protein, putative, expressed	NA	NA	NA
JreChr04G12060	4	3999987	4879890	4871678	4875464	1	0	0	1	PF00010(Helix-loop-helix DNA-binding domain)	LOC_Os08g38210.1	AT1G69010.1	transcription factor BIM2, putative, expressed	NA	NA	NA
JreChr04G12061	4	3999987	4879890	4877048	4877467	1	0	0	1	PF01956(Integral membrane protein DUF106)	LOC_Os03g51160.2	AT5G06660.1	fb27, putative, expressed	NA	NA	NA
JreChr04G11974	4	3999987	4879890	4183171	4187751	1	0	0	1	PF02365(No apical meristem (NAM) protein)	LOC_Os03g02800.1	AT1G65910.1	no apical meristem protein, putative, expressed	NA	NA	rim1|Rice dwarf virus resistance.
JreChr04G12016	4	3999987	4879890	4499227	4502538	1	0	0	1	PF00120(Glutamine synthetase, catalytic domain)|PF03951(Glutamine synthetase, beta-Grasp domain)	LOC_Os02g50240.1	AT5G37600.1	glutamine synthetase, catalytic domain containing protein, expressed	NA	NA	Osgs1;1|Dwarfism. Growth retardation.
JreChr04G12039	4	3999987	4879890	4702324	4706905	1	0	0	1	PF02365(No apical meristem (NAM) protein)	LOC_Os03g02800.1	AT1G65910.1	no apical meristem protein, putative, expressed	NA	NA	rim1|Rice dwarf virus resistance.
JreChr04G11959	4	3999987	4879890	4039719	4045750	1	0	0	1	PF00249(Myb-like DNA-binding domain)	LOC_Os09g23200.1	AT5G16560.1	KANADI1, putative, expressed	pgy1-1/kan1-2/kan2-1|kan1/kan2 defects in gynoecium development is mostly supressed. Plants are fertile and siliques more elongated compared to the kan1/kan2 double mutant and only occasionally form ectopic style tissue along the replum.Leaves are small and adaxialized.	NA	rl9|Leaf rolling. Grain size.
JreChr04G12009	4	3999987	4879890	4430996	4439467	1	0	0	1	PF00319(SRF-type transcription factor (DNA-binding and dimerisation domain))|PF01486(K-box region)	LOC_Os07g41370.1	AT5G60910.1	OsMADS18 - MADS-box family gene with MIKCc type-box, expressed	nst1-1/ful|The ectopic formation of secondary walls normally seen in the ful mutant is suppressed in the double mutant.	FUL, AGL8|FRUITFULL, AGAMOUS-LIKE 8	OsMADS18|Flowering time.
JreChr04G12321	4	6949651	7019647	6950461	6959513	1	0	0	1	PF00202(Aminotransferase class-III)	LOC_Os04g52450.1	AT3G22200.2	aminotransferase, putative, expressed	her1-1|The her1-1 mutant shows a specific resistance to E-2-hexenal-mediated root growth inhibition. her1-1 mutants have reduced apical dominance, but this phenotype is not observed in allelic pop2-1 (Ler) or pop2-3 (Ws) mutants indicating that this may be an ecotype-specific phenotype. her1-1 mutants produce fewer seeds and have higher levels of GABA than wild type plants. They are slightly more…	NA	NA
JreChr04G12322	4	6949651	7019647	6956542	6957599	1	0	0	1	PF00202(Aminotransferase class-III)	LOC_Os02g02210.1	AT3G22200.2	aminotransferase, putative, expressed	her1-1|The her1-1 mutant shows a specific resistance to E-2-hexenal-mediated root growth inhibition. her1-1 mutants have reduced apical dominance, but this phenotype is not observed in allelic pop2-1 (Ler) or pop2-3 (Ws) mutants indicating that this may be an ecotype-specific phenotype. her1-1 mutants produce fewer seeds and have higher levels of GABA than wild type plants. They are slightly more…	NA	NA
JreChr04G12323	4	6949651	7019647	6966103	6968000	1	0	0	1	PF07645(Calcium-binding EGF domain)|PF13947(Wall-associated receptor kinase galacturonan-binding)	LOC_Os12g42040.1	AT1G16260.1	OsWAK55 - OsWAK receptor-like protein kinase, expressed	NA	NA	NA
JreChr04G12325	4	6949651	7019647	6992087	6993966	1	0	0	1	PF07645(Calcium-binding EGF domain)|PF08488(Wall-associated kinase)|PF13947(Wall-associated receptor kinase galacturonan-binding)	LOC_Os02g02120.1	AT1G16260.1	OsWAK55 - OsWAK receptor-like protein kinase, expressed	NA	NA	NA
JreChr04G10129	4	11280000	11390001	11297023	11297381	0	0	1	1	NA	NA	NA	NA	NA	NA	NA
JreChr04G10130	4	11280000	11390001	11310356	11320609	0	0	1	1	PF12452(Protein of unknown function (DUF3685))	LOC_Os02g31070.1	AT5G48830.2	expressed protein	NA	NA	NA
JreChr04G10131	4	11280000	11390001	11341315	11341512	0	0	1	1	NA	NA	AT3G24770.1	NA	NA	NA	NA
JreChr04G10132	4	11280000	11390001	11342023	11342202	0	0	1	1	NA	NA	NA	NA	NA	NA	NA
JreChr04G10133	4	11280000	11390001	11347029	11357262	0	0	1	1	NA	LOC_Os04g43350.1	AT4G13200.1	expressed protein	NA	NA	NA
JreChr04G10134	4	11280000	11390001	11361373	11364040	0	0	1	1	PF00957(Synaptobrevin)|PF13774(Regulated-SNARE-like domain)	LOC_Os07g09600.1	AT1G04760.1	vesicle-associated membrane protein, putative, expressed	NA	NA	NA
JreChr04G10135	4	11280000	11390001	11365494	11369823	0	0	1	1	PF02569(Pantoate-beta-alanine ligase)	LOC_Os03g63490.1	AT5G48840.1	pantoate--beta-alanine ligase, putative, expressed	pts-2|pts-2 heterozygous mutants do not display any obvious phenotypic abnormalities in plant size, pigmentation, leaf development or flower development. However, they produce a 3:1 ratio of viable to deformed seed upon self-fertilization. The deformed seed turn pale white and then dark brown during the greening stage. The deformed seeds contain embryos arrested at the preglobular stage.	NA	NA
JreChr04G10137	4	11280000	11390001	11372997	11374421	0	0	1	1	PF13181(Tetratricopeptide repeat)	LOC_Os05g43040.1	AT5G48850.1	tetratricopeptide repeat domain containing protein, expressed	NA	NA	NA
JreChr04G10568	4	17428457	17628438	17458149	17514069	1	0	0	1	PF00891(O-methyltransferase)|PF08100(Dimerisation domain)	LOC_Os12g25450.1	AT4G35160.1	O-methyltransferase, putative, expressed	NA	NA	NA
JreChr04G10569	4	17428457	17628438	17523715	17523975	1	0	0	1	NA	NA	NA	NA	NA	NA	NA
JreChr04G10570	4	17428457	17628438	17547259	17548324	1	0	0	1	PF15612(WSTF, HB1, Itc1p, MBD9 motif 1)	LOC_Os03g58820.1	AT1G18950.1	aminoacyl-tRNA synthetase, putative, expressed	NA	NA	NA
JreChr04G10572	4	17428457	17628438	17571428	17573052	1	0	0	1	PF00071(Ras family)	LOC_Os02g20850.1	AT4G35020.1	ras-related protein, putative, expressed	NA	NA	NA
JreChr04G10573	4	17428457	17628438	17585327	17585971	1	0	0	1	PF03195(Lateral organ boundaries (LOB) domain)	LOC_Os03g41600.1	AT1G06280.1	DUF260 domain containing protein, putative, expressed	NA	NA	NA
JreChr04G10574	4	17428457	17628438	17590244	17590660	1	0	0	1	NA	NA	NA	NA	NA	NA	NA
JreChr04G10575	4	17428457	17628438	17611777	17612070	1	0	0	1	NA	NA	NA	NA	NA	NA	NA
JreChr04G11117	4	27430000	27540001	27455358	27455732	0	1	0	1	NA	NA	NA	NA	NA	NA	NA
JreChr04G11161	4	28437203	28477201	28453839	28454230	1	0	0	1	NA	NA	NA	NA	NA	NA	NA
JreChr04G11439	4	32336758	32416752	32388390	32388807	1	0	0	1	PF14432(DYW family of nucleic acid deaminases)	LOC_Os09g29825.1	AT1G08070.1	pentatricopeptide, putative, expressed	NA	NA	NA
JreChr04G11441	4	32446746	32496743	32449602	32452411	1	0	0	1	PF00069(Protein kinase domain)|PF00560(Leucine Rich Repeat)|PF08263(Leucine rich repeat N-terminal domain)|PF13855(Leucine rich repeat)	LOC_Os01g42294.1	AT2G26730.1	inactive receptor kinase At2g26730 precursor, putative, expressed	NA	NA	NA
JreChr04G11443	4	32446746	32496743	32468790	32471121	1	0	0	1	PF00249(Myb-like DNA-binding domain)	LOC_Os01g08160.1	AT2G03500.1	MYB family transcription factor, putative, expressed	NA	EFM|EARLY FLOWERING MYB FLOWERING	NA
JreChr04G11444	4	32446746	32496743	32480187	32480561	1	0	0	1	NA	NA	NA	NA	NA	NA	NA
JreChr04G11599	4	34266538	34536511	34270259	34270492	1	0	0	1	NA	LOC_Os04g55150.2	AT2G12550.1	UBA/TS-N domain containing protein, expressed	NA	NA	NA
JreChr04G11600	4	34266538	34536511	34271878	34272312	1	0	0	1	NA	LOC_Os04g55440.1	AT2G25470.1	leucine-rich repeat family protein, putative, expressed	CS65455|No visible phenotype.	NA	NA
JreChr04G11601	4	34266538	34536511	34272345	34272959	1	0	0	1	PF00560(Leucine Rich Repeat)|PF13855(Leucine rich repeat)	LOC_Os01g41770.1	AT1G74170.1	leucine-rich repeat family protein, putative, expressed	CS65448|No visible phenotype.	NA	NA
JreChr04G11603	4	34266538	34536511	34291708	34467410	1	0	0	1	PF07915(Glucosidase II beta subunit-like protein)	LOC_Os06g43710.1	AT5G35080.1	glucosidase II beta subunit-like domain containing protein, expressed	NA	NA	NA
JreChr05G10254	5	1225919	1285932	1238020	1239591	1	0	0	1	NA	LOC_Os03g25850.1	AT2G15020.1	expressed protein	NA	NA	NA
JreChr05G10259	5	1225919	1285932	1242565	1245250	1	0	0	1	NA	NA	NA	NA	NA	NA	NA
JreChr05G10269	5	1225919	1285932	1253679	1260883	1	0	0	1	PF14498(Glycosyl hydrolase family 65, N-terminal domain)	LOC_Os10g19334.1	AT4G34260.1	alpha-1,2-fucosidase, putative, expressed	NA	NA	NA
JreChr05G10280	5	1225919	1285932	1262735	1270000	1	0	0	1	PF14498(Glycosyl hydrolase family 65, N-terminal domain)	LOC_Os10g19880.1	AT4G34260.1	alpha-1,2-fucosidase, putative, expressed	NA	NA	NA
JreChr05G10287	5	1225919	1285932	1270937	1272242	1	0	0	1	NA	NA	AT2G15000.4	expressed protein	NA	NA	NA
JreChr05G10289	5	1225919	1285932	1272936	1274621	1	0	0	1	PF04083(Partial alpha/beta-hydrolase lipase region)	LOC_Os09g01590.1	AT2G15230.1	triacylglycerol lipase 1 precursor, putative, expressed	NA	NA	NA
JreChr05G10328	5	13219333	13259340	13228047	13229895	1	0	0	1	PF01535(PPR repeat)|PF13041(PPR repeat family)|PF14432(DYW family of nucleic acid deaminases)	LOC_Os01g51790.1	AT5G40405.1	expressed protein	NA	NA	NA
JreChr05G10329	5	13219333	13259340	13234365	13234700	1	0	0	1	NA	NA	NA	NA	NA	NA	NA
JreChr05G10585	5	16620301	16780342	16700748	16701176	1	0	0	1	NA	NA	NA	NA	NA	NA	NA
JreChr05G10748	5	20130000	20320001	20315445	20318673	0	0	1	1	PF12171(Zinc-finger double-stranded RNA-binding)	LOC_Os04g47860.2	AT2G02070.1	ZOS9-17 - C2H2 zinc finger protein, expressed	NA	NA	OsIDD10|Ammonium dependent root development.
JreChr05G10746	5	20130000	20320001	20279091	20279660	0	0	1	1	NA	NA	NA	NA	NA	NA	NA
JreChr05G10747	5	20130000	20320001	20310922	20311152	0	0	1	1	NA	NA	NA	NA	NA	NA	NA
JreChr05G11012	5	24010000	24120001	24033887	24034120	0	0	1	1	NA	NA	NA	NA	NA	NA	NA
JreChr05G11013	5	24010000	24120001	24034210	24034392	0	0	1	1	NA	NA	NA	NA	NA	NA	NA
JreChr05G11014	5	24010000	24120001	24047855	24059343	0	0	1	1	PF02517(CAAX protease self-immunity)	LOC_Os02g38480.1	AT1G24460.1	expressed protein	NA	NA	NA
JreChr05G11015	5	24010000	24120001	24072036	24075464	0	0	1	1	PF00615(Regulator of G protein signaling domain)	NA	AT3G26090.1	NA	CS6538|Altered cell proliferation; increased cell elongation in hypocotyls in darkness (longer hypocotyls than wild type); increased cell production in roots grown in light (longer roots than wild type); altered sugar sensing; kanamycin resistant or silenced. Tolerant to high glucose concentration (6%).	NA	NA
JreChr05G11016	5	24010000	24120001	24103950	24104382	0	0	1	1	NA	NA	NA	NA	NA	NA	NA
JreChr05G11293	5	27560000	27710001	27566102	27569113	0	0	1	1	PF06200(tify domain)|PF09425(Divergent CCT motif)	LOC_Os08g33160.1	AT3G17860.1	ZIM motif family protein, expressed	NA	NA	NA
JreChr05G11294	5	27560000	27710001	27571317	27572951	0	0	1	1	NA	NA	NA	NA	NA	NA	NA
JreChr05G11295	5	27560000	27710001	27573060	27573350	0	0	1	1	NA	NA	NA	NA	NA	NA	NA
JreChr05G11297	5	27560000	27710001	27594574	27677172	0	0	1	1	PF11573(Mediator complex subunit 23)	LOC_Os02g49992.1	AT1G23230.1	expressed protein	NA	NA	NA
JreChr05G11357	5	28360000	28900001	28667926	28669318	0	0	1	1	PF01566(Natural resistance-associated macrophage protein)	LOC_Os07g15460.1	AT1G15960.1	metal transporter Nramp6, putative, expressed	NA	NA	OsNRAMP1|Cadmium uptake and translocation.
JreChr05G11342	5	28360000	28900001	28382594	28383285	0	0	1	1	NA	NA	NA	NA	NA	NA	NA
JreChr05G11343	5	28360000	28900001	28425847	28426468	0	0	1	1	PF00407(Pathogenesis-related protein Bet v I family)	LOC_Os04g39150.1	AT5G28010.1	pathogenesis-related Bet v I family protein, putative, expressed	NA	NA	NA
JreChr05G11344	5	28360000	28900001	28457510	28458704	0	0	1	1	NA	NA	NA	NA	NA	NA	NA
JreChr05G11345	5	28360000	28900001	28473176	28473355	0	0	1	1	NA	NA	NA	NA	NA	NA	NA
JreChr05G11346	5	28360000	28900001	28517789	28518399	0	0	1	1	NA	NA	NA	NA	NA	NA	NA
JreChr05G11347	5	28360000	28900001	28524538	28525111	0	0	1	1	PF00407(Pathogenesis-related protein Bet v I family)	LOC_Os04g39150.1	AT5G28010.1	pathogenesis-related Bet v I family protein, putative, expressed	NA	NA	NA
JreChr05G11348	5	28360000	28900001	28529707	28529919	0	0	1	1	NA	NA	NA	NA	NA	NA	NA
JreChr05G11350	5	28360000	28900001	28552376	28553084	0	0	1	1	NA	NA	NA	NA	NA	NA	NA
JreChr05G11351	5	28360000	28900001	28564408	28564986	0	0	1	1	PF00407(Pathogenesis-related protein Bet v I family)	LOC_Os04g39150.1	AT1G70890.1	pathogenesis-related Bet v I family protein, putative, expressed	NA	NA	NA
JreChr05G11353	5	28360000	28900001	28638339	28638920	0	0	1	1	NA	NA	NA	NA	NA	NA	NA
JreChr05G11354	5	28360000	28900001	28655241	28657474	0	0	1	1	NA	NA	NA	NA	NA	NA	NA
JreChr05G11355	5	28360000	28900001	28662693	28663115	0	0	1	1	PF00238(Ribosomal protein L14p/L23e)	LOC_Os02g56960.1	AT3G04400.1	ribosomal protein, putative, expressed	CS16043|embryo defective; developmental arrest of mutant embryos	NA	NA
JreChr05G11356	5	28360000	28900001	28663541	28664931	0	0	1	1	NA	NA	NA	NA	NA	NA	NA
JreChr05G11359	5	28360000	28900001	28714520	28715433	0	0	1	1	PF00407(Pathogenesis-related protein Bet v I family)	LOC_Os04g39150.1	AT1G70890.1	pathogenesis-related Bet v I family protein, putative, expressed	NA	NA	NA
JreChr05G11361	5	28360000	28900001	28741730	28743953	0	0	1	1	NA	NA	NA	NA	NA	NA	NA
JreChr05G11362	5	28360000	28900001	28763435	28797873	0	0	1	1	PF00407(Pathogenesis-related protein Bet v I family)	LOC_Os04g39150.1	AT1G14930.1	pathogenesis-related Bet v I family protein, putative, expressed	NA	NA	NA
JreChr05G11364	5	28360000	28900001	28803403	28804407	0	0	1	1	NA	NA	NA	NA	NA	NA	NA
JreChr05G11365	5	28360000	28900001	28805690	28806179	0	0	1	1	NA	NA	NA	NA	NA	NA	NA
JreChr05G11366	5	28360000	28900001	28812940	28818655	0	0	1	1	PF00407(Pathogenesis-related protein Bet v I family)	LOC_Os04g39150.1	AT1G14930.1	pathogenesis-related Bet v I family protein, putative, expressed	NA	NA	NA
JreChr05G11367	5	28360000	28900001	28834088	28835427	0	0	1	1	PF00544(Pectate lyase)	LOC_Os02g12300.1	AT3G01270.1	pectate lyase precursor, putative, expressed	NA	NA	NA
JreChr05G11368	5	28360000	28900001	28843694	28845547	0	0	1	1	PF01535(PPR repeat)|PF13041(PPR repeat family)|PF14432(DYW family of nucleic acid deaminases)	LOC_Os03g27880.1	AT2G01510.1	pentatricopeptide, putative, expressed	NA	NA	NA
JreChr05G11369	5	28360000	28900001	28846065	28846403	0	0	1	1	NA	NA	NA	NA	NA	NA	NA
JreChr05G11370	5	28360000	28900001	28847009	28862510	0	0	1	1	PF00892(EamA-like transporter family)	LOC_Os03g49940.1	NA	NA	NA	NA	NA
JreChr05G11371	5	28360000	28900001	28867822	28868091	0	0	1	1	NA	NA	NA	NA	NA	NA	NA
JreChr05G11372	5	28360000	28900001	28868601	28869281	0	0	1	1	NA	NA	NA	NA	NA	NA	NA
JreChr05G11373	5	28360000	28900001	28871588	28872149	0	0	1	1	NA	NA	NA	NA	NA	NA	NA
JreChr05G11374	5	28360000	28900001	28872578	28874432	0	0	1	1	NA	NA	NA	NA	NA	NA	NA
JreChr05G11375	5	28360000	28900001	28899542	28899886	0	0	1	1	NA	NA	AT2G01505.1	NA	NA	NA	NA
JreChr05G11568	5	31264470	31334485	31316250	31316477	1	0	0	1	NA	NA	NA	NA	NA	NA	NA
JreChr05G11574	5	31374501	31404505	31389388	31391399	1	0	0	1	PF03936(Terpene synthase family, metal binding domain)	LOC_Os01g23530.1	AT5G23960.1	terpene synthase, putative, expressed	NA	NA	NA
JreChr05G11577	5	31474529	31544545	31489546	31490508	1	0	0	1	PF00407(Pathogenesis-related protein Bet v I family)	LOC_Os04g39150.1	AT1G70890.1	pathogenesis-related Bet v I family protein, putative, expressed	NA	NA	NA
JreChr05G11578	5	31474529	31544545	31495894	31496073	1	0	0	1	NA	NA	NA	NA	NA	NA	NA
JreChr05G11579	5	31474529	31544545	31507768	31511136	1	0	0	1	PF00067(Cytochrome P450)	LOC_Os09g26980.1	AT4G31940.1	cytochrome P450, putative, expressed	NA	NA	NA
JreChr05G11581	5	31474529	31544545	31517468	31517737	1	0	0	1	NA	NA	NA	NA	NA	NA	NA
JreChr05G11582	5	31474529	31544545	31523278	31523718	1	0	0	1	NA	NA	NA	NA	NA	NA	NA
JreChr05G11583	5	31474529	31544545	31532776	31533117	1	0	0	1	NA	NA	NA	NA	NA	NA	NA
JreChr05G11584	5	31474529	31544545	31536376	31536603	1	0	0	1	NA	NA	NA	NA	NA	NA	NA
JreChr05G11604	5	31904652	31954661	31946897	31947524	1	0	0	1	NA	NA	NA	NA	NA	NA	NA
JreChr06G10297	6	1645840	1875901	1655346	1655822	1	0	0	1	NA	NA	NA	NA	NA	NA	NA
JreChr06G10305	6	1645840	1875901	1671298	1674952	1	0	0	1	PF00520(Ion transport protein)	LOC_Os02g15580.1	AT5G53130.1	cyclic nucleotide-gated ion channel 1, putative, expressed	NA	NA	NA
JreChr06G10310	6	1645840	1875901	1691889	1692344	1	0	0	1	NA	NA	NA	NA	NA	NA	NA
JreChr06G10312	6	1645840	1875901	1696709	1696942	1	0	0	1	NA	NA	NA	NA	NA	NA	NA
JreChr06G10325	6	1645840	1875901	1720441	1730221	1	0	0	1	PF00520(Ion transport protein)	LOC_Os06g33570.1	AT5G53130.1	cyclic nucleotide-gated ion channel 1, putative, expressed	NA	NA	NA
JreChr06G10341	6	1645840	1875901	1742526	1743082	1	0	0	1	NA	NA	NA	NA	NA	NA	NA
JreChr06G10343	6	1645840	1875901	1743370	1744647	1	0	0	1	NA	NA	NA	NA	NA	NA	NA
JreChr06G10371	6	1645840	1875901	1789364	1789801	1	0	0	1	NA	NA	NA	NA	NA	NA	NA
JreChr06G10395	6	1645840	1875901	1825985	1826637	1	0	0	1	NA	NA	NA	NA	NA	NA	NA
JreChr06G10414	6	1645840	1875901	1847911	1848270	1	0	0	1	NA	NA	NA	NA	NA	NA	NA
JreChr06G11806	6	3820000	3950001	3821092	3821745	0	0	1	1	NA	NA	AT1G36940.2	expressed protein	NA	NA	NA
JreChr06G11807	6	3820000	3950001	3823294	3832730	0	0	1	1	PF01853(MOZ/SAS family)|PF11717(RNA binding activity-knot of a chromodomain)	LOC_Os07g43360.1	AT5G64610.1	MYST-like histone acetyltransferase 1, putative, expressed	NA	HAM1|HISTONE ACETYLTRANSFERASE OF THE MYST FAMILY 1	NA
JreChr06G11808	6	3820000	3950001	3834871	3860109	0	0	1	1	PF13831(PHD-finger)|PF13832(PHD-zinc-finger like domain)	LOC_Os02g52960.1	AT1G77800.1	PHD-finger domain containing protein, putative, expressed	NA	NA	NA
JreChr06G11809	6	3820000	3950001	3870642	3871739	0	0	1	1	PF13831(PHD-finger)	LOC_Os02g52960.1	AT1G77800.1	PHD-finger domain containing protein, putative, expressed	NA	NA	NA
JreChr06G11811	6	3820000	3950001	3892146	3892340	0	0	1	1	NA	NA	NA	NA	NA	NA	NA
JreChr06G11812	6	3820000	3950001	3903173	3912074	0	0	1	1	NA	LOC_Os04g37540.1	AT1G36990.1	expressed protein	NA	NA	NA
JreChr06G11813	6	3820000	3950001	3923466	3923768	0	0	1	1	NA	NA	NA	NA	NA	NA	NA
JreChr06G11814	6	3820000	3950001	3928298	3938636	0	0	1	1	PF00069(Protein kinase domain)	LOC_Os03g49640.1	AT4G08500.1	STE_MEKK_ste11_MAP3K.12 - STE kinases include homologs to sterile 7, sterile 11 and sterile 20 from yeast, expressed	NA	NA	NA
JreChr06G11815	6	3820000	3950001	3940786	3941593	0	0	1	1	NA	NA	NA	NA	NA	NA	NA
JreChr06G12146	6	7820000	7950001	7861101	7861807	0	1	0	1	PF00538(linker histone H1 and H5 family)	LOC_Os08g33190.1	AT1G14900.1	linker histone H1 and H5 family protein, expressed	NA	NA	NA
JreChr06G12147	6	7820000	7950001	7878249	7879396	0	1	0	1	NA	NA	NA	NA	NA	NA	NA
JreChr06G12148	6	7820000	7950001	7882745	7900919	0	1	0	1	PF00408(Phosphoglucomutase/phosphomannomutase, C-terminal domain)|PF02878(Phosphoglucomutase/phosphomannomutase, alpha/beta/alpha domain I)|PF02879(Phosphoglucomutase/phosphomannomutase, alpha/beta/alpha domain II)|PF02880(Phosphoglucomutase/phosphomannomutase, alpha/beta/alpha domain III)	LOC_Os03g50480.1	AT1G70730.3	phosphoglucomutase, putative, expressed	NA	NA	NA
JreChr06G12229	6	9298018	9568090	9344786	9345064	1	0	0	1	NA	NA	NA	NA	NA	NA	NA
JreChr06G12234	6	9298018	9568090	9481107	9481557	1	0	0	1	NA	NA	NA	NA	NA	NA	NA
JreChr06G12235	6	9298018	9568090	9493644	9494384	1	0	0	1	NA	NA	NA	NA	NA	NA	NA
JreChr06G12237	6	9298018	9568090	9533444	9533943	1	0	0	1	NA	NA	NA	NA	NA	NA	NA
JreChr06G12238	6	9298018	9568090	9561975	9562163	1	0	0	1	NA	NA	NA	NA	NA	NA	NA
JreChr06G12230	6	9298018	9568090	9370262	9374346	1	0	0	1	PF05183(RNA dependent RNA polymerase)	LOC_Os02g50330.1	AT1G14790.1	RNA-dependent RNA polymerase, putative, expressed	CS66485|similar to rdr6-15; homozygous individuals have elongated, downwardly curled rosette leaves; early rosette leaves have higher length/width ratios than those of Col-0.	NA	OsRDR1|abiotic stress response
JreChr06G12232	6	9298018	9568090	9465291	9468778	1	0	0	1	PF05183(RNA dependent RNA polymerase)	LOC_Os02g50330.1	AT1G14790.1	RNA-dependent RNA polymerase, putative, expressed	CS66485|similar to rdr6-15; homozygous individuals have elongated, downwardly curled rosette leaves; early rosette leaves have higher length/width ratios than those of Col-0.	NA	OsRDR1|abiotic stress response
JreChr06G11576	6	28443466	28833572	28447205	28447579	1	0	0	1	NA	NA	NA	NA	NA	NA	NA
JreChr06G11578	6	28443466	28833572	28454311	28455867	1	0	0	1	NA	LOC_Os09g02170.1	AT2G15240.1	unc-50, putative, expressed	NA	NA	NA
JreChr06G11580	6	28443466	28833572	28468412	28472695	1	0	0	1	PF02453(Reticulon)	LOC_Os04g57420.1	AT3G19460.2	reticulon domain containing protein, putative, expressed	NA	NA	NA
JreChr06G11581	6	28443466	28833572	28469972	28472695	1	0	0	1	PF02453(Reticulon)	LOC_Os04g57420.1	AT2G15280.1	reticulon domain containing protein, putative, expressed	NA	NA	NA
JreChr06G11582	6	28443466	28833572	28478884	28481818	1	0	0	1	PF00069(Protein kinase domain)|PF00560(Leucine Rich Repeat)|PF08263(Leucine rich repeat N-terminal domain)|PF13855(Leucine rich repeat)	LOC_Os09g02250.1	AT4G37250.1	transposon protein, putative, unclassified, expressed	NA	NA	NA
JreChr06G11583	6	28443466	28833572	28489511	28492586	1	0	0	1	PF00389(D-isomer specific 2-hydroxyacid dehydrogenase, catalytic domain)|PF01842(ACT domain)|PF02826(D-isomer specific 2-hydroxyacid dehydrogenase, NAD binding domain)	LOC_Os04g55720.1	AT4G34200.1	D-3-phosphoglycerate dehydrogenase, chloroplast precursor, putative, expressed	NA	NA	NA
JreChr06G11584	6	28443466	28833572	28494230	28501919	1	0	0	1	PF03600(Citrate transporter)	LOC_Os09g02214.1	AT3G19490.1	Citrate transporter protein, putative, expressed	NA	NA	NA
JreChr06G11585	6	28443466	28833572	28504152	28507420	1	0	0	1	NA	LOC_Os11g40600.1	AT4G34190.1	expressed protein	NA	NA	NA
JreChr06G11587	6	28443466	28833572	28508941	28510383	1	0	0	1	PF15341(Ribosome biogenesis protein SLX9)	LOC_Os12g14110.1	AT2G01640.1	expressed protein	NA	NA	NA
JreChr06G11589	6	28443466	28833572	28510431	28510943	1	0	0	1	NA	NA	NA	NA	NA	NA	NA
JreChr06G11590	6	28443466	28833572	28511836	28515831	1	0	0	1	PF01000(RNA polymerase Rpb3/RpoA insert domain)|PF01193(RNA polymerase Rpb3/Rpb11 dimerisation domain)	LOC_Os09g02284.1	AT2G15430.1	DNA-directed RNA polymerase subunit, putative, expressed	NA	NA	NA
JreChr06G11591	6	28443466	28833572	28516529	28518771	1	0	0	1	PF05770(Inositol 1, 3, 4-trisphosphate 5/6-kinase)	LOC_Os10g01480.1	AT4G33770.1	Inositol 1, 3, 4-trisphosphate 5/6-kinase, putative, expressed	NA	NA	NA
JreChr06G11592	6	28443466	28833572	28535307	28535844	1	0	0	1	NA	NA	NA	NA	NA	NA	NA
JreChr06G11593	6	28443466	28833572	28536567	28538153	1	0	0	1	PF00646(F-box domain)	LOC_Os03g12940.1	AT1G23780.1	OsFBO13 - F-box and other domain containing protein, expressed	NA	NA	NA
JreChr06G11594	6	28443466	28833572	28543065	28544365	1	0	0	1	NA	NA	NA	NA	NA	NA	NA
JreChr06G11595	6	28443466	28833572	28549534	28549908	1	0	0	1	PF06404(Phytosulfokine precursor protein (PSK))	LOC_Os03g12990.1	AT3G49780.1	phytosulfokines precursor, putative, expressed	NA	NA	NA
JreChr06G11596	6	28443466	28833572	28553974	28554171	1	0	0	1	NA	LOC_Os08g32120.1	AT3G19660.1	NA	NA	NA	NA
JreChr06G11597	6	28443466	28833572	28556645	28560067	1	0	0	1	PF00450(Serine carboxypeptidase)	LOC_Os04g09720.1	AT3G12203.1	OsSCP44 - Putative Serine Carboxypeptidase homologue, expressed	NA	NA	NA
JreChr06G11598	6	28443466	28833572	28569131	28575981	1	0	0	1	PF07724(AAA domain (Cdc48 subfamily))|PF10431(C-terminal, D2-small domain, of ClpB protein)	LOC_Os02g35630.1	AT5G49840.1	AAA family ATPase, putative, expressed	NA	NA	NA
JreChr06G11599	6	28443466	28833572	28577157	28580936	1	0	0	1	PF00450(Serine carboxypeptidase)	LOC_Os04g09720.1	AT1G73270.1	OsSCP44 - Putative Serine Carboxypeptidase homologue, expressed	NA	NA	NA
JreChr06G11611	6	28443466	28833572	28686689	28690933	1	0	0	1	PF00651(BTB/POZ domain)|PF03000(NPH3 family)	LOC_Os12g39380.1	AT2G14820.1	BTBN24 - Bric-a-Brac, Tramtrack, Broad Complex BTB domain with non-phototropic hypocotyl 3 NPH3 domain, expressed	NA	NA	NA
JreChr06G11612	6	28443466	28833572	28692983	28698956	1	0	0	1	PF04484(QWRF family)	LOC_Os03g10820.1	AT1G49890.1	expressed protein	NA	NA	NA
JreChr06G11613	6	28443466	28833572	28707192	28708078	1	0	0	1	PF02148(Zn-finger in ubiquitin-hydrolases and other protein)	LOC_Os12g32374.1	AT2G14830.1	DUF292 domain containing protein, expressed	NA	NA	NA
JreChr06G11614	6	28443466	28833572	28709025	28710763	1	0	0	1	PF02470(MlaD protein)	LOC_Os01g74280.1	AT3G20320.1	TGD2, putative, expressed	tgd2-1|Compared to the wild type, mutant plants were consistently smaller and slightly pale, as was observed for the tgd1-1 mutants. Chlorophyll contents (Chlorophyll per gram of fresh weight) were reduced to a similar extent in the tgd1-1 and tgd2-1 mutants. Mutant plants had aberrant accumulation of oligogalactolipids and triacylglycerols; this was consistent with a disruption of the import of …	NA	NA
JreChr06G11615	6	28443466	28833572	28713317	28716237	1	0	0	1	PF04777(Erv1 / Alr family)	LOC_Os03g10850.1	AT1G49880.1	FAD-linked sulfhydryl oxidase ALR, putative, expressed	NA	NA	NA
JreChr06G11617	6	28443466	28833572	28720053	28730833	1	0	0	1	PF04117(Mpv17 / PMP22 family)	LOC_Os12g32330.1	AT4G33905.1	peroxisomal membrane protein, putative, expressed	NA	NA	NA
JreChr06G11618	6	28443466	28833572	28732707	28735054	1	0	0	1	PF08263(Leucine rich repeat N-terminal domain)|PF13855(Leucine rich repeat)	LOC_Os03g32580.1	AT5G21090.1	BRASSINOSTEROID INSENSITIVE 1-associated receptor kinase 1 precursor, putative, expressed	NA	NA	NA
JreChr06G11619	6	28443466	28833572	28738764	28741445	1	0	0	1	PF00481(Protein phosphatase 2C)	LOC_Os12g39120.1	AT4G33920.1	protein phosphatase 2C, putative, expressed	NA	NA	NA
JreChr06G11620	6	28443466	28833572	28748016	28749177	1	0	0	1	NA	NA	NA	NA	NA	NA	NA
JreChr06G11621	6	28443466	28833572	28754150	28756368	1	0	0	1	PF04788(Protein of unknown function (DUF620))	LOC_Os07g40150.1	AT3G19540.1	expressed protein	NA	NA	NA
JreChr06G11622	6	28443466	28833572	28763561	28764553	1	0	0	1	NA	LOC_Os09g32050.1	AT1G21080.3	chaperone protein dnaJ 10, putative, expressed	NA	NA	NA
JreChr06G11623	6	28443466	28833572	28767504	28770944	1	0	0	1	PF00806(Pumilio-family RNA binding repeat)	LOC_Os03g09150.1	AT1G22240.1	pumilio-family RNA binding repeat domain containing protein, expressed	NA	NA	NA
JreChr06G11625	6	28443466	28833572	28774730	28776613	1	0	0	1	PF01535(PPR repeat)|PF13041(PPR repeat family)	LOC_Os12g01850.1	AT2G29760.1	pentatricopeptide, putative, expressed	NA	NA	NA
JreChr06G11626	6	28443466	28833572	28777279	28781795	1	0	0	1	PF05542(Protein of unknown function (DUF760))	LOC_Os03g41080.1	AT2G14910.1	seed maturation protein PM23, putative, expressed	NA	NA	NA
JreChr06G11628	6	28443466	28833572	28804056	28804634	1	0	0	1	NA	LOC_Os12g39220.1	AT1G24625.1	ZOS3-07 - C2H2 zinc finger protein, expressed	NA	NA	NA
JreChr06G11629	6	28443466	28833572	28804056	28810966	1	0	0	1	NA	LOC_Os12g39220.1	AT1G24625.1	ZOS3-07 - C2H2 zinc finger protein, expressed	NA	NA	NA
JreChr06G11630	6	28443466	28833572	28812047	28812415	1	0	0	1	PF05347(Complex 1 protein (LYR family))	LOC_Os01g24020.1	AT3G19508.1	expressed protein	NA	NA	NA
JreChr06G11632	6	28443466	28833572	28817195	28818590	1	0	0	1	PF00201(UDP-glucoronosyl and UDP-glucosyl transferase)	LOC_Os02g09510.1	AT4G15480.1	limonoid UDP-glucosyltransferase, putative, expressed	NA	NA	NA
JreChr06G11633	6	28443466	28833572	28821715	28823247	1	0	0	1	PF00201(UDP-glucoronosyl and UDP-glucosyl transferase)	LOC_Os02g09510.1	AT4G15480.1	limonoid UDP-glucosyltransferase, putative, expressed	NA	NA	NA
JreChr06G11634	6	28443466	28833572	28831874	28832197	1	0	0	1	NA	NA	NA	NA	NA	NA	NA
JreChr06G11577	6	28443466	28833572	28449922	28452167	1	0	0	1	PF00107(Zinc-binding dehydrogenase)|PF08240(Alcohol dehydrogenase GroES-like domain)	LOC_Os02g09490.1	AT3G19450.1	dehydrogenase, putative, expressed	NA	NA	OsCAD2|&quot;culm stiffness, culm strength, lignin concentrations of cell walls &quot;
JreChr06G11627	6	28443466	28833572	28788304	28796014	1	0	0	1	PF00046(Homeobox domain)|PF00628(PHD-finger)	LOC_Os06g12400.1	AT3G19510.1	Homeobox domain containing protein, expressed	NA	NA	HOX1a|Elongation of uppermost internode. Gibberellin sensitivity.
JreChr06G11631	6	28443466	28833572	28814618	28816129	1	0	0	1	NA	LOC_Os04g41570.2	AT3G19500.1	ethylene-responsive protein related, putative, expressed	NA	NA	OsbHLH65|defense resistance against rice blast
JreChr06G11601	6	28580000	28690001	28583892	28587156	1	1	0	2	NA	LOC_Os01g68040.1	AT3G19640.1	CorA-like magnesium transporter protein, putative, expressed	NA	NA	NA
JreChr06G11602	6	28580000	28690001	28590473	28591461	1	1	0	2	NA	NA	AT4G33800.1	expressed protein	NA	NA	NA
JreChr06G11603	6	28580000	28690001	28600062	28601645	1	1	0	2	PF00134(Cyclin, N-terminal domain)|PF02984(Cyclin, C-terminal domain)	LOC_Os09g29100.1	AT1G70210.1	cyclin, putative, expressed	cycd1;1|During germination, the onset of cell proliferation in root tips is significantly delayed and the overall numbers of dividing cells are reduced. The delay in cell cycle activation is linked to delayed radicle emergence.	NA	NA
JreChr06G11604	6	28580000	28690001	28603174	28608846	1	1	0	2	PF00860(Permease family)	LOC_Os02g50820.1	AT1G49960.1	nucleobase-ascorbate transporter, putative, expressed	NA	NA	NA
JreChr06G11605	6	28580000	28690001	28632441	28634668	1	1	0	2	PF01583(Adenylylsulphate kinase)	LOC_Os07g38560.1	AT3G03900.1	adenylyl-sulfate kinase, putative, expressed	NA	NA	NA
JreChr06G11606	6	28580000	28690001	28649602	28651382	1	1	0	2	PF00010(Helix-loop-helix DNA-binding domain)	LOC_Os03g10770.1	AT4G33880.1	helix-loop-helix DNA-binding domain containing protein, expressed	NA	NA	NA
JreChr06G11608	6	28580000	28690001	28663552	28667679	1	1	0	2	PF00400(WD domain, G-beta repeat)	LOC_Os03g33580.1	AT3G19590.1	mitotic checkpoint protein, putative, expressed	NA	NA	NA
JreChr06G11609	6	28580000	28690001	28675689	28676474	1	1	0	2	PF13912(C2H2-type zinc finger)	LOC_Os03g55540.1	AT1G27730.1	ZOS12-09 - C2H2 zinc finger protein, expressed	NA	NA	NA
JreChr07G10611	7	2007591	2117592	2065171	2066827	1	0	0	1	PF00098(Zinc knuckle)	LOC_Os08g34230.1	NA	NA	NA	NA	NA
JreChr07G10622	7	2007591	2117592	2085627	2086361	1	0	0	1	NA	NA	AT1G10710.1	NA	NA	NA	NA
JreChr07G10634	7	2007591	2117592	2109609	2109806	1	0	0	1	NA	NA	NA	NA	NA	NA	NA
JreChr07G12475	7	3817599	3997601	3828067	3832502	1	0	0	1	NA	LOC_Os01g14790.1	AT1G57540.1	expressed protein	NA	NA	NA
JreChr07G12476	7	3817599	3997601	3836878	3840603	1	0	0	1	PF00026(Eukaryotic aspartyl protease)|PF03489(Saposin-like type B, region 2)|PF05184(Saposin-like type B, region 1)	LOC_Os01g18630.1	AT1G11910.1	aspartic proteinase oryzasin-1 precursor, putative, expressed	NA	NA	NA
JreChr07G12478	7	3817599	3997601	3852269	3852571	1	0	0	1	NA	NA	NA	NA	NA	NA	NA
JreChr07G12479	7	3817599	3997601	3875259	3875498	1	0	0	1	NA	NA	NA	NA	NA	NA	NA
JreChr07G12480	7	3817599	3997601	3882978	3883313	1	0	0	1	NA	NA	NA	NA	NA	NA	NA
JreChr07G12481	7	3817599	3997601	3890714	3891299	1	0	0	1	NA	NA	NA	NA	NA	NA	NA
JreChr07G12482	7	3817599	3997601	3899122	3899364	1	0	0	1	NA	NA	NA	NA	NA	NA	NA
JreChr07G12483	7	3817599	3997601	3904420	3907695	1	0	0	1	PF08491(Squalene epoxidase)|PF13450(NAD(P)-binding Rossmann-like domain)	LOC_Os03g12910.1	AT4G37760.1	squalene monooxygenase, putative, expressed	NA	NA	NA
JreChr07G12484	7	3817599	3997601	3908985	3911194	1	0	0	1	PF01535(PPR repeat)|PF12854(PPR repeat)|PF13041(PPR repeat family)	LOC_Os02g07050.1	AT3G49740.1	pentatricopeptide, putative, expressed	NA	NA	NA
JreChr07G12485	7	3817599	3997601	3912093	3914117	1	0	0	1	PF01535(PPR repeat)|PF12854(PPR repeat)|PF13041(PPR repeat family)	LOC_Os03g51840.1	AT5G65820.1	PPR repeat containing protein, expressed	NA	NA	NA
JreChr07G12486	7	3817599	3997601	3914477	3914734	1	0	0	1	NA	NA	NA	NA	NA	NA	NA
JreChr07G12487	7	3817599	3997601	3914876	3918868	1	0	0	1	PF01595(Domain of unknown function DUF21)	LOC_Os03g47120.1	AT2G14520.1	CBS domain containing protein, expressed	NA	NA	NA
JreChr07G12490	7	3817599	3997601	3963184	3965576	1	0	0	1	PF00564(PB1 domain)|PF03108(MuDR family transposase)|PF04434(SWIM zinc finger)|PF10551(MULE transposase domain)	ChrUn.fgenesh.mRNA.23	AT1G64260.1	expressed protein	NA	NA	NA
JreChr07G12491	7	3817599	3997601	3972247	3973728	1	0	0	1	PF00266(Aminotransferase class-V)	LOC_Os01g18640.1	AT5G26600.2	aminotransferase, putative, expressed	NA	NA	NA
JreChr07G12492	7	3817599	3997601	3988096	3989451	1	0	0	1	PF00266(Aminotransferase class-V)	LOC_Os01g18640.1	AT5G26600.2	aminotransferase, putative, expressed	NA	NA	NA
JreChr07G12609	7	5147605	5207606	5171570	5172954	1	0	0	1	NA	NA	NA	NA	NA	NA	NA
JreChr07G12610	7	5147605	5207606	5176648	5177183	1	0	0	1	NA	NA	NA	NA	NA	NA	NA
JreChr07G12611	7	5147605	5207606	5181296	5181679	1	0	0	1	NA	NA	NA	NA	NA	NA	NA
JreChr07G12612	7	5147605	5207606	5183221	5186449	1	0	0	1	PF13963(Transposase-associated domain)	LOC_Os07g33300.2	NA	NA	NA	NA	NA
JreChr07G12613	7	5147605	5207606	5203338	5205176	1	0	0	1	PF00069(Protein kinase domain)|PF00139(Legume lectin domain)	LOC_Os01g57100.1	AT5G10530.1	expressed protein	CS2979|morphological phenotype similar to wt; resistant to kanamycin	NA	NA
JreChr07G12717	7	6627612	6747613	6642515	6643051	1	0	0	1	NA	NA	NA	NA	NA	NA	NA
JreChr07G12719	7	6627612	6747613	6657898	6658287	1	0	0	1	NA	NA	NA	NA	NA	NA	NA
JreChr07G12721	7	6627612	6747613	6673627	6676260	1	0	0	1	PF03492(SAM dependent carboxyl methyltransferase)	LOC_Os06g13350.1	AT3G11480.1	SAM dependent carboxyl methyltransferase, putative, expressed	NA	NA	NA
JreChr07G12722	7	6627612	6747613	6731049	6736228	1	0	0	1	PF03492(SAM dependent carboxyl methyltransferase)	LOC_Os02g48770.1	AT5G66430.1	SAM dependent carboxyl methyltransferase, putative, expressed	NA	NA	NA
JreChr07G12724	7	6627612	6747613	6740391	6741250	1	0	0	1	NA	NA	NA	NA	NA	NA	NA
JreChr07G12725	7	6627612	6747613	6741389	6741625	1	0	0	1	NA	NA	NA	NA	NA	NA	NA
JreChr07G10377	7	16450000	16550001	16471844	16479172	0	0	1	1	PF00072(Response regulator receiver domain)|PF01590(GAF domain)	LOC_Os04g08740.1	AT3G04580.1	ethylene receptor, putative, expressed	CS8053|ethylene insensitive.	NA	etr2|Flowering time. Ethylene sensitivity. Stem starch content.
JreChr07G10373	7	16450000	16550001	16459743	16460078	0	0	1	1	NA	NA	NA	NA	NA	NA	NA
JreChr07G10375	7	16450000	16550001	16462880	16463301	0	0	1	1	NA	NA	NA	NA	NA	NA	NA
JreChr07G10378	7	16450000	16550001	16482401	16496104	0	0	1	1	PF03479(Domain of unknown function (DUF296))	LOC_Os10g42230.2	AT3G04590.2	AT hook motif domain containing protein, expressed	NA	NA	NA
JreChr07G10379	7	16450000	16550001	16501801	16502214	0	0	1	1	NA	NA	NA	NA	NA	NA	NA
JreChr07G10380	7	16450000	16550001	16511877	16512476	0	0	1	1	NA	LOC_Os05g08854.1	AT5G57060.1	expressed protein	NA	NA	NA
JreChr07G10381	7	16450000	16550001	16513222	16516855	0	0	1	1	NA	LOC_Os07g08820.1	AT2G14045.1	C-Myc-binding protein, putative, expressed	NA	NA	NA
JreChr07G10550	7	19457670	19677672	19462084	19462239	1	0	0	1	NA	NA	AT5G24580.1	heavy metal-associated domain containing protein, expressed	NA	NA	NA
JreChr07G10553	7	19457670	19677672	19599441	19599786	1	0	0	1	NA	NA	NA	NA	NA	NA	NA
JreChr07G10554	7	19457670	19677672	19634887	19636337	1	0	0	1	PF00069(Protein kinase domain)	LOC_Os01g19160.1	AT4G08850.1	receptor-like protein kinase precursor, putative, expressed	NA	NA	NA
JreChr07G10555	7	19457670	19677672	19655041	19655790	1	0	0	1	PF00403(Heavy-metal-associated domain)	LOC_Os03g64340.1	AT5G24580.1	heavy metal-associated domain containing protein, expressed	NA	NA	NA
JreChr07G10556	7	19457670	19677672	19658556	19659521	1	0	0	1	PF08263(Leucine rich repeat N-terminal domain)|PF13855(Leucine rich repeat)	LOC_Os02g06600.1	AT4G08850.1	receptor-like protein kinase precursor, putative, expressed	NA	NA	NA
JreChr07G10552	7	19457670	19677672	19483310	19483671	1	0	0	1	PF03405(Fatty acid desaturase)	LOC_Os01g69080.1	AT3G02630.1	acyl-desaturase, chloroplast precursor, putative, expressed	NA	NA	OsSSI2|Resistance to Magnaporthe grisea and Xanthomonas oryzae pv. oryzae. Spotted leaf. Growth retardation.
JreChr07G10837	7	23760000	23900001	23763491	23763706	0	1	0	1	NA	NA	NA	NA	NA	NA	NA
JreChr07G10838	7	23760000	23900001	23769663	23769965	0	1	0	1	NA	NA	NA	NA	NA	NA	NA
JreChr07G10840	7	23760000	23900001	23776150	23776656	0	1	0	1	NA	NA	NA	NA	NA	NA	NA
JreChr07G10841	7	23760000	23900001	23776850	23777311	0	1	0	1	NA	NA	AT2G32080.1	PUR ALPHA-1, putative, expressed	NA	NA	NA
JreChr07G10842	7	23760000	23900001	23778192	23779523	0	1	0	1	PF02338(OTU-like cysteine protease)	LOC_Os04g52850.1	AT3G62940.2	OTU-like cysteine protease family protein, putative, expressed	NA	NA	NA
JreChr07G10843	7	23760000	23900001	23782589	23782900	0	1	0	1	PF00462(Glutaredoxin)	LOC_Os01g27140.1	AT1G03020.1	expressed protein	NA	NA	NA
JreChr07G10844	7	23760000	23900001	23811302	23811607	0	1	0	1	NA	LOC_Os12g35330.1	AT1G03020.1	expressed protein	NA	NA	NA
JreChr07G10845	7	23760000	23900001	23823025	23823360	0	1	0	1	NA	NA	NA	NA	NA	NA	NA
JreChr07G10846	7	23760000	23900001	23823364	23823708	0	1	0	1	NA	NA	NA	NA	NA	NA	NA
JreChr07G10847	7	23760000	23900001	23825824	23826132	0	1	0	1	PF00462(Glutaredoxin)	LOC_Os12g35330.1	AT3G62930.1	OsGrx_C7 - glutaredoxin subgroup III, expressed	NA	NA	NA
JreChr07G10848	7	23760000	23900001	23867165	23867485	0	1	0	1	PF00462(Glutaredoxin)	LOC_Os12g35330.1	AT3G62930.1	OsGrx_C7 - glutaredoxin subgroup III, expressed	NA	NA	NA
JreChr07G10849	7	23760000	23900001	23874813	23882140	0	1	0	1	PF00651(BTB/POZ domain)|PF03000(NPH3 family)	LOC_Os03g22600.1	AT1G03010.1	BTBN6 - Bric-a-Brac, Tramtrack, Broad Complex BTB domain with non-phototropic hypocotyl 3 NPH3 and coiled-coil domains, expressed	NA	NA	NA
JreChr07G10850	7	23760000	23900001	23886700	23890358	0	1	0	1	PF00400(WD domain, G-beta repeat)	LOC_Os02g11830.2	AT1G52360.2	coatomer subunit beta, putative, expressed	NA	NA	NA
JreChr07G10852	7	23760000	23900001	23892935	23896785	0	1	0	1	PF00642(Zinc finger C-x8-C-x5-C-x3-H type (and similar))	LOC_Os01g15460.1	AT2G47850.1	zinc finger C-x8-C-x5-C-x3-H type family protein, expressed	NA	NA	NA
JreChr07G12266	7	35637743	35747744	35648591	35648815	1	0	0	1	NA	NA	NA	NA	NA	NA	NA
JreChr07G12267	7	35637743	35747744	35658085	35660247	1	0	0	1	PF00067(Cytochrome P450)	LOC_Os09g10340.1	AT3G48270.1	cytochrome P450, putative, expressed	NA	NA	NA
JreChr07G12268	7	35637743	35747744	35672012	35674973	1	0	0	1	PF00067(Cytochrome P450)	LOC_Os09g10340.1	AT3G48270.1	cytochrome P450, putative, expressed	NA	NA	NA
JreChr07G12269	7	35637743	35747744	35688289	35691785	1	0	0	1	PF00069(Protein kinase domain)	LOC_Os12g27520.1	AT4G24740.1	serine/threonine-protein kinase AFC2, putative, expressed	NA	NA	NA
JreChr07G12271	7	35637743	35747744	35708535	35709267	1	0	0	1	PF00847(AP2 domain)	LOC_Os02g10760.1	AT5G25390.2	AP2 domain containing protein, expressed	NA	NA	NA
JreChr07G12272	7	35637743	35747744	35711060	35718168	1	0	0	1	PF00168(C2 domain)|PF00614(Phospholipase D Active site motif)|PF12357(Phospholipase D C terminal)	LOC_Os01g07760.2	AT1G52570.1	phospholipase D, putative, expressed	NA	NA	OsPLDα1|Salinity tolerance in suspension-cultured cells.
JreChr07G12273	7	35637743	35747744	35727357	35729691	1	0	0	1	PF00614(Phospholipase D Active site motif)|PF12357(Phospholipase D C terminal)	LOC_Os01g07760.2	AT1G52570.1	phospholipase D, putative, expressed	NA	NA	OsPLDα1|Salinity tolerance in suspension-cultured cells.
JreChr08G11547	8	3038755	3098745	3058765	3078952	1	0	0	1	PF00013(KH domain)|PF01068(ATP dependent DNA ligase domain)|PF04675(DNA ligase N terminus)|PF04679(ATP dependent DNA ligase C terminal region)|PF16589(BRCT domain, a BRCA1 C-terminus domain)	LOC_Os10g41440.1	AT5G57160.1	DNA ligase I, ATP-dependent family protein, expressed	atlig6-1 atlig4-5|Delayed seed germination- even greater than in atlig6-1 alone.	NA	NA
JreChr08G11584	8	3038755	3098745	3084173	3091562	1	0	0	1	PF00628(PHD-finger)|PF01448(ELM2 domain)	LOC_Os04g34720.2	AT2G19260.1	PHD-finger domain containing protein, putative, expressed	NA	NA	NA
JreChr08G11586	8	3038755	3098745	3085176	3090457	1	0	0	1	PF00628(PHD-finger)|PF01448(ELM2 domain)	LOC_Os04g34720.2	AT2G19260.1	PHD-finger domain containing protein, putative, expressed	NA	NA	NA
JreChr08G11598	8	3038755	3098745	3094123	3097435	1	0	0	1	PF00046(Homeobox domain)	LOC_Os02g05450.1	AT4G29940.1	Homeobox domain containing protein, expressed	NA	NA	NA
JreChr08G11539	8	3038755	3098745	3052643	3056842	1	0	0	1	PF00010(Helix-loop-helix DNA-binding domain)	LOC_Os04g23550.1	AT5G57150.4	basic helix-loop-helix family protein, putative, expressed	NA	NA	RERJ1|Dwarfism. JA sensitivity during seedling stage.
JreChr08G11752	8	4248405	4278403	4258535	4264399	1	0	0	1	PF05057(Putative serine esterase (DUF676))	LOC_Os02g43850.1	AT5G51180.1	serine esterase family protein, putative, expressed	NA	NA	NA
JreChr08G11753	8	4248405	4278403	4265884	4266603	1	0	0	1	PF00847(AP2 domain)	LOC_Os04g46240.1	AT5G07580.1	AP2 domain containing protein, expressed	NA	NA	NA
JreChr08G11754	8	4248405	4278403	4270614	4271459	1	0	0	1	PF00847(AP2 domain)	LOC_Os02g43820.1	AT5G51190.1	AP2 domain containing protein, expressed	NA	NA	NA
JreChr08G12056	8	6907636	7077593	6930273	6930969	1	0	0	1	NA	NA	NA	NA	NA	NA	NA
JreChr08G12058	8	6907636	7077593	6950645	6951598	1	0	0	1	NA	NA	NA	NA	NA	NA	NA
JreChr08G12059	8	6907636	7077593	6953075	6953833	1	0	0	1	NA	NA	NA	NA	NA	NA	NA
JreChr08G12060	8	6907636	7077593	6958103	6968693	1	0	0	1	PF00612(IQ calmodulin-binding motif)|PF13178(Protein of unknown function (DUF4005))	LOC_Os04g56740.1	AT1G19870.1	IQ calmodulin-binding motif family protein, putative, expressed	NA	NA	NA
JreChr08G12061	8	6907636	7077593	6974176	6976170	1	0	0	1	NA	LOC_Os04g56750.1	AT1G19860.1	zinc finger C-x8-C-x5-C-x3-H type family protein, expressed	NA	NA	NA
JreChr08G12062	8	6907636	7077593	6986019	6990109	1	0	0	1	PF00270(DEAD/DEAH box helicase)|PF00271(Helicase conserved C-terminal domain)|PF00575(S1 RNA binding domain)|PF04408(Helicase associated domain (HA2))|PF07717(Oligonucleotide/oligosaccharide-binding (OB)-fold)	LOC_Os02g19860.1	AT3G26560.1	pre-mRNA-splicing factor ATP-dependent RNA helicase, putative, expressed	NA	NA	NA
JreChr08G12063	8	6907636	7077593	6995903	6996608	1	0	0	1	NA	NA	AT3G12100.1	cation efflux family protein, putative, expressed	NA	NA	NA
JreChr08G12064	8	6907636	7077593	7053063	7057905	1	0	0	1	PF05911(Filament-like plant protein, long coiled-coil)	LOC_Os03g14250.1	AT1G19835.1	plant protein of unknown function DUF869 domain containing protein, expressed	NA	NA	NA
JreChr08G12066	8	6907636	7077593	7072579	7076252	1	0	0	1	PF01747(ATP-sulfurylase)|PF14306(PUA-like domain)	LOC_Os04g02050.1	AT1G19920.1	bifunctional 3-phosphoadenosine 5-phosphosulfate synthetase, putative, expressed	NA	NA	NA
JreChr08G12067	8	6907636	7077593	7072579	7076366	1	0	0	1	PF01747(ATP-sulfurylase)|PF14306(PUA-like domain)	LOC_Os04g02050.1	AT1G19920.1	bifunctional 3-phosphoadenosine 5-phosphosulfate synthetase, putative, expressed	NA	NA	NA
JreChr08G10378	8	14555423	14625409	14578889	14579524	1	0	0	1	PF00183(Hsp90 protein)	LOC_Os04g01740.1	AT1G52640.1	pentatricopeptide, putative, expressed	NA	NA	NA
JreChr08G10379	8	14555423	14625409	14579563	14580063	1	0	0	1	NA	NA	NA	NA	NA	NA	NA
JreChr08G10381	8	14555423	14625409	14616472	14617137	1	0	0	1	PF14223(gag-polypeptide of LTR copia-type)	NA	NA	NA	NA	NA	NA
JreChr08G10382	8	14555423	14625409	14621473	14622579	1	0	0	1	NA	NA	AT3G18670.1	ankyrin repeat-containing protein, putative, expressed	NA	NA	NA
JreChr08G10409	8	15015290	15095273	15017815	15018512	1	0	0	1	NA	NA	NA	NA	NA	NA	NA
JreChr08G10410	8	15015290	15095273	15056139	15056706	1	0	0	1	NA	NA	NA	NA	NA	NA	NA
JreChr08G10412	8	15015290	15095273	15061776	15062473	1	0	0	1	NA	NA	NA	NA	NA	NA	NA
JreChr08G10532	8	17404598	17474585	17416883	17417855	1	0	0	1	NA	NA	NA	NA	NA	NA	NA
JreChr08G10628	8	19374028	19474006	19418295	19418808	1	0	0	1	NA	NA	NA	NA	NA	NA	NA
JreChr08G10631	8	19374028	19474006	19449781	19450527	1	0	0	1	PF08263(Leucine rich repeat N-terminal domain)|PF13855(Leucine rich repeat)	LOC_Os06g16070.1	AT5G20480.1	receptor kinase, putative, expressed	SALK_068675|More susceptible to Agobacterium tumefaciens.	NA	NA
JreChr08G10632	8	19374028	19474006	19449781	19456623	1	0	0	1	PF00069(Protein kinase domain)|PF00560(Leucine Rich Repeat)|PF08263(Leucine rich repeat N-terminal domain)|PF13516(Leucine Rich repeat)|PF13855(Leucine rich repeat)	LOC_Os11g47180.1	AT3G47570.1	receptor kinase, putative, expressed	NA	NA	NA
JreChr08G10633	8	19374028	19474006	19467730	19468929	1	0	0	1	PF00004(ATPase family associated with various cellular activities (AAA))|PF14363(Domain associated at C-terminal with AAA)	LOC_Os12g24320.1	AT5G40010.1	ATPase 3, putative, expressed	NA	NA	NA
JreChr08G10639	8	19520000	19750001	19569879	19574096	1	0	1	2	PF00004(ATPase family associated with various cellular activities (AAA))	LOC_Os12g44190.1	AT3G28580.1	ATPase 3, putative, expressed	NA	NA	NA
JreChr08G10641	8	19520000	19750001	19590961	19591544	1	0	1	2	NA	NA	NA	NA	NA	NA	NA
JreChr08G10637	8	19520000	19750001	19531141	19532271	0	0	1	1	PF00069(Protein kinase domain)|PF00560(Leucine Rich Repeat)	LOC_Os01g49920.1	AT5G20480.1	receptor kinase, putative, expressed	SALK_068675|More susceptible to Agobacterium tumefaciens.	NA	NA
JreChr08G10638	8	19520000	19750001	19546005	19546238	0	0	1	1	NA	NA	NA	NA	NA	NA	NA
JreChr08G10642	8	19520000	19750001	19601423	19604682	0	0	1	1	PF00083(Sugar (and other) transporter)	LOC_Os07g01560.1	AT3G19940.1	transporter family protein, putative, expressed	stp10-1|No visible phenotype.	NA	NA
JreChr08G10643	8	19520000	19750001	19611125	19617389	0	0	1	1	PF00481(Protein phosphatase 2C)	LOC_Os02g13100.1	AT5G26010.1	protein phosphatase 2C, putative, expressed	NA	NA	NA
JreChr08G10644	8	19520000	19750001	19619325	19640899	0	0	1	1	PF00382(Transcription factor TFIIB repeat)|PF07741(Brf1-like TBP-binding domain)	LOC_Os05g23940.1	AT3G09360.1	transcription initiation factor IIB, putative, expressed	NA	NA	NA
JreChr08G10645	8	19520000	19750001	19673822	19710047	0	0	1	1	PF08767(CRM1 C terminal)	LOC_Os10g33710.1	AT3G04490.1	expressed protein	NA	NA	NA
JreChr08G10647	8	19520000	19750001	19716199	19716809	0	0	1	1	NA	NA	NA	NA	NA	NA	NA
JreChr08G10648	8	19520000	19750001	19720913	19721065	0	0	1	1	NA	NA	NA	NA	NA	NA	NA
JreChr08G10649	8	19520000	19750001	19727343	19727959	0	0	1	1	NA	NA	NA	NA	NA	NA	NA
JreChr08G10650	8	19520000	19750001	19735539	19736553	0	0	1	1	NA	NA	NA	NA	NA	NA	NA
JreChr08G10815	8	22443140	22513127	22481950	22482475	1	0	0	1	NA	NA	NA	NA	NA	NA	NA
JreChr08G10816	8	22443140	22513127	22484975	22485694	1	0	0	1	PF13947(Wall-associated receptor kinase galacturonan-binding)	LOC_Os01g02590.1	AT1G18390.2	OsWAK10d - OsWAK receptor-like cytoplasmic kinase OsWAK-RLCK, expressed	lrk10l1-2/lrk10l1-2|Flowers 3 days later than wild type. Hypersensitive to drought stress. Decreased sensitivity to ABA treatment during germination.	NA	NA
JreChr08G10817	8	22443140	22513127	22488637	22490417	1	0	0	1	NA	NA	NA	NA	NA	NA	NA
JreChr08G10849	8	22923001	23152942	22925372	22925638	1	0	0	1	NA	NA	NA	NA	NA	NA	NA
JreChr08G10850	8	22923001	23152942	22928477	22929376	1	0	0	1	PF05910(Plant protein of unknown function (DUF868))	LOC_Os03g59200.1	AT5G28150.1	expressed protein	NA	NA	NA
JreChr08G10851	8	22923001	23152942	22947911	22948639	1	0	0	1	PF13947(Wall-associated receptor kinase galacturonan-binding)	LOC_Os01g02590.1	AT1G18390.2	OsWAK10d - OsWAK receptor-like cytoplasmic kinase OsWAK-RLCK, expressed	lrk10l1-2/lrk10l1-2|Flowers 3 days later than wild type. Hypersensitive to drought stress. Decreased sensitivity to ABA treatment during germination.	NA	NA
JreChr08G10854	8	22923001	23152942	22977069	22977787	1	0	0	1	NA	NA	NA	NA	NA	NA	NA
JreChr08G10855	8	22923001	23152942	23011500	23016723	1	0	0	1	NA	NA	NA	NA	NA	NA	NA
JreChr08G10856	8	22923001	23152942	23028722	23029486	1	0	0	1	PF13947(Wall-associated receptor kinase galacturonan-binding)	LOC_Os01g02590.1	AT1G18390.2	OsWAK10d - OsWAK receptor-like cytoplasmic kinase OsWAK-RLCK, expressed	lrk10l1-2/lrk10l1-2|Flowers 3 days later than wild type. Hypersensitive to drought stress. Decreased sensitivity to ABA treatment during germination.	NA	NA
JreChr08G10858	8	22923001	23152942	23033532	23034265	1	0	0	1	NA	NA	NA	NA	NA	NA	NA
JreChr08G10859	8	22923001	23152942	23044811	23045088	1	0	0	1	NA	NA	NA	NA	NA	NA	NA
JreChr08G10861	8	22923001	23152942	23057906	23058428	1	0	0	1	NA	NA	NA	NA	NA	NA	NA
JreChr08G10862	8	22923001	23152942	23058668	23059129	1	0	0	1	NA	NA	AT1G51950.1	OsIAA7 - Auxin-responsive Aux/IAA gene family member, expressed	NA	NA	NA
JreChr08G10863	8	22923001	23152942	23059438	23059893	1	0	0	1	NA	NA	NA	NA	NA	NA	NA
JreChr08G10864	8	22923001	23152942	23061466	23062172	1	0	0	1	NA	NA	NA	NA	NA	NA	NA
JreChr08G10865	8	22923001	23152942	23080590	23087570	1	0	0	1	PF00749(tRNA synthetases class I (E and Q), catalytic domain)|PF03950(tRNA synthetases class I (E and Q), anti-codon binding domain)	LOC_Os10g22380.1	AT5G26710.1	glutamyl-tRNA synthetase, cytoplasmic, putative, expressed	NA	NA	NA
JreChr08G10866	8	22923001	23152942	23096267	23100841	1	0	0	1	PF00248(Aldo/keto reductase family)	LOC_Os10g28320.1	AT1G60710.1	oxidoreductase, aldo/keto reductase family protein, putative, expressed	NA	NA	NA
JreChr08G10867	8	22923001	23152942	23102700	23102955	1	0	0	1	NA	LOC_Os10g28320.1	NA	NA	NA	NA	NA
JreChr08G10868	8	22923001	23152942	23105500	23112311	1	0	0	1	PF00248(Aldo/keto reductase family)	LOC_Os01g43090.1	AT1G60680.1	oxidoreductase, aldo/keto reductase family protein, putative, expressed	NA	NA	NA
JreChr08G10869	8	22923001	23152942	23119458	23126152	1	0	0	1	PF06201(PITH domain)	LOC_Os03g58130.1	AT3G04780.1	thioredoxin, putative, expressed	NA	NA	NA
JreChr08G10870	8	22923001	23152942	23142862	23144937	1	0	0	1	NA	LOC_Os03g06580.4	AT4G14746.1	MTN26L2 - MtN26 family protein precursor, expressed	NA	NA	NA
JreChr08G11184	8	26581943	27251756	26587093	26587710	1	0	0	1	PF13456(Reverse transcriptase-like)	LOC_Os02g06100.1	AT2G02650.1	RNA-directed DNA polymerase, putative, expressed	NA	NA	NA
JreChr08G11185	8	26581943	27251756	26591212	26592600	1	0	0	1	PF08263(Leucine rich repeat N-terminal domain)|PF13516(Leucine Rich repeat)|PF13855(Leucine rich repeat)	LOC_Os01g04070.1	AT3G28890.1	NL0E, putative, expressed	CS65487|No visible phenotype.	NA	NA
JreChr08G11186	8	26581943	27251756	26622963	26625749	1	0	0	1	PF08263(Leucine rich repeat N-terminal domain)|PF12799(Leucine Rich repeats (2 copies))|PF13516(Leucine Rich repeat)|PF13855(Leucine rich repeat)	LOC_Os07g04190.1	AT5G65700.1	receptor protein kinase CLAVATA1 precursor, putative, expressed	bam1-3 bam2-3|Reduced shoot meristem size.	NA	NA
JreChr08G11187	8	26581943	27251756	26634281	26634947	1	0	0	1	NA	NA	AT5G41980.1	hypothetical protein	NA	NA	NA
JreChr08G11188	8	26581943	27251756	26638454	26641343	1	0	0	1	PF00560(Leucine Rich Repeat)|PF08263(Leucine rich repeat N-terminal domain)|PF13855(Leucine rich repeat)	LOC_Os07g04190.1	AT5G65700.1	receptor protein kinase CLAVATA1 precursor, putative, expressed	bam1-3 bam2-3|Reduced shoot meristem size.	NA	NA
JreChr08G11189	8	26581943	27251756	26652632	26653411	1	0	0	1	PF13855(Leucine rich repeat)	LOC_Os01g04070.1	AT2G33030.1	verticillium wilt disease resistance protein, putative, expressed	CS65459|No visible phenotype.	NA	NA
JreChr08G11190	8	26581943	27251756	26655882	26656226	1	0	0	1	NA	NA	NA	NA	NA	NA	NA
JreChr08G11191	8	26581943	27251756	26663493	26663804	1	0	0	1	NA	NA	NA	NA	NA	NA	NA
JreChr08G11192	8	26581943	27251756	26684736	26684924	1	0	0	1	NA	NA	NA	NA	NA	NA	NA
JreChr08G11193	8	26581943	27251756	26708967	26709815	1	0	0	1	PF13516(Leucine Rich repeat)|PF13855(Leucine rich repeat)	LOC_Os07g04190.1	AT3G49670.1	receptor protein kinase CLAVATA1 precursor, putative, expressed	bam2-3|No visible phenotype.	NA	NA
JreChr08G11194	8	26581943	27251756	26719329	26719661	1	0	0	1	NA	NA	NA	NA	NA	NA	NA
JreChr08G11195	8	26581943	27251756	26734675	26736738	1	0	0	1	PF08263(Leucine rich repeat N-terminal domain)|PF13516(Leucine Rich repeat)|PF13855(Leucine rich repeat)	LOC_Os01g04070.1	AT3G28890.1	NL0E, putative, expressed	CS65487|No visible phenotype.	NA	NA
JreChr08G11196	8	26581943	27251756	26748622	26748864	1	0	0	1	NA	NA	NA	NA	NA	NA	NA
JreChr08G11197	8	26581943	27251756	26762647	26762979	1	0	0	1	NA	NA	NA	NA	NA	NA	NA
JreChr08G11198	8	26581943	27251756	26777269	26779332	1	0	0	1	PF08263(Leucine rich repeat N-terminal domain)|PF13516(Leucine Rich repeat)|PF13855(Leucine rich repeat)	LOC_Os06g04830.1	AT3G28890.1	NL0E, putative, expressed	CS65487|No visible phenotype.	NA	NA
JreChr08G11199	8	26581943	27251756	26799574	26802968	1	0	0	1	PF00560(Leucine Rich Repeat)|PF08263(Leucine rich repeat N-terminal domain)|PF12799(Leucine Rich repeats (2 copies))|PF13516(Leucine Rich repeat)|PF13855(Leucine rich repeat)	LOC_Os07g31500.1	AT3G49670.1	receptor protein kinase CLAVATA1 precursor, putative, expressed	bam2-3|No visible phenotype.	NA	NA
JreChr08G11201	8	26581943	27251756	26817238	26817465	1	0	0	1	NA	NA	NA	NA	NA	NA	NA
JreChr08G11202	8	26581943	27251756	26825225	26828074	1	0	0	1	PF00560(Leucine Rich Repeat)|PF08263(Leucine rich repeat N-terminal domain)|PF12799(Leucine Rich repeats (2 copies))|PF13516(Leucine Rich repeat)|PF13855(Leucine rich repeat)	LOC_Os07g04190.1	AT5G65700.1	receptor protein kinase CLAVATA1 precursor, putative, expressed	bam1-3 bam2-3|Reduced shoot meristem size.	NA	NA
JreChr08G11204	8	26581943	27251756	26840767	26841531	1	0	0	1	PF13855(Leucine rich repeat)	LOC_Os12g11860.1	AT3G05660.1	verticillium wilt disease resistance protein, putative, expressed	CS65473|No visible phenotype.	NA	NA
JreChr08G11205	8	26581943	27251756	26849577	26849938	1	0	0	1	NA	LOC_Os06g44540.1	AT1G73050.1	HOTHEAD precursor, putative, expressed	NA	NA	NA
JreChr08G11208	8	26581943	27251756	26871071	26871432	1	0	0	1	NA	LOC_Os06g44540.1	AT1G73050.1	HOTHEAD precursor, putative, expressed	NA	NA	NA
JreChr08G11209	8	26581943	27251756	26884848	26885219	1	0	0	1	NA	NA	NA	NA	NA	NA	NA
JreChr08G11210	8	26581943	27251756	26894374	26897447	1	0	0	1	PF08263(Leucine rich repeat N-terminal domain)|PF13855(Leucine rich repeat)	LOC_Os01g04070.1	AT5G40170.1	verticillium wilt disease resistance protein, putative, expressed	CS65502|No visible phenotype.	NA	NA
JreChr08G11211	8	26581943	27251756	26912247	26915462	1	0	0	1	PF00560(Leucine Rich Repeat)|PF08263(Leucine rich repeat N-terminal domain)|PF12799(Leucine Rich repeats (2 copies))|PF13516(Leucine Rich repeat)|PF13855(Leucine rich repeat)	LOC_Os12g11370.1	AT5G65700.1	receptor protein kinase CLAVATA1 precursor, putative, expressed	bam1-3 bam2-3|Reduced shoot meristem size.	NA	NA
JreChr08G11212	8	26581943	27251756	26920075	26920547	1	0	0	1	NA	NA	NA	NA	NA	NA	NA
JreChr08G11213	8	26581943	27251756	26925531	26925758	1	0	0	1	NA	NA	NA	NA	NA	NA	NA
JreChr08G11214	8	26581943	27251756	26928232	26930229	1	0	0	1	PF08263(Leucine rich repeat N-terminal domain)|PF13855(Leucine rich repeat)	LOC_Os01g04070.1	AT5G25910.1	receptor-like protein kinase 5 precursor, putative, expressed	CS65500|No visible phenotype.	NA	NA
JreChr08G11215	8	26581943	27251756	26933032	26933349	1	0	0	1	NA	NA	NA	NA	NA	NA	NA
JreChr08G11216	8	26581943	27251756	26961325	26961513	1	0	0	1	NA	NA	NA	NA	NA	NA	NA
JreChr08G11217	8	26581943	27251756	26965327	26968104	1	0	0	1	PF08263(Leucine rich repeat N-terminal domain)|PF12799(Leucine Rich repeats (2 copies))|PF13855(Leucine rich repeat)	LOC_Os07g04190.1	AT5G65700.1	receptor protein kinase CLAVATA1 precursor, putative, expressed	bam1-3 bam2-3|Reduced shoot meristem size.	NA	NA
JreChr08G11219	8	26581943	27251756	26971266	26971596	1	0	0	1	NA	NA	NA	NA	NA	NA	NA
JreChr08G11222	8	26581943	27251756	27016188	27020207	1	0	0	1	PF00056(lactate/malate dehydrogenase, NAD binding domain)|PF02866(lactate/malate dehydrogenase, alpha/beta C-terminal domain)	LOC_Os12g43630.1	AT2G22780.1	lactate/malate dehydrogenase, putative, expressed	pmdh1pmdh2|Some reduction in growth rate in the dark, resulting in shorter hypocotyls in the pmdh1pmdh2 double mutant. The double mutant germinated, but seedling growth was arrested unless exogenous sucrose was provided, however even then the double mutant remained appreciably smaller than the wild type	NA	NA
JreChr08G11223	8	26581943	27251756	27028362	27028710	1	0	0	1	NA	NA	NA	NA	NA	NA	NA
JreChr08G11224	8	26581943	27251756	27049137	27049343	1	0	0	1	NA	NA	NA	NA	NA	NA	NA
JreChr08G11227	8	26581943	27251756	27069021	27073492	1	0	0	1	PF01293(Phosphoenolpyruvate carboxykinase)	LOC_Os03g15050.1	AT5G65690.1	phosphoenolpyruvate carboxykinase, putative, expressed	NA	NA	NA
JreChr08G11228	8	26581943	27251756	27075456	27086114	1	0	0	1	NA	LOC_Os07g16140.1	AT3G49645.1	FAD binding protein, putative, expressed	NA	NA	NA
JreChr08G11229	8	26581943	27251756	27092476	27093951	1	0	0	1	PF00010(Helix-loop-helix DNA-binding domain)	LOC_Os03g51580.1	AT4G37850.1	helix-loop-helix DNA-binding domain containing protein, expressed	NA	NA	NA
JreChr08G11231	8	26581943	27251756	27112871	27114863	1	0	0	1	PF00010(Helix-loop-helix DNA-binding domain)	LOC_Os03g51580.1	AT4G37850.1	helix-loop-helix DNA-binding domain containing protein, expressed	NA	NA	NA
JreChr08G11233	8	26581943	27251756	27120948	27121565	1	0	0	1	PF13456(Reverse transcriptase-like)	LOC_Os02g06100.1	AT2G02650.1	RNA-directed DNA polymerase, putative, expressed	NA	NA	NA
JreChr08G11234	8	26581943	27251756	27122676	27123549	1	0	0	1	PF00314(Thaumatin family)	LOC_Os10g05660.1	AT4G38670.1	thaumatin, putative, expressed	NA	NA	NA
JreChr08G11235	8	26581943	27251756	27144327	27146421	1	0	0	1	NA	NA	NA	NA	NA	NA	NA
JreChr08G11237	8	26581943	27251756	27193755	27196103	1	0	0	1	PF08263(Leucine rich repeat N-terminal domain)|PF13855(Leucine rich repeat)	LOC_Os12g12130.1	AT3G28890.1	NL0E, putative, expressed	CS65487|No visible phenotype.	NA	NA
JreChr08G11238	8	26581943	27251756	27240087	27242234	1	0	0	1	NA	NA	NA	NA	NA	NA	NA
JreChr08G11239	8	26581943	27251756	27242281	27242947	1	0	0	1	NA	NA	NA	NA	NA	NA	NA
JreChr08G11203	8	26581943	27251756	26834115	26835175	1	0	0	1	PF08263(Leucine rich repeat N-terminal domain)|PF13855(Leucine rich repeat)	LOC_Os03g56270.1	AT3G49670.1	receptor protein kinase CLAVATA1 precursor, putative, expressed	bam2-3|No visible phenotype.	NA	NRRb|Flowering time.
JreChr08G11206	8	26581943	27251756	26859820	26863263	1	0	0	1	PF00560(Leucine Rich Repeat)|PF08263(Leucine rich repeat N-terminal domain)|PF12799(Leucine Rich repeats (2 copies))|PF13516(Leucine Rich repeat)|PF13855(Leucine rich repeat)	LOC_Os03g56270.1	AT5G65700.1	receptor protein kinase CLAVATA1 precursor, putative, expressed	bam1-3 bam2-3|Reduced shoot meristem size.	NA	NRRb|Flowering time.
JreChr08G11225	8	26581943	27251756	27054540	27056864	1	0	0	1	PF00092(von Willebrand factor type A domain)|PF17123(RING-like zinc finger)	LOC_Os04g01160.1	AT2G22680.1	zinc finger family protein, putative, expressed	NA	NA	SOR1|Root growth angle.
JreChr08G11220	8	26581943	27251756	26987762	26988704	1	0	0	1	PF00560(Leucine Rich Repeat)|PF08263(Leucine rich repeat N-terminal domain)|PF13516(Leucine Rich repeat)	LOC_Os03g56270.1	AT3G49670.1	receptor protein kinase CLAVATA1 precursor, putative, expressed	bam2-3|No visible phenotype.	NA	NRRb|Flowering time.
JreChr08G11221	8	26581943	27251756	27000186	27003719	1	0	0	1	PF00069(Protein kinase domain)|PF00560(Leucine Rich Repeat)|PF08263(Leucine rich repeat N-terminal domain)|PF12799(Leucine Rich repeats (2 copies))|PF13855(Leucine rich repeat)	LOC_Os03g56270.1	AT5G65700.1	receptor protein kinase CLAVATA1 precursor, putative, expressed	bam1-3 bam2-3|Reduced shoot meristem size.	NA	NRRb|Flowering time.
JreChr08G11336	8	28331436	28691339	28338657	28340140	1	0	0	1	PF02298(Plastocyanin-like domain)	LOC_Os03g59280.1	AT5G26330.1	plastocyanin-like domain containing protein, putative, expressed	NA	NA	NA
JreChr08G11337	8	28331436	28691339	28400231	28403793	1	0	0	1	PF08442(ATP-grasp domain)|PF16114(ATP citrate lyase citrate-binding)	LOC_Os12g37870.1	AT1G09430.1	ATP-grasp domain containing protein, expressed	NA	NA	NA
JreChr08G11338	8	28331436	28691339	28423351	28440603	1	0	0	1	PF04810(Sec23/Sec24 zinc finger)|PF04811(Sec23/Sec24 trunk domain)|PF04815(Sec23/Sec24 helical domain)|PF08033(Sec23/Sec24 beta-sandwich domain)	LOC_Os04g04020.1	AT3G07100.1	protein transport protein Sec24-like, putative, expressed	CS68909|Homozygous sec24a-2 mutants have the following phenotypes: ectopic giant cells in sepals and leaves; dwarfism; male sterile; increased lobing of pavement cells on sepals; abnormal ER morphology; abnormal Golgi morphology; prominent shoot developmental defects	NA	NA
JreChr08G11339	8	28331436	28691339	28450566	28458425	1	0	0	1	PF00069(Protein kinase domain)	LOC_Os01g14860.3	AT3G05840.2	CGMC_GSK.1 - CGMC includes CDA, MAPK, GSK3, and CLKC kinases, expressed	NA	NA	NA
JreChr08G11340	8	28331436	28691339	28483959	28484354	1	0	0	1	PF15699(NPR1 interacting)	NA	AT1G02450.1	NA	NA	NA	NA
JreChr08G11341	8	28331436	28691339	28495756	28499632	1	0	0	1	PF00657(GDSL-like Lipase/Acylhydrolase)	LOC_Os01g22660.1	AT1G09390.1	GDSL-like lipase/acylhydrolase, putative, expressed	NA	NA	NA
JreChr08G11342	8	28331436	28691339	28507413	28512821	1	0	0	1	PF00892(EamA-like transporter family)	LOC_Os01g19290.1	AT1G09380.1	integral membrane protein DUF6 containing protein, expressed	NA	NA	NA
JreChr08G11343	8	28331436	28691339	28515327	28517342	1	0	0	1	PF00025(ADP-ribosylation factor family)	LOC_Os05g41060.1	AT1G10630.1	ADP-ribosylation factor, putative, expressed	NA	NA	NA
JreChr08G11344	8	28331436	28691339	28520225	28522690	1	0	0	1	NA	LOC_Os03g20170.1	AT5G02270.2	ABC transporter, ATP-binding protein, putative, expressed	NA	NA	NA
JreChr08G11345	8	28331436	28691339	28537251	28539371	1	0	0	1	PF13962(Domain of unknown function)	LOC_Os07g09530.1	AT3G18670.1	ankyrin repeat-containing protein, putative, expressed	NA	NA	NA
JreChr08G11346	8	28331436	28691339	28567764	28573527	1	0	0	1	PF13637(Ankyrin repeats (many copies))|PF13962(Domain of unknown function)	LOC_Os07g09530.1	AT3G18670.1	ankyrin repeat-containing protein, putative, expressed	NA	NA	NA
JreChr08G11347	8	28331436	28691339	28580626	28585339	1	0	0	1	PF13962(Domain of unknown function)	LOC_Os11g14520.1	AT3G18670.1	ankyrin repeat-containing protein, putative, expressed	NA	NA	NA
JreChr08G11348	8	28331436	28691339	28598192	28598725	1	0	0	1	PF12796(Ankyrin repeats (3 copies))	LOC_Os11g14520.1	AT3G18670.1	ankyrin repeat-containing protein, putative, expressed	NA	NA	NA
JreChr08G11349	8	28331436	28691339	28608214	28609455	1	0	0	1	NA	LOC_Os01g36890.2	AT5G11170.1	DEAD-box ATP-dependent RNA helicase, putative, expressed	NA	NA	NA
JreChr08G11350	8	28331436	28691339	28610862	28612242	1	0	0	1	PF13962(Domain of unknown function)	LOC_Os09g16550.1	AT3G18670.1	ankyrin repeat-containing protein, putative, expressed	NA	NA	NA
JreChr08G11351	8	28331436	28691339	28626150	28627626	1	0	0	1	PF02298(Plastocyanin-like domain)	LOC_Os03g59280.1	AT5G26330.1	plastocyanin-like domain containing protein, putative, expressed	NA	NA	NA
JreChr08G11352	8	28331436	28691339	28662794	28666345	1	0	0	1	PF08442(ATP-grasp domain)|PF16114(ATP citrate lyase citrate-binding)	LOC_Os12g37870.1	AT1G09430.1	ATP-grasp domain containing protein, expressed	NA	NA	NA
JreChr08G11593	8	30900693	31010668	30913931	30916545	1	0	0	1	PF01490(Transmembrane amino acid transporter protein)	LOC_Os04g47420.1	AT1G47670.1	transmembrane amino acid transporter protein, putative, expressed	NA	NA	NA
JreChr08G11594	8	30900693	31010668	30918431	30923209	1	0	0	1	PF03398(Regulator of Vps4 activity in the MVB pathway)	LOC_Os09g37510.1	AT4G35730.1	DUF292 domain containing protein, expressed	NA	NA	NA
JreChr08G11595	8	30900693	31010668	30924434	30925375	1	0	0	1	PF03087(Arabidopsis protein of unknown function)	LOC_Os11g06110.1	AT4G35720.1	carrier, putative, expressed	NA	NA	NA
JreChr08G11596	8	30900693	31010668	30933361	30934245	1	0	0	1	PF03087(Arabidopsis protein of unknown function)	LOC_Os08g43970.1	AT4G35690.1	carrier, putative, expressed	NA	NA	NA
JreChr08G11597	8	30900693	31010668	30939552	30941240	1	0	0	1	PF03110(SBP domain)	LOC_Os07g32170.1	AT2G33810.1	OsSPL13 - SBP-box gene family member, expressed	NA	SPL3|SQUAMOSA PROMOTER BINDING PROTEIN-LIKE 3	NA
JreChr08G11599	8	30900693	31010668	30943739	30946136	1	0	0	1	PF00501(AMP-binding enzyme)|PF13193(AMP-binding enzyme C-terminal domain)	LOC_Os03g04120.1	AT2G17650.1	AMP-binding enzyme, putative, expressed	CS65810|No visible phenotype.	NA	NA
JreChr08G11600	8	30900693	31010668	30946372	30948634	1	0	0	1	PF03088(Strictosidine synthase)	LOC_Os10g39710.1	AT3G51430.1	strictosidine synthase, putative, expressed	NA	NA	NA
JreChr08G11601	8	30900693	31010668	30953039	30955617	1	0	0	1	PF03088(Strictosidine synthase)	LOC_Os10g39710.1	AT3G51440.1	strictosidine synthase, putative, expressed	NA	NA	NA
JreChr08G11602	8	30900693	31010668	30968080	30968577	1	0	0	1	NA	NA	NA	NA	NA	NA	NA
JreChr08G11603	8	30900693	31010668	30985036	30993491	1	0	0	1	PF00931(NB-ARC domain)	LOC_Os11g29090.1	AT4G27190.1	disease resistance protein RPS2, putative, expressed	NA	NA	NA
JreChr08G11604	8	30900693	31010668	30985066	30993491	1	0	0	1	PF00931(NB-ARC domain)	LOC_Os11g29090.1	AT4G27190.1	disease resistance protein RPS2, putative, expressed	NA	NA	NA
JreChr08G11605	8	30900693	31010668	30995883	30997157	1	0	0	1	PF00266(Aminotransferase class-V)	LOC_Os03g06200.1	AT4G35630.1	aminotransferase, putative, expressed	NA	NA	NA
JreChr08G11606	8	30900693	31010668	30998277	31001566	1	0	0	1	PF00134(Cyclin, N-terminal domain)|PF02984(Cyclin, C-terminal domain)	LOC_Os06g51110.2	AT1G20610.1	cyclin, putative, expressed	NA	NA	NA
JreChr09G10272	9	12890091	13030055	12918796	12922567	1	0	0	1	PF07534(TLD)	LOC_Os04g56790.1	AT5G39590.1	TLD family protein, putative, expressed	NA	NA	NA
JreChr09G10273	9	12890091	13030055	12932233	12938034	1	0	0	1	NA	LOC_Os07g36180.2	AT4G18975.1	pentatricopeptide, putative, expressed	NA	NA	NA
JreChr09G10274	9	12890091	13030055	12934208	12938034	1	0	0	1	NA	LOC_Os07g36180.2	AT4G18975.1	pentatricopeptide, putative, expressed	NA	NA	NA
JreChr09G10276	9	12890091	13030055	12939590	12945077	1	0	0	1	PF00082(Subtilase family)|PF02225(PA domain)|PF05922(Peptidase inhibitor I9)	LOC_Os01g52750.1	AT5G45650.1	OsSub3 - Putative Subtilisin homologue, expressed	NA	NA	NA
JreChr09G10278	9	12890091	13030055	12975451	12976201	1	0	0	1	NA	NA	NA	NA	NA	NA	NA
JreChr09G10279	9	12890091	13030055	12981030	12981701	1	0	0	1	PF07714(Protein tyrosine kinase)	LOC_Os11g47210.1	AT3G47580.1	receptor kinase, putative, expressed	NA	NA	NA
JreChr09G10280	9	12890091	13030055	12981942	12985047	1	0	0	1	PF00560(Leucine Rich Repeat)|PF08263(Leucine rich repeat N-terminal domain)|PF13855(Leucine rich repeat)	LOC_Os11g47030.1	AT3G47090.1	receptor kinase, putative, expressed	NA	NA	NA
JreChr09G10281	9	12890091	13030055	12994364	12995138	1	0	0	1	NA	LOC_Os01g52760.1	AT5G45660.1	expressed protein	NA	NA	NA
JreChr09G10282	9	12890091	13030055	13000204	13004263	1	0	0	1	PF00270(DEAD/DEAH box helicase)|PF00271(Helicase conserved C-terminal domain)|PF00575(S1 RNA binding domain)|PF04408(Helicase associated domain (HA2))|PF07717(Oligonucleotide/oligosaccharide-binding (OB)-fold)	LOC_Os02g19860.1	AT3G26560.1	pre-mRNA-splicing factor ATP-dependent RNA helicase, putative, expressed	NA	NA	NA
JreChr09G10283	9	12890091	13030055	13006430	13012317	1	0	0	1	PF14111(Domain of unknown function (DUF4283))|PF14392(Zinc knuckle)	LOC_Os11g18710.1	AT3G31430.1	expressed protein	NA	NA	NA
JreChr09G10277	9	12890091	13030055	12947790	12968729	1	0	0	1	PF00982(Glycosyltransferase family 20)|PF02358(Trehalose-phosphatase)	LOC_Os05g44210.1	AT1G78580.1	trehalose-6-phosphate synthase, putative, expressed	tps1-2|The homozygous progeny is embryo-lethal.	TPS1|TREHALOSE-6-PHOSPHATE SYNTHASE 1	OsTPS1|&quot;Cold, drought and salinity tolerance.&quot;
JreChr09G11444	9	29784935	29994878	29804578	29804835	1	0	0	1	NA	NA	NA	NA	NA	NA	NA
JreChr09G11445	9	29784935	29994878	29810064	29812130	1	0	0	1	PF00132(Bacterial transferase hexapeptide (six repeats))|PF00483(Nucleotidyl transferase)	LOC_Os08g13930.2	AT2G39770.1	mannose-1-phosphate guanyltransferase, putative, expressed	vtc1|mutation enhances pathogen resistance	NA	NA
JreChr09G11446	9	29784935	29994878	29813885	29816192	1	0	0	1	PF04535(Domain of unknown function (DUF588))	LOC_Os05g38250.1	AT3G53850.1	membrane associated DUF588 domain containing protein, putative, expressed	NA	NA	NA
JreChr09G11447	9	29784935	29994878	29827186	29936215	1	0	0	1	PF00248(Aldo/keto reductase family)	LOC_Os01g62870.1	AT2G37770.2	oxidoreductase, aldo/keto reductase family protein, putative, expressed	NA	NA	NA
JreChr09G11449	9	29784935	29994878	29951969	29973232	1	0	0	1	PF00248(Aldo/keto reductase family)	LOC_Os01g62870.1	AT2G37770.2	oxidoreductase, aldo/keto reductase family protein, putative, expressed	NA	NA	NA
JreChr09G11461	9	30134829	30204814	30145442	30145818	1	0	0	1	NA	NA	NA	NA	NA	NA	NA
JreChr09G11462	9	30134829	30204814	30148935	30151637	1	0	0	1	PF03208(PRA1 family protein)	LOC_Os05g38160.1	AT5G05987.1	prenylated rab acceptor, putative, expressed	NA	NA	NA
JreChr09G11463	9	30134829	30204814	30163819	30173473	1	0	0	1	PF00069(Protein kinase domain)	LOC_Os03g16130.1	AT2G37840.1	CAMK_CAMK_like_ULKh_APGy.2 - CAMK includes calcium/calmodulin depedent protein kinases, expressed	NA	NA	NA
JreChr09G11464	9	30134829	30204814	30177770	30180153	1	0	0	1	PF00954(S-locus glycoprotein domain)|PF01453(D-mannose binding lectin)	LOC_Os01g47840.1	AT1G34300.1	lectin protein kinase family protein, putative, expressed	NA	NA	NA
JreChr09G11465	9	30134829	30204814	30187416	30187942	1	0	0	1	NA	LOC_Os07g13590.1	AT5G22790.1	expressed protein	NA	NA	NA
JreChr09G11466	9	30134829	30204814	30189075	30191399	1	0	0	1	PF11891(Protein RETICULATA-related)	LOC_Os04g44290.1	AT2G37860.3	expressed protein	soz2|Pale plants, sensitive to ozone	NA	NA
JreChr09G11467	9	30134829	30204814	30193308	30193578	1	0	0	1	NA	NA	NA	NA	NA	NA	NA
JreChr09G11559	9	31124527	31544406	31134773	31136236	1	0	0	1	PF02458(Transferase family)	LOC_Os01g63480.1	AT5G01210.1	transferase family protein, putative, expressed	NA	NA	NA
JreChr09G11561	9	31124527	31544406	31151946	31157385	1	0	0	1	PF00534(Glycosyl transferases group 1)|PF13439(Glycosyltransferase Family 4)	LOC_Os07g01030.1	AT5G01220.1	glycosyl transferase, group 1 domain containing protein, expressed	sqd2|Decreased sulfolipids, reduced growth under phosphate-limited conditions	NA	NA
JreChr09G11562	9	31124527	31544406	31173470	31173856	1	0	0	1	NA	NA	AT3G09032.1	NA	NA	NA	NA
JreChr09G11563	9	31124527	31544406	31206559	31207488	1	0	0	1	NA	NA	AT1G21280.1	expressed protein	NA	NA	NA
JreChr09G11564	9	31124527	31544406	31212622	31220345	1	0	0	1	PF00854(POT family)	LOC_Os01g65110.1	AT2G38100.1	peptide transporter PTR2, putative, expressed	npf5.5-1|Reduced nitrogen content in embryos.	NA	NA
JreChr09G11565	9	31124527	31544406	31243750	31245907	1	0	0	1	PF00854(POT family)	LOC_Os03g51050.1	AT2G38100.1	peptide transporter PTR2, putative, expressed	npf5.5-1|Reduced nitrogen content in embryos.	NA	NA
JreChr09G11566	9	31124527	31544406	31247345	31247588	1	0	0	1	NA	NA	NA	NA	NA	NA	NA
JreChr09G11568	9	31124527	31544406	31262700	31263563	1	0	0	1	PF01553(Acyltransferase)	LOC_Os01g63580.1	AT2G38110.1	glycerol-3-phosphate acyltransferase, putative, expressed	NA	NA	NA
JreChr09G11569	9	31124527	31544406	31264929	31265528	1	0	0	1	PF12710(haloacid dehalogenase-like hydrolase)	LOC_Os01g63580.1	AT2G38110.1	glycerol-3-phosphate acyltransferase, putative, expressed	NA	NA	NA
JreChr09G11572	9	31124527	31544406	31331633	31334892	1	0	0	1	PF01490(Transmembrane amino acid transporter protein)	LOC_Os01g63770.1	AT2G38120.1	transmembrane amino acid transporter protein, putative, expressed	wav5-33|Root agravitropic phenotype.	NA	NA
JreChr09G11573	9	31124527	31544406	31364695	31367924	1	0	0	1	NA	LOC_Os05g37450.1	AT5G01260.2	starch binding domain containing protein, putative, expressed	NA	NA	NA
JreChr09G11574	9	31124527	31544406	31375846	31384570	1	0	0	1	PF00035(Double-stranded RNA binding motif)|PF03031(NLI interacting factor-like phosphatase)	LOC_Os02g42600.1	AT5G01270.2	double-stranded RNA binding motif containing protein, expressed	SALK_149234|leaf expansion defects, early flowering, low fertility, and increased salt sensitivity. cpl2 mutant plants produced shorter hypocotyls than wild-type plants in the light, but were indistinguishable from wild type in the dark.	NA	NA
JreChr09G11575	9	31124527	31544406	31391135	31393975	1	0	0	1	PF01086(Clathrin light chain)	LOC_Os04g58240.1	AT3G51890.1	expressed protein	NA	NA	NA
JreChr09G11577	9	31124527	31544406	31404028	31406870	1	0	0	1	NA	LOC_Os01g04880.1	AT2G40070.1	retrotransposon protein, putative, unclassified, expressed	NA	NA	NA
JreChr09G11578	9	31124527	31544406	31406994	31410697	1	0	0	1	PF03226(Yippee zinc-binding/DNA-binding /Mis18, centromere assembly)	LOC_Os03g49150.1	AT2G40110.1	yippee zinc-binding protein, putative, expressed	NA	NA	NA
JreChr09G11579	9	31124527	31544406	31427264	31427701	1	0	0	1	NA	LOC_Os02g27810.1	AT3G25400.1	MazG nucleotide pyrophosphohydrolase domain containing protein, expressed	NA	NA	NA
JreChr09G11580	9	31124527	31544406	31428531	31433738	1	0	0	1	PF05063(MT-A70)	LOC_Os03g10224.1	AT1G19340.1	MT-A70 domain containing protein, expressed	NA	NA	NA
JreChr09G11581	9	31124527	31544406	31443086	31443825	1	0	0	1	NA	NA	NA	NA	NA	NA	NA
JreChr09G11582	9	31124527	31544406	31473755	31475010	1	0	0	1	PF00249(Myb-like DNA-binding domain)	LOC_Os05g37730.1	AT2G38090.1	MYB family transcription factor, putative, expressed	NA	NA	NA
JreChr09G11583	9	31124527	31544406	31490270	31491733	1	0	0	1	PF02458(Transferase family)	LOC_Os01g63480.1	AT5G01210.1	transferase family protein, putative, expressed	NA	NA	NA
JreChr09G11585	9	31124527	31544406	31506720	31512162	1	0	0	1	PF00534(Glycosyl transferases group 1)|PF13439(Glycosyltransferase Family 4)	LOC_Os07g01030.1	AT5G01220.1	glycosyl transferase, group 1 domain containing protein, expressed	sqd2|Decreased sulfolipids, reduced growth under phosphate-limited conditions	NA	NA
JreChr09G11810	9	33913676	33953670	33917948	33919567	1	0	0	1	NA	ChrUn.fgenesh.mRNA.49	AT5G28950.1	transposon protein, putative, CACTA, En/Spm sub-class, expressed	NA	NA	NA
JreChr09G11811	9	33913676	33953670	33921353	33921755	1	0	0	1	NA	NA	NA	NA	NA	NA	NA
JreChr09G11812	9	33913676	33953670	33940844	33941953	1	0	0	1	PF11891(Protein RETICULATA-related)	LOC_Os01g59740.1	AT3G08640.1	expressed protein	NA	NA	NA
JreChr09G11814	9	33913676	33953670	33949922	33950428	1	0	0	1	NA	LOC_Os05g25194.1	AT3G08650.2	metal cation transporter, putative, expressed	NA	NA	NA
JreChr10G10272	10	1354739	1564477	1363967	1364653	1	0	0	1	PF03168(Late embryogenesis abundant protein)	LOC_Os04g58850.1	AT5G06320.1	harpin-induced protein 1 domain containing protein, expressed	NA	NA	NA
JreChr10G10274	10	1354739	1564477	1366358	1366987	1	0	0	1	PF03168(Late embryogenesis abundant protein)	LOC_Os04g58850.1	AT2G35980.1	harpin-induced protein 1 domain containing protein, expressed	NA	NA	NA
JreChr10G10279	10	1354739	1564477	1388521	1388760	1	0	0	1	NA	NA	NA	NA	NA	NA	NA
JreChr10G10280	10	1354739	1564477	1390432	1391292	1	0	0	1	NA	LOC_Os04g58860.1	AT3G52460.1	harpin-induced protein 1 domain containing protein, expressed	NA	NA	NA
JreChr10G10287	10	1354739	1564477	1401015	1401353	1	0	0	1	NA	NA	NA	NA	NA	NA	NA
JreChr10G10306	10	1354739	1564477	1430599	1430832	1	0	0	1	NA	NA	NA	NA	NA	NA	NA
JreChr10G10307	10	1354739	1564477	1434750	1440652	1	0	0	1	PF11571(Mediator complex subunit 27)	LOC_Os01g15850.1	AT3G09180.1	expressed protein	NA	NA	NA
JreChr10G10320	10	1354739	1564477	1460844	1462259	1	0	0	1	PF14541(Xylanase inhibitor C-terminal)|PF14543(Xylanase inhibitor N-terminal)	LOC_Os04g58840.1	AT3G52500.1	Eukaryotic aspartyl protease domain containing protein, expressed	NA	NA	NA
JreChr10G10323	10	1354739	1564477	1466056	1474261	1	0	0	1	PF09758(Uncharacterised conserved protein)	LOC_Os04g23210.1	AT3G28430.1	expressed protein	CS164|pale brown seeds due to reduced levels of brown pigment in seed coat (testa); approximately wild-type anthocyanin levels observed in leaves, stems and other tissues.	NA	NA
JreChr10G10352	10	1354739	1564477	1514912	1515451	1	0	0	1	NA	NA	AT3G52480.1	NA	NA	NA	NA
JreChr10G10356	10	1354739	1564477	1518121	1518801	1	0	0	1	PF03168(Late embryogenesis abundant protein)	LOC_Os04g58850.1	AT2G35980.1	harpin-induced protein 1 domain containing protein, expressed	NA	NA	NA
JreChr10G10359	10	1354739	1564477	1525295	1525981	1	0	0	1	PF03168(Late embryogenesis abundant protein)	LOC_Os04g58850.1	AT2G35980.1	harpin-induced protein 1 domain containing protein, expressed	NA	NA	NA
JreChr10G10360	10	1354739	1564477	1531620	1532264	1	0	0	1	PF03168(Late embryogenesis abundant protein)	LOC_Os12g06260.1	AT3G11660.1	harpin-induced protein 1 domain containing protein, expressed	NA	NA	NA
JreChr10G10372	10	1354739	1564477	1549683	1549922	1	0	0	1	NA	NA	NA	NA	NA	NA	NA
JreChr10G10376	10	1354739	1564477	1551600	1552460	1	0	0	1	NA	LOC_Os04g58860.1	AT3G52460.1	harpin-induced protein 1 domain containing protein, expressed	NA	NA	NA
JreChr10G10378	10	1354739	1564477	1553514	1559438	1	0	0	1	PF03081(Exo70 exocyst complex subunit)	LOC_Os11g05880.1	AT5G52340.1	exo70 exocyst complex subunit, putative, expressed	NA	NA	NA
JreChr10G10384	10	1354739	1564477	1559999	1560676	1	0	0	1	NA	NA	NA	NA	NA	NA	NA
JreChr10G12028	10	7246568	7426347	7249416	7249778	1	0	0	1	NA	NA	AT1G11655.1	NA	NA	NA	NA
JreChr10G12029	10	7246568	7426347	7251466	7263511	1	0	0	1	PF00012(Hsp70 protein)	LOC_Os06g46600.1	AT1G11660.1	DnaK family protein, putative, expressed	NA	NA	NA
JreChr10G12032	10	7246568	7426347	7304846	7305466	1	0	0	1	PF04520(Senescence regulator)	LOC_Os04g43990.1	AT1G11700.1	DUF584 domain containing protein, putative, expressed	NA	NA	NA
JreChr10G12033	10	7246568	7426347	7318955	7319140	1	0	0	1	NA	LOC_Os03g36960.1	AT4G21780.1	expressed protein	NA	NA	NA
JreChr10G12034	10	7246568	7426347	7323721	7324932	1	0	0	1	PF13041(PPR repeat family)|PF13812(Pentatricopeptide repeat domain)	LOC_Os01g58080.1	AT1G61870.1	membrane-associated salt-inducible protein, putative, expressed	NA	NA	NA
JreChr10G12035	10	7246568	7426347	7328267	7331458	1	0	0	1	PF06454(Protein of unknown function (DUF1084))	LOC_Os03g36790.1	AT4G21790.1	tobamovirus multiplication protein, putative, expressed	CS8109|reduced levels of TMV coat protein (4-fold less in upper inoculated leaves of infected plants); protoplasts inoculated with TMV have lower percentage of TMV-positive cells and delayed TMV RNA accumulation compared to wild type; protoplast accumulation of TMV molecules is reduced by coinfection with CMV (cucumber mosiac virus) RNA; no visible phenotypic effects in the absence of TMV.	NA	NA
JreChr10G12036	10	7246568	7426347	7348747	7350538	1	0	0	1	NA	NA	NA	NA	NA	NA	NA
JreChr10G12037	10	7246568	7426347	7354308	7360555	1	0	0	1	PF00076(RNA recognition motif. (a.k.a. RRM, RBD, or RNP domain))	LOC_Os03g37270.1	AT1G11650.2	RNA recognition motif containing protein, putative, expressed	NA	NA	NA
JreChr10G12038	10	7246568	7426347	7362774	7363508	1	0	0	1	PF11221(Subunit 21 of Mediator complex)	LOC_Os08g04150.1	AT4G04780.1	RNA polymerase II complex component SRB7, putative, expressed	med21/+|Segregates 25% aborted embryos.	NA	NA
JreChr10G12039	10	7246568	7426347	7373205	7373567	1	0	0	1	NA	NA	AT1G11655.1	NA	NA	NA	NA
JreChr10G12040	10	7246568	7426347	7375240	7387311	1	0	0	1	PF00012(Hsp70 protein)	LOC_Os06g46600.1	AT1G11660.1	DnaK family protein, putative, expressed	NA	NA	NA
JreChr10G12041	10	7246568	7426347	7388331	7392302	1	0	0	1	PF01554(MatE)	LOC_Os03g37640.1	AT3G21690.1	MATE efflux family protein, putative, expressed	NA	NA	NA
JreChr10G12043	10	7246568	7426347	7409197	7409613	1	0	0	1	NA	NA	AT4G21920.1	NA	NA	NA	NA
JreChr10G12042	10	7246568	7426347	7402246	7405440	1	0	0	1	NA	LOC_Os07g01240.1	AT1G61900.1	expressed protein	NA	NA	SRL1|Lolled leaf. Bulliform cell formation.
JreChr10G10120	10	11310000	11410001	11326880	11327248	1	0	1	2	NA	LOC_Os11g10610.1	AT5G66910.1	disease resistance protein, putative, expressed	NA	NA	NA
JreChr10G10166	10	11870000	12010001	11874666	11875088	0	0	1	1	PF01248(Ribosomal protein L7Ae/L30e/S12e/Gadd45 family)	LOC_Os07g05580.1	AT2G32060.1	ribosomal protein L7Ae, putative, expressed	NA	NA	NA
JreChr10G10168	10	11870000	12010001	11913108	11916949	0	0	1	1	PF00657(GDSL-like Lipase/Acylhydrolase)	LOC_Os01g54470.1	AT5G45670.1	GDSL-like lipase/acylhydrolase, putative, expressed	NA	NA	NA
JreChr10G10169	10	11870000	12010001	11956854	11957042	0	0	1	1	NA	NA	NA	NA	NA	NA	NA
JreChr10G10219	10	12639089	12669076	12640684	12644103	1	0	0	1	PF00069(Protein kinase domain)	LOC_Os01g49920.1	AT3G47570.1	receptor kinase, putative, expressed	NA	NA	NA
JreChr10G10220	10	12639089	12669076	12652553	12652789	1	0	0	1	NA	NA	NA	NA	NA	NA	NA
JreChr10G10221	10	12639089	12669076	12652799	12653116	1	0	0	1	NA	NA	NA	NA	NA	NA	NA
JreChr10G10270	10	13398036	13537871	13537668	13537850	1	0	0	1	PF12041(Transcriptional regulator DELLA protein N terminal)	LOC_Os03g49990.1	AT3G03450.1	GRAS family transcription factor domain containing protein, expressed	CS16354|No visible phenotype.	RGL2|RGA-LIKE PROTEIN 2	Slr1-d|Dwarfism. Gibberellin sensitivity.
JreChr10G10281	10	13890000	14050001	13945076	13947104	0	0	1	1	PF00230(Major intrinsic protein)	LOC_Os02g13870.1	AT4G18910.1	aquaporin protein, putative, expressed	NA	NA	NA
JreChr10G10282	10	13890000	14050001	13962533	13963396	0	0	1	1	PF03031(NLI interacting factor-like phosphatase)	LOC_Os05g11570.1	AT5G45700.1	NLI interacting factor-like phosphatase, putative, expressed	NA	NA	NA
JreChr10G10283	10	13890000	14050001	13974154	13974460	0	0	1	1	NA	NA	NA	NA	NA	NA	NA
JreChr10G10284	10	13890000	14050001	13984674	13987918	0	0	1	1	PF01363(FYVE zinc finger)|PF04366(Las17-binding protein actin regulator)	LOC_Os02g13890.1	AT1G29800.1	FYVE zinc finger domain containing protein, expressed	NA	NA	NA
JreChr10G10285	10	13890000	14050001	13990496	13994230	0	0	1	1	PF05687(BES1/BZR1 plant transcription factor, N-terminal)	LOC_Os06g35900.1	AT1G78700.1	BES1/BZR1 homolog protein, putative, expressed	NA	NA	NA
JreChr10G10286	10	13890000	14050001	13997442	13997804	0	0	1	1	NA	NA	NA	NA	NA	NA	NA
JreChr10G10288	10	13890000	14050001	14017822	14019109	0	0	1	1	PF00447(HSF-type DNA-binding)	LOC_Os01g54550.1	AT4G18880.1	HSF-type DNA-binding domain containing protein, expressed	NA	NA	NA
JreChr10G10289	10	13890000	14050001	14023398	14023664	0	0	1	1	NA	LOC_Os05g19000.1	AT2G47010.1	expressed protein	NA	NA	NA
JreChr10G10290	10	13890000	14050001	14024335	14026126	0	0	1	1	NA	LOC_Os05g19030.1	AT2G47010.1	expressed protein	NA	NA	NA
JreChr10G10291	10	13890000	14050001	14035346	14036034	0	0	1	1	NA	NA	NA	NA	NA	NA	NA
JreChr10G10292	10	13890000	14050001	14047271	14049430	0	0	1	1	PF00514(Armadillo/beta-catenin-like repeat)|PF04564(U-box domain)	LOC_Os02g13960.1	AT1G29340.1	spotted leaf 11, putative, expressed	NA	NA	NA
JreChr10G10300	10	14137011	14226915	14210033	14210488	1	0	0	1	NA	NA	NA	NA	NA	NA	NA
JreChr10G10301	10	14137011	14226915	14215894	14217943	1	0	0	1	NA	NA	NA	NA	NA	NA	NA
JreChr10G10331	10	14790000	14900001	14806331	14806747	1	0	1	2	NA	NA	NA	NA	NA	NA	NA
JreChr10G10332	10	14790000	14900001	14853185	14854359	1	0	1	2	PF13962(Domain of unknown function)	LOC_Os01g61990.2	AT5G35810.1	ankyrin repeat family protein, putative, expressed	NA	NA	NA
JreChr10G10333	10	14790000	14900001	14853249	14854284	1	0	1	2	PF13962(Domain of unknown function)	LOC_Os01g61990.2	AT5G35810.1	ankyrin repeat family protein, putative, expressed	NA	NA	NA
JreChr10G10335	10	14790000	14900001	14878197	14878490	0	0	1	1	NA	NA	NA	NA	NA	NA	NA
JreChr10G10355	10	15170000	15380001	15173703	15176462	0	0	1	1	PF01535(PPR repeat)|PF14432(DYW family of nucleic acid deaminases)	LOC_Os04g02850.1	AT3G57430.1	pentatricopeptide, putative, expressed	NA	NA	NA
JreChr10G10357	10	15170000	15380001	15200266	15200541	0	0	1	1	NA	NA	NA	NA	NA	NA	NA
JreChr10G10358	10	15170000	15380001	15203532	15361007	0	0	1	1	PF16845(Aspartic acid proteinase inhibitor)	NA	AT5G05040.1	NA	NA	NA	NA
JreChr10G10361	10	15170000	15380001	15364382	15364927	0	0	1	1	NA	NA	AT5G44720.1	MOSC domain-containing protein, mitochondrial precursor, putative, expressed	NA	NA	NA
JreChr10G10362	10	15170000	15380001	15369354	15369557	0	0	1	1	NA	NA	NA	NA	NA	NA	NA
JreChr10G10409	10	15920000	16020001	15929494	15932251	1	0	1	2	NA	LOC_Os11g36790.1	NA	NA	NA	NA	NA
JreChr10G10410	10	15920000	16020001	15941953	15942447	1	0	1	2	NA	NA	AT4G21740.1	NA	NA	NA	NA
JreChr10G10412	10	15920000	16020001	15954490	15968806	1	0	1	2	PF00501(AMP-binding enzyme)|PF13193(AMP-binding enzyme C-terminal domain)	LOC_Os08g03630.1	AT1G30520.1	acyl-activating enzyme 14, putative, expressed	SALK_060226|seedling lethal	NA	NA
JreChr10G10408	10	15920000	16020001	15921892	15922620	0	0	1	1	NA	NA	NA	NA	NA	NA	NA
JreChr10G10414	10	15920000	16020001	15999051	16011060	0	0	1	1	PF01869(BadF/BadG/BcrA/BcrD ATPase family)	LOC_Os07g05380.1	AT1G30540.1	ATPase BadF/BadG/BcrA/BcrD type, putative, expressed	NA	NA	NA
JreChr10G10755	10	21726485	22415558	21788765	21789115	1	0	0	1	NA	NA	NA	NA	NA	NA	NA
JreChr10G10757	10	21726485	22415558	21806830	21807352	1	0	0	1	NA	NA	NA	NA	NA	NA	NA
JreChr10G10758	10	21726485	22415558	21813003	21813446	1	0	0	1	NA	NA	NA	NA	NA	NA	NA
JreChr10G10759	10	21726485	22415558	21843317	21843583	1	0	0	1	NA	NA	NA	NA	NA	NA	NA
JreChr10G10761	10	21726485	22415558	21844746	21859388	1	0	0	1	NA	LOC_Os12g03540.1	AT3G56900.1	WD domain, G-beta repeat domain containing protein, expressed	NA	NA	NA
JreChr10G10763	10	21726485	22415558	21923306	21923578	1	0	0	1	PF12796(Ankyrin repeats (3 copies))	LOC_Os08g42960.1	NA	NA	NA	NA	NA
JreChr10G10764	10	21726485	22415558	21986063	21986611	1	0	0	1	PF02263(Guanylate-binding protein, N-terminal domain)	LOC_Os02g20410.1	AT5G46070.1	GTP binding protein, putative, expressed	NA	NA	NA
JreChr10G10766	10	21726485	22415558	21998938	21999721	1	0	0	1	NA	NA	NA	NA	NA	NA	NA
JreChr10G10767	10	21726485	22415558	22006068	22015558	1	0	0	1	NA	LOC_Os06g43270.1	AT4G32250.1	protein kinase domain containing protein, expressed	NA	NA	NA
JreChr10G10768	10	21726485	22415558	22019518	22020688	1	0	0	1	NA	NA	NA	NA	NA	NA	NA
JreChr10G10769	10	21726485	22415558	22037612	22051065	1	0	0	1	PF06964(Alpha-L-arabinofuranosidase C-terminal domain)	LOC_Os11g03730.3	AT3G10740.1	alpha-N-arabinofuranosidase A, putative, expressed	NA	NA	NA
JreChr10G10771	10	21726485	22415558	22081094	22086548	1	0	0	1	NA	LOC_Os04g48050.1	AT1G68070.1	zinc finger family protein, putative, expressed	NA	NA	NA
JreChr10G10773	10	21726485	22415558	22143740	22143913	1	0	0	1	NA	NA	NA	NA	NA	NA	NA
JreChr10G10775	10	21726485	22415558	22159375	22190008	1	0	0	1	NA	LOC_Os12g03540.1	AT3G56900.1	WD domain, G-beta repeat domain containing protein, expressed	NA	NA	NA
JreChr10G10777	10	21726485	22415558	22224090	22224541	1	0	0	1	NA	NA	NA	NA	NA	NA	NA
JreChr10G10779	10	21726485	22415558	22348458	22348694	1	0	0	1	NA	NA	NA	NA	NA	NA	NA
JreChr10G10780	10	21726485	22415558	22362601	22362789	1	0	0	1	NA	NA	NA	NA	NA	NA	NA
JreChr10G10781	10	21726485	22415558	22371493	22372314	1	0	0	1	PF00004(ATPase family associated with various cellular activities (AAA))	LOC_Os09g26260.1	AT5G57480.1	AAA-type ATPase family protein, putative, expressed	NA	NA	NA
JreChr10G10782	10	21726485	22415558	22379018	22379719	1	0	0	1	NA	NA	NA	NA	NA	NA	NA
JreChr10G10783	10	21726485	22415558	22395224	22396062	1	0	0	1	NA	NA	NA	NA	NA	NA	NA
JreChr10G11502	10	31942317	32082152	31943274	31943777	1	0	0	1	PF07107(Wound-induced protein WI12)	LOC_Os05g27590.1	AT5G01740.1	wound-induced protein WI12, putative, expressed	NA	NA	NA
JreChr10G11503	10	31942317	32082152	31965676	31965977	1	0	0	1	NA	NA	NA	NA	NA	NA	NA
JreChr10G11504	10	31942317	32082152	31965676	31966229	1	0	0	1	NA	NA	NA	NA	NA	NA	NA
JreChr10G11506	10	31942317	32082152	31987536	31988741	1	0	0	1	NA	NA	NA	NA	NA	NA	NA
JreChr10G11507	10	31942317	32082152	31987849	31988052	1	0	0	1	NA	NA	NA	NA	NA	NA	NA
JreChr10G11508	10	31942317	32082152	31988183	31988383	1	0	0	1	NA	NA	NA	NA	NA	NA	NA
JreChr10G11509	10	31942317	32082152	31990904	32004023	1	0	0	1	NA	LOC_Os03g60240.1	AT2G38440.1	SCAR-like protein 1, putative, expressed	scar2-3|Weak distorted phenotype reminiscent of arp2-arp3 complex mutant trichomes: branches of mutant trichomes are often twisted and variable in length.	NA	NA
JreChr10G11510	10	31942317	32082152	32004803	32005285	1	0	0	1	NA	LOC_Os03g60240.1	AT2G38440.1	SCAR-like protein 1, putative, expressed	scar2-3|Weak distorted phenotype reminiscent of arp2-arp3 complex mutant trichomes: branches of mutant trichomes are often twisted and variable in length.	NA	NA
JreChr10G11512	10	31942317	32082152	32024462	32025534	1	0	0	1	PF13561(Enoyl-(Acyl carrier protein) reductase)	LOC_Os03g18740.1	AT3G51680.1	oxidoreductase, short chain dehydrogenase/reductase family, putative, expressed	NA	NA	NA
JreChr10G11513	10	31942317	32082152	32030284	32031123	1	0	0	1	PF01535(PPR repeat)	LOC_Os05g36350.1	AT3G51320.1	expressed protein	NA	NA	NA
JreChr10G11514	10	31942317	32082152	32033365	32033544	1	0	0	1	NA	NA	NA	NA	NA	NA	NA
JreChr10G11515	10	31942317	32082152	32033771	32034313	1	0	0	1	NA	NA	NA	NA	NA	NA	NA
JreChr10G11570	10	32590000	32770001	32623765	32628958	0	0	1	1	PF00013(KH domain)|PF16544(Homodimerisation region of STAR domain protein)	LOC_Os03g60110.1	AT2G38610.1	KH domain containing protein, putative, expressed	NA	NA	SPIN1|Flowering time independent of day length.
JreChr10G11567	10	32590000	32770001	32596233	32597339	0	0	1	1	PF11891(Protein RETICULATA-related)	LOC_Os01g59740.1	AT3G08640.1	expressed protein	NA	NA	NA
JreChr10G11568	10	32590000	32770001	32598427	32604555	0	0	1	1	PF02535(ZIP Zinc transporter)	LOC_Os05g25194.1	AT3G08650.2	metal cation transporter, putative, expressed	NA	NA	NA
JreChr10G11569	10	32590000	32770001	32607407	32614794	0	0	1	1	PF00515(Tetratricopeptide repeat)	LOC_Os10g34540.1	AT4G30480.2	tetratricopeptide repeat protein 1, putative, expressed	NA	NA	NA
JreChr10G11572	10	32590000	32770001	32635610	32635913	0	0	1	1	PF15879(NADH-ubiquinone oxidoreductase MWFE subunit)	LOC_Os05g40300.2	AT3G08610.1	expressed protein	NA	NA	NA
JreChr10G11573	10	32590000	32770001	32647955	32648854	0	0	1	1	PF06697(Protein of unknown function (DUF1191))	LOC_Os11g02630.1	AT3G08600.1	expressed protein	NA	NA	NA
JreChr10G11574	10	32590000	32770001	32654966	32655529	0	0	1	1	PF00004(ATPase family associated with various cellular activities (AAA))	LOC_Os03g05730.1	AT5G03340.1	cell division control protein 48 homolog E, putative, expressed	NA	NA	NA
JreChr10G11575	10	32590000	32770001	32655652	32655912	0	0	1	1	NA	LOC_Os09g33780.1	AT3G51980.1	expressed protein	NA	NA	NA
JreChr10G11577	10	32590000	32770001	32667060	32673630	0	0	1	1	PF13639(Ring finger domain)	LOC_Os01g07390.1	AT5G01960.1	zinc finger, C3HC4 type family protein, expressed	NA	NA	NA
JreChr10G11578	10	32590000	32770001	32681813	32686574	0	0	1	1	PF01676(Metalloenzyme superfamily)|PF06415(BPG-independent PGAM N-terminus (iPGM_N))	LOC_Os01g60190.2	AT1G09780.1	2,3-bisphosphoglycerate-independent phosphoglycerate mutase, putative, expressed	ipgam1-1 ipgam2-2|Vegetative and reproductive growth are greatly reduced with respect to wild type. Pale reticulate leaf phenotype. Double mutants are self-sterile due to failure to produce pollen grains.	NA	NA
JreChr10G11579	10	32590000	32770001	32699794	32700271	0	0	1	1	NA	NA	NA	NA	NA	NA	NA
JreChr10G11580	10	32590000	32770001	32703750	32704850	0	0	1	1	PF01722(BolA-like protein)|PF02657(Fe-S metabolism associated domain)	LOC_Os09g09790.1	AT4G26500.1	Fe-S metabolism associated domain containing protein, expressed	CS24065|embryo defective; preglobular	NA	NA
JreChr10G11582	10	32590000	32770001	32706190	32732316	0	0	1	1	PF01467(Cytidylyltransferase-like)	LOC_Os11g03050.1	AT2G38670.1	cytidylyltransferase domain containing protein, expressed	pect1-6|embryo lethal. Embryos do not develop beyond the octant stage.	NA	NA
JreChr10G11584	10	32590000	32770001	32758150	32760061	0	0	1	1	PF00394(Multicopper oxidase)|PF07731(Multicopper oxidase)|PF07732(Multicopper oxidase)	LOC_Os05g40740.3	AT1G55570.1	monocopper oxidase, putative, expressed	NA	NA	NA
JreChr10G11585	10	32590000	32770001	32767488	32767670	0	0	1	1	NA	NA	NA	NA	NA	NA	NA
JreChr11G11714	11	3353362	3373363	3359491	3360372	1	0	0	1	PF00249(Myb-like DNA-binding domain)	LOC_Os05g35500.1	AT5G14750.1	MYB family transcription factor, putative, expressed	CS67773|Excessive root hair production. GFP is expressed in all stages of differentiating root epidermal cells, in both hair (H) and non-hair (N) cell types, although preferentially in the N cells.	NA	NA
JreChr11G11720	11	3353362	3373363	3361765	3362348	1	0	0	1	NA	NA	NA	NA	NA	NA	NA
JreChr11G11721	11	3353362	3373363	3361765	3362639	1	0	0	1	NA	NA	NA	NA	NA	NA	NA
JreChr11G12339	11	5492767	5572751	5512209	5513009	1	0	0	1	NA	LOC_Os05g37970.1	AT3G53990.1	universal stress protein domain containing protein, putative, expressed	NA	NA	NA
JreChr11G12340	11	5492767	5572751	5514311	5514632	1	0	0	1	NA	NA	NA	NA	NA	NA	NA
JreChr11G12341	11	5492767	5572751	5516736	5517074	1	0	0	1	NA	NA	NA	NA	NA	NA	NA
JreChr11G12342	11	5492767	5572751	5519880	5520197	1	0	0	1	NA	NA	NA	NA	NA	NA	NA
JreChr11G12343	11	5492767	5572751	5523627	5523944	1	0	0	1	NA	NA	NA	NA	NA	NA	NA
JreChr11G12345	11	5492767	5572751	5538798	5539145	1	0	0	1	NA	NA	NA	NA	NA	NA	NA
JreChr11G12346	11	5492767	5572751	5545827	5548111	1	0	0	1	PF00069(Protein kinase domain)	LOC_Os02g34790.1	AT4G08850.1	receptor-like protein kinase precursor, putative, expressed	NA	NA	NA
JreChr11G12347	11	5492767	5572751	5558841	5559595	1	0	0	1	PF00468(Ribosomal protein L34)	LOC_Os01g59060.1	AT1G29070.1	50S ribosomal protein, putative, expressed	NA	NA	NA
JreChr11G12385	11	6040000	6340001	6120022	6120207	1	0	1	2	NA	NA	NA	NA	NA	NA	NA
JreChr11G12377	11	6040000	6340001	6073678	6073884	0	0	1	1	NA	NA	AT1G27435.1	NA	NA	NA	NA
JreChr11G12378	11	6040000	6340001	6080040	6080516	0	0	1	1	PF14111(Domain of unknown function (DUF4283))	LOC_Os11g18710.1	NA	NA	NA	NA	NA
JreChr11G12379	11	6040000	6340001	6087417	6089912	0	0	1	1	NA	NA	NA	NA	NA	NA	NA
JreChr11G12380	11	6040000	6340001	6091851	6092955	0	0	1	1	PF00069(Protein kinase domain)	LOC_Os10g02990.1	AT4G08850.1	receptor-like protein kinase precursor, putative, expressed	NA	NA	NA
JreChr11G12381	11	6040000	6340001	6093169	6095133	0	0	1	1	PF00560(Leucine Rich Repeat)|PF08263(Leucine rich repeat N-terminal domain)|PF13855(Leucine rich repeat)	LOC_Os07g05740.1	AT4G08850.1	receptor-like protein kinase precursor, putative, expressed	NA	NA	NA
JreChr11G12382	11	6040000	6340001	6106010	6108235	0	0	1	1	NA	NA	AT1G68660.1	ATP-dependent Clp protease adaptor protein ClpS containing protein, expressed	NA	NA	NA
JreChr11G12383	11	6040000	6340001	6110691	6112138	0	0	1	1	PF00069(Protein kinase domain)|PF13855(Leucine rich repeat)	LOC_Os10g02990.1	AT1G35710.1	receptor-like protein kinase precursor, putative, expressed	NA	NA	NA
JreChr11G12384	11	6040000	6340001	6112347	6113984	0	0	1	1	PF00560(Leucine Rich Repeat)|PF08263(Leucine rich repeat N-terminal domain)|PF13855(Leucine rich repeat)	LOC_Os06g38990.1	AT4G08850.1	receptor-like protein kinase precursor, putative, expressed	NA	NA	NA
JreChr11G12386	11	6040000	6340001	6137662	6140936	0	0	1	1	PF00069(Protein kinase domain)|PF00560(Leucine Rich Repeat)|PF07714(Protein tyrosine kinase)|PF08263(Leucine rich repeat N-terminal domain)|PF13855(Leucine rich repeat)	LOC_Os10g33040.1	AT4G08850.1	receptor-like protein kinase precursor, putative, expressed	NA	NA	NA
JreChr11G12388	11	6040000	6340001	6168012	6168200	0	0	1	1	NA	NA	NA	NA	NA	NA	NA
JreChr11G12389	11	6040000	6340001	6175473	6175952	0	0	1	1	NA	NA	NA	NA	NA	NA	NA
JreChr11G12390	11	6040000	6340001	6179458	6182694	0	0	1	1	PF00069(Protein kinase domain)|PF08263(Leucine rich repeat N-terminal domain)|PF13855(Leucine rich repeat)	LOC_Os10g33040.1	AT4G08850.1	receptor-like protein kinase precursor, putative, expressed	NA	NA	NA
JreChr11G12393	11	6040000	6340001	6253880	6257164	0	0	1	1	PF00069(Protein kinase domain)|PF08263(Leucine rich repeat N-terminal domain)|PF13855(Leucine rich repeat)	LOC_Os10g33040.1	AT4G08850.1	receptor-like protein kinase precursor, putative, expressed	NA	NA	NA
JreChr11G12394	11	6040000	6340001	6269895	6270068	0	0	1	1	NA	NA	NA	NA	NA	NA	NA
JreChr11G12396	11	6040000	6340001	6281279	6284512	0	0	1	1	PF00069(Protein kinase domain)|PF08263(Leucine rich repeat N-terminal domain)|PF13855(Leucine rich repeat)	LOC_Os10g33040.1	AT4G08850.1	receptor-like protein kinase precursor, putative, expressed	NA	NA	NA
JreChr11G12398	11	6040000	6340001	6305335	6308883	0	0	1	1	NA	NA	NA	NA	NA	NA	NA
JreChr11G12399	11	6040000	6340001	6324062	6325865	0	0	1	1	PF02458(Transferase family)	LOC_Os04g51980.1	AT1G78990.1	transferase family domain containing protein, expressed	NA	NA	NA
JreChr11G12400	11	6040000	6340001	6328609	6328812	0	0	1	1	NA	NA	NA	NA	NA	NA	NA
JreChr11G10001	11	9971521	10061503	10010042	10011372	1	0	0	1	PF07714(Protein tyrosine kinase)	LOC_Os03g21540.1	AT3G51550.1	TKL_IRAK_CrRLK1L-1.5 - The CrRLK1L-1 subfamily has homology to the CrRLK1L homolog, expressed	sir/+|Pollen from heterozygotes can fertilize wild-type ovules. Pollen tube growth and sperm delivery appear to be unaffected by the mutation.	NA	NA
JreChr11G10002	11	9971521	10061503	10025535	10026399	1	0	0	1	NA	LOC_Os03g21630.1	AT2G38570.1	PRC-barrel domain protein, putative, expressed	NA	NA	NA
JreChr11G12696	11	9971521	10061503	9978678	9979953	1	0	0	1	NA	LOC_Os01g02600.1	AT1G66920.2	Protein kinase domain containing protein, expressed	NA	NA	NA
JreChr11G10141	11	12650000	12770001	12651236	12656121	0	1	0	1	NA	NA	NA	NA	NA	NA	NA
JreChr11G10142	11	12650000	12770001	12651236	12656682	0	1	0	1	NA	NA	AT3G21000.1	NA	NA	NA	NA
JreChr11G10143	11	12650000	12770001	12656305	12656682	0	1	0	1	NA	NA	NA	NA	NA	NA	NA
JreChr11G10147	11	12650000	12770001	12739434	12739730	0	1	0	1	NA	NA	NA	NA	NA	NA	NA
JreChr11G10144	11	12650000	12770001	12679248	12679592	1	1	0	2	NA	NA	NA	NA	NA	NA	NA
JreChr11G10145	11	12650000	12770001	12706563	12707622	1	1	0	2	NA	NA	NA	NA	NA	NA	NA
JreChr11G10392	11	18689096	18759083	18691862	18695123	1	0	0	1	PF00413(Matrixin)|PF01471(Putative peptidoglycan binding domain)|PF08704(tRNA methyltransferase complex GCD14 subunit)	LOC_Os10g40830.1	AT2G45040.1	metalloendoproteinase 1 precursor, putative, expressed	NA	NA	NA
JreChr11G10393	11	18689096	18759083	18696524	18697852	1	0	0	1	PF00230(Major intrinsic protein)	LOC_Os02g44080.1	AT5G47450.1	aquaporin protein, putative, expressed	NA	NA	NA
JreChr11G10395	11	18689096	18759083	18716626	18741720	1	0	0	1	PF05641(Agenet domain)	LOC_Os10g41030.1	AT4G17330.1	agenet domain containing protein, putative, expressed	NA	NA	NA
JreChr11G10396	11	18689096	18759083	18758119	18758301	1	0	0	1	NA	NA	NA	NA	NA	NA	NA
JreChr11G10527	11	20950000	21130001	21009901	21010275	0	0	1	1	PF00072(Response regulator receiver domain)	LOC_Os04g08740.1	AT1G66340.1	ethylene receptor, putative, expressed	rte1-2 etr1-2|Weak ethylene-insensitivity of etr1-2 is suppressed by rte1-2. Ethylene responses are similar to those of the wild type.	NA	etr2|Flowering time. Ethylene sensitivity. Stem starch content.
JreChr11G10522	11	20950000	21130001	20952710	20957094	0	0	1	1	PF12937(F-box-like)	LOC_Os06g49530.1	AT5G45360.1	OsFBX206 - F-box domain containing protein, expressed	NA	NA	NA
JreChr11G10523	11	20950000	21130001	20972248	20972803	0	0	1	1	NA	NA	NA	NA	NA	NA	NA
JreChr11G10524	11	20950000	21130001	20988875	20989301	0	0	1	1	NA	NA	NA	NA	NA	NA	NA
JreChr11G10525	11	20950000	21130001	20999777	21003789	0	0	1	1	PF00512(His Kinase A (phospho-acceptor) domain)|PF01590(GAF domain)|PF02518(Histidine kinase-, DNA gyrase B-, and HSP90-like ATPase)	LOC_Os03g49500.1	AT1G66340.1	ethylene receptor, putative, expressed	rte1-2 etr1-2|Weak ethylene-insensitivity of etr1-2 is suppressed by rte1-2. Ethylene responses are similar to those of the wild type.	NA	NA
JreChr11G10526	11	20950000	21130001	21006732	21007094	0	0	1	1	NA	NA	NA	NA	NA	NA	NA
JreChr11G10528	11	20950000	21130001	21010952	21012314	0	0	1	1	PF14111(Domain of unknown function (DUF4283))|PF14392(Zinc knuckle)	NA	NA	NA	NA	NA	NA
JreChr11G10529	11	20950000	21130001	21029780	21031256	0	0	1	1	PF02162(XYPPX repeat (two copies))	NA	AT2G41420.1	NA	NA	NA	NA
JreChr11G10530	11	20950000	21130001	21035405	21035602	0	0	1	1	NA	NA	NA	NA	NA	NA	NA
JreChr11G10531	11	20950000	21130001	21038364	21038979	0	0	1	1	NA	NA	NA	NA	NA	NA	NA
JreChr11G10532	11	20950000	21130001	21049915	21082638	0	0	1	1	PF00005(ABC transporter)|PF00037(4Fe-4S binding domain)|PF04068(Possible Fer4-like domain in RNase L inhibitor, RLI)	LOC_Os11g34350.1	AT4G19210.1	ATP-binding cassette sub-family E member 1, putative, expressed	NA	NA	NA
JreChr11G10543	11	21380000	21510001	21393326	21394878	0	0	1	1	NA	NA	NA	NA	NA	NA	NA
JreChr11G10545	11	21380000	21510001	21410760	21411570	0	0	1	1	NA	NA	NA	NA	NA	NA	NA
JreChr11G10546	11	21380000	21510001	21431870	21432550	0	0	1	1	PF05199(GMC oxidoreductase)	LOC_Os10g33540.1	AT4G19380.1	alcohol oxidase, putative, expressed	NA	NA	NA
JreChr11G10547	11	21380000	21510001	21439143	21439397	0	0	1	1	NA	NA	NA	NA	NA	NA	NA
JreChr11G10549	11	21380000	21510001	21472988	21473281	0	0	1	1	NA	NA	NA	NA	NA	NA	NA
JreChr11G10771	11	24227555	24257554	24249328	24249531	1	0	0	1	NA	LOC_Os01g09330.1	NA	NA	NA	NA	NA
JreChr11G10787	11	24477486	24597459	24479985	24481088	1	0	0	1	PF13639(Ring finger domain)	LOC_Os02g46600.1	AT3G03550.1	RING-H2 finger protein ATL5G, putative, expressed	NA	NA	NA
JreChr11G10788	11	24477486	24597459	24489521	24490047	1	0	0	1	PF01251(Ribosomal protein S7e)	LOC_Os03g18570.1	AT3G02560.1	40S ribosomal protein S7, putative, expressed	NA	NA	NA
JreChr11G10790	11	24477486	24597459	24536836	24537350	1	0	0	1	PF14749(Acyl-coenzyme A oxidase N-terminal)	LOC_Os06g01390.1	AT4G16760.1	acyl-coenzyme A oxidase 1.2, peroxisomal, putative, expressed	acx1-3|Plants display decreased sensitivity to the inhibitory effect of indole-3-butyric acid (IBA) on root elongation, while remaining sensitive to inhibitory concentrations of indole-3-acetic acid. They maintain their ability to initiate lateral roots in response to IBA.	NA	NA
JreChr11G10791	11	24477486	24597459	24539233	24539418	1	0	0	1	NA	NA	NA	NA	NA	NA	NA
JreChr11G10792	11	24477486	24597459	24549400	24550431	1	0	0	1	PF13639(Ring finger domain)	LOC_Os09g29310.1	AT4G17920.1	zinc finger, C3HC4 type domain containing protein, expressed	NA	NA	NA
JreChr11G10793	11	24477486	24597459	24552415	24556497	1	0	0	1	PF00642(Zinc finger C-x8-C-x5-C-x3-H type (and similar))	LOC_Os08g06330.1	AT1G32360.1	zinc finger C-x8-C-x5-C-x3-H type family protein, expressed	NA	NA	NA
JreChr11G10794	11	24477486	24597459	24560850	24563198	1	0	0	1	PF01073(3-beta hydroxysteroid dehydrogenase/isomerase family)	LOC_Os10g42620.1	AT2G23910.1	dihydroflavonol-4-reductase, putative, expressed	NA	NA	NA
JreChr11G10795	11	24477486	24597459	24570521	24570960	1	0	0	1	NA	NA	NA	NA	NA	NA	NA
JreChr11G10796	11	24477486	24597459	24570986	24573827	1	0	0	1	PF14223(gag-polypeptide of LTR copia-type)|PF14244(gag-polypeptide of LTR copia-type)	NA	AT1G21280.1	expressed protein	NA	NA	NA
JreChr11G10797	11	24477486	24597459	24576727	24577017	1	0	0	1	NA	LOC_Os02g13200.1	AT5G52980.1	expressed protein	NA	NA	NA
JreChr11G10798	11	24477486	24597459	24577682	24581829	1	0	0	1	NA	LOC_Os01g38620.1	AT1G28520.1	expressed protein	NA	VOZ1|VASCULAR PLANT ONE ZINC FINGER PROTEIN 1	NA
JreChr11G10799	11	24477486	24597459	24592628	24592903	1	0	0	1	NA	NA	NA	NA	NA	NA	NA
JreChr11G10832	11	24817391	25117314	24830501	24831218	1	0	0	1	NA	NA	NA	NA	NA	NA	NA
JreChr11G10833	11	24817391	25117314	24900779	24901144	1	0	0	1	PF07802(GCK domain)	NA	AT1G14060.1	expressed protein	NA	NA	NA
JreChr11G10834	11	24817391	25117314	24920071	24922829	1	0	0	1	PF00010(Helix-loop-helix DNA-binding domain)	LOC_Os02g46560.1	AT5G46690.1	helix-loop-helix DNA-binding protein, putative, expressed	NA	NA	NA
JreChr11G10835	11	24817391	25117314	24948496	24948950	1	0	0	1	NA	LOC_Os03g51000.1	AT3G17770.1	3,4-dihydroxy-2-butanone kinase, putative, expressed	NA	NA	NA
JreChr11G10836	11	24817391	25117314	24949158	24949776	1	0	0	1	NA	LOC_Os04g43430.2	AT3G26540.1	pentatricopeptide, putative, expressed	NA	NA	NA
JreChr11G10837	11	24817391	25117314	24950519	24950966	1	0	0	1	NA	NA	NA	NA	NA	NA	NA
JreChr11G10838	11	24817391	25117314	24957837	24958343	1	0	0	1	NA	NA	NA	NA	NA	NA	NA
JreChr11G10839	11	24817391	25117314	24966968	24967246	1	0	0	1	NA	NA	NA	NA	NA	NA	NA
JreChr11G10840	11	24817391	25117314	24967250	24967609	1	0	0	1	NA	LOC_Os04g01740.1	AT5G52640.1	heat shock protein, putative, expressed	CS68773|No visible phenotype.	NA	NA
JreChr11G10841	11	24817391	25117314	24973720	24975320	1	0	0	1	NA	LOC_Os08g44430.2	AT3G54300.1	vesicle-associated membrane protein 727, putative, expressed	vamp727/syp22-1|Double mutant enhances the effect of SYP22 single mutant. Increased leaf serration and dwarfism.	NA	NA
JreChr11G10843	11	24817391	25117314	24975474	24977584	1	0	0	1	NA	NA	NA	NA	NA	NA	NA
JreChr11G10844	11	24817391	25117314	24980398	24980781	1	0	0	1	PF13456(Reverse transcriptase-like)	LOC_Os06g46960.1	NA	NA	NA	NA	NA
JreChr11G10845	11	24817391	25117314	24982771	24983802	1	0	0	1	PF13639(Ring finger domain)	LOC_Os09g29310.1	AT4G17920.1	zinc finger, C3HC4 type domain containing protein, expressed	NA	NA	NA
JreChr11G10846	11	24817391	25117314	24994775	24997124	1	0	0	1	PF01073(3-beta hydroxysteroid dehydrogenase/isomerase family)	LOC_Os10g42620.1	AT2G23910.1	dihydroflavonol-4-reductase, putative, expressed	NA	NA	NA
JreChr11G10847	11	24817391	25117314	25003528	25004051	1	0	0	1	NA	NA	NA	NA	NA	NA	NA
JreChr11G10848	11	24817391	25117314	25004168	25005148	1	0	0	1	NA	NA	NA	NA	NA	NA	NA
JreChr11G10849	11	24817391	25117314	25009949	25010185	1	0	0	1	NA	NA	NA	NA	NA	NA	NA
JreChr11G10850	11	24817391	25117314	25021343	25021618	1	0	0	1	NA	NA	NA	NA	NA	NA	NA
JreChr11G10851	11	24817391	25117314	25025770	25026885	1	0	0	1	NA	LOC_Os06g40440.1	AT4G17940.1	expressed protein	NA	NA	NA
JreChr11G10852	11	24817391	25117314	25052212	25053345	1	0	0	1	PF00332(Glycosyl hydrolases family 17)	LOC_Os05g41610.1	AT4G16260.1	glycosyl hydrolases family 17, putative, expressed	NA	NA	NA
JreChr11G10853	11	24817391	25117314	25066587	25066835	1	0	0	1	NA	NA	NA	NA	NA	NA	NA
JreChr11G10855	11	24817391	25117314	25084331	25084915	1	0	0	1	NA	NA	NA	NA	NA	NA	NA
JreChr11G10856	11	24817391	25117314	25085659	25087023	1	0	0	1	NA	NA	NA	NA	NA	NA	NA
JreChr12G10009	12	1020000	1290001	1022201	1023740	0	1	0	1	NA	NA	NA	NA	NA	NA	NA
JreChr12G10013	12	1020000	1290001	1027062	1045307	0	1	0	1	NA	LOC_Os12g24540.1	AT5G61120.1	expressed protein	NA	NA	NA
JreChr12G10032	12	1020000	1290001	1054689	1055003	0	1	0	1	PF13456(Reverse transcriptase-like)	NA	NA	NA	NA	NA	NA
JreChr12G10047	12	1020000	1290001	1066835	1074530	0	1	0	1	PF07983(X8 domain)	LOC_Os03g54910.1	AT1G18650.1	X8 domain containing protein, expressed	NA	NA	NA
JreChr12G10091	12	1020000	1290001	1153648	1156192	0	1	0	1	NA	NA	NA	NA	NA	NA	NA
JreChr12G10112	12	1020000	1290001	1194539	1196709	0	1	0	1	PF00141(Peroxidase)	LOC_Os01g51550.1	AT4G33870.1	peroxidase family protein, expressed	NA	NA	NA
JreChr12G10119	12	1020000	1290001	1204837	1205028	0	1	0	1	NA	NA	NA	NA	NA	NA	NA
JreChr12G10123	12	1020000	1290001	1207066	1218116	0	1	0	1	PF00400(WD domain, G-beta repeat)|PF08149(BING4CT (NUC141) domain)	LOC_Os01g08770.1	AT3G10530.1	WD domain, G-beta repeat domain containing protein, expressed	NA	NA	NA
JreChr12G10137	12	1020000	1290001	1223344	1223556	0	1	0	1	NA	NA	NA	NA	NA	NA	NA
JreChr12G10173	12	1020000	1290001	1287686	1288139	0	1	0	1	NA	NA	NA	NA	NA	NA	NA
JreChr12G10463	12	1570000	1670001	1601362	1610603	0	0	1	1	NA	LOC_Os08g31470.1	AT5G45030.1	peptidase, trypsin-like serine and cysteine proteases, putative, expressed	NA	NA	NA
JreChr12G10502	12	1570000	1670001	1642620	1655117	0	0	1	1	NA	LOC_Os02g31220.2	AT1G79090.1	expressed protein	SALK_040660C|Levels of select capped mRNAs are elevated.	NA	NA
JreChr12G10656	12	1805999	1895926	1820843	1825761	1	0	0	1	PF00225(Kinesin motor domain)	LOC_Os12g42160.1	AT1G72250.2	kinesin motor domain containing protein, putative, expressed	NA	NA	NA
JreChr12G10668	12	1805999	1895926	1833582	1833953	1	0	0	1	NA	NA	NA	NA	NA	NA	NA
JreChr12G10730	12	1850000	1990001	1888627	1897857	0	1	1	2	NA	LOC_Os08g31470.1	AT5G45030.1	peptidase, trypsin-like serine and cysteine proteases, putative, expressed	NA	NA	NA
JreChr12G10783	12	1850000	1990001	1929742	1942180	0	1	1	2	NA	LOC_Os02g31220.2	AT1G79090.1	expressed protein	SALK_040660C|Levels of select capped mRNAs are elevated.	NA	NA
JreChr12G10801	12	1850000	1990001	1960613	1962325	0	1	1	2	NA	NA	NA	NA	NA	NA	NA
JreChr12G10804	12	1860000	2170001	1982270	2006476	0	1	0	1	PF01926(50S ribosome-binding GTPase)|PF06071(Protein of unknown function (DUF933))	LOC_Os03g56840.1	AT1G56050.1	GTP-binding protein, putative, expressed	NA	NA	NA
JreChr12G10841	12	1860000	2170001	2010999	2011566	0	1	0	1	NA	LOC_Os01g15790.1	AT4G36440.1	expressed protein	NA	NA	NA
JreChr12G10854	12	1860000	2170001	2019917	2022546	0	1	0	1	NA	NA	NA	NA	NA	NA	NA
JreChr12G10873	12	1860000	2170001	2034838	2035711	0	1	0	1	NA	NA	NA	NA	NA	NA	NA
JreChr12G10883	12	1860000	2170001	2041386	2041876	0	1	0	1	NA	NA	NA	NA	NA	NA	NA
JreChr12G10898	12	1860000	2170001	2056578	2057102	0	1	0	1	NA	NA	NA	NA	NA	NA	NA
JreChr12G10914	12	1860000	2170001	2068864	2069365	0	1	0	1	NA	NA	NA	NA	NA	NA	NA
JreChr12G10923	12	1860000	2170001	2075505	2076983	0	1	0	1	PF00069(Protein kinase domain)	LOC_Os03g14840.1	AT3G14370.1	AGC_PVPK_like_kin82y.8 - ACG kinases include homologs to PKA, PKG and PKC, expressed	wag2-1|Morphologically similar to wild type. When seedlings were grown on vertical plates, root exhibited wavy pattern.	NA	NA
JreChr12G10951	12	1860000	2170001	2099121	2101309	0	1	0	1	PF01434(Peptidase family M41)	LOC_Os05g38400.1	AT1G07510.1	OsFtsH8 FtsH protease, homologue of AtFtsH3/10, expressed	NA	NA	NA
JreChr12G10968	12	1860000	2170001	2114364	2115224	0	1	0	1	NA	NA	NA	NA	NA	NA	NA
JreChr12G10975	12	1860000	2170001	2118872	2123784	0	1	0	1	PF00225(Kinesin motor domain)	LOC_Os12g42160.1	AT1G72250.2	kinesin motor domain containing protein, putative, expressed	NA	NA	NA
JreChr12G10991	12	1860000	2170001	2131395	2131766	0	1	0	1	NA	NA	NA	NA	NA	NA	NA
JreChr12G11021	12	1860000	2170001	2154965	2156032	0	1	0	1	NA	LOC_Os07g31440.2	AT3G12940.1	expressed protein	NA	NA	NA
JreChr12G11022	12	1860000	2170001	2154965	2163013	0	1	0	1	NA	LOC_Os07g31440.2	AT3G12940.1	expressed protein	NA	NA	NA
JreChr12G11032	12	1860000	2170001	2166359	2166883	0	1	0	1	NA	NA	NA	NA	NA	NA	NA
JreChr12G11254	12	2330000	2450001	2349266	2358214	0	1	0	1	PF00232(Glycosyl hydrolase family 1)	LOC_Os06g21570.1	AT2G44480.1	Os6bglu24 - beta-glucosidase homologue, similar to G. max isohydroxyurate hydrolase, expressed	NA	NA	NA
JreChr12G11347	12	2330000	2450001	2422154	2435021	0	1	0	1	PF00232(Glycosyl hydrolase family 1)	LOC_Os06g21570.1	AT2G44480.1	Os6bglu24 - beta-glucosidase homologue, similar to G. max isohydroxyurate hydrolase, expressed	NA	NA	NA
JreChr12G11559	12	2730000	2860001	2753666	2761554	0	1	0	1	PF08243(SPT2 chromatin protein)	LOC_Os02g44530.1	AT4G37860.1	expressed protein	NA	NA	NA
JreChr12G11560	12	2730000	2860001	2762674	2763762	0	1	0	1	NA	NA	NA	NA	NA	NA	NA
JreChr12G11561	12	2730000	2860001	2765386	2772698	0	1	0	1	PF08243(SPT2 chromatin protein)	LOC_Os02g44530.1	AT2G22720.2	expressed protein	NA	NA	NA
JreChr12G11563	12	2730000	2860001	2776993	2777468	0	1	0	1	NA	NA	NA	NA	NA	NA	NA
JreChr12G11564	12	2730000	2860001	2803389	2804156	0	1	0	1	NA	NA	NA	NA	NA	NA	NA
JreChr12G11565	12	2730000	2860001	2814436	2814933	0	1	0	1	PF02519(Auxin responsive protein)	LOC_Os01g70050.1	AT5G50760.1	OsSAUR3 - Auxin-responsive SAUR gene family member, expressed	NA	NA	NA
JreChr12G11566	12	2730000	2860001	2849459	2850641	0	1	0	1	NA	NA	NA	NA	NA	NA	NA
JreChr12G11574	12	3010000	3140001	3023276	3025402	0	1	0	1	PF03083(Sugar efflux transporter for intercellular exchange)	LOC_Os11g31190.1	AT5G23660.1	nodulin MtN3 family protein, putative, expressed	CS68998|Wrinkled seed phenotype caused by severe seed defects including the following: retarded embryo development, reduced seed weight, reduced starch and lipid content, and starch accumulation in the seed coat, but not the embryo.	NA	NA
JreChr12G11575	12	3010000	3140001	3102298	3102930	0	1	0	1	NA	NA	NA	NA	NA	NA	NA
JreChr12G11576	12	3010000	3140001	3112789	3113118	0	1	0	1	NA	NA	NA	NA	NA	NA	NA
JreChr12G11577	12	3010000	3140001	3114853	3115380	0	1	0	1	PF03876(SHS2 domain found in N terminus of Rpb7p/Rpc25p/MJ0397)	LOC_Os05g06490.1	AT4G14660.1	RNA polymerase Rpb7, N-terminal domain containing protein, expressed	NA	NA	NA
JreChr12G11578	12	3010000	3140001	3116017	3118475	0	1	0	1	NA	NA	NA	NA	NA	NA	NA
JreChr12G11600	12	3600000	3790001	3612007	3613192	0	1	0	1	NA	NA	NA	NA	NA	NA	NA
JreChr12G11601	12	3600000	3790001	3613217	3613399	0	1	0	1	NA	NA	NA	NA	NA	NA	NA
JreChr12G11602	12	3600000	3790001	3635993	3636402	0	1	0	1	NA	NA	NA	NA	NA	NA	NA
JreChr12G11603	12	3600000	3790001	3636484	3637053	0	1	0	1	NA	NA	NA	NA	NA	NA	NA
JreChr12G11604	12	3600000	3790001	3641346	3642787	0	1	0	1	PF07109(Magnesium-protoporphyrin IX methyltransferase C-terminus)	LOC_Os06g04150.1	AT4G25080.3	magnesium-protoporphyrin O-methyltransferase, putative, expressed	chlm|When germinated on MS-agar containing 0.5% sucrose and under medium light (70 &mu;mol of photons m-2 s-1), the homozygous seedlings turned white and stopped growth after cotyledon development. However, when the plants were transferred after 5 days in medium light to dim light (5 &mu;mol of photons m-2 s-1), they could develop, although very slowly and with a stunted appearance; they then for…	NA	NA
JreChr12G11605	12	3600000	3790001	3653470	3654396	0	1	0	1	NA	NA	NA	NA	NA	NA	NA
JreChr12G11606	12	3600000	3790001	3660963	3663622	0	1	0	1	NA	NA	NA	NA	NA	NA	NA
JreChr12G11609	12	3600000	3790001	3691287	3692333	0	1	0	1	NA	NA	NA	NA	NA	NA	NA
JreChr12G11610	12	3600000	3790001	3699377	3709552	0	1	0	1	PF00097(Zinc finger, C3HC4 type (RING finger))|PF02182(SAD/SRA domain)|PF13445(RING-type zinc-finger)	LOC_Os05g01230.1	AT1G57820.1	zinc finger, C3HC4 type domain containing protein, expressed	CS24737|Increased HpaII cleavage of the 180-bp centromere repeats. This reflects hypomethylation of the centromere. Centromere repeats in interphase nuclei are decondensed relative to wild type.	VIM1, ORTH2|VARIANT IN METHYLATION 1, ORTHRUS 2	NA
JreChr12G11611	12	3600000	3790001	3716499	3716947	0	1	0	1	NA	NA	NA	NA	NA	NA	NA
JreChr12G11612	12	3600000	3790001	3776291	3779160	0	1	0	1	PF01698(Floricaula / Leafy protein SAM domain)|PF17538(DNA Binding Domain (C-terminal) Leafy/Floricaula)	LOC_Os04g51000.1	AT5G61850.1	transcription factor FL, putative, expressed	lmi1-1lfy-10/+|lmi1-1 enhances meristem identity defects, strong increase in number of secondary inflorescences and bracts compared with lfy-10/+.	LFY|LEAFY	apo2|Transition from inflorescence meristem to floral meristem. Panicle architecture.
JreChr12G11690	12	5542072	5671958	5550713	5550901	1	0	0	1	NA	NA	NA	NA	NA	NA	NA
JreChr12G11691	12	5542072	5671958	5569778	5572001	1	0	0	1	NA	LOC_Os06g38960.1	AT5G62550.1	expressed protein	NA	NA	NA
JreChr12G11692	12	5542072	5671958	5573880	5579897	1	0	0	1	PF00005(ABC transporter)|PF12698(ABC-2 family transporter protein)	LOC_Os08g30740.1	AT3G47730.1	ABC transporter, ATP-binding protein, putative, expressed	NA	NA	NA
JreChr12G11693	12	5542072	5671958	5585922	5595760	1	0	0	1	PF00005(ABC transporter)|PF12698(ABC-2 family transporter protein)	LOC_Os08g30770.1	AT3G47780.1	ABC transporter, ATP-binding protein, putative, expressed	CS66054|No visible phenotype.	NA	NA
JreChr12G11696	12	5640000	5760001	5726492	5727432	0	1	1	2	NA	NA	NA	NA	NA	NA	NA
JreChr12G11697	12	5640000	5760001	5735482	5742046	0	1	1	2	PF01926(50S ribosome-binding GTPase)|PF08153(NGP1NT (NUC091) domain)	LOC_Os03g22890.2	AT1G52980.1	GTPase of unknown function domain containing protein, putative, expressed	NA	NA	NA
JreChr12G11694	12	5640000	5760001	5647300	5647571	1	1	1	3	NA	NA	NA	NA	NA	NA	NA
JreChr12G11695	12	5640000	5760001	5670458	5671272	1	1	1	3	NA	NA	NA	NA	NA	NA	NA
JreChr12G11700	12	5900000	6050001	5905190	5908311	0	1	0	1	PF00069(Protein kinase domain)|PF00560(Leucine Rich Repeat)|PF08263(Leucine rich repeat N-terminal domain)|PF13855(Leucine rich repeat)	LOC_Os02g34790.1	AT4G08850.1	receptor-like protein kinase precursor, putative, expressed	NA	NA	NA
JreChr12G11701	12	5900000	6050001	5916048	5919270	0	1	0	1	PF00069(Protein kinase domain)|PF00560(Leucine Rich Repeat)|PF08263(Leucine rich repeat N-terminal domain)|PF13855(Leucine rich repeat)	LOC_Os10g33040.1	AT4G08850.1	receptor-like protein kinase precursor, putative, expressed	NA	NA	NA
JreChr12G11702	12	5900000	6050001	5987748	5988460	0	1	0	1	NA	NA	NA	NA	NA	NA	NA
JreChr12G11703	12	5900000	6050001	6014444	6015519	0	1	0	1	PF00010(Helix-loop-helix DNA-binding domain)	LOC_Os10g26460.1	AT3G47710.1	bHLH family protein, putative, expressed	bnq3 ap3-3|Pale yellowish sepaloid second-whorl organs.	NA	NA
JreChr12G11705	12	5900000	6050001	6044048	6044248	0	1	0	1	NA	NA	NA	NA	NA	NA	NA
JreChr12G11706	12	5900000	6050001	6046991	6047335	0	1	0	1	NA	NA	NA	NA	NA	NA	NA
JreChr12G11709	12	6190000	6290001	6202128	6202669	1	0	1	2	NA	NA	NA	NA	NA	NA	NA
JreChr12G11710	12	6190000	6290001	6207308	6207493	1	0	1	2	NA	NA	NA	NA	NA	NA	NA
JreChr12G11711	12	6190000	6290001	6207506	6207808	1	0	1	2	NA	NA	NA	NA	NA	NA	NA
JreChr12G11712	12	6190000	6290001	6223060	6224290	1	0	1	2	PF00010(Helix-loop-helix DNA-binding domain)	LOC_Os10g26460.1	AT3G47710.1	bHLH family protein, putative, expressed	bnq3 ap3-3|Pale yellowish sepaloid second-whorl organs.	NA	NA
JreChr12G11713	12	6190000	6290001	6255766	6255966	0	0	1	1	NA	NA	NA	NA	NA	NA	NA
JreChr12G11714	12	6190000	6290001	6256084	6259004	0	0	1	1	NA	NA	NA	NA	NA	NA	NA
JreChr12G11715	12	6190000	6290001	6277808	6289987	0	0	1	1	PF01344(Kelch motif)	LOC_Os02g51350.1	AT1G74510.2	OsFBK10 - F-box domain and kelch repeat containing protein, expressed	NA	NA	NA
JreChr12G11716	12	6190000	6290001	6289802	6289987	0	0	1	1	NA	LOC_Os03g07530.1	AT1G26930.1	OsFBK10 - F-box domain and kelch repeat containing protein, expressed	NA	NA	NA
JreChr12G11720	12	6420000	6600001	6433666	6436018	0	1	0	1	PF03134(TB2/DP1, HVA22 family)	LOC_Os06g12220.1	AT1G74520.1	HVA22, putative, expressed	NA	NA	NA
JreChr12G11724	12	6420000	6600001	6592445	6599582	0	1	0	1	PF03004(Plant transposase (Ptta/En/Spm family))|PF13639(Ring finger domain)	LOC_Os01g50750.1	AT5G55970.1	zinc finger, C3HC4 type domain containing protein, expressed	NA	NA	NA
JreChr12G11721	12	6440000	6540001	6440827	6441108	0	1	1	2	NA	NA	NA	NA	NA	NA	NA
JreChr12G11722	12	6440000	6540001	6441256	6441687	0	1	1	2	NA	NA	NA	NA	NA	NA	NA
JreChr12G11723	12	6440000	6540001	6494227	6494457	1	1	1	3	NA	NA	NA	NA	NA	NA	NA
JreChr12G11729	12	6790000	7040001	6837383	6838128	0	1	0	1	NA	NA	NA	NA	NA	NA	NA
JreChr12G11730	12	6790000	7040001	6864541	6864738	0	1	0	1	NA	NA	NA	NA	NA	NA	NA
JreChr12G11731	12	6790000	7040001	6892069	6892350	0	1	0	1	NA	NA	NA	NA	NA	NA	NA
JreChr12G11732	12	6790000	7040001	6914278	6916355	0	1	0	1	PF14111(Domain of unknown function (DUF4283))|PF14392(Zinc knuckle)	LOC_Os06g50210.1	AT3G31430.1	expressed protein	NA	NA	NA
JreChr12G11733	12	6790000	7040001	6919529	6920755	0	1	0	1	NA	NA	NA	NA	NA	NA	NA
JreChr12G11734	12	6790000	7040001	6925601	6926068	0	1	0	1	NA	NA	NA	NA	NA	NA	NA
JreChr12G11735	12	6790000	7040001	6928590	6930442	0	1	0	1	PF00249(Myb-like DNA-binding domain)	LOC_Os08g33660.1	AT3G01140.1	MYB family transcription factor, putative, expressed	try-EM1 nok-122|Additive phenotype resulting in trichomes with up to 11 branch points.	NA	NA
JreChr12G11736	12	6790000	7040001	6947908	6950092	0	1	0	1	NA	NA	NA	NA	NA	NA	NA
JreChr12G11737	12	6790000	7040001	6958690	6993101	0	1	0	1	PF00249(Myb-like DNA-binding domain)	LOC_Os08g33660.1	AT5G15310.1	MYB family transcription factor, putative, expressed	NA	NA	NA
JreChr12G11739	12	7000000	7200001	7001447	7002214	0	1	1	2	NA	NA	NA	NA	NA	NA	NA
JreChr12G11740	12	7000000	7200001	7011699	7012523	0	1	1	2	PF14392(Zinc knuckle)	NA	NA	NA	NA	NA	NA
JreChr12G11741	12	7000000	7200001	7016767	7018448	0	1	1	2	NA	NA	NA	NA	NA	NA	NA
JreChr12G11742	12	7000000	7200001	7031818	7033692	0	1	1	2	PF00249(Myb-like DNA-binding domain)	LOC_Os08g33660.1	AT5G15310.1	MYB family transcription factor, putative, expressed	NA	NA	NA
JreChr12G11748	12	7000000	7200001	7192216	7193446	0	1	1	2	PF02365(No apical meristem (NAM) protein)	LOC_Os04g38720.1	AT5G61430.1	no apical meristem protein, putative, expressed	NA	NA	OMTN2|low spikelet fertility
JreChr12G11743	12	7000000	7200001	7051887	7053616	0	0	1	1	NA	NA	NA	NA	NA	NA	NA
JreChr12G11744	12	7000000	7200001	7053785	7054583	0	0	1	1	NA	NA	NA	NA	NA	NA	NA
JreChr12G11745	12	7000000	7200001	7062835	7064709	0	0	1	1	PF00249(Myb-like DNA-binding domain)	LOC_Os08g33660.1	AT5G15310.1	MYB family transcription factor, putative, expressed	NA	NA	NA
JreChr12G11746	12	7000000	7200001	7080187	7082137	0	0	1	1	NA	NA	NA	NA	NA	NA	NA
JreChr12G11747	12	7000000	7200001	7082240	7082623	0	0	1	1	NA	NA	NA	NA	NA	NA	NA
JreChr12G11749	12	7180000	7370001	7275348	7275877	0	1	0	1	NA	NA	NA	NA	NA	NA	NA
JreChr12G11750	12	7180000	7370001	7336356	7336817	0	1	0	1	NA	NA	NA	NA	NA	NA	NA
JreChr12G11751	12	7180000	7370001	7353125	7353637	0	1	0	1	NA	NA	NA	NA	NA	NA	NA
JreChr12G11752	12	7180000	7370001	7364320	7365251	0	1	0	1	NA	NA	NA	NA	NA	NA	NA
JreChr12G11770	12	7680000	8330001	7720977	7722779	0	1	0	1	PF01535(PPR repeat)|PF13041(PPR repeat family)|PF14432(DYW family of nucleic acid deaminases)	LOC_Os08g33700.1	AT3G47530.1	pentatricopeptide, putative, expressed	NA	NA	NA
JreChr12G11771	12	7680000	8330001	7750055	7751376	0	1	0	1	NA	NA	NA	NA	NA	NA	NA
JreChr12G11772	12	7680000	8330001	7754217	7755089	0	1	0	1	NA	NA	NA	NA	NA	NA	NA
JreChr12G11773	12	7680000	8330001	7768410	7768792	0	1	0	1	NA	NA	NA	NA	NA	NA	NA
JreChr12G11774	12	7680000	8330001	7776780	7777228	0	1	0	1	NA	NA	AT3G47510.1	expressed protein	NA	NA	NA
JreChr12G11775	12	7680000	8330001	7785440	7787402	0	1	0	1	NA	NA	NA	NA	NA	NA	NA
JreChr12G11777	12	7680000	8330001	7816328	7816543	0	1	0	1	NA	NA	NA	NA	NA	NA	NA
JreChr12G11778	12	7680000	8330001	7820426	7820805	0	1	0	1	NA	NA	NA	NA	NA	NA	NA
JreChr12G11779	12	7680000	8330001	7858953	7860389	0	1	0	1	NA	NA	NA	NA	NA	NA	NA
JreChr12G11780	12	7680000	8330001	7867016	7869395	0	1	0	1	PF00122(E1-E2 ATPase)	LOC_Os04g51610.1	AT5G57110.1	calcium-transporting ATPase, plasma membrane-type, putative, expressed	NA	NA	NA
JreChr12G11781	12	7680000	8330001	7873405	7874709	0	1	0	1	PF02042(RWP-RK domain)	LOC_Os06g12360.1	AT1G18790.1	RWP-RK domain-containing protein, putative, expressed	NA	NA	NA
JreChr12G11782	12	7680000	8330001	7876807	7877170	0	1	0	1	NA	NA	NA	NA	NA	NA	NA
JreChr12G11783	12	7680000	8330001	7886417	7890065	0	1	0	1	PF12428(Protein of unknown function (DUF3675))|PF12906(RING-variant domain)	LOC_Os09g24650.2	AT3G47550.3	zinc finger, C3HC4 type, putative, expressed	NA	NA	NA
JreChr12G11784	12	7680000	8330001	7892401	7892685	0	1	0	1	NA	LOC_Os08g34030.1	AT1G69588.1	expressed protein	NA	NA	NA
JreChr12G11785	12	7680000	8330001	7945456	7945695	0	1	0	1	NA	NA	NA	NA	NA	NA	NA
JreChr12G11786	12	7680000	8330001	7954075	7958177	0	1	0	1	PF01582(TIR domain)	LOC_Os11g10760.1	AT5G46450.1	disease resistance protein RGA2, putative, expressed	NA	NA	NA
JreChr12G11787	12	7680000	8330001	7987945	8005569	0	1	0	1	PF01344(Kelch motif)	LOC_Os02g51350.1	AT1G74510.2	OsFBK10 - F-box domain and kelch repeat containing protein, expressed	NA	NA	NA
JreChr12G11788	12	7680000	8330001	8024954	8026410	0	1	0	1	PF02704(Gibberellin regulated protein)	LOC_Os09g24840.1	AT1G74670.1	GASR5 - Gibberellin-regulated GASA/GAST/Snakin family protein precursor, expressed	NA	NA	NA
JreChr12G11789	12	7680000	8330001	8036196	8038055	0	1	0	1	NA	NA	NA	NA	NA	NA	NA
JreChr12G11790	12	7680000	8330001	8080479	8081085	0	1	0	1	NA	NA	NA	NA	NA	NA	NA
JreChr12G11791	12	7680000	8330001	8089287	8089897	0	1	0	1	PF14111(Domain of unknown function (DUF4283))|PF14392(Zinc knuckle)	LOC_Os11g16250.1	NA	NA	NA	NA	NA
JreChr12G11792	12	7680000	8330001	8110455	8110739	0	1	0	1	PF04770(ZF-HD protein dimerisation region)	LOC_Os11g03420.1	AT1G74660.1	ZF-HD protein dimerisation region containing protein, expressed	35S::MIF1|Constitutive overexpression of MIF1 caused dramatic developmental defects, including dwarfism, reduced apical dominance, extreme longevity, dark-green leaves, altered flower morphology, poor fertility, reduced hypocotyl length, spoon-like cotyledons, reduced root growth, and ectopic root hairs on hypocotyls and cotyledons. In addition, 35S::MIF1 seedlings underwent constitutive photomor…	NA	NA
JreChr12G11793	12	7680000	8330001	8136053	8136595	0	1	0	1	NA	NA	NA	NA	NA	NA	NA
JreChr12G11794	12	7680000	8330001	8146267	8149569	0	1	0	1	PF14111(Domain of unknown function (DUF4283))	LOC_Os11g18710.1	AT1G31850.1	methyltransferase, putative, expressed	NA	NA	NA
JreChr12G11795	12	7680000	8330001	8155708	8155944	0	1	0	1	NA	NA	NA	NA	NA	NA	NA
JreChr12G11796	12	7680000	8330001	8163448	8163962	0	1	0	1	NA	NA	NA	NA	NA	NA	NA
JreChr12G11797	12	7680000	8330001	8209294	8210773	0	1	0	1	PF00249(Myb-like DNA-binding domain)	LOC_Os08g33940.1	AT3G47600.1	MYB family transcription factor, putative, expressed	NA	NA	NA
JreChr12G11799	12	7680000	8330001	8245314	8246521	0	1	0	1	PF03358(NADPH-dependent FMN reductase)	LOC_Os01g72430.1	AT3G27890.1	NADPH quinone oxidoreductase, putative, expressed	NA	NA	NA
JreChr12G11805	12	8568891	8638839	8571106	8577584	1	0	0	1	PF01926(50S ribosome-binding GTPase)|PF08153(NGP1NT (NUC091) domain)	LOC_Os03g22890.2	AT1G52980.1	GTPase of unknown function domain containing protein, putative, expressed	NA	NA	NA
JreChr12G11806	12	8568891	8638839	8587219	8589623	1	0	0	1	NA	NA	NA	NA	NA	NA	NA
JreChr12G11818	12	8790000	9090001	8841425	8841613	0	1	0	1	NA	NA	NA	NA	NA	NA	NA
JreChr12G11819	12	8790000	9090001	8861863	8862867	0	1	0	1	NA	NA	NA	NA	NA	NA	NA
JreChr12G11820	12	8790000	9090001	8863381	8863575	0	1	0	1	NA	NA	NA	NA	NA	NA	NA
JreChr12G11823	12	8790000	9090001	8927706	8929475	0	1	0	1	NA	NA	NA	NA	NA	NA	NA
JreChr12G11824	12	8790000	9090001	8953830	8954030	0	1	0	1	NA	NA	NA	NA	NA	NA	NA
JreChr12G11826	12	8790000	9090001	8965061	8971666	0	1	0	1	PF00425(chorismate binding enzyme)	LOC_Os09g19734.1	AT1G18870.1	isochorismate synthase 1, chloroplast precursor, putative, expressed	ics1 ics2:ICS2|Contains about 18% of wild-type phylloquinone content but 50-70% of wild-type PSI activity.	NA	NA
JreChr12G11827	12	8790000	9090001	8990066	8990444	0	1	0	1	NA	NA	NA	NA	NA	NA	NA
JreChr12G11829	12	8790000	9090001	9013610	9014186	0	1	0	1	NA	NA	NA	NA	NA	NA	NA
JreChr12G11817	12	8790000	9090001	8825842	8831023	0	1	0	1	PF12706(Beta-lactamase superfamily domain)	LOC_Os02g12290.1	AT1G74700.1	nuclear ribonuclease Z, putative, expressed	NA	NA	tms5|defective pollen production and male sterility through over accumulated RNase ZS1-mediated UbL40 mRNA in high temperature
JreChr12G11835	12	9467946	9547884	9477953	9479520	1	0	0	1	NA	LOC_Os02g42134.2	AT1G10870.1	ARF GTPase-activating domain-containing protein, putative, expressed	NA	NA	NA
JreChr12G11836	12	9467946	9547884	9496801	9497106	1	0	0	1	NA	NA	NA	NA	NA	NA	NA
JreChr12G11837	12	9467946	9547884	9500114	9500903	1	0	0	1	PF00106(short chain dehydrogenase)|PF13561(Enoyl-(Acyl carrier protein) reductase)	LOC_Os03g61740.1	AT2G47140.1	sex determination protein tasselseed-2, putative, expressed	NA	NA	NA
JreChr12G11838	12	9467946	9547884	9504259	9504765	1	0	0	1	PF08284(Retroviral aspartyl protease)	LOC_Os12g31470.1	AT3G29750.1	retrotransposon protein, putative, unclassified, expressed	NA	NA	NA
JreChr12G11839	12	9467946	9547884	9522300	9522830	1	0	0	1	NA	NA	NA	NA	NA	NA	NA
JreChr12G11840	12	9467946	9547884	9529804	9530478	1	0	0	1	NA	NA	NA	NA	NA	NA	NA
JreChr12G10005	12	10050000	10570001	10143216	10143945	0	1	0	1	PF00106(short chain dehydrogenase)|PF13561(Enoyl-(Acyl carrier protein) reductase)	LOC_Os03g61740.1	AT2G47140.1	sex determination protein tasselseed-2, putative, expressed	NA	NA	NA
JreChr12G10006	12	10050000	10570001	10163653	10163958	0	1	0	1	NA	NA	NA	NA	NA	NA	NA
JreChr12G10007	12	10050000	10570001	10177652	10178013	0	1	0	1	NA	NA	NA	NA	NA	NA	NA
JreChr12G10008	12	10050000	10570001	10213044	10213829	0	1	0	1	PF13561(Enoyl-(Acyl carrier protein) reductase)	LOC_Os03g61740.1	AT2G47140.1	sex determination protein tasselseed-2, putative, expressed	NA	NA	NA
JreChr12G10010	12	10050000	10570001	10234662	10234943	0	1	0	1	PF13561(Enoyl-(Acyl carrier protein) reductase)	LOC_Os03g61740.1	AT2G47140.1	sex determination protein tasselseed-2, putative, expressed	NA	NA	NA
JreChr12G10011	12	10050000	10570001	10249505	10250085	0	1	0	1	NA	NA	NA	NA	NA	NA	NA
JreChr12G10012	12	10050000	10570001	10253515	10254039	0	1	0	1	NA	NA	NA	NA	NA	NA	NA
JreChr12G10014	12	10050000	10570001	10278668	10279375	0	1	0	1	PF13639(Ring finger domain)	LOC_Os12g04590.1	AT3G13430.1	zinc finger, C3HC4 type domain containing protein, expressed	NA	NA	NA
JreChr12G10015	12	10050000	10570001	10284072	10284297	0	1	0	1	NA	NA	NA	NA	NA	NA	NA
JreChr12G10016	12	10050000	10570001	10289387	10292534	0	1	0	1	PF00069(Protein kinase domain)|PF13499(EF-hand domain pair)	LOC_Os01g61590.1	AT1G74740.1	CAMK_CAMK_like.1 - CAMK includes calcium/calmodulin depedent protein kinases, expressed	NA	NA	NA
JreChr12G10017	12	10050000	10570001	10298043	10298402	0	1	0	1	NA	NA	AT4G28240.1	NA	NA	NA	NA
JreChr12G10018	12	10050000	10570001	10302549	10302776	0	1	0	1	NA	NA	NA	NA	NA	NA	NA
JreChr12G10019	12	10050000	10570001	10302900	10303318	0	1	0	1	NA	NA	NA	NA	NA	NA	NA
JreChr12G10021	12	10050000	10570001	10363527	10363901	0	1	0	1	NA	NA	NA	NA	NA	NA	NA
JreChr12G10022	12	10050000	10570001	10368105	10368346	0	1	0	1	NA	NA	NA	NA	NA	NA	NA
JreChr12G10023	12	10050000	10570001	10382576	10383070	0	1	0	1	NA	NA	NA	NA	NA	NA	NA
JreChr12G10024	12	10050000	10570001	10408517	10412399	0	1	0	1	NA	NA	NA	NA	NA	NA	NA
JreChr12G10025	12	10050000	10570001	10414106	10456624	0	1	0	1	PF06694(Plant nuclear matrix protein 1 (NMP1))	LOC_Os01g64920.1	AT5G17620.1	nuclear matrix protein 1, putative, expressed	NA	NA	NA
JreChr12G10026	12	10050000	10570001	10468531	10482807	0	1	0	1	PF06813(Nodulin-like)|PF07690(Major Facilitator Superfamily)	LOC_Os12g44180.1	AT1G74780.1	nodulin, putative, expressed	NA	NA	NA
JreChr12G10027	12	10050000	10570001	10490744	10492181	0	1	0	1	NA	NA	NA	NA	NA	NA	NA
JreChr12G10028	12	10050000	10570001	10500139	10503273	0	1	0	1	PF07995(Glucose / Sorbosone dehydrogenase)	LOC_Os03g48540.1	AT1G74790.1	expressed protein	NA	NA	NA
JreChr12G10029	12	10050000	10570001	10504389	10505277	0	1	0	1	NA	LOC_Os03g48540.1	AT1G74790.1	expressed protein	NA	NA	NA
JreChr12G10030	12	10050000	10570001	10514628	10526614	0	1	0	1	PF02791(DDT domain)|PF15612(WSTF, HB1, Itc1p, MBD9 motif 1)	LOC_Os07g09580.1	AT1G18950.1	aminoacyl-tRNA synthetase, putative, expressed	NA	NA	NA
JreChr12G10031	12	10050000	10570001	10535675	10536013	0	1	0	1	NA	NA	NA	NA	NA	NA	NA
JreChr12G10004	12	10050000	10570001	10131215	10131643	0	1	0	1	PF13456(Reverse transcriptase-like)	LOC_Os04g12540.1	AT3G09510.1	expressed protein	NA	NA	OslecRK|Germination rate. Resistance to Magnaporthe oryzae and Xanthomonas oryzae pv. oryzae. Brown planthopper resistance.
JreChr12G10020	12	10050000	10570001	10321952	10341851	0	1	0	1	PF01814(Hemerythrin HHE cation binding domain)|PF05495(CHY zinc finger)|PF13639(Ring finger domain)|PF14599(Zinc-ribbon)	LOC_Os01g49470.1	AT1G74770.1	E3 ubiquitin ligase, putative, expressed	NA	NA	OsHRZ1|Fe acquisition.
JreChr12G10049	12	10700000	10800001	10702514	10705017	0	1	0	1	NA	NA	NA	NA	NA	NA	NA
JreChr12G10050	12	10700000	10800001	10735229	10735438	0	1	0	1	NA	NA	NA	NA	NA	NA	NA
JreChr12G10051	12	10700000	10800001	10740402	10741653	0	1	0	1	NA	NA	NA	NA	NA	NA	NA
JreChr12G10052	12	10700000	10800001	10741690	10743329	0	1	0	1	NA	NA	NA	NA	NA	NA	NA
JreChr12G10053	12	10700000	10800001	10772396	10772590	0	1	0	1	NA	NA	NA	NA	NA	NA	NA
JreChr12G10054	12	10700000	10800001	10777249	10777583	0	1	0	1	NA	NA	NA	NA	NA	NA	NA
JreChr12G10065	12	10986350	11445889	11050995	11051225	1	0	0	1	NA	NA	NA	NA	NA	NA	NA
JreChr12G10066	12	10986350	11445889	11055608	11056411	1	0	0	1	PF14111(Domain of unknown function (DUF4283))	LOC_Os06g50210.1	NA	NA	NA	NA	NA
JreChr12G10067	12	10986350	11445889	11063328	11063643	1	0	0	1	NA	LOC_Os07g39070.1	AT5G13050.1	5-formyltetrahydrofolate cyclo-ligase, putative, expressed	NA	NA	NA
JreChr12G10068	12	10986350	11445889	11085998	11086506	1	0	0	1	NA	NA	NA	NA	NA	NA	NA
JreChr12G10069	12	10986350	11445889	11093998	11095870	1	0	0	1	NA	NA	NA	NA	NA	NA	NA
JreChr12G10070	12	10986350	11445889	11096871	11097026	1	0	0	1	NA	NA	NA	NA	NA	NA	NA
JreChr12G10084	12	10986350	11445889	11383115	11383339	1	0	0	1	NA	NA	NA	NA	NA	NA	NA
JreChr12G10086	12	10986350	11445889	11391329	11391876	1	0	0	1	NA	NA	AT5G13050.1	5-formyltetrahydrofolate cyclo-ligase, putative, expressed	NA	NA	NA
JreChr12G10087	12	10986350	11445889	11419349	11420165	1	0	0	1	NA	NA	NA	NA	NA	NA	NA
JreChr12G10088	12	10986350	11445889	11434874	11435677	1	0	0	1	PF14111(Domain of unknown function (DUF4283))	LOC_Os06g50210.1	NA	NA	NA	NA	NA
JreChr12G10071	12	11120000	11310001	11150810	11152532	1	1	1	3	NA	NA	NA	NA	NA	NA	NA
JreChr12G10072	12	11120000	11310001	11182100	11184636	1	1	1	3	NA	NA	NA	NA	NA	NA	NA
JreChr12G10073	12	11120000	11310001	11184659	11185617	1	1	1	3	NA	NA	NA	NA	NA	NA	NA
JreChr12G10075	12	11120000	11310001	11231757	11232068	1	1	1	3	NA	NA	NA	NA	NA	NA	NA
JreChr12G10076	12	11120000	11310001	11242874	11243371	1	1	1	3	NA	NA	NA	NA	NA	NA	NA
JreChr12G10077	12	11120000	11310001	11250995	11251675	1	0	1	2	NA	NA	NA	NA	NA	NA	NA
JreChr12G10079	12	11120000	11310001	11256687	11257071	1	0	1	2	NA	NA	NA	NA	NA	NA	NA
JreChr12G10080	12	11120000	11310001	11261080	11261445	1	0	1	2	NA	NA	NA	NA	NA	NA	NA
JreChr12G10081	12	11120000	11310001	11273382	11273912	1	0	1	2	NA	NA	AT3G22380.2	expressed protein	SAIL_753_E03|tic-2 plants display a late flowering phenotype under LD (16/8). Leaf production is altered leading to a plastochron phenotype. The mutant has a slow growth rate and a deep green color of leaves due to an increase in chlorophyll levels . Starch metabolism is defective causing a starch excess phenotype, it also has alterations in other carbohydrates. tic-2 germination presents hyperse…	TIC|TIME FOR COFFEE	NA
JreChr12G10082	12	11120000	11310001	11300128	11300644	1	0	1	2	NA	LOC_Os07g39070.1	AT5G13050.1	5-formyltetrahydrofolate cyclo-ligase, putative, expressed	NA	NA	NA
JreChr12G10083	12	11120000	11310001	11309595	11309819	1	0	1	2	NA	NA	AT5G13050.1	5-formyltetrahydrofolate cyclo-ligase, putative, expressed	NA	NA	NA
JreChr12G10092	12	11550000	11700001	11568751	11574431	0	0	1	1	PF01812(5-formyltetrahydrofolate cyclo-ligase family)	LOC_Os07g39070.1	AT5G13050.1	5-formyltetrahydrofolate cyclo-ligase, putative, expressed	NA	NA	NA
JreChr12G10093	12	11550000	11700001	11576074	11576567	0	0	1	1	PF01812(5-formyltetrahydrofolate cyclo-ligase family)	LOC_Os07g39070.1	AT5G13050.1	5-formyltetrahydrofolate cyclo-ligase, putative, expressed	NA	NA	NA
JreChr12G10094	12	11550000	11700001	11592182	11594660	0	0	1	1	PF04576(Zein-binding)	LOC_Os10g27480.1	AT1G74830.1	DUF593 domain containing protein, expressed	NA	NA	NA
JreChr12G10095	12	11550000	11700001	11639212	11669342	0	0	1	1	PF08389(Exportin 1-like protein)	LOC_Os10g33770.1	AT5G62600.1	importin-beta N-terminal domain containing protein, expressed	NA	NA	NA
JreChr12G10096	12	11550000	11700001	11681139	11682017	0	0	1	1	NA	NA	NA	NA	NA	NA	NA
JreChr12G10101	12	11760000	11900001	11777492	11778792	0	1	0	1	PF14570(RING/Ubox like zinc-binding domain)	LOC_Os02g37030.1	AT5G62910.1	protein binding protein, putative, expressed	NA	NA	NA
JreChr12G10102	12	11760000	11900001	11788040	11794238	0	1	0	1	PF01764(Lipase (class 3))	LOC_Os09g22450.1	AT3G48080.1	lipase, putative, expressed	NA	NA	NA
JreChr12G10103	12	11760000	11900001	11830977	11831282	0	1	0	1	PF00385(Chromo (CHRromatin Organisation MOdifier) domain)	NA	NA	NA	NA	NA	NA
JreChr12G10104	12	11760000	11900001	11832528	11832890	0	1	0	1	NA	NA	NA	NA	NA	NA	NA
JreChr12G10105	12	11760000	11900001	11841021	11845088	0	1	0	1	NA	LOC_Os01g49340.1	AT3G48120.1	arginine/serine-rich coiled-coil protein 1, putative, expressed	NA	NA	NA
JreChr12G10106	12	11760000	11900001	11846346	11849860	0	1	0	1	PF04049(Anaphase promoting complex subunit 8 / Cdc23)|PF13181(Tetratricopeptide repeat)|PF13414(TPR repeat)|PF13432(Tetratricopeptide repeat)	LOC_Os02g43920.1	AT3G48150.1	cell division cycle protein 23, putative, expressed	NA	NA	NA
JreChr12G10107	12	11760000	11900001	11874919	11877238	0	1	0	1	PF02319(E2F/DP family winged-helix DNA-binding domain)	LOC_Os02g50630.1	AT3G48160.2	E2F family transcription factor protein, putative, expressed	del1-1|Epidermal cells on abaxial surface have increased DNA content.	NA	NA
JreChr12G10138	12	12230000	12340001	12234902	12238057	0	1	0	1	PF04134(Protein of unknown function, DUF393)	LOC_Os04g57310.1	AT5G50100.1	thiol-disulphide oxidoreductase DCC, putative, expressed	NA	NA	NA
JreChr12G10139	12	12230000	12340001	12252904	12253367	0	1	0	1	NA	NA	NA	NA	NA	NA	NA
JreChr12G10140	12	12230000	12340001	12258424	12259572	0	1	0	1	PF00168(C2 domain)	LOC_Os02g22130.1	AT2G01540.1	expressed protein	NA	NA	NA
JreChr12G10141	12	12230000	12340001	12260437	12277277	0	1	0	1	PF00412(LIM domain)	LOC_Os12g32620.1	AT1G10200.1	OsWLIM1 - LIM domain protein, putative actin-binding protein and transcription factor, expressed	NA	NA	NA
JreChr12G10142	12	12230000	12340001	12307372	12308599	0	1	0	1	PF14009(Domain of unknown function (DUF4228))	LOC_Os09g21380.1	AT1G60010.1	expressed protein	NA	NA	NA
JreChr12G10143	12	12230000	12340001	12317265	12323718	0	1	0	1	PF00860(Permease family)	LOC_Os02g50820.1	AT5G62890.1	nucleobase-ascorbate transporter, putative, expressed	NA	NA	NA
JreChr12G10136	12	12230000	12340001	12232771	12233499	0	1	0	1	PF00201(UDP-glucoronosyl and UDP-glucosyl transferase)	LOC_Os09g34250.1	AT2G43840.2	UDP-glucoronosyl and UDP-glucosyl transferase domain containing protein, expressed	NA	NA	OsSGT1|Probenazole dependent blast resistance.
JreChr12G10155	12	12500000	12700001	12506186	12506368	0	1	0	1	NA	NA	NA	NA	NA	NA	NA
JreChr12G10156	12	12500000	12700001	12508883	12509092	0	1	0	1	NA	NA	NA	NA	NA	NA	NA
JreChr12G10157	12	12500000	12700001	12509212	12509460	0	1	0	1	NA	NA	NA	NA	NA	NA	NA
JreChr12G10158	12	12500000	12700001	12535489	12537253	0	1	0	1	PF00010(Helix-loop-helix DNA-binding domain)	LOC_Os01g01870.1	AT4G20970.1	helix-loop-helix DNA-binding domain containing protein, expressed	NA	NA	NA
JreChr12G10159	12	12500000	12700001	12640666	12640863	0	1	0	1	NA	NA	NA	NA	NA	NA	NA
JreChr12G10160	12	12500000	12700001	12695719	12697309	0	1	0	1	NA	NA	NA	NA	NA	NA	NA
JreChr12G10161	12	12500000	12700001	12697545	12698050	0	1	0	1	PF00276(Ribosomal protein L23)	LOC_Os01g24690.1	AT3G55280.1	60S ribosomal protein L23A, putative, expressed	SAIL_597_B08|In homozygotes, no RPL23aB transcript is detected by RT-PCR. Presumed knockout. Homozygotes have WT phenotype wrt rate of development, morphology, flowering or fecundity. Venation patterns in laves also same as WT.	NA	NA
JreChr12G10162	12	12500000	12700001	12698345	12699431	0	1	0	1	NA	NA	AT1G27510.1	expressed protein	ex2 flu1-1|When mature plants grown under continuous light were shifted to the dark for 8 h free protochlorophyllide accumulated in the mutant to similar levels in rosette leaves and were 3- to 4-fold higher than in wild-type controls.	NA	NA
JreChr12G10285	12	14080000	14290001	14080034	14080381	0	1	0	1	NA	NA	NA	NA	NA	NA	NA
JreChr12G10286	12	14080000	14290001	14080619	14080825	0	1	0	1	NA	NA	NA	NA	NA	NA	NA
JreChr12G10287	12	14080000	14290001	14086278	14095096	0	1	0	1	PF07910(Peptidase family C78)	LOC_Os12g18760.2	AT3G48380.3	peptidase family C78 domain containing protein, expressed	NA	NA	NA
JreChr12G10288	12	14080000	14290001	14098065	14099348	0	1	0	1	NA	NA	NA	NA	NA	NA	NA
JreChr12G10289	12	14080000	14290001	14102115	14106008	0	1	0	1	PF02847(MA3 domain)	LOC_Os08g02690.1	AT5G63190.1	MA3 domain containing protein, expressed	NA	NA	NA
JreChr12G10290	12	14080000	14290001	14115843	14128031	0	1	0	1	PF13181(Tetratricopeptide repeat)|PF13424(Tetratricopeptide repeat)|PF14559(Tetratricopeptide repeat)	LOC_Os01g67920.1	AT5G63200.1	tetratricopeptide repeat domain containing protein, expressed	NA	NA	NA
JreChr12G10292	12	14080000	14290001	14150051	14155962	0	1	0	1	PF00642(Zinc finger C-x8-C-x5-C-x3-H type (and similar))	LOC_Os11g28270.1	AT3G48440.1	zinc finger C-x8-C-x5-C-x3-H type family protein, expressed	NA	NA	NA
JreChr12G10294	12	14080000	14290001	14157796	14225237	0	1	0	1	PF02364(1,3-beta-glucan synthase component)|PF14288(1,3-beta-glucan synthase subunit FKS1, domain-1)	LOC_Os06g08380.1	AT2G36850.1	1,3-beta-glucan synthase component domain containing protein, expressed	gsl8-2|Abnormal pollen development associated with asymmetric microspore division.	NA	NA
JreChr12G10295	12	14080000	14290001	14227733	14227984	0	1	0	1	NA	NA	AT2G36850.1	1,3-beta-glucan synthase component domain containing protein, expressed	gsl8-2|Abnormal pollen development associated with asymmetric microspore division.	NA	NA
JreChr12G10296	12	14080000	14290001	14232904	14233921	0	1	0	1	NA	NA	NA	NA	NA	NA	NA
JreChr12G10297	12	14080000	14290001	14243403	14244173	0	1	0	1	NA	NA	NA	NA	NA	NA	NA
JreChr12G10298	12	14080000	14290001	14248195	14248683	0	1	0	1	NA	NA	NA	NA	NA	NA	NA
JreChr12G10299	12	14080000	14290001	14253668	14256442	0	1	0	1	PF00657(GDSL-like Lipase/Acylhydrolase)	LOC_Os03g62740.1	AT3G48460.1	GDSL-like lipase/acylhydrolase, putative, expressed	NA	NA	NA
JreChr12G10300	12	14080000	14290001	14260432	14262883	0	1	0	1	PF13920(Zinc finger, C3HC4 type (RING finger))	LOC_Os07g17400.1	AT1G24440.1	zinc finger, RING-type, putative, expressed	NA	NA	NA
JreChr12G10301	12	14080000	14290001	14265103	14270412	0	1	0	1	PF00583(Acetyltransferase (GNAT) family)|PF04055(Radical SAM superfamily)|PF16199(Radical_SAM C-terminal domain)	LOC_Os04g40840.1	AT5G50320.1	elongator complex protein 3, putative, expressed	elo3-1|Reduced organ growth. Reduced cell proliferation rate.	NA	NA
JreChr12G10302	12	14080000	14290001	14272581	14285322	0	1	0	1	PF10193(Telomere length regulation protein)	LOC_Os02g38680.1	AT3G48470.1	EMB2423, putative, expressed	emb2423|embryo defective	NA	NA
JreChr12G10303	12	14080000	14290001	14286986	14287893	0	1	0	1	PF01165(Ribosomal protein S21)	LOC_Os02g09590.1	AT3G27160.1	ribosome, putative, expressed	NA	NA	NA
JreChr12G10291	12	14080000	14290001	14137104	14144723	0	1	0	1	PF02373(JmjC domain, hydroxylase)|PF02375(jmjN domain)	LOC_Os01g67970.1	AT3G48430.1	ZOS1-20 - C2H2 zinc finger protein, expressed	ref6-3|ref6-3 mutants flower later than wild-type plants under long- and short-day conditions. Levels of H4 histone acetylation in the the promoter and in the first intron of FLC are reduced in ref6-3 mutants compared to wild-type plants.	REF6, JMJ12|RELATIVE OF EARLY FLOWERING 6 , JUMONJI DOMAIN-CONTAINING PROTEIN 12	JMJ705|Resistance to Xanthomonas oryzae pv oryzae.
JreChr12G10798	12	19437468	19797112	19452880	19456269	1	0	0	1	PF00561(alpha/beta hydrolase fold)	LOC_Os10g38860.1	AT4G24140.1	hydrolase, alpha/beta fold family domain containing protein, expressed	NA	NA	NA
JreChr12G10799	12	19437468	19797112	19476717	19478186	1	0	0	1	PF00010(Helix-loop-helix DNA-binding domain)|PF14215(bHLH-MYC and R2R3-MYB transcription factors N-terminal)	LOC_Os10g42430.1	AT4G17880.1	transcription factor MYC7E, putative, expressed	NA	NA	NA
JreChr12G10800	12	19437468	19797112	19506198	19506701	1	0	0	1	PF00046(Homeobox domain)	LOC_Os09g35910.1	AT2G46680.1	homeobox associated leucine zipper, putative, expressed	NA	NA	NA
JreChr12G10802	12	19437468	19797112	19755852	19757967	1	0	0	1	PF13225(Domain of unknown function (DUF4033))	LOC_Os08g02210.2	AT1G64680.1	expressed protein	NA	NA	NA
JreChr12G11401	12	24592050	24851799	24596315	24596800	1	0	0	1	PF04885(Stigma-specific protein, Stig1)	LOC_Os05g18940.1	AT1G50720.1	STIGL1 - Stigma-specific Stig1 family protein precursor, expressed	NA	NA	NA
JreChr12G11402	12	24592050	24851799	24618915	24619926	1	0	0	1	NA	NA	NA	NA	NA	NA	NA
JreChr12G11403	12	24592050	24851799	24624410	24628840	1	0	0	1	PF00443(Ubiquitin carboxyl-terminal hydrolase)	LOC_Os02g55180.1	AT4G17895.1	ubiquitin carboxyl-terminal hydrolase domain containing protein, expressed	NA	NA	NA
JreChr12G11404	12	24592050	24851799	24633957	24642253	1	0	0	1	PF01412(Putative GTPase activating protein for Arf)	LOC_Os03g63710.1	AT5G46750.1	GTPase-activating protein, putative, expressed	NA	NA	NA
JreChr12G11405	12	24592050	24851799	24642922	24643367	1	0	0	1	NA	LOC_Os01g09330.1	NA	NA	NA	NA	NA
JreChr12G11406	12	24592050	24851799	24706175	24706961	1	0	0	1	NA	NA	NA	NA	NA	NA	NA
JreChr12G11407	12	24592050	24851799	24715042	24715977	1	0	0	1	PF05678(VQ motif)	NA	AT1G32610.1	NA	NA	NA	NA
JreChr12G11408	12	24592050	24851799	24722700	24724445	1	0	0	1	PF08392(FAE1/Type III polyketide synthase-like protein)|PF08541(3-Oxoacyl-[acyl-carrier-protein (ACP)] synthase III C terminal)	LOC_Os05g49900.1	AT1G04220.1	3-ketoacyl-CoA synthase, putative, expressed	daisy-2|significantly reduced root growth	NA	NA
JreChr12G11409	12	24592050	24851799	24741098	24749798	1	0	0	1	PF01762(Galactosyltransferase)|PF13334(Domain of unknown function (DUF4094))	LOC_Os03g38050.1	AT1G05170.2	galactosyltransferase, putative, expressed	NA	NA	NA
JreChr12G11411	12	24592050	24851799	24750998	24751804	1	0	0	1	PF04535(Domain of unknown function (DUF588))	LOC_Os02g12760.1	AT5G54980.1	integral membrane protein, putative, expressed	NA	NA	NA
JreChr12G11412	12	24592050	24851799	24756693	24758863	1	0	0	1	PF02991(Autophagy protein Atg8 ubiquitin like)	LOC_Os08g09240.1	AT1G62040.2	autophagy-related protein, putative, expressed	NA	NA	NA
JreChr12G11414	12	24592050	24851799	24762149	24762474	1	0	0	1	NA	NA	NA	NA	NA	NA	NA
JreChr12G11415	12	24592050	24851799	24766235	24771767	1	0	0	1	PF00439(Bromodomain)	LOC_Os09g37760.1	AT5G55040.1	bromodomain domain containing protein, expressed	NA	NA	NA
JreChr12G11417	12	24592050	24851799	24787370	24793820	1	0	0	1	PF13890(Rab3 GTPase-activating protein catalytic subunit)	LOC_Os07g32670.1	AT5G55060.1	expressed protein	NA	NA	NA
JreChr12G11418	12	24592050	24851799	24794274	24794959	1	0	0	1	NA	NA	NA	NA	NA	NA	NA
JreChr12G11419	12	24592050	24851799	24815020	24816423	1	0	0	1	PF00069(Protein kinase domain)	LOC_Os02g21700.1	AT5G55090.1	STE_MEKK_ste11_MAP3K.8 - STE kinases include homologs to sterile 7, sterile 11 and sterile 20 from yeast, expressed	NA	NA	NA
JreChr12G11420	12	24592050	24851799	24819884	24825294	1	0	0	1	PF01805(Surp module)|PF09750(Alternative splicing regulator)	LOC_Os01g50320.1	AT5G55100.2	surp module family protein, putative, expressed	NA	NA	NA
JreChr12G11421	12	24592050	24851799	24828458	24828943	1	0	0	1	PF04885(Stigma-specific protein, Stig1)	LOC_Os05g18940.1	AT1G50720.1	STIGL1 - Stigma-specific Stig1 family protein precursor, expressed	NA	NA	NA
JreChr12G11422	12	24592050	24851799	24830945	24832080	1	0	0	1	PF00141(Peroxidase)	LOC_Os04g55740.1	AT1G14540.1	peroxidase precursor, putative, expressed	NA	NA	NA
JreChr12G11423	12	24592050	24851799	24835940	24843800	1	0	0	1	PF04078(Cell differentiation family, Rcd1-like)	LOC_Os07g37790.1	AT3G20800.1	expressed protein	NA	NA	NA
JreChr12G11424	12	24592050	24851799	24844575	24847087	1	0	0	1	PF00035(Double-stranded RNA binding motif)|PF00636(Ribonuclease III domain)|PF14709(double strand RNA binding domain from DEAD END PROTEIN 1)	LOC_Os05g18850.1	AT3G20420.1	endoribonuclease Dicer, putative, expressed	AtRtl2|Inhibits cleavage of the 3’ETS from rRNA precursor	NA	NA
JreChr12G11425	12	24592050	24851799	24848046	24850185	1	0	0	1	PF02681(Divergent PAP2 family)	LOC_Os01g67560.1	AT3G21610.1	Divergent PAP2 family domain containing protein, expressed	NA	NA	NA
JreChr12G11413	12	24592050	24851799	24759475	24761921	1	0	0	1	PF00249(Myb-like DNA-binding domain)	LOC_Os01g59660.1	AT4G26930.1	MYB family transcription factor, putative, expressed	myb97 myb101 myb120|Significant increase in expression of AT1G65330, AT1G65300, AT3G11180. Significant decrease in expression of AT4G20990, AT4G21000, AT5G46200, AT5G09280, AT5G36720, AT5G36805, AT2G30310, AT2G30220, AT4G26830, AT5G06170, AT3G19940, AT5G20340, AT5G03810, AT5G03820, AT3G26870, AT1G06540, AT1G02820, AT1G02550, AT2G14670, AT5G39200, AT5G39170, AT5G39140, AT1G09720, AT1G66570, AT5G22…	NA	gamyb|Pollen development.
JreChr12G11416	12	24592050	24851799	24781083	24783388	1	0	0	1	PF00903(Glyoxalase/Bleomycin resistance protein/Dioxygenase superfamily)	LOC_Os08g09250.1	AT1G11840.6	glyoxalase family protein, putative, expressed	NA	NA	OsGLY1-11.2|&quot;maintenance of glutathione (GSH) levels, Na+/K+ ration, and methylglyoxal under stress conditions, Ni2+-dependent GLY Ⅰactivity&quot;
JreChr13G10717	13	2144135	2194128	2147812	2150652	1	0	0	1	PF01535(PPR repeat)|PF13812(Pentatricopeptide repeat domain)	LOC_Os04g46010.1	AT1G02150.1	PPR repeat domain containing protein, putative, expressed	NA	NA	NA
JreChr13G10723	13	2144135	2194128	2151785	2152376	1	0	0	1	NA	NA	AT3G13710.1	prenylated rab acceptor, putative, expressed	NA	NA	NA
JreChr13G10728	13	2144135	2194128	2153388	2164659	1	0	0	1	PF03901(Alg9-like mannosyltransferase family)	LOC_Os04g46050.1	AT1G02145.3	Alg9-like mannosyltransferase protein, putative, expressed	NA	NA	NA
JreChr13G10747	13	2144135	2194128	2178005	2180606	1	0	0	1	PF01214(Casein kinase II regulatory subunit)	LOC_Os10g41520.1	AT2G44680.1	casein kinase II subunit beta-4, putative, expressed	NA	CKB4|CASEIN KINASE II BETA SUBUNIT 4	NA
JreChr13G10755	13	2144135	2194128	2189477	2192230	1	0	0	1	PF00067(Cytochrome P450)	LOC_Os12g02640.1	AT5G24910.1	cytochrome P450 72A1, putative, expressed	NA	NA	NA
JreChr13G10098	13	11300000	11430001	11372815	11374555	1	0	1	2	NA	LOC_Os05g03430.1	AT5G60410.2	ATSIZ1/SIZ1, putative, expressed	sos3-1 siz1-1|Suppression of NaCl sensitivity of sos3-1 seedlings.	SIZ1|ATSIZ1	siz1|Anther dehiscence.
JreChr13G10097	13	11300000	11430001	11342720	11372755	0	0	1	1	PF02037(SAP domain)|PF02891(MIZ/SP-RING zinc finger)	LOC_Os05g03430.1	AT5G60410.2	ATSIZ1/SIZ1, putative, expressed	sos3-1 siz1-1|Suppression of NaCl sensitivity of sos3-1 seedlings.	SIZ1|ATSIZ1	siz1|Anther dehiscence.
JreChr13G10099	13	11300000	11430001	11379891	11399096	0	0	1	1	PF02037(SAP domain)|PF02891(MIZ/SP-RING zinc finger)	LOC_Os05g03430.1	AT5G60410.2	ATSIZ1/SIZ1, putative, expressed	sos3-1 siz1-1|Suppression of NaCl sensitivity of sos3-1 seedlings.	SIZ1|ATSIZ1	siz1|Anther dehiscence.
JreChr13G10096	13	11300000	11430001	11323826	11324065	0	0	1	1	NA	NA	NA	NA	NA	NA	NA
JreChr13G10100	13	11300000	11430001	11401139	11405592	0	0	1	1	PF04056(Ssl1-like)|PF07975(TFIIH C1-like domain)	LOC_Os04g42990.1	AT1G05055.1	suppressor of stem-loop protein 1, putative, expressed	NA	NA	NA
JreChr13G10101	13	11300000	11430001	11416260	11416715	0	0	1	1	NA	NA	AT1G18610.1	kelch motif family protein, putative, expressed	NA	NA	NA
JreChr13G10102	13	11300000	11430001	11419959	11424751	0	0	1	1	PF09786(Cytochrome B561, N terminal)	LOC_Os03g17950.1	AT1G07970.1	expressed protein	NA	NA	NA
JreChr13G10206	13	12500000	12600001	12515832	12516053	0	0	1	1	PF00240(Ubiquitin family)	LOC_Os11g04880.1	AT5G42300.1	expressed protein	NA	NA	NA
JreChr13G10207	13	12500000	12600001	12526638	12530228	0	0	1	1	PF02362(B3 DNA binding domain)|PF06507(Auxin response factor)	LOC_Os06g47150.1	AT2G28350.1	auxin response factor 18, putative, expressed	CS24611|no obvious auxin-related growth phenotype	NA	NA
JreChr13G10208	13	12500000	12600001	12540648	12543580	0	0	1	1	PF00320(GATA zinc finger)	LOC_Os02g56250.1	AT1G08010.1	GATA zinc finger domain containing protein, expressed	NA	NA	NA
JreChr13G10210	13	12500000	12600001	12549277	12563184	0	0	1	1	PF00685(Sulfotransferase domain)	LOC_Os06g06370.1	AT1G08030.1	expressed protein	SALK_009847|Seedlings of tpst-1 had stunted roots and smaller cotyledons compared with the WT. tpst-1 has an abnormally shaped root apical meristem due to disorganized cell division and expansion. At 15 days after germination, the leaves of the tpst-1 plants are small and pale green, the number of higher order veins is reduced, and the secondary veins often do not close. At the flowering stage, t…	NA	NA
JreChr13G10211	13	12500000	12600001	12593885	12594698	0	0	1	1	NA	NA	NA	NA	NA	NA	NA
JreChr13G10267	13	12790000	14280001	13629575	13633138	1	0	1	2	PF05920(Homeobox KN domain)|PF07526(Associated with HOX)	LOC_Os05g38120.1	AT2G27990.1	homeodomain protein, putative, expressed	pnf-96116/pny-40126|Shoot apical meristem terminates prematurely.	NA	NA
JreChr13G10270	13	12790000	14280001	13761120	13762185	1	0	1	2	NA	NA	NA	NA	NA	NA	NA
JreChr13G10271	13	12790000	14280001	13773590	13777841	1	0	1	2	PF02338(OTU-like cysteine protease)	LOC_Os03g64219.1	AT5G04250.1	OTU-like cysteine protease family protein, putative, expressed	NA	NA	NA
JreChr13G10278	13	12790000	14280001	13911179	13916809	1	0	1	2	NA	LOC_Os09g39870.1	AT5G60760.1	2-phosphoglycerate kinase-related, putative, expressed	CS67151|Reduced content of phytic acid compared with wild-type seeds.	NA	NA
JreChr13G10279	13	12790000	14280001	13932592	13933013	1	0	1	2	NA	NA	NA	NA	NA	NA	NA
JreChr13G10284	13	12790000	14280001	14029962	14030159	1	0	1	2	NA	NA	NA	NA	NA	NA	NA
JreChr13G10287	13	12790000	14280001	14110163	14110592	1	0	1	2	PF04739(5'-AMP-activated protein kinase beta subunit, interaction domain)	LOC_Os09g20010.1	AT2G28060.1	SNF1-related protein kinase regulatory subunit beta-2, putative, expressed	NA	NA	NA
JreChr13G10226	13	12790000	14280001	12810004	12810545	0	0	1	1	NA	NA	NA	NA	NA	NA	NA
JreChr13G10227	13	12790000	14280001	12817857	12819867	0	0	1	1	PF00931(NB-ARC domain)	LOC_Os01g72680.1	AT4G27190.1	disease resistance protein RPS2, putative, expressed	NA	NA	NA
JreChr13G10228	13	12790000	14280001	12824851	12825492	0	0	1	1	NA	NA	NA	NA	NA	NA	NA
JreChr13G10229	13	12790000	14280001	12859026	12860756	0	0	1	1	NA	NA	NA	NA	NA	NA	NA
JreChr13G10230	13	12790000	14280001	12889612	12894892	0	0	1	1	PF00931(NB-ARC domain)	LOC_Os01g72680.1	AT4G27190.1	disease resistance protein RPS2, putative, expressed	NA	NA	NA
JreChr13G10231	13	12790000	14280001	12903205	12923882	0	0	1	1	PF00169(PH domain)|PF01852(START domain)|PF07059(Protein of unknown function (DUF1336))	LOC_Os10g33930.1	AT2G28320.1	DUF1336 domain containing protein, expressed	NA	NA	NA
JreChr13G10232	13	12790000	14280001	12936990	12937256	0	0	1	1	NA	NA	NA	NA	NA	NA	NA
JreChr13G10233	13	12790000	14280001	12937306	12938481	0	0	1	1	NA	NA	NA	NA	NA	NA	NA
JreChr13G10234	13	12790000	14280001	12941404	12941715	0	0	1	1	NA	NA	NA	NA	NA	NA	NA
JreChr13G10235	13	12790000	14280001	12952412	12964900	0	0	1	1	PF03151(Triose-phosphate Transporter family)	LOC_Os02g41780.1	AT2G28315.1	transporter-related, putative, expressed	SALK_086773C|Decreased xyl and glucuronoxylan content in stems.	NA	NA
JreChr13G10237	13	12790000	14280001	12966845	12967423	0	0	1	1	NA	NA	NA	NA	NA	NA	NA
JreChr13G10238	13	12790000	14280001	12967436	12969479	0	0	1	1	PF00069(Protein kinase domain)	LOC_Os11g07040.1	AT1G35670.1	CAMK_CAMK_like.43 - CAMK includes calcium/calmodulin depedent protein kinases, expressed	cpk11-2|Increased sensitivity to ABA and salt.	NA	NA
JreChr13G10240	13	12790000	14280001	12972439	12992224	0	0	1	1	PF05212(Protein of unknown function (DUF707))	LOC_Os01g68260.1	AT2G28310.1	lysine ketoglutarate reductase trans-splicing related 1, putative, expressed	NA	NA	NA
JreChr13G10241	13	12790000	14280001	13001633	13002043	0	0	1	1	NA	NA	NA	NA	NA	NA	NA
JreChr13G10242	13	12790000	14280001	13006175	13010136	0	0	1	1	NA	LOC_Os02g56260.1	AT5G60700.1	expressed protein	NA	NA	NA
JreChr13G10243	13	12790000	14280001	13017896	13022036	0	0	1	1	PF14223(gag-polypeptide of LTR copia-type)	ChrUn.fgenesh.mRNA.8	AT1G21280.1	expressed protein	NA	NA	NA
JreChr13G10245	13	12790000	14280001	13029608	13033021	0	0	1	1	PF03641(Possible lysine decarboxylase)	LOC_Os04g43840.1	AT2G28305.1	possible lysine decarboxylase domain containing protein, expressed	NA	NA	NA
JreChr13G10247	13	12790000	14280001	13073613	13073849	0	0	1	1	NA	NA	NA	NA	NA	NA	NA
JreChr13G10248	13	12790000	14280001	13092954	13094631	0	0	1	1	NA	NA	NA	NA	NA	NA	NA
JreChr13G10249	13	12790000	14280001	13125610	13126391	0	0	1	1	NA	NA	NA	NA	NA	NA	NA
JreChr13G10250	13	12790000	14280001	13126404	13127067	0	0	1	1	NA	NA	NA	NA	NA	NA	NA
JreChr13G10251	13	12790000	14280001	13127617	13127823	0	0	1	1	NA	NA	NA	NA	NA	NA	NA
JreChr13G10252	13	12790000	14280001	13142440	13142628	0	0	1	1	NA	NA	NA	NA	NA	NA	NA
JreChr13G10253	13	12790000	14280001	13144530	13152831	0	0	1	1	PF00069(Protein kinase domain)	LOC_Os02g02040.1	AT2G28250.1	protein kinase, putative, expressed	NA	NA	NA
JreChr13G10254	13	12790000	14280001	13188593	13190494	0	0	1	1	PF00092(von Willebrand factor type A domain)|PF00097(Zinc finger, C3HC4 type (RING finger))|PF14624(VWA / Hh protein intein-like)	LOC_Os02g56280.1	AT5G60710.1	zinc finger family protein, putative, expressed	NA	NA	NA
JreChr13G10255	13	12790000	14280001	13192209	13192457	0	0	1	1	NA	LOC_Os02g56280.1	AT5G60710.1	zinc finger family protein, putative, expressed	NA	NA	NA
JreChr13G10259	13	12790000	14280001	13320002	13476312	0	0	1	1	PF00194(Eukaryotic-type carbonic anhydrase)	LOC_Os08g36630.1	AT1G08080.1	bifunctional monodehydroascorbate reductase and carbonic anhydrasenectarin-3 precursor, putative, expressed	NA	NA	NA
JreChr13G10264	13	12790000	14280001	13540846	13541127	0	0	1	1	NA	NA	NA	NA	NA	NA	NA
JreChr13G10265	13	12790000	14280001	13541185	13541989	0	0	1	1	NA	NA	NA	NA	NA	NA	NA
JreChr13G10266	13	12790000	14280001	13614230	13614469	0	0	1	1	NA	NA	NA	NA	NA	NA	NA
JreChr13G10268	13	12790000	14280001	13704350	13705699	0	0	1	1	PF00069(Protein kinase domain)	LOC_Os02g57440.1	AT3G57120.1	LYK8, putative, expressed	NA	NA	NA
JreChr13G10269	13	12790000	14280001	13706563	13718225	0	0	1	1	PF00249(Myb-like DNA-binding domain)	LOC_Os02g53670.1	AT1G72650.2	MYB family transcription factor, putative, expressed	NA	NA	NA
JreChr13G10273	13	12790000	14280001	13806924	13807295	0	0	1	1	NA	NA	NA	NA	NA	NA	NA
JreChr13G10274	13	12790000	14280001	13815028	13815243	0	0	1	1	NA	NA	NA	NA	NA	NA	NA
JreChr13G10275	13	12790000	14280001	13817143	13817406	0	0	1	1	NA	NA	NA	NA	NA	NA	NA
JreChr13G10276	13	12790000	14280001	13839095	13840307	0	0	1	1	NA	NA	NA	NA	NA	NA	NA
JreChr13G10280	13	12790000	14280001	13969183	13969938	0	0	1	1	PF07058(Microtubule-associated protein 70)	LOC_Os06g14080.1	AT1G14840.1	ATMAP70 protein, putative, expressed	NA	NA	NA
JreChr13G10281	13	12790000	14280001	13969961	13973441	0	0	1	1	PF00069(Protein kinase domain)	LOC_Os12g03810.2	AT2G26980.4	CAMK_KIN1/SNF1/Nim1_like.37 - CAMK includes calcium/calmodulin depedent protein kinases, expressed	NA	NA	NA
JreChr13G10282	13	12790000	14280001	13990940	13991568	0	0	1	1	NA	NA	NA	NA	NA	NA	NA
JreChr13G10283	13	12790000	14280001	14011002	14011273	0	0	1	1	NA	NA	NA	NA	NA	NA	NA
JreChr13G10285	13	12790000	14280001	14079214	14079670	0	0	1	1	NA	NA	NA	NA	NA	NA	NA
JreChr13G10288	13	12790000	14280001	14127221	14128997	0	0	1	1	PF07690(Major Facilitator Superfamily)	LOC_Os02g02170.1	AT5G60770.1	transporter, major facilitator family, putative, expressed	NA	NA	NA
JreChr13G10289	13	12790000	14280001	14132216	14132509	0	0	1	1	NA	NA	AT5G06660.1	fb27, putative, expressed	NA	NA	NA
JreChr13G10291	13	12790000	14280001	14164358	14168296	0	0	1	1	NA	LOC_Os06g51470.1	AT3G45050.2	expressed protein	NA	NA	NA
JreChr13G10292	13	12790000	14280001	14174945	14175250	0	0	1	1	NA	NA	NA	NA	NA	NA	NA
JreChr13G10293	13	12790000	14280001	14177478	14184682	0	0	1	1	PF00004(ATPase family associated with various cellular activities (AAA))|PF02359(Cell division protein 48 (CDC48), N-terminal domain)|PF02933(Cell division protein 48 (CDC48), domain 2)	LOC_Os10g30580.1	AT5G03340.1	cell division control protein 48 homolog E, putative, expressed	NA	NA	NA
JreChr13G10294	13	12790000	14280001	14208654	14216507	0	0	1	1	PF00004(ATPase family associated with various cellular activities (AAA))|PF02359(Cell division protein 48 (CDC48), N-terminal domain)|PF02933(Cell division protein 48 (CDC48), domain 2)	LOC_Os10g30580.1	AT5G03340.1	cell division control protein 48 homolog E, putative, expressed	NA	NA	NA
JreChr13G10298	13	12790000	14280001	14261121	14261519	0	0	1	1	NA	NA	NA	NA	NA	NA	NA
JreChr13G10385	13	16140542	16360492	16162524	16163021	1	0	0	1	NA	NA	NA	NA	NA	NA	NA
JreChr13G10391	13	16170000	17010001	16313642	16314719	1	0	1	2	PF13499(EF-hand domain pair)	LOC_Os03g20370.1	AT3G43810.1	OsCam1-2 - Calmodulin, expressed	NA	NA	OsCam1-1|Salinity tolerance. Regulation of ABA biosynthesis.
JreChr13G10408	13	16170000	17010001	16627598	16631089	1	0	1	2	PF05495(CHY zinc finger)|PF14599(Zinc-ribbon)|PF14634(zinc-RING finger domain)	LOC_Os01g52110.1	AT5G22920.1	RING finger and CHY zinc finger domain-containing protein 1, putative, expressed	NA	NA	OsRZFP34|&quot;regulating leaf temperature under heat and ABA treatment, stomatal opening and transpiration cooling under high temperature&quot;
JreChr13G10388	13	16170000	17010001	16190349	16195797	1	0	1	2	NA	NA	NA	NA	NA	NA	NA
JreChr13G10389	13	16170000	17010001	16210253	16210573	1	0	1	2	NA	NA	NA	NA	NA	NA	NA
JreChr13G10396	13	16170000	17010001	16424863	16437820	1	0	1	2	PF01281(Ribosomal protein L9, N-terminal domain)|PF03948(Ribosomal protein L9, C-terminal domain)	LOC_Os02g57670.1	AT3G44890.1	ribosomal L9, putative, expressed	NA	NA	NA
JreChr13G10397	13	16170000	17010001	16457911	16458123	1	0	1	2	NA	NA	NA	NA	NA	NA	NA
JreChr13G10399	13	16170000	17010001	16495874	16496788	1	0	1	2	PF13912(C2H2-type zinc finger)	LOC_Os02g57790.1	AT5G04390.1	ZOS4-03 - C2H2 zinc finger protein, expressed	NA	NA	NA
JreChr13G10402	13	16170000	17010001	16548344	16558414	1	0	1	2	PF03399(SAC3/GANP family)	LOC_Os03g22870.1	AT3G54380.1	SAC3/GANP family protein, putative, expressed	NA	NA	NA
JreChr13G10410	13	16170000	17010001	16636263	16636795	1	0	1	2	NA	NA	NA	NA	NA	NA	NA
JreChr13G10412	13	16170000	17010001	16670365	16670544	1	0	1	2	NA	NA	NA	NA	NA	NA	NA
JreChr13G10413	13	16170000	17010001	16690476	16691571	1	0	1	2	NA	NA	NA	NA	NA	NA	NA
JreChr13G10415	13	16170000	17010001	16729579	16733141	1	0	1	2	PF06136(Domain of unknown function (DUF966))	LOC_Os03g48600.1	AT2G28150.1	domain of unknown function DUF966 domain containing protein, expressed	NA	NA	NA
JreChr13G10416	13	16170000	17010001	16756046	16756231	1	0	1	2	NA	NA	NA	NA	NA	NA	NA
JreChr13G10417	13	16170000	17010001	16775293	16819007	1	0	1	2	PF01068(ATP dependent DNA ligase domain)|PF04675(DNA ligase N terminus)|PF04679(ATP dependent DNA ligase C terminal region)	LOC_Os10g34750.1	AT1G08130.1	LIG1 - Putative DNA ligase I, expressed	NA	NA	NA
JreChr13G10419	13	16170000	17010001	16849295	16852345	1	0	1	2	PF07795(Protein of unknown function (DUF1635))	LOC_Os05g02450.1	AT5G22930.1	expressed protein	NA	NA	NA
JreChr13G10421	13	16170000	17010001	16869676	16873710	1	0	1	2	NA	LOC_Os10g31930.1	AT5G04320.2	shugoshin-1, putative, expressed	NA	NA	NA
JreChr13G10426	13	16170000	17010001	16939058	16940815	1	0	1	2	PF06813(Nodulin-like)	LOC_Os03g58580.1	AT2G28120.1	nodulin, putative, expressed	NA	NA	NA
JreChr13G10427	13	16170000	17010001	16955491	16957225	1	0	1	2	PF03016(Exostosin family)	LOC_Os03g01760.1	AT2G28110.1	exostosin family domain containing protein, expressed	fra8|Dramatic reduction in fiber wall thickness of a vessel member cells, a decrease in stem strength, and alteration of the overall growth were observed in mutated plants. Comparative analyses of cell wall polysaccharide fractions from fra8 and wild-type stems showed that the xylan and cellulose contents are drastically reduced in fra8, whereas xyloglucan and pectin are elevated. Inflorescence s…	NA	NA
JreChr13G10428	13	16170000	17010001	16985744	16986148	1	0	1	2	NA	NA	NA	NA	NA	NA	NA
JreChr13G10429	13	16170000	17010001	16989639	16993728	1	0	1	2	PF08284(Retroviral aspartyl protease)	LOC_Os12g31470.1	AT3G29750.1	retrotransposon protein, putative, unclassified, expressed	NA	NA	NA
JreChr13G10430	13	16170000	17010001	17007478	17008907	1	0	1	2	PF00722(Glycosyl hydrolases family 16)	LOC_Os03g01800.1	AT2G36870.1	glycosyl hydrolases family 16, putative, expressed	CS67892|no visible phenotype	NA	NA
JreChr13G10395	13	16170000	17010001	16395642	16395893	0	0	1	1	NA	NA	NA	NA	NA	NA	NA
JreChr13G10401	13	16170000	17010001	16502267	16502734	0	0	1	1	NA	NA	NA	NA	NA	NA	NA
JreChr13G10404	13	16170000	17010001	16565548	16570378	0	0	1	1	NA	NA	NA	NA	NA	NA	NA
JreChr13G10405	13	16170000	17010001	16570535	16573189	0	0	1	1	PF00080(Copper/zinc superoxide dismutase (SODC))	LOC_Os08g44770.1	AT2G28190.1	copper/zinc superoxide dismutase, putative, expressed	NA	NA	NA
JreChr13G10406	13	16170000	17010001	16599413	16609627	0	0	1	1	PF10220(Smg8_Smg9)	LOC_Os02g57780.1	NA	NA	NA	NA	NA
JreChr13G10422	13	16170000	17010001	16880022	16881657	0	0	1	1	NA	NA	NA	NA	NA	NA	NA
JreChr13G10423	13	16170000	17010001	16893582	16894660	0	0	1	1	NA	LOC_Os05g49800.1	AT3G58610.1	ketol-acid reductoisomerase, chloroplast precursor, putative, expressed	NA	NA	NA
JreChr13G10424	13	16170000	17010001	16896455	16917557	0	0	1	1	NA	LOC_Os01g13940.1	AT2G28130.1	expressed protein	NA	NA	NA
JreChr13G10432	13	16920342	18250007	17033456	17034327	1	0	0	1	NA	NA	NA	NA	NA	NA	NA
JreChr13G10433	13	16920342	18250007	17041704	17042707	1	0	0	1	PF06101(Vacuolar protein sorting-associated protein 62)	LOC_Os07g38840.1	AT2G44260.2	expressed protein	NA	NA	NA
JreChr13G10434	13	16920342	18250007	17065833	17068338	1	0	0	1	PF06101(Vacuolar protein sorting-associated protein 62)	LOC_Os07g38840.1	AT2G44260.2	expressed protein	NA	NA	NA
JreChr13G10435	13	16920342	18250007	17083318	17086161	1	0	0	1	PF00450(Serine carboxypeptidase)	LOC_Os02g02320.1	AT3G45010.1	OsSCP6 - Putative Serine Carboxypeptidase homologue, expressed	NA	NA	NA
JreChr13G10436	13	16920342	18250007	17087853	17089113	1	0	0	1	NA	LOC_Os10g39830.1	AT2G28105.1	expressed protein	NA	NA	NA
JreChr13G10437	13	16920342	18250007	17092202	17092847	1	0	0	1	NA	NA	NA	NA	NA	NA	NA
JreChr13G10438	13	16920342	18250007	17105794	17111542	1	0	0	1	PF10294(Lysine methyltransferase)	LOC_Os02g57330.1	AT1G08125.2	expressed protein	NA	NA	NA
JreChr13G10439	13	16920342	18250007	17117578	17119381	1	0	0	1	NA	NA	NA	NA	NA	NA	NA
JreChr13G10440	13	16920342	18250007	17135329	17139588	1	0	0	1	PF01120(Alpha-L-fucosidase)	LOC_Os04g47280.1	AT2G28100.1	ATFUC1, putative, expressed	NA	NA	NA
JreChr13G10442	13	16920342	18250007	17142506	17170992	1	0	0	1	PF00933(Glycosyl hydrolase family 3 N terminal domain)|PF01915(Glycosyl hydrolase family 3 C-terminal domain)	LOC_Os03g53800.3	AT5G20950.1	periplasmic beta-glucosidase precursor, putative, expressed	NA	NA	NA
JreChr13G10443	13	16920342	18250007	17189028	17190858	1	0	0	1	NA	LOC_Os02g44730.1	AT5G42210.1	tetracycline transporter protein, putative, expressed	NA	NA	NA
JreChr13G10444	13	16920342	18250007	17191697	17196718	1	0	0	1	PF14306(PUA-like domain)	LOC_Os07g14830.1	AT4G14680.1	bifunctional 3-phosphoadenosine 5-phosphosulfate synthetase, putative, expressed	NA	NA	NA
JreChr13G10450	13	16920342	18250007	17226399	17226763	1	0	0	1	NA	LOC_Os04g33480.1	AT3G44680.1	histone deacetylase, putative, expressed	NA	HDA9|HISTONE DEACETYLASE 9	NA
JreChr13G10452	13	16920342	18250007	17259718	17259882	1	0	0	1	NA	NA	NA	NA	NA	NA	NA
JreChr13G10453	13	16920342	18250007	17260056	17260579	1	0	0	1	NA	NA	NA	NA	NA	NA	NA
JreChr13G10454	13	16920342	18250007	17270486	17270774	1	0	0	1	NA	NA	NA	NA	NA	NA	NA
JreChr13G10455	13	16920342	18250007	17271304	17301914	1	0	0	1	PF02463(RecF/RecN/SMC N terminal domain)|PF06470(SMC proteins Flexible Hinge Domain)	LOC_Os02g04080.1	AT2G27170.1	chromosome segregation protein, putative, expressed	CS16081|embryo defective; enlarged endosperm nuclei, immature seeds are filled with a watery endosperm and have a glassy appearance.	NA	NA
JreChr13G10458	13	16920342	18250007	17324621	17325047	1	0	0	1	PF06839(GRF zinc finger)	NA	NA	NA	NA	NA	NA
JreChr13G10459	13	16920342	18250007	17338536	17342610	1	0	0	1	PF00920(Dehydratase family)|PF02784(Pyridoxal-dependent decarboxylase, pyridoxal binding domain)	LOC_Os08g44530.1	AT3G23940.1	dihydroxy-acid dehydratase, putative, expressed	NA	NA	NA
JreChr13G10460	13	16920342	18250007	17346056	17348370	1	0	0	1	PF01176(Translation initiation factor 1A / IF-1)	LOC_Os03g02310.1	AT2G40780.1	RNA binding protein, putative, expressed	NA	NA	NA
JreChr13G10461	13	16920342	18250007	17352819	17354957	1	0	0	1	PF14111(Domain of unknown function (DUF4283))|PF14392(Zinc knuckle)	LOC_Os06g50210.1	AT3G31430.1	expressed protein	NA	NA	NA
JreChr13G10462	13	16920342	18250007	17375652	17376156	1	0	0	1	PF11347(Protein of unknown function (DUF3148))	LOC_Os07g06990.1	AT5G20935.1	expressed protein	NA	NA	NA
JreChr13G10463	13	16920342	18250007	17380505	17422558	1	0	0	1	PF00069(Protein kinase domain)	LOC_Os03g53880.1	AT5G20930.1	serine/threonine-protein kinase TOUSLED, putative, expressed	CS8169|flowering delayed 1 week compared to wild type; slightly increased number of rosette leaves; deeply serrated leaves; secondary axes arise from axils of cauline leaves on main inflorescence - cauline leaves are rolled around the new axis; abnormal flowers with fewer, variable organs formed in all whorls (sepals, petals, anthers and gynoecium); no homeotic conversions among organ types occur…	NA	NA
JreChr13G10465	13	16920342	18250007	17444130	17444504	1	0	0	1	PF01282(Ribosomal protein S24e)	LOC_Os01g52490.1	AT3G04920.1	40S ribosomal protein S24, putative, expressed	NA	NA	NA
JreChr13G10466	13	16920342	18250007	17449692	17450375	1	0	0	1	NA	NA	NA	NA	NA	NA	NA
JreChr13G10467	13	16920342	18250007	17455694	17457000	1	0	0	1	NA	NA	AT3G44020.1	expressed protein	NA	NA	NA
JreChr13G10468	13	16920342	18250007	17480955	17491881	1	0	0	1	PF00225(Kinesin motor domain)	LOC_Os03g53920.1	AT3G44050.1	kinesin motor domain containing protein, putative, expressed	NA	NA	NA
JreChr13G10469	13	16920342	18250007	17527326	17533891	1	0	0	1	PF00515(Tetratricopeptide repeat)	LOC_Os07g06710.1	AT5G21990.1	tetratricopeptide repeat, putative, expressed	NA	NA	NA
JreChr13G10470	13	16920342	18250007	17547450	17548611	1	0	0	1	NA	NA	NA	NA	NA	NA	NA
JreChr13G10471	13	16920342	18250007	17577379	17577864	1	0	0	1	NA	LOC_Os12g42650.1	AT2G27180.1	pollen preferential protein, putative, expressed	NA	NA	NA
JreChr13G10472	13	16920342	18250007	17595336	17609896	1	0	0	1	PF13639(Ring finger domain)	LOC_Os11g36430.3	AT5G22000.2	zinc finger, C3HC4 type domain containing protein, expressed	rhf1a rhf2a|This double mutant has shorter siliques than WT plants, and lower fertility. Approximately 60% of ovules abort the megagametophytic development process at the FG1 stage. Often, one of the megaspores that is supposed to degenerate remains visible in the rhf1a rhf2a megagametophyte for a prolonged period of time. Some of the mutants arrested at the two nucleate (F2) stage, whereas about…	NA	NA
JreChr13G10475	13	16920342	18250007	17621163	17627239	1	0	0	1	NA	LOC_Os08g02080.1	AT1G08480.1	rickettsia 17 kDa surface antigen family protein, expressed	NA	NA	NA
JreChr13G10476	13	16920342	18250007	17633982	17634224	1	0	0	1	NA	NA	NA	NA	NA	NA	NA
JreChr13G10477	13	16920342	18250007	17673149	17705882	1	0	0	1	PF00004(ATPase family associated with various cellular activities (AAA))|PF00533(BRCA1 C Terminus (BRCT) domain)|PF08519(Replication factor RFC1 C terminal domain)	LOC_Os11g36390.1	AT5G22010.1	RFC1 - Putative clamp loader of PCNA, replication factor C subunit 1, expressed	NA	NA	NA
JreChr13G10478	13	16920342	18250007	17710812	17711128	1	0	0	1	NA	NA	NA	NA	NA	NA	NA
JreChr13G10480	13	16920342	18250007	17722162	17722566	1	0	0	1	PF01956(Integral membrane protein DUF106)	LOC_Os03g51160.2	AT5G06660.1	fb27, putative, expressed	NA	NA	NA
JreChr13G10481	13	16920342	18250007	17738963	17748486	1	0	0	1	PF03088(Strictosidine synthase)	LOC_Os03g53950.1	AT1G08470.1	strictosidine synthase, putative, expressed	NA	NA	NA
JreChr13G10483	13	16920342	18250007	17774676	17775547	1	0	0	1	NA	NA	NA	NA	NA	NA	NA
JreChr13G10484	13	16920342	18250007	17776876	17777324	1	0	0	1	NA	NA	NA	NA	NA	NA	NA
JreChr13G10486	13	16920342	18250007	17804228	17804630	1	0	0	1	NA	NA	NA	NA	NA	NA	NA
JreChr13G10487	13	16920342	18250007	17815190	17819620	1	0	0	1	PF03088(Strictosidine synthase)	LOC_Os03g53950.1	AT1G08470.1	strictosidine synthase, putative, expressed	NA	NA	NA
JreChr13G10488	13	16920342	18250007	17825453	17826151	1	0	0	1	NA	NA	NA	NA	NA	NA	NA
JreChr13G10489	13	16920342	18250007	17833742	17834980	1	0	0	1	NA	NA	NA	NA	NA	NA	NA
JreChr13G10491	13	16920342	18250007	17865592	17865869	1	0	0	1	NA	NA	NA	NA	NA	NA	NA
JreChr13G10492	13	16920342	18250007	17865880	17866083	1	0	0	1	NA	NA	NA	NA	NA	NA	NA
JreChr13G10493	13	16920342	18250007	17866364	17866567	1	0	0	1	NA	NA	NA	NA	NA	NA	NA
JreChr13G10497	13	16920342	18250007	18008933	18009208	1	0	0	1	NA	NA	NA	NA	NA	NA	NA
JreChr13G10498	13	16920342	18250007	18022678	18058145	1	0	0	1	PF00443(Ubiquitin carboxyl-terminal hydrolase)	LOC_Os07g06610.1	AT5G22030.2	ubiquitin carboxyl-terminal hydrolase domain containing protein, expressed	CS860091|No visible phenotype.	NA	NA
JreChr13G10499	13	16920342	18250007	18084718	18148768	1	0	0	1	PF04130(Spc97 / Spc98 family)	LOC_Os04g47906.2	AT3G43610.1	gamma-tubulin complex component 6, putative, expressed	NA	NA	NA
JreChr13G10502	13	16920342	18250007	18150441	18150647	1	0	0	1	NA	NA	NA	NA	NA	NA	NA
JreChr13G10503	13	16920342	18250007	18165081	18165524	1	0	0	1	NA	NA	NA	NA	NA	NA	NA
JreChr13G10504	13	16920342	18250007	18175045	18175254	1	0	0	1	NA	NA	NA	NA	NA	NA	NA
JreChr13G10505	13	16920342	18250007	18179640	18184972	1	0	0	1	PF01717(Cobalamin-independent synthase, Catalytic domain)|PF08267(Cobalamin-independent synthase, N-terminal domain)	LOC_Os12g42884.1	AT5G17920.1	5-methyltetrahydropteroyltriglutamate--homocysteine methyltransferase, putative, expressed	NA	NA	NA
JreChr13G10507	13	16920342	18250007	18192770	18195378	1	0	0	1	NA	NA	NA	NA	NA	NA	NA
JreChr13G10508	13	16920342	18250007	18217603	18239704	1	0	0	1	PF00994(Probable molybdopterin binding domain)|PF03453(MoeA N-terminal region (domain I and II))|PF03454(MoeA C-terminal region (domain IV))	LOC_Os04g56620.1	AT5G20990.1	molybdopterin biosynthesis protein CNX1, putative, expressed	CS203|chlorate resistant due to reduced nitrate reductase activity, about 10 percent of the wild-type level; reduced levels of the nitrate reductase cofactor molybenum-pterin (Mo Co); poor growth on nitrate medium.	NA	NA
JreChr13G10448	13	16920342	18250007	17213809	17215515	1	0	0	1	PF02365(No apical meristem (NAM) protein)	LOC_Os01g60020.1	AT1G69490.1	No apical meristem protein, putative, expressed	SALK_005010|Significantly delayed leaf senescence.	NA	OsNAC4|Bacterial blight resistance. HR cell death.
JreChr13G10495	13	16920342	18250007	17934997	17939936	1	0	0	1	PF04690(YABBY protein)	LOC_Os03g44710.2	AT1G08465.1	YABBY domain containing protein, putative, expressed	NA	NA	OsSh1|Seed shattering.
JreChr13G10534	13	18649898	18989817	18692869	18694819	1	0	0	1	PF00657(GDSL-like Lipase/Acylhydrolase)	LOC_Os02g18870.1	AT4G10950.1	GDSL-like lipase/acylhydrolase, putative, expressed	NA	NA	NA
JreChr13G10535	13	18649898	18989817	18698832	18699896	1	0	0	1	PF09790(Hyccin)	LOC_Os03g51210.1	AT5G21050.1	expressed protein	NA	NA	NA
JreChr13G10537	13	18649898	18989817	18709249	18709467	1	0	0	1	NA	NA	NA	NA	NA	NA	NA
JreChr13G10564	13	18720000	19120001	19062554	19084652	1	0	1	2	PF00149(Calcineurin-like phosphoesterase)|PF07646(Kelch motif)|PF13418(Galactose oxidase, central domain)	LOC_Os12g42310.1	AT1G08420.1	serine/threonine-protein phosphatase BSL2, putative, expressed	NA	NA	OsPPKL3|Grain length.
JreChr13G10538	13	18720000	19120001	18722337	18726527	1	0	1	2	PF14368(Probable lipid transfer)	LOC_Os05g41030.1	AT3G43720.1	LTPL67 - Protease inhibitor/seed storage/LTP family protein precursor, expressed	NA	NA	NA
JreChr13G10539	13	18720000	19120001	18742653	18743069	1	0	1	2	NA	NA	NA	NA	NA	NA	NA
JreChr13G10540	13	18720000	19120001	18743946	18749482	1	0	1	2	PF00149(Calcineurin-like phosphoesterase)	LOC_Os08g40200.1	AT5G63870.2	Ser/Thr protein phosphatase family protein, putative, expressed	NA	NA	NA
JreChr13G10541	13	18720000	19120001	18773035	18773580	1	0	1	2	NA	NA	NA	NA	NA	NA	NA
JreChr13G10542	13	18720000	19120001	18779342	18782030	1	0	1	2	PF00806(Pumilio-family RNA binding repeat)	LOC_Os03g09150.1	AT1G22240.1	pumilio-family RNA binding repeat domain containing protein, expressed	NA	NA	NA
JreChr13G10543	13	18720000	19120001	18787888	18788447	1	0	1	2	NA	NA	NA	NA	NA	NA	NA
JreChr13G10545	13	18720000	19120001	18798267	18798628	1	0	1	2	NA	NA	NA	NA	NA	NA	NA
JreChr13G10546	13	18720000	19120001	18809132	18809763	1	0	1	2	NA	NA	NA	NA	NA	NA	NA
JreChr13G10547	13	18720000	19120001	18823434	18826885	1	0	1	2	NA	LOC_Os03g44560.1	AT3G44150.1	expp1 protein precursor, putative, expressed	NA	NA	NA
JreChr13G10548	13	18720000	19120001	18832693	18833000	1	0	1	2	NA	NA	NA	NA	NA	NA	NA
JreChr13G10549	13	18720000	19120001	18836680	18837252	1	0	1	2	NA	LOC_Os05g33310.1	AT2G48080.1	oxidoreductase, 2OG-Fe oxygenase family protein, putative, expressed	NA	NA	NA
JreChr13G10550	13	18720000	19120001	18844356	18844580	1	0	1	2	NA	NA	NA	NA	NA	NA	NA
JreChr13G10551	13	18720000	19120001	18846845	18859931	1	0	1	2	PF01103(Surface antigen)	LOC_Os05g43470.1	AT3G44160.1	outer membrane protein, OMP85 family, putative, expressed	NA	NA	NA
JreChr13G10553	13	18720000	19120001	18862234	18864342	1	0	1	2	PF14392(Zinc knuckle)	LOC_Os03g30510.1	NA	NA	NA	NA	NA
JreChr13G10554	13	18720000	19120001	18876264	18876470	1	0	1	2	NA	NA	NA	NA	NA	NA	NA
JreChr13G10555	13	18720000	19120001	18886563	18886937	1	0	1	2	PF05938(Plant self-incompatibility protein S1)	NA	AT5G12060.1	NA	NA	NA	NA
JreChr13G10556	13	18720000	19120001	18899413	18901520	1	0	1	2	PF00011(Hsp20/alpha crystallin family)	LOC_Os03g45340.1	AT5G20970.1	hsp20/alpha crystallin family protein, putative, expressed	NA	NA	NA
JreChr13G10557	13	18720000	19120001	18915743	18916957	1	0	1	2	PF04564(U-box domain)	LOC_Os02g33590.1	AT2G35930.1	U-box domain-containing protein, putative, expressed	pub22-1/pub23-1|Resistant to severe drought stress. Mutant plants recovered from water withdrawl to a greater extent than wild type.	NA	NA
JreChr13G10558	13	18720000	19120001	18968893	18969102	1	0	1	2	NA	NA	NA	NA	NA	NA	NA
JreChr13G10560	13	18720000	19120001	18975885	18977514	1	0	1	2	PF11250(Fantastic Four meristem regulator)	LOC_Os03g49830.1	AT5G22090.1	expressed protein	NA	NA	NA
JreChr13G10563	13	18720000	19120001	19023282	19023569	1	0	1	2	NA	NA	NA	NA	NA	NA	NA
JreChr13G10565	13	18720000	19120001	19106821	19106991	1	0	1	2	NA	NA	NA	NA	NA	NA	NA
JreChr13G10562	13	18720000	19120001	19002025	19003858	0	0	1	1	NA	NA	NA	NA	NA	NA	NA
JreChr13G10570	13	19169764	19289740	19183206	19183716	1	0	0	1	NA	NA	NA	NA	NA	NA	NA
JreChr13G10571	13	19169764	19289740	19250212	19258597	1	0	0	1	NA	LOC_Os01g73470.1	AT5G22120.1	growth inhibition and differentiation-related protein 88, putative, expressed	NA	NA	NA
JreChr13G10572	13	19169764	19289740	19273928	19274291	1	0	0	1	NA	NA	NA	NA	NA	NA	NA
JreChr13G10577	13	19319726	19459696	19343011	19345905	1	0	0	1	PF05920(Homeobox KN domain)|PF07526(Associated with HOX)	LOC_Os11g06020.1	AT2G35940.1	homeobox domain containing protein, expressed	eostre-1/knat3|Normal embryo sac development.	NA	NA
JreChr13G10578	13	19319726	19459696	19369864	19370847	1	0	0	1	NA	NA	NA	NA	NA	NA	NA
JreChr13G10579	13	19319726	19459696	19399366	19399787	1	0	0	1	NA	NA	NA	NA	NA	NA	NA
JreChr13G10580	13	19430000	19800001	19433689	19433889	1	0	1	2	NA	NA	NA	NA	NA	NA	NA
JreChr13G10581	13	19430000	19800001	19434421	19440523	1	0	1	2	PF14215(bHLH-MYC and R2R3-MYB transcription factors N-terminal)	LOC_Os12g06335.1	AT2G27230.1	helix-loop-helix DNA-binding protein, putative, expressed	lhw-4|Reduced root vascular population. Roots lose bilateral symmetry and are monarch instead of diarch.	NA	NA
JreChr13G10583	13	19430000	19800001	19454448	19454742	1	0	1	2	NA	NA	NA	NA	NA	NA	NA
JreChr13G10591	13	19430000	19800001	19531140	19531550	1	0	1	2	PF01535(PPR repeat)	LOC_Os02g01610.1	AT1G68930.1	pentatricopeptide, putative, expressed	NA	NA	NA
JreChr13G10584	13	19430000	19800001	19459707	19460165	0	0	1	1	NA	NA	NA	NA	NA	NA	NA
JreChr13G10586	13	19430000	19800001	19473209	19475550	0	0	1	1	PF11744(Aluminium activated malate transporter)	LOC_Os04g34010.1	AT1G08440.1	aluminum-activated malate transporter, putative, expressed	NA	NA	NA
JreChr13G10587	13	19430000	19800001	19501080	19502008	0	0	1	1	NA	NA	NA	NA	NA	NA	NA
JreChr13G10589	13	19430000	19800001	19506862	19507053	0	0	1	1	NA	NA	NA	NA	NA	NA	NA
JreChr13G10590	13	19430000	19800001	19517086	19519079	0	0	1	1	PF11744(Aluminium activated malate transporter)	LOC_Os04g34010.1	AT1G08440.1	aluminum-activated malate transporter, putative, expressed	NA	NA	NA
JreChr13G10592	13	19430000	19800001	19581903	19583941	0	0	1	1	PF11744(Aluminium activated malate transporter)	LOC_Os02g45160.1	AT3G11680.1	aluminum-activated malate transporter, putative, expressed	NA	NA	NA
JreChr13G10593	13	19430000	19800001	19614534	19614958	0	0	1	1	NA	NA	NA	NA	NA	NA	NA
JreChr13G10594	13	19430000	19800001	19632553	19632762	0	0	1	1	NA	NA	NA	NA	NA	NA	NA
JreChr13G10595	13	19430000	19800001	19639593	19639763	0	0	1	1	NA	LOC_Os03g17100.1	AT5G27670.1	Core histone H2A/H2B/H3/H4 domain containing protein, putative, expressed	NA	NA	NA
JreChr13G10596	13	19430000	19800001	19640659	19640862	0	0	1	1	NA	NA	NA	NA	NA	NA	NA
JreChr13G10597	13	19430000	19800001	19643454	19643651	0	0	1	1	NA	NA	NA	NA	NA	NA	NA
JreChr13G10598	13	19430000	19800001	19649365	19649832	0	0	1	1	PF11744(Aluminium activated malate transporter)	LOC_Os04g34010.1	AT2G27240.1	aluminum-activated malate transporter, putative, expressed	NA	NA	NA
JreChr13G10599	13	19430000	19800001	19697253	19697650	0	0	1	1	PF13975(gag-polyprotein putative aspartyl protease)	LOC_Os12g31470.1	AT3G30770.1	NA	NA	NA	NA
JreChr13G10600	13	19430000	19800001	19707479	19709502	0	0	1	1	PF11744(Aluminium activated malate transporter)	LOC_Os02g45160.1	AT3G11680.1	aluminum-activated malate transporter, putative, expressed	NA	NA	NA
JreChr13G10604	13	19819598	20069539	19819767	19819946	1	0	0	1	NA	NA	NA	NA	NA	NA	NA
JreChr13G10605	13	19819598	20069539	19860613	19862648	1	0	0	1	PF11744(Aluminium activated malate transporter)	LOC_Os04g34010.1	AT3G11680.1	aluminum-activated malate transporter, putative, expressed	NA	NA	NA
JreChr13G10606	13	19819598	20069539	19863616	19864074	1	0	0	1	NA	NA	NA	NA	NA	NA	NA
JreChr13G10610	13	19819598	20069539	19962452	19964483	1	0	0	1	PF11744(Aluminium activated malate transporter)	LOC_Os02g45160.1	AT3G11680.1	aluminum-activated malate transporter, putative, expressed	NA	NA	NA
JreChr13G10613	13	19819598	20069539	20032548	20035731	1	0	0	1	NA	NA	NA	NA	NA	NA	NA
JreChr13G10619	13	20090000	20200001	20166364	20175606	1	0	1	2	PF01053(Cys/Met metabolism PLP-dependent enzyme)	LOC_Os06g07860.1	AT3G57050.1	cystathionine gamma-synthase, putative, expressed	NA	NA	NA
JreChr13G10620	13	20090000	20200001	20178814	20179437	1	0	1	2	NA	LOC_Os02g04450.1	AT3G10250.1	plant-specific domain TIGR01589 family protein, putative, expressed	NA	NA	NA
JreChr13G10617	13	20090000	20200001	20100405	20100671	0	0	1	1	NA	NA	NA	NA	NA	NA	NA
JreChr13G10618	13	20090000	20200001	20136631	20140916	0	0	1	1	PF01302(CAP-Gly domain)|PF14560(Ubiquitin-like domain)	LOC_Os04g59560.1	AT3G10220.1	tubulin folding cofactor B, putative, expressed	NA	NA	NA
JreChr13G10622	13	20139515	20379460	20209904	20210493	1	0	0	1	NA	NA	NA	NA	NA	NA	NA
JreChr13G10623	13	20139515	20379460	20210826	20211074	1	0	0	1	NA	NA	NA	NA	NA	NA	NA
JreChr13G10624	13	20139515	20379460	20225974	20227469	1	0	0	1	PF08263(Leucine rich repeat N-terminal domain)|PF13516(Leucine Rich repeat)|PF13855(Leucine rich repeat)	LOC_Os04g58910.1	AT3G23750.1	receptor protein kinase TMK1 precursor, putative, expressed	NA	NA	NA
JreChr13G10625	13	20139515	20379460	20228031	20228306	1	0	0	1	NA	NA	NA	NA	NA	NA	NA
JreChr13G10626	13	20139515	20379460	20230722	20231225	1	0	0	1	PF07714(Protein tyrosine kinase)	LOC_Os04g58910.1	AT1G66150.1	receptor protein kinase TMK1 precursor, putative, expressed	NA	NA	NA
JreChr13G10628	13	20139515	20379460	20252395	20252613	1	0	0	1	NA	NA	NA	NA	NA	NA	NA
JreChr13G10629	13	20139515	20379460	20252793	20253173	1	0	0	1	NA	NA	NA	NA	NA	NA	NA
JreChr13G10630	13	20139515	20379460	20273085	20277339	1	0	0	1	PF01302(CAP-Gly domain)|PF14560(Ubiquitin-like domain)	LOC_Os04g59560.1	AT3G10220.1	tubulin folding cofactor B, putative, expressed	NA	NA	NA
JreChr13G10632	13	20139515	20379460	20302820	20311978	1	0	0	1	PF01053(Cys/Met metabolism PLP-dependent enzyme)	LOC_Os06g07960.1	AT3G57050.1	cystathionine gamma-synthase, putative, expressed	NA	NA	NA
JreChr13G10633	13	20310000	20440001	20327269	20327526	1	0	1	2	NA	NA	NA	NA	NA	NA	NA
JreChr13G10635	13	20310000	20440001	20350070	20350387	1	0	1	2	NA	NA	NA	NA	NA	NA	NA
JreChr13G10636	13	20310000	20440001	20361544	20362423	1	0	1	2	NA	NA	NA	NA	NA	NA	NA
JreChr13G10637	13	20310000	20440001	20362466	20362714	1	0	1	2	NA	NA	NA	NA	NA	NA	NA
JreChr13G10639	13	20310000	20440001	20378015	20380619	0	0	1	1	PF08263(Leucine rich repeat N-terminal domain)	LOC_Os04g58910.1	AT1G66150.1	receptor protein kinase TMK1 precursor, putative, expressed	NA	NA	NA
JreChr13G10640	13	20310000	20440001	20382350	20382853	0	0	1	1	PF07714(Protein tyrosine kinase)	LOC_Os04g58910.1	AT1G66150.1	receptor protein kinase TMK1 precursor, putative, expressed	NA	NA	NA
JreChr13G10641	13	20310000	20440001	20415704	20416316	0	0	1	1	NA	NA	NA	NA	NA	NA	NA
JreChr13G11227	13	27437642	27457643	27456001	27456942	1	0	0	1	NA	NA	NA	NA	NA	NA	NA
JreChr13G11251	13	27607598	27767563	27659078	27661635	1	0	0	1	NA	LOC_Os11g29900.1	AT1G55280.1	expressed protein	NA	NA	NA
JreChr13G11252	13	27607598	27767563	27663357	27664784	1	0	0	1	PF13520(Amino acid permease)	LOC_Os03g25920.1	AT3G13620.1	amino acid permease family protein, putative, expressed	NA	NA	NA
JreChr13G11253	13	27607598	27767563	27684445	27685005	1	0	0	1	NA	LOC_Os10g41590.1	AT1G55250.1	zinc finger, C3HC4 type domain containing protein, expressed	hub2-2|The flowering of hub2-2 mutants is accelerated compared to wild type plants under long days and short days. In addition, the plants are small and have pale green leaves. Histone2B ubiquitination is lost in hub2-2 mutants.	HUB2|HISTONE MONO-UBIQUITINATION 2	NA
JreChr13G11254	13	27607598	27767563	27687430	27689799	1	0	0	1	NA	LOC_Os07g41710.2	AT3G32930.1	expressed protein	NA	NA	NA
JreChr13G11257	13	27607598	27767563	27701424	27702258	1	0	0	1	NA	NA	NA	NA	NA	NA	NA
JreChr13G11258	13	27607598	27767563	27704363	27708942	1	0	0	1	PF04188(Mannosyltransferase (PIG-V))	LOC_Os12g31480.1	AT1G11880.1	GPI mannosyltransferase 2, putative, expressed	NA	NA	NA
JreChr13G11259	13	27607598	27767563	27712653	27713454	1	0	0	1	PF14368(Probable lipid transfer)	LOC_Os03g07100.1	AT1G55260.1	LTPL82 - Protease inhibitor/seed storage/LTP family protein precursor, expressed	NA	NA	NA
JreChr13G11260	13	27607598	27767563	27722818	27723990	1	0	0	1	PF04398(Protein of unknown function, DUF538)	LOC_Os03g48710.4	AT5G19860.1	expressed protein	NA	NA	NA
JreChr13G11261	13	27607598	27767563	27728044	27728571	1	0	0	1	PF04398(Protein of unknown function, DUF538)	LOC_Os03g48626.1	AT1G55265.1	expressed protein	NA	NA	NA
JreChr13G11262	13	27607598	27767563	27737400	27738668	1	0	0	1	PF00646(F-box domain)|PF01344(Kelch motif)	LOC_Os10g26990.1	AT1G55270.1	OsFBK23 - F-box domain and kelch repeat containing protein, expressed	NA	NA	NA
JreChr13G11263	13	27607598	27767563	27746394	27751407	1	0	0	1	PF00270(DEAD/DEAH box helicase)|PF00271(Helicase conserved C-terminal domain)	LOC_Os03g59050.1	AT2G42520.1	DEAD-box ATP-dependent RNA helicase, putative, expressed	NA	NA	NA
JreChr13G11298	13	28127465	28157463	28131664	28132143	1	0	0	1	NA	NA	NA	NA	NA	NA	NA
JreChr13G11299	13	28127465	28157463	28149858	28151093	1	0	0	1	NA	LOC_Os07g44620.1	AT3G55620.1	eukaryotic translation initiation factor 6, putative, expressed	NA	NA	NA
JreChr14G11142	14	3174402	3194403	3177517	3179541	1	0	0	1	NA	NA	NA	NA	NA	NA	NA
JreChr14G11143	14	3174402	3194403	3183377	3184834	1	0	0	1	NA	NA	NA	NA	NA	NA	NA
JreChr14G11144	14	3174402	3194403	3188751	3189614	1	0	0	1	NA	NA	NA	NA	NA	NA	NA
JreChr14G11305	14	4754268	4774269	4772201	4773211	1	0	0	1	NA	NA	AT4G05200.1	TKL_IRAK_DUF26-lc.12 - DUF26 kinases have homology to DUF26 containing loci, expressed	NA	NA	NA
JreChr14G11436	14	5954166	6024163	5966187	5966567	1	0	0	1	NA	LOC_Os03g18590.1	AT2G30200.1	malonyl CoA-acyl carrier protein transacylase, mitochondrial precursor, putative, expressed	NA	NA	NA
JreChr14G11437	14	5954166	6024163	5981907	5984851	1	0	0	1	PF00999(Sodium/hydrogen exchanger family)	LOC_Os05g40650.1	AT5G22900.1	ATCHX, putative, expressed	NA	NA	NA
JreChr14G11438	14	5954166	6024163	6014982	6018610	1	0	0	1	PF00657(GDSL-like Lipase/Acylhydrolase)	LOC_Os01g61570.1	AT2G30310.1	GDSL-like lipase/acylhydrolase, putative, expressed	NA	NA	NA
JreChr14G11465	14	6274139	6624112	6281163	6282807	1	0	0	1	PF00249(Myb-like DNA-binding domain)	LOC_Os12g01490.1	AT2G38300.1	MYB family transcription factor, putative, expressed	NA	NA	NA
JreChr14G11466	14	6274139	6624112	6292172	6295756	1	0	0	1	PF00170(bZIP transcription factor)	LOC_Os02g14910.1	AT2G42380.2	bZIP transcription factor domain containing protein, expressed	NA	NA	NA
JreChr14G11468	14	6274139	6624112	6315712	6315996	1	0	0	1	NA	NA	NA	NA	NA	NA	NA
JreChr14G11469	14	6274139	6624112	6321639	6323001	1	0	0	1	PF08209(Sgf11 (transcriptional regulation protein))	LOC_Os05g28370.2	AT5G58575.1	expressed protein	NA	NA	NA
JreChr14G11470	14	6274139	6624112	6324148	6325971	1	0	0	1	PF00240(Ubiquitin family)|PF02179(BAG domain)	LOC_Os01g61500.1	AT3G51780.1	BAG domain containing protein, expressed	SALK_033845|Mutant plants exhibited earlier flowering and shorter vegetative and reproductive phases, producing more branched roots and inflorescences compared to wild-type plants. Senescence occurred earlier in mutants than the wild-type plants.	NA	NA
JreChr14G11471	14	6274139	6624112	6342787	6344139	1	0	0	1	PF00583(Acetyltransferase (GNAT) family)	LOC_Os03g55530.1	AT2G30090.1	HLS, putative, expressed	NA	NA	NA
JreChr14G11472	14	6274139	6624112	6357742	6358560	1	0	0	1	PF13639(Ring finger domain)	LOC_Os05g07140.1	AT3G16720.1	zinc finger, C3HC4 type domain containing protein, expressed	NA	NA	NA
JreChr14G11474	14	6274139	6624112	6382178	6384724	1	0	0	1	PF00205(Thiamine pyrophosphate enzyme, central domain)|PF02775(Thiamine pyrophosphate enzyme, C-terminal TPP binding domain)|PF02776(Thiamine pyrophosphate enzyme, N-terminal TPP binding domain)	LOC_Os03g18220.1	AT5G01320.1	pyruvate decarboxylase isozyme 2, putative, expressed	NA	NA	NA
JreChr14G11476	14	6274139	6624112	6403249	6403623	1	0	0	1	NA	NA	NA	NA	NA	NA	NA
JreChr14G11477	14	6274139	6624112	6411456	6416174	1	0	0	1	NA	NA	NA	NA	NA	NA	NA
JreChr14G11478	14	6274139	6624112	6430989	6434530	1	0	0	1	PF07714(Protein tyrosine kinase)	LOC_Os03g18430.1	AT5G58520.1	protein kinase, putative, expressed	NA	NA	NA
JreChr14G11479	14	6274139	6624112	6450267	6456130	1	0	0	1	PF00899(ThiF family)|PF09358(Ubiquitin fold domain)|PF10585(Ubiquitin-activating enzyme active site)|PF16190(Ubiquitin-activating enzyme E1 FCCH domain)|PF16191(Ubiquitin-activating enzyme E1 four-helix bundle)	LOC_Os11g01510.2	AT2G30110.1	ubiquitin-activating enzyme, putative, expressed	mos5 uba2|lethal	NA	NA
JreChr14G11480	14	6274139	6624112	6482462	6487403	1	0	0	1	PF07714(Protein tyrosine kinase)|PF08263(Leucine rich repeat N-terminal domain)	LOC_Os01g48390.2	AT5G45840.2	MRH1, putative, expressed	NA	NA	NA
JreChr14G11481	14	6274139	6624112	6490357	6492471	1	0	0	1	NA	LOC_Os05g28500.1	AT2G30100.1	ubiquitin family protein, putative, expressed	NA	NA	NA
JreChr14G11482	14	6274139	6624112	6524843	6526503	1	0	0	1	NA	LOC_Os12g01490.1	AT2G38300.1	MYB family transcription factor, putative, expressed	NA	NA	NA
JreChr14G11483	14	6274139	6624112	6535892	6539481	1	0	0	1	PF00170(bZIP transcription factor)	LOC_Os02g14910.1	AT2G42380.2	bZIP transcription factor domain containing protein, expressed	NA	NA	NA
JreChr14G11485	14	6274139	6624112	6567711	6569536	1	0	0	1	PF00240(Ubiquitin family)|PF02179(BAG domain)	LOC_Os01g61500.1	AT3G51780.1	BAG domain containing protein, expressed	SALK_033845|Mutant plants exhibited earlier flowering and shorter vegetative and reproductive phases, producing more branched roots and inflorescences compared to wild-type plants. Senescence occurred earlier in mutants than the wild-type plants.	NA	NA
JreChr14G11486	14	6274139	6624112	6601136	6601954	1	0	0	1	PF13639(Ring finger domain)	LOC_Os05g07140.1	AT3G16720.1	zinc finger, C3HC4 type domain containing protein, expressed	NA	NA	NA
JreChr14G11487	14	6274139	6624112	6603152	6614017	1	0	0	1	PF00300(Histidine phosphatase superfamily (branch 1))|PF00686(Starch binding domain)|PF01591(6-phosphofructo-2-kinase)	LOC_Os05g07130.1	AT1G07110.1	6PF-2-K/Fru-2,6-P2ASE liver isozyme, putative, expressed	NA	NA	NA
JreChr14G11488	14	6274139	6624112	6619881	6622544	1	0	0	1	NA	LOC_Os03g18300.1	AT1G07120.1	chloroplast unusual positioning protein, putative, expressed	NA	NA	NA
JreChr14G11489	14	6274139	6624112	6621382	6622544	1	0	0	1	NA	LOC_Os03g18300.1	AT1G07120.1	chloroplast unusual positioning protein, putative, expressed	NA	NA	NA
JreChr14G11643	14	8143981	8303970	8172297	8172755	1	0	0	1	NA	NA	NA	NA	NA	NA	NA
JreChr14G11644	14	8143981	8303970	8180256	8181038	1	0	0	1	PF05056(Protein of unknown function (DUF674))	LOC_Os01g06030.1	AT3G09110.1	expressed protein	NA	NA	NA
JreChr14G11645	14	8143981	8303970	8182546	8183127	1	0	0	1	NA	LOC_Os08g35090.1	AT3G14240.1	OsSub56 - Putative Subtilisin homologue, expressed	NA	NA	NA
JreChr14G11646	14	8143981	8303970	8207119	8207595	1	0	0	1	PF00011(Hsp20/alpha crystallin family)	LOC_Os03g15960.1	AT1G53540.1	hsp20/alpha crystallin family protein, putative, expressed	NA	NA	NA
JreChr14G11647	14	8143981	8303970	8244059	8244439	1	0	0	1	PF00861(Ribosomal L18 of archaea, bacteria, mitoch. and chloroplast)	LOC_Os09g37740.1	AT3G45020.1	ribosomal L18p/L5e family protein, putative, expressed	NA	NA	NA
JreChr14G11648	14	8143981	8303970	8267771	8267983	1	0	0	1	NA	NA	NA	NA	NA	NA	NA
JreChr14G11649	14	8143981	8303970	8268029	8268211	1	0	0	1	NA	NA	NA	NA	NA	NA	NA
JreChr14G11651	14	8143981	8303970	8291862	8292338	1	0	0	1	PF00011(Hsp20/alpha crystallin family)	LOC_Os03g15960.1	AT1G53540.1	hsp20/alpha crystallin family protein, putative, expressed	NA	NA	NA
JreChr14G11696	14	8743930	8903919	8744616	8746287	1	0	0	1	PF00230(Major intrinsic protein)	LOC_Os01g74450.1	AT4G01470.1	aquaporin protein, putative, expressed	NA	NA	NA
JreChr14G11697	14	8743930	8903919	8761908	8762597	1	0	0	1	NA	NA	NA	NA	NA	NA	NA
JreChr14G11698	14	8743930	8903919	8773643	8776933	1	0	0	1	PF07795(Protein of unknown function (DUF1635))|PF13639(Ring finger domain)	LOC_Os02g46600.1	AT2G28690.1	expressed protein	NA	NA	NA
JreChr14G11699	14	8743930	8903919	8778130	8780293	1	0	0	1	PF00276(Ribosomal protein L23)|PF03939(Ribosomal protein L23, N-terminal domain)	LOC_Os01g24690.1	AT3G55280.1	60S ribosomal protein L23A, putative, expressed	SAIL_597_B08|In homozygotes, no RPL23aB transcript is detected by RT-PCR. Presumed knockout. Homozygotes have WT phenotype wrt rate of development, morphology, flowering or fecundity. Venation patterns in laves also same as WT.	NA	NA
JreChr14G11700	14	8743930	8903919	8793812	8801086	1	0	0	1	PF08449(UAA transporter family)	LOC_Os05g02490.1	AT5G59740.1	transporter family protein, putative, expressed	NA	NA	NA
JreChr14G11701	14	8743930	8903919	8803835	8805666	1	0	0	1	PF00190(Cupin)	LOC_Os01g74480.1	AT2G28680.1	cupin domain containing protein, expressed	NA	NA	NA
JreChr14G11704	14	8743930	8903919	8824885	8825430	1	0	0	1	NA	NA	NA	NA	NA	NA	NA
JreChr14G11706	14	8743930	8903919	8840657	8841742	1	0	0	1	PF00249(Myb-like DNA-binding domain)	LOC_Os12g37970.1	AT3G46130.1	MYB family transcription factor, putative, expressed	NA	NA	NA
JreChr14G11707	14	8743930	8903919	8851304	8856459	1	0	0	1	PF04387(Protein tyrosine phosphatase-like protein, PTPLA)	LOC_Os05g38590.1	AT5G59770.1	expressed protein	NA	NA	NA
JreChr14G11708	14	8743930	8903919	8858976	8860729	1	0	0	1	PF00230(Major intrinsic protein)	LOC_Os01g74450.1	AT4G01470.1	aquaporin protein, putative, expressed	NA	NA	NA
JreChr14G11709	14	8743930	8903919	8876704	8877142	1	0	0	1	NA	NA	NA	NA	NA	NA	NA
JreChr14G11710	14	8743930	8903919	8888228	8891519	1	0	0	1	PF07795(Protein of unknown function (DUF1635))|PF13639(Ring finger domain)	LOC_Os02g46600.1	AT2G28690.1	expressed protein	NA	NA	NA
JreChr14G10078	14	10783757	11253720	10785379	10787237	1	0	0	1	PF03140(Plant protein of unknown function)	LOC_Os06g08120.1	AT3G02645.1	plant protein of unknown function domain containing protein, expressed	NA	NA	NA
JreChr14G10079	14	10783757	11253720	10787921	10788166	1	0	0	1	PF14244(gag-polypeptide of LTR copia-type)	NA	NA	NA	NA	NA	NA
JreChr14G10080	14	10783757	11253720	10788293	10789395	1	0	0	1	PF14223(gag-polypeptide of LTR copia-type)	NA	NA	NA	NA	NA	NA
JreChr14G10081	14	10783757	11253720	10798782	10800043	1	0	0	1	NA	NA	NA	NA	NA	NA	NA
JreChr14G10082	14	10783757	11253720	10804411	10805426	1	0	0	1	NA	LOC_Os06g23650.1	AT5G53950.1	no apical meristem protein, putative, expressed	cuc2-3|Absence of leaf serrations, smooth leaf margins.	NA	NA
JreChr14G10083	14	10783757	11253720	10808431	10824906	1	0	0	1	PF03164(Trafficking protein Mon1)	LOC_Os01g74460.2	AT2G28390.1	vacuolar fusion protein MON1 homolog A, putative, expressed	NA	NA	NA
JreChr14G10085	14	10783757	11253720	10844244	10845703	1	0	0	1	NA	NA	NA	NA	NA	NA	NA
JreChr14G10087	14	10783757	11253720	10867576	10872384	1	0	0	1	PF00035(Double-stranded RNA binding motif)	LOC_Os10g33970.1	AT2G28380.1	double-stranded RNA binding motif containing protein, expressed	NA	NA	NA
JreChr14G10088	14	10783757	11253720	10885224	10892799	1	0	0	1	PF00046(Homeobox domain)|PF01852(START domain)|PF08670(MEKHLA domain)	LOC_Os03g01890.1	AT5G60690.1	START domain containing protein, expressed	pgy1-1/rev-6|Floral and inflorescence meristems defective. Few flowers.	NA	NA
JreChr14G10090	14	10783757	11253720	10931182	10931526	1	0	0	1	NA	NA	NA	NA	NA	NA	NA
JreChr14G10091	14	10783757	11253720	10949696	10949917	1	0	0	1	PF00240(Ubiquitin family)	LOC_Os11g04880.1	AT5G42300.1	expressed protein	NA	NA	NA
JreChr14G10092	14	10783757	11253720	10955191	10956241	1	0	0	1	NA	NA	NA	NA	NA	NA	NA
JreChr14G10093	14	10783757	11253720	10978788	10979939	1	0	0	1	PF14111(Domain of unknown function (DUF4283))|PF14392(Zinc knuckle)	LOC_Os11g18710.1	AT3G31430.1	expressed protein	NA	NA	NA
JreChr14G10094	14	10783757	11253720	10993677	10995150	1	0	0	1	NA	LOC_Os05g33310.1	AT4G02940.1	oxidoreductase, 2OG-Fe oxygenase family protein, putative, expressed	NA	NA	NA
JreChr14G10096	14	10783757	11253720	11067401	11078226	1	0	0	1	NA	LOC_Os06g06370.1	AT1G08030.1	expressed protein	SALK_009847|Seedlings of tpst-1 had stunted roots and smaller cotyledons compared with the WT. tpst-1 has an abnormally shaped root apical meristem due to disorganized cell division and expansion. At 15 days after germination, the leaves of the tpst-1 plants are small and pale green, the number of higher order veins is reduced, and the secondary veins often do not close. At the flowering stage, t…	NA	NA
JreChr14G10097	14	10783757	11253720	11098123	11099518	1	0	0	1	PF13621(Cupin-like domain)	LOC_Os01g56640.3	AT5G19840.2	transcription factor jumonji, putative, expressed	NA	NA	NA
JreChr14G10099	14	10783757	11253720	11104421	11104693	1	0	0	1	NA	NA	NA	NA	NA	NA	NA
JreChr14G10100	14	10783757	11253720	11120673	11121688	1	0	0	1	NA	LOC_Os06g23650.1	AT5G53950.1	no apical meristem protein, putative, expressed	cuc2-3|Absence of leaf serrations, smooth leaf margins.	NA	NA
JreChr14G10101	14	10783757	11253720	11124683	11139596	1	0	0	1	PF03164(Trafficking protein Mon1)	LOC_Os01g74460.2	AT2G28390.1	vacuolar fusion protein MON1 homolog A, putative, expressed	NA	NA	NA
JreChr14G10102	14	10783757	11253720	11200917	11208476	1	0	0	1	PF00046(Homeobox domain)|PF01852(START domain)|PF08670(MEKHLA domain)	LOC_Os03g01890.1	AT5G60690.1	START domain containing protein, expressed	pgy1-1/rev-6|Floral and inflorescence meristems defective. Few flowers.	NA	NA
JreChr14G10103	14	10783757	11253720	11212582	11216080	1	0	0	1	PF04535(Domain of unknown function (DUF588))	LOC_Os03g10870.1	AT2G28370.1	membrane associated DUF588 domain containing protein, putative, expressed	NA	NA	NA
JreChr14G10224	14	12843583	12973574	12848544	12935659	1	0	0	1	PF00005(ABC transporter)|PF12848(ABC transporter)	LOC_Os08g45010.1	AT5G60790.1	ABC transporter, ATP-binding protein, putative, expressed	NA	NA	NA
JreChr14G10226	14	12940000	13060001	12974052	12974270	0	0	1	1	NA	NA	NA	NA	NA	NA	NA
JreChr14G10227	14	12940000	13060001	12988398	12988817	0	0	1	1	PF13561(Enoyl-(Acyl carrier protein) reductase)	LOC_Os04g10010.1	AT3G51680.1	oxidoreductase, short chain dehydrogenase/reductase family, putative, expressed	NA	NA	NA
JreChr14G10228	14	12940000	13060001	13003092	13004047	0	0	1	1	PF13561(Enoyl-(Acyl carrier protein) reductase)	LOC_Os04g10010.1	AT2G47140.1	sex determination protein tasselseed-2, putative, expressed	NA	NA	NA
JreChr14G10229	14	12940000	13060001	13010406	13013456	0	0	1	1	PF00005(ABC transporter)|PF12848(ABC transporter)	LOC_Os08g45010.1	AT5G60790.1	ABC transporter, ATP-binding protein, putative, expressed	NA	NA	NA
JreChr14G10230	14	12940000	13060001	13019701	13019892	0	0	1	1	NA	NA	NA	NA	NA	NA	NA
JreChr14G10231	14	12940000	13060001	13021249	13021434	0	0	1	1	NA	NA	NA	NA	NA	NA	NA
JreChr14G10232	14	12940000	13060001	13028818	13029198	0	0	1	1	PF00861(Ribosomal L18 of archaea, bacteria, mitoch. and chloroplast)	LOC_Os09g37740.1	AT3G45020.1	ribosomal L18p/L5e family protein, putative, expressed	NA	NA	NA
JreChr14G10270	14	13660000	13760001	13719170	13757821	0	0	1	1	PF00069(Protein kinase domain)|PF03822(NAF domain)	LOC_Os12g03810.2	AT2G26980.4	CAMK_KIN1/SNF1/Nim1_like.37 - CAMK includes calcium/calmodulin depedent protein kinases, expressed	NA	NA	NA
JreChr14G10384	14	15790000	16050001	15801416	15802891	1	0	1	2	NA	NA	NA	NA	NA	NA	NA
JreChr14G10385	14	15790000	16050001	15826217	15826502	1	0	1	2	NA	NA	NA	NA	NA	NA	NA
JreChr14G10386	14	15790000	16050001	15866151	15877891	1	0	1	2	PF03101(FAR1 DNA-binding domain)|PF07258(COMM domain)	LOC_Os03g15040.1	AT2G27110.1	transposon protein, putative, unclassified, expressed	NA	NA	NA
JreChr14G10387	14	15790000	16050001	15954001	15955707	1	0	1	2	PF00400(WD domain, G-beta repeat)|PF00646(F-box domain)	LOC_Os04g52870.1	AT5G21040.1	OsFBW1 - F-box domain and WD40 repeat containing protein, expressed	NA	NA	NA
JreChr14G10389	14	15793333	16553271	16065128	16066100	1	0	0	1	NA	NA	NA	NA	NA	NA	NA
JreChr14G10393	14	15793333	16553271	16159299	16160513	1	0	0	1	PF04782(Protein of unknown function (DUF632))	LOC_Os03g20530.1	AT2G27090.1	DUF630/DUF632 domains containing protein, putative, expressed	NA	NA	NA
JreChr14G10394	14	15793333	16553271	16196148	16196539	1	0	0	1	NA	NA	NA	NA	NA	NA	NA
JreChr14G10396	14	15793333	16553271	16200610	16202110	1	0	0	1	NA	LOC_Os01g17020.1	AT5G21070.1	glycosyl hydrolases family 17 protein, putative, expressed	NA	NA	NA
JreChr14G10397	14	15793333	16553271	16217538	16217854	1	0	0	1	NA	NA	NA	NA	NA	NA	NA
JreChr14G10399	14	15793333	16553271	16246889	16247840	1	0	0	1	NA	NA	NA	NA	NA	NA	NA
JreChr14G10402	14	15793333	16553271	16327067	16342569	1	0	0	1	PF03101(FAR1 DNA-binding domain)|PF07258(COMM domain)	LOC_Os03g15040.1	AT2G27110.1	transposon protein, putative, unclassified, expressed	NA	NA	NA
JreChr14G10404	14	15793333	16553271	16443617	16445323	1	0	0	1	PF00400(WD domain, G-beta repeat)|PF00646(F-box domain)	LOC_Os04g52870.1	AT5G21040.1	OsFBW1 - F-box domain and WD40 repeat containing protein, expressed	NA	NA	NA
JreChr14G10405	14	15793333	16553271	16465669	16482524	1	0	0	1	PF00118(TCP-1/cpn60 chaperonin family)	LOC_Os06g47320.1	AT3G11830.1	T-complex protein, putative, expressed	NA	NA	NA
JreChr14G10454	14	17250000	17350001	17252396	17254208	0	0	1	1	PF00122(E1-E2 ATPase)	LOC_Os05g25550.1	AT3G47950.1	plasma membrane ATPase, putative, expressed	aha4|Slight reduction in root and shoot growth, exaggerated defects in salt stress	NA	NA
JreChr14G10455	14	17250000	17350001	17275640	17276062	0	0	1	1	NA	NA	NA	NA	NA	NA	NA
JreChr14G10456	14	17250000	17350001	17294001	17295058	0	0	1	1	PF14111(Domain of unknown function (DUF4283))|PF14392(Zinc knuckle)	LOC_Os06g50210.1	AT3G31430.1	expressed protein	NA	NA	NA
JreChr14G10458	14	17250000	17350001	17313862	17315412	0	0	1	1	PF11250(Fantastic Four meristem regulator)	LOC_Os03g49830.1	AT5G22090.1	expressed protein	NA	NA	NA
JreChr14G10459	14	17250000	17350001	17315507	17315692	0	0	1	1	NA	NA	NA	NA	NA	NA	NA
JreChr14G10461	14	17250000	17350001	17348839	17349132	0	0	1	1	NA	NA	NA	NA	NA	NA	NA
JreChr14G10479	14	17663174	18253127	17695634	17696691	1	0	0	1	PF14111(Domain of unknown function (DUF4283))|PF14392(Zinc knuckle)	LOC_Os06g50210.1	AT3G31430.1	expressed protein	NA	NA	NA
JreChr14G10481	14	17663174	18253127	17715481	17717031	1	0	0	1	PF11250(Fantastic Four meristem regulator)	LOC_Os03g49830.1	AT5G22090.1	expressed protein	NA	NA	NA
JreChr14G10487	14	17663174	18253127	17846957	17847380	1	0	0	1	NA	NA	NA	NA	NA	NA	NA
JreChr14G10488	14	17663174	18253127	17861279	17862919	1	0	0	1	PF06136(Domain of unknown function (DUF966))	LOC_Os01g57020.1	AT1G05577.1	expressed protein	NA	NA	NA
JreChr14G10491	14	17663174	18253127	17928944	18032947	1	0	0	1	NA	NA	AT5G17970.1	Leucine Rich Repeat family protein, expressed	NA	NA	NA
JreChr14G10494	14	17663174	18253127	18040763	18040991	1	0	0	1	NA	NA	NA	NA	NA	NA	NA
JreChr14G10495	14	17663174	18253127	18044910	18045206	1	0	0	1	NA	NA	NA	NA	NA	NA	NA
JreChr14G10497	14	17663174	18253127	18112072	18112905	1	0	0	1	NA	LOC_Os06g47650.1	AT5G49290.1	leucine-rich repeat family protein, putative, expressed	CS65506|No visible phenotype.	NA	NA
JreChr14G10499	14	17663174	18253127	18123462	18125033	1	0	0	1	NA	NA	NA	NA	NA	NA	NA
JreChr14G10500	14	17663174	18253127	18145518	18147752	1	0	0	1	PF08263(Leucine rich repeat N-terminal domain)|PF13855(Leucine rich repeat)	LOC_Os06g47760.1	AT1G72300.1	phytosulfokine receptor precursor, putative, expressed	NA	NA	NA
JreChr14G10502	14	17663174	18253127	18190401	18190660	1	0	0	1	NA	NA	NA	NA	NA	NA	NA
JreChr14G10504	14	17663174	18253127	18223068	18223524	1	0	0	1	NA	NA	NA	NA	NA	NA	NA
JreChr14G10505	14	17663174	18253127	18238251	18238832	1	0	0	1	NA	LOC_Os08g25734.1	AT5G48300.1	glucose-1-phosphate adenylyltransferase large subunit, chloroplast precursor, putative, expressed	aps1-SALK_040155|In short days plants have delayed growth and were late flowering.In long day conditions, plants also had delayed growth but flowering time was unaffected. Lacks ADP-Glc PPase activity in leaves and no starch can be found in leaves or roots.	ADG1, APS1|ADP GLUCOSE PYROPHOSPHORYLASE 1 , ADP-GLUCOSE PYROPHOSPHORYLASE SMALL SUBUNIT 1	OsAGPS2b|&quot;seed weight, starch content, AGPase activities from developing endosperms of the seed &quot;
JreChr14G10482	14	17730000	17840001	17748222	17748524	1	0	1	2	NA	NA	NA	NA	NA	NA	NA
JreChr14G10483	14	17730000	17840001	17793236	17799569	1	0	1	2	NA	LOC_Os11g06010.1	AT2G27230.1	helix-loop-helix DNA-binding protein, putative, expressed	lhw-4|Reduced root vascular population. Roots lose bilateral symmetry and are monarch instead of diarch.	NA	NA
JreChr14G10484	14	17730000	17840001	17800627	17800851	1	0	1	2	NA	NA	NA	NA	NA	NA	NA
JreChr14G10486	14	17730000	17840001	17816096	17818679	1	0	1	2	PF00728(Glycosyl hydrolase family 20, catalytic domain)|PF14845(beta-acetyl hexosaminidase like)	LOC_Os07g38790.1	AT1G05590.1	beta-hexosaminidase precursor, putative, expressed	NA	NA	NA
JreChr15G11115	15	2828283	3028254	2883833	2884243	1	0	0	1	NA	NA	NA	NA	NA	NA	NA
JreChr15G11135	15	2828283	3028254	2900303	2900548	1	0	0	1	NA	NA	NA	NA	NA	NA	NA
JreChr15G11165	15	2828283	3028254	2951423	2951647	1	0	0	1	NA	NA	NA	NA	NA	NA	NA
JreChr15G12003	15	6327684	6917588	6337142	6337438	1	0	0	1	NA	NA	NA	NA	NA	NA	NA
JreChr15G12004	15	6327684	6917588	6345703	6346485	1	0	0	1	NA	NA	NA	NA	NA	NA	NA
JreChr15G12005	15	6327684	6917588	6394664	6394846	1	0	0	1	NA	NA	NA	NA	NA	NA	NA
JreChr15G12006	15	6327684	6917588	6397950	6400190	1	0	0	1	PF04578(Protein of unknown function, DUF594)|PF13968(Domain of unknown function (DUF4220))	LOC_Os11g42030.1	AT5G45540.1	expressed protein	NA	NA	NA
JreChr15G12007	15	6327684	6917588	6423286	6424757	1	0	0	1	NA	NA	NA	NA	NA	NA	NA
JreChr15G12008	15	6327684	6917588	6436169	6436860	1	0	0	1	NA	NA	NA	NA	NA	NA	NA
JreChr15G12009	15	6327684	6917588	6443978	6444524	1	0	0	1	NA	NA	NA	NA	NA	NA	NA
JreChr15G12010	15	6327684	6917588	6446558	6447829	1	0	0	1	PF03140(Plant protein of unknown function)	LOC_Os12g29650.1	AT3G50160.1	plant protein of unknown function domain containing protein, expressed	NA	NA	NA
JreChr15G12012	15	6327684	6917588	6475626	6476900	1	0	0	1	PF03140(Plant protein of unknown function)	LOC_Os01g21710.1	AT3G50160.1	plant protein of unknown function domain containing protein, expressed	NA	NA	NA
JreChr15G12013	15	6327684	6917588	6490219	6490488	1	0	0	1	NA	NA	NA	NA	NA	NA	NA
JreChr15G12014	15	6327684	6917588	6509018	6511349	1	0	0	1	NA	NA	NA	NA	NA	NA	NA
JreChr15G12015	15	6327684	6917588	6537786	6538289	1	0	0	1	PF03140(Plant protein of unknown function)	LOC_Os04g42650.1	AT3G50120.1	plant protein of unknown function domain containing protein, expressed	NA	NA	NA
JreChr15G12018	15	6327684	6917588	6584208	6584450	1	0	0	1	NA	NA	NA	NA	NA	NA	NA
JreChr15G12019	15	6327684	6917588	6593730	6604949	1	0	0	1	NA	NA	NA	NA	NA	NA	NA
JreChr15G12020	15	6327684	6917588	6616463	6616795	1	0	0	1	NA	NA	NA	NA	NA	NA	NA
JreChr15G12022	15	6327684	6917588	6630894	6631094	1	0	0	1	NA	NA	NA	NA	NA	NA	NA
JreChr15G12023	15	6327684	6917588	6631759	6632097	1	0	0	1	NA	NA	NA	NA	NA	NA	NA
JreChr15G12024	15	6327684	6917588	6643673	6643952	1	0	0	1	NA	NA	NA	NA	NA	NA	NA
JreChr15G12025	15	6327684	6917588	6644252	6644491	1	0	0	1	NA	NA	NA	NA	NA	NA	NA
JreChr15G12026	15	6327684	6917588	6652995	6653291	1	0	0	1	NA	NA	NA	NA	NA	NA	NA
JreChr15G12027	15	6327684	6917588	6656106	6658935	1	0	0	1	NA	NA	NA	NA	NA	NA	NA
JreChr15G12029	15	6327684	6917588	6661889	6662592	1	0	0	1	NA	NA	NA	NA	NA	NA	NA
JreChr15G12030	15	6327684	6917588	6662813	6663094	1	0	0	1	NA	NA	NA	NA	NA	NA	NA
JreChr15G12031	15	6327684	6917588	6669342	6669554	1	0	0	1	NA	NA	NA	NA	NA	NA	NA
JreChr15G12040	15	6327684	6917588	6799748	6800170	1	0	0	1	PF03140(Plant protein of unknown function)	LOC_Os01g21650.1	AT3G50150.1	plant protein of unknown function domain containing protein, expressed	NA	NA	NA
JreChr15G12042	15	6327684	6917588	6839989	6841082	1	0	0	1	NA	NA	NA	NA	NA	NA	NA
JreChr15G12043	15	6327684	6917588	6841204	6843006	1	0	0	1	NA	NA	NA	NA	NA	NA	NA
JreChr15G12044	15	6327684	6917588	6847839	6848042	1	0	0	1	NA	NA	NA	NA	NA	NA	NA
JreChr15G12045	15	6327684	6917588	6857842	6869101	1	0	0	1	NA	NA	NA	NA	NA	NA	NA
JreChr15G12046	15	6327684	6917588	6884286	6885023	1	0	0	1	PF03140(Plant protein of unknown function)	LOC_Os12g29650.1	AT3G50120.1	plant protein of unknown function domain containing protein, expressed	NA	NA	NA
JreChr15G12047	15	6327684	6917588	6891980	6894282	1	0	0	1	PF14111(Domain of unknown function (DUF4283))|PF14392(Zinc knuckle)	LOC_Os06g50210.1	AT3G31430.1	expressed protein	NA	NA	NA
JreChr15G12033	15	6670000	6780001	6692431	6692688	1	1	0	2	NA	NA	NA	NA	NA	NA	NA
JreChr15G12034	15	6670000	6780001	6701618	6702067	1	1	0	2	NA	NA	NA	NA	NA	NA	NA
JreChr15G12036	15	6670000	6780001	6728651	6729925	1	1	0	2	PF03140(Plant protein of unknown function)	LOC_Os01g21710.1	AT3G50160.1	plant protein of unknown function domain containing protein, expressed	NA	NA	NA
JreChr15G12037	15	6670000	6780001	6743203	6743472	1	1	0	2	NA	NA	NA	NA	NA	NA	NA
JreChr15G12038	15	6670000	6780001	6749941	6750126	1	1	0	2	NA	NA	NA	NA	NA	NA	NA
JreChr15G12039	15	6670000	6780001	6765268	6767602	1	1	0	2	NA	NA	NA	NA	NA	NA	NA
JreChr15G12083	15	7307517	7567476	7322246	7324383	1	0	0	1	PF00954(S-locus glycoprotein domain)	LOC_Os01g47840.1	AT4G21390.1	serine/threonine-protein kinase receptor precursor, putative, expressed	NA	NA	NA
JreChr15G12084	15	7307517	7567476	7327568	7327786	1	0	0	1	NA	NA	NA	NA	NA	NA	NA
JreChr15G12085	15	7307517	7567476	7335129	7335431	1	0	0	1	NA	NA	NA	NA	NA	NA	NA
JreChr15G12086	15	7307517	7567476	7342903	7343205	1	0	0	1	NA	LOC_Os10g42280.1	AT4G17870.1	cyclase/dehydrase family protein, putative, expressed	NA	NA	NA
JreChr15G12087	15	7307517	7567476	7350719	7352242	1	0	0	1	PF00954(S-locus glycoprotein domain)|PF01453(D-mannose binding lectin)|PF08276(PAN-like domain)	LOC_Os01g47840.1	AT4G21390.1	serine/threonine-protein kinase receptor precursor, putative, expressed	NA	NA	NA
JreChr15G12088	15	7307517	7567476	7354103	7354622	1	0	0	1	NA	NA	NA	NA	NA	NA	NA
JreChr15G12089	15	7307517	7567476	7356633	7357067	1	0	0	1	NA	NA	AT1G21280.1	expressed protein	NA	NA	NA
JreChr15G12090	15	7307517	7567476	7397142	7398749	1	0	0	1	PF00954(S-locus glycoprotein domain)	LOC_Os01g47840.1	AT4G21390.1	serine/threonine-protein kinase receptor precursor, putative, expressed	NA	NA	NA
JreChr15G12091	15	7307517	7567476	7408271	7408438	1	0	0	1	NA	NA	NA	NA	NA	NA	NA
JreChr15G12093	15	7307517	7567476	7415301	7415504	1	0	0	1	NA	NA	NA	NA	NA	NA	NA
JreChr15G12094	15	7307517	7567476	7415764	7416262	1	0	0	1	NA	NA	NA	NA	NA	NA	NA
JreChr15G12095	15	7307517	7567476	7448900	7449202	1	0	0	1	NA	LOC_Os10g42280.1	AT4G17870.1	cyclase/dehydrase family protein, putative, expressed	NA	NA	NA
JreChr15G12096	15	7307517	7567476	7468638	7469687	1	0	0	1	PF00954(S-locus glycoprotein domain)	LOC_Os01g48040.1	AT1G11410.1	serine/threonine-protein kinase receptor precursor, putative, expressed	NA	NA	NA
JreChr15G12097	15	7307517	7567476	7469229	7469718	1	0	0	1	NA	NA	NA	NA	NA	NA	NA
JreChr15G12098	15	7307517	7567476	7492476	7494826	1	0	0	1	PF00954(S-locus glycoprotein domain)|PF01453(D-mannose binding lectin)|PF08276(PAN-like domain)	LOC_Os01g47840.1	AT4G21390.1	serine/threonine-protein kinase receptor precursor, putative, expressed	NA	NA	NA
JreChr15G12099	15	7307517	7567476	7507038	7507643	1	0	0	1	NA	NA	NA	NA	NA	NA	NA
JreChr15G12100	15	7307517	7567476	7510729	7511262	1	0	0	1	NA	NA	NA	NA	NA	NA	NA
JreChr15G12101	15	7307517	7567476	7527176	7529575	1	0	0	1	PF00954(S-locus glycoprotein domain)|PF01453(D-mannose binding lectin)	LOC_Os01g48020.1	AT4G21390.1	serine/threonine-protein kinase receptor precursor, putative, expressed	NA	NA	NA
JreChr15G12102	15	7307517	7567476	7546017	7546319	1	0	0	1	NA	LOC_Os10g42280.1	AT4G17870.1	cyclase/dehydrase family protein, putative, expressed	NA	NA	NA
JreChr15G12104	15	7307517	7567476	7565299	7565966	1	0	0	1	NA	NA	NA	NA	NA	NA	NA
JreChr15G12138	15	8027393	8307350	8030202	8032299	1	0	0	1	NA	LOC_Os02g06390.1	AT5G47830.1	expressed protein	NA	NA	NA
JreChr15G12139	15	8027393	8307350	8064148	8066310	1	0	0	1	PF03106(WRKY DNA -binding domain)|PF10533(Plant zinc cluster domain)	LOC_Os03g53050.1	AT4G24240.1	WRKY68, expressed	NA	NA	NA
JreChr15G12140	15	8027393	8307350	8068014	8070338	1	0	0	1	PF04578(Protein of unknown function, DUF594)|PF13968(Domain of unknown function (DUF4220))	LOC_Os11g42080.1	AT5G45540.1	expressed protein	NA	NA	NA
JreChr15G12141	15	8027393	8307350	8134981	8138718	1	0	0	1	PF07714(Protein tyrosine kinase)|PF08263(Leucine rich repeat N-terminal domain)|PF13855(Leucine rich repeat)	LOC_Os04g55620.1	AT5G43020.1	receptor kinase, putative, expressed	NA	NA	NA
JreChr15G12142	15	8027393	8307350	8140942	8141145	1	0	0	1	NA	NA	NA	NA	NA	NA	NA
JreChr15G12143	15	8027393	8307350	8142592	8144685	1	0	0	1	NA	LOC_Os02g06390.1	AT5G47830.1	expressed protein	NA	NA	NA
JreChr15G12145	15	8027393	8307350	8163138	8163515	1	0	0	1	PF01776(Ribosomal L22e protein family)	LOC_Os03g22340.1	AT3G05560.1	60S ribosomal protein L22-2, putative, expressed	NA	NA	NA
JreChr15G12146	15	8027393	8307350	8174853	8176534	1	0	0	1	NA	LOC_Os02g40110.1	AT4G06536.1	expressed protein	NA	NA	NA
JreChr15G12147	15	8027393	8307350	8216161	8216619	1	0	0	1	PF00847(AP2 domain)	LOC_Os04g55520.1	AT1G46768.1	AP2 domain containing protein, expressed	rap2.1-2|The mutant plants showed an improved tolerance to the drought and cold.	NA	NA
JreChr15G12148	15	8027393	8307350	8234651	8235028	1	0	0	1	PF01776(Ribosomal L22e protein family)	LOC_Os03g22340.1	AT3G05560.1	60S ribosomal protein L22-2, putative, expressed	NA	NA	NA
JreChr15G12149	15	8027393	8307350	8239169	8240301	1	0	0	1	NA	NA	NA	NA	NA	NA	NA
JreChr15G12150	15	8027393	8307350	8253142	8253300	1	0	0	1	NA	NA	NA	NA	NA	NA	NA
JreChr15G12153	15	8027393	8307350	8274443	8275096	1	0	0	1	NA	NA	NA	NA	NA	NA	NA
JreChr15G12155	15	8027393	8307350	8286460	8286939	1	0	0	1	PF00847(AP2 domain)	LOC_Os04g55520.1	AT1G46768.1	AP2 domain containing protein, expressed	rap2.1-2|The mutant plants showed an improved tolerance to the drought and cold.	NA	NA
JreChr15G12156	15	8027393	8307350	8293378	8294604	1	0	0	1	NA	NA	NA	NA	NA	NA	NA
JreChr15G12144	15	8027393	8307350	8146749	8159902	1	0	0	1	PF00225(Kinesin motor domain)	LOC_Os09g02650.1	AT5G47820.1	kinesin motor domain containing protein, putative, expressed	NA	NA	gdd1|Dwarfism. Cell elongation. Regulation of gibberellin biosynthesis.
JreChr15G10040	15	10750000	10870001	10791033	10805822	1	0	1	2	NA	NA	NA	NA	NA	NA	NA
JreChr15G10041	15	10750000	10870001	10820335	10820979	1	0	1	2	PF00067(Cytochrome P450)	LOC_Os09g26940.1	AT4G31940.1	cytochrome P450, putative, expressed	NA	NA	NA
JreChr15G10042	15	10750000	10870001	10822950	10824514	1	0	1	2	NA	NA	NA	NA	NA	NA	NA
JreChr15G10043	15	10750000	10870001	10832115	10832402	1	0	1	2	NA	NA	NA	NA	NA	NA	NA
JreChr15G10044	15	10750000	10870001	10832483	10833761	1	0	1	2	NA	NA	AT1G43760.1	expressed protein	NA	NA	NA
JreChr15G10247	15	13646431	13876396	13651238	13652025	1	0	0	1	NA	NA	AT1G19530.1	expressed protein	NA	NA	NA
JreChr15G10249	15	13646431	13876396	13673887	13674577	1	0	0	1	NA	NA	NA	NA	NA	NA	NA
JreChr15G10250	15	13646431	13876396	13696552	13700031	1	0	0	1	PF05368(NmrA-like family)	LOC_Os06g27770.1	AT4G39230.1	isoflavone reductase homolog IRL, putative, expressed	NA	NA	NA
JreChr15G10357	15	15436125	15556109	15445806	15446455	1	0	0	1	NA	NA	NA	NA	NA	NA	NA
JreChr15G10358	15	15436125	15556109	15446270	15446599	1	0	0	1	NA	NA	AT3G25905.1	NA	NA	NA	NA
JreChr15G10359	15	15436125	15556109	15477920	15480312	1	0	0	1	PF06749(Protein of unknown function (DUF1218))	LOC_Os09g10910.3	AT1G13380.1	fiber protein Fb34, putative, expressed	NA	NA	NA
JreChr15G10360	15	15436125	15556109	15530348	15532740	1	0	0	1	PF06749(Protein of unknown function (DUF1218))	LOC_Os09g10910.3	AT1G13380.1	fiber protein Fb34, putative, expressed	NA	NA	NA
JreChr15G10361	15	15436125	15556109	15549230	15550372	1	0	0	1	PF00101(Ribulose bisphosphate carboxylase, small chain)|PF12338(Ribulose-1,5-bisphosphate carboxylase small subunit)	LOC_Os12g19381.1	AT1G67090.1	ribulose bisphosphate carboxylase small chain, chloroplast precursor, putative, expressed	NA	NA	OsRBCS5|Rubisco content.
JreChr15G10792	15	23004829	23384769	23208540	23321689	1	0	0	1	PF08263(Leucine rich repeat N-terminal domain)|PF12799(Leucine Rich repeats (2 copies))|PF13855(Leucine rich repeat)	LOC_Os04g55440.1	AT1G54470.2	Cf-4A protein, putative, expressed	CS65442|No visible phenotype.	NA	NA
JreChr15G10787	15	23040000	23260001	23061457	23061882	1	0	1	2	PF12937(F-box-like)	LOC_Os03g10040.1	AT5G48170.1	OsFBX77 - F-box domain containing protein, expressed	NA	NA	gid2|Dwarfism. Gibberellin sensitivity.
JreChr15G10788	15	23040000	23260001	23065623	23065872	1	0	1	2	NA	NA	NA	NA	NA	NA	NA
JreChr15G10789	15	23040000	23260001	23072163	23072797	1	0	1	2	NA	LOC_Os08g34640.1	AT4G16162.1	leucine-rich repeat-containing protein kinase family protein, putative, expressed	NA	NA	NA
JreChr15G10790	15	23040000	23260001	23075618	23075974	1	0	1	2	NA	NA	NA	NA	NA	NA	NA
JreChr15G10816	15	23834687	24044656	23846638	23847728	1	0	0	1	PF14111(Domain of unknown function (DUF4283))	NA	NA	NA	NA	NA	NA
JreChr15G10817	15	23834687	24044656	23912182	23912893	1	0	0	1	NA	NA	NA	NA	NA	NA	NA
JreChr15G10818	15	23834687	24044656	23915253	23915889	1	0	0	1	NA	NA	NA	NA	NA	NA	NA
JreChr15G10819	15	23834687	24044656	23926031	23926558	1	0	0	1	NA	NA	NA	NA	NA	NA	NA
JreChr15G10820	15	23834687	24044656	23928084	23928395	1	0	0	1	NA	NA	NA	NA	NA	NA	NA
JreChr15G10823	15	23834687	24044656	23981321	23982004	1	0	0	1	PF14392(Zinc knuckle)	NA	NA	NA	NA	NA	NA
JreChr15G10824	15	23834687	24044656	23986648	23988045	1	0	0	1	PF00201(UDP-glucoronosyl and UDP-glucosyl transferase)	LOC_Os04g55680.1	AT1G73880.1	anthocyanin 3-O-beta-glucosyltransferase, putative, expressed	NA	NA	NA
JreChr15G10825	15	23834687	24044656	23989155	23989391	1	0	0	1	NA	NA	NA	NA	NA	NA	NA
JreChr15G10826	15	23834687	24044656	24038297	24039700	1	0	0	1	PF00201(UDP-glucoronosyl and UDP-glucosyl transferase)	LOC_Os04g55680.1	AT1G73880.1	anthocyanin 3-O-beta-glucosyltransferase, putative, expressed	NA	NA	NA
JreChr15G10900	15	25664374	26444245	25682346	25682588	1	0	0	1	NA	NA	AT5G04460.1	protein binding protein, putative, expressed	NA	NA	NA
JreChr15G10903	15	25664374	26444245	25724059	25724568	1	0	0	1	NA	NA	NA	NA	NA	NA	NA
JreChr15G10904	15	25664374	26444245	25729769	25731796	1	0	0	1	NA	NA	NA	NA	NA	NA	NA
JreChr15G10905	15	25664374	26444245	25758932	25759207	1	0	0	1	NA	NA	NA	NA	NA	NA	NA
JreChr15G10907	15	25664374	26444245	25781170	25781960	1	0	0	1	PF01566(Natural resistance-associated macrophage protein)	LOC_Os07g15460.1	AT1G15960.1	metal transporter Nramp6, putative, expressed	NA	NA	OsNRAMP1|Cadmium uptake and translocation.
JreChr15G10908	15	25664374	26444245	25789155	25789737	1	0	0	1	NA	NA	NA	NA	NA	NA	NA
JreChr15G10909	15	25664374	26444245	25793651	25793989	1	0	0	1	NA	NA	NA	NA	NA	NA	NA
JreChr15G10911	15	25664374	26444245	25832761	25833752	1	0	0	1	NA	NA	NA	NA	NA	NA	NA
JreChr15G10913	15	25664374	26444245	25895435	25895664	1	0	0	1	NA	NA	NA	NA	NA	NA	NA
JreChr15G10914	15	25664374	26444245	25903970	25904220	1	0	0	1	PF13456(Reverse transcriptase-like)	NA	AT5G26617.1	expressed protein	NA	NA	NA
JreChr15G10915	15	25664374	26444245	25922970	25923669	1	0	0	1	PF14111(Domain of unknown function (DUF4283))	NA	NA	NA	NA	NA	NA
JreChr15G10916	15	25664374	26444245	25923711	25924334	1	0	0	1	NA	NA	NA	NA	NA	NA	NA
JreChr15G10917	15	25664374	26444245	25955717	25957750	1	0	0	1	NA	NA	NA	NA	NA	NA	NA
JreChr15G10919	15	25664374	26444245	25970551	25971509	1	0	0	1	NA	NA	NA	NA	NA	NA	NA
JreChr15G10920	15	25664374	26444245	25990815	25991245	1	0	0	1	NA	NA	NA	NA	NA	NA	NA
JreChr15G10921	15	25664374	26444245	26002178	26003560	1	0	0	1	PF03140(Plant protein of unknown function)	LOC_Os12g29650.1	AT3G50120.1	plant protein of unknown function domain containing protein, expressed	NA	NA	NA
JreChr15G10922	15	25664374	26444245	26054289	26054768	1	0	0	1	PF04885(Stigma-specific protein, Stig1)	LOC_Os01g14540.1	AT1G11925.1	STIGL1 - Stigma-specific Stig1 family protein precursor, expressed	NA	NA	NA
JreChr15G10923	15	25664374	26444245	26069835	26070324	1	0	0	1	NA	NA	NA	NA	NA	NA	NA
JreChr15G10924	15	25664374	26444245	26140006	26140343	1	0	0	1	NA	NA	NA	NA	NA	NA	NA
JreChr15G10925	15	25664374	26444245	26145224	26145748	1	0	0	1	NA	NA	NA	NA	NA	NA	NA
JreChr15G10926	15	25664374	26444245	26148715	26149287	1	0	0	1	PF13966(zinc-binding in reverse transcriptase)	NA	NA	NA	NA	NA	NA
JreChr15G10929	15	25664374	26444245	26195983	26196273	1	0	0	1	NA	NA	NA	NA	NA	NA	NA
JreChr15G10930	15	25664374	26444245	26209313	26209865	1	0	0	1	NA	NA	NA	NA	NA	NA	NA
JreChr15G10931	15	25664374	26444245	26225573	26226004	1	0	0	1	PF13456(Reverse transcriptase-like)	LOC_Os04g13430.1	AT2G13980.1	expressed protein	NA	NA	NA
JreChr15G10932	15	25664374	26444245	26228964	26229341	1	0	0	1	NA	NA	NA	NA	NA	NA	NA
JreChr15G10934	15	25664374	26444245	26245838	26247094	1	0	0	1	PF03140(Plant protein of unknown function)	LOC_Os04g42650.1	AT5G22540.1	plant protein of unknown function domain containing protein, expressed	NA	NA	NA
JreChr15G10937	15	25664374	26444245	26293659	26294388	1	0	0	1	PF03140(Plant protein of unknown function)	LOC_Os08g02820.1	AT3G44710.1	plant protein of unknown function domain containing protein, expressed	NA	NA	NA
JreChr15G10938	15	25664374	26444245	26300302	26300505	1	0	0	1	NA	NA	NA	NA	NA	NA	NA
JreChr15G10941	15	25664374	26444245	26351539	26352112	1	0	0	1	NA	NA	NA	NA	NA	NA	NA
JreChr15G10944	15	25664374	26444245	26388696	26389476	1	0	0	1	NA	NA	NA	NA	NA	NA	NA
JreChr15G10945	15	25664374	26444245	26396420	26397820	1	0	0	1	PF03140(Plant protein of unknown function)	LOC_Os04g42650.1	AT5G22540.1	plant protein of unknown function domain containing protein, expressed	NA	NA	NA
JreChr15G10946	15	25664374	26444245	26426611	26427090	1	0	0	1	PF04885(Stigma-specific protein, Stig1)	LOC_Os01g14540.1	AT1G11925.1	STIGL1 - Stigma-specific Stig1 family protein precursor, expressed	NA	NA	NA
JreChr15G10947	15	25664374	26444245	26435517	26436290	1	0	0	1	NA	NA	NA	NA	NA	NA	NA
JreChr15G11041	15	27554051	27614045	27557433	27557715	1	0	0	1	NA	NA	NA	NA	NA	NA	NA
JreChr15G11042	15	27554051	27614045	27583810	27585300	1	0	0	1	PF14541(Xylanase inhibitor C-terminal)|PF14543(Xylanase inhibitor N-terminal)	LOC_Os01g04710.1	AT3G18490.1	aspartic proteinase, putative, expressed	NA	NA	NA
JreChr15G11043	15	27554051	27614045	27592571	27592903	1	0	0	1	NA	NA	NA	NA	NA	NA	NA
JreChr15G11430	15	33073106	33093107	33084519	33086879	1	0	0	1	NA	NA	NA	NA	NA	NA	NA
JreChr15G11616	15	35122755	35782646	35128695	35130042	1	0	0	1	PF00704(Glycosyl hydrolases family 18)	LOC_Os11g27400.1	AT4G19810.1	glycosyl hydrolase, putative, expressed	NA	NA	NA
JreChr15G11617	15	35122755	35782646	35150718	35154032	1	0	0	1	PF00704(Glycosyl hydrolases family 18)	LOC_Os11g27400.1	AT4G19810.1	glycosyl hydrolase, putative, expressed	NA	NA	NA
JreChr15G11620	15	35122755	35782646	35204862	35206183	1	0	0	1	PF00704(Glycosyl hydrolases family 18)	LOC_Os11g27400.1	AT4G19810.1	glycosyl hydrolase, putative, expressed	NA	NA	NA
JreChr15G11621	15	35122755	35782646	35210079	35210665	1	0	0	1	PF00704(Glycosyl hydrolases family 18)	LOC_Os11g27400.1	AT4G19810.1	glycosyl hydrolase, putative, expressed	NA	NA	NA
JreChr15G11622	15	35122755	35782646	35211080	35211592	1	0	0	1	NA	LOC_Os10g04720.1	AT1G61420.1	serine/threonine-protein kinase receptor precursor, putative, expressed	NA	NA	NA
JreChr15G11623	15	35122755	35782646	35216487	35216767	1	0	0	1	NA	NA	NA	NA	NA	NA	NA
JreChr15G11624	15	35122755	35782646	35246240	35246826	1	0	0	1	PF00704(Glycosyl hydrolases family 18)	LOC_Os11g27400.1	AT4G19810.1	glycosyl hydrolase, putative, expressed	NA	NA	NA
JreChr15G11625	15	35122755	35782646	35279853	35281354	1	0	0	1	PF00704(Glycosyl hydrolases family 18)	LOC_Os11g27400.1	AT4G19810.1	glycosyl hydrolase, putative, expressed	NA	NA	NA
JreChr15G11626	15	35122755	35782646	35298294	35300122	1	0	0	1	PF00704(Glycosyl hydrolases family 18)	LOC_Os11g27400.1	AT4G19810.1	glycosyl hydrolase, putative, expressed	NA	NA	NA
JreChr15G11627	15	35122755	35782646	35336688	35337833	1	0	0	1	PF00704(Glycosyl hydrolases family 18)	LOC_Os11g27400.1	AT4G19810.1	glycosyl hydrolase, putative, expressed	NA	NA	NA
JreChr15G11628	15	35122755	35782646	35342299	35342568	1	0	0	1	NA	LOC_Os07g10230.1	AT2G22590.1	anthocyanidin 3-O-glucosyltransferase, putative, expressed	NA	NA	NA
JreChr15G11629	15	35122755	35782646	35376643	35378284	1	0	0	1	PF00704(Glycosyl hydrolases family 18)	LOC_Os11g27400.1	AT4G19810.1	glycosyl hydrolase, putative, expressed	NA	NA	NA
JreChr15G11630	15	35122755	35782646	35392702	35393071	1	0	0	1	NA	NA	NA	NA	NA	NA	NA
JreChr15G11631	15	35122755	35782646	35394399	35395133	1	0	0	1	PF00704(Glycosyl hydrolases family 18)	LOC_Os11g27400.1	AT4G19810.1	glycosyl hydrolase, putative, expressed	NA	NA	NA
JreChr15G11632	15	35122755	35782646	35395482	35399580	1	0	0	1	PF07714(Protein tyrosine kinase)|PF11883(Domain of unknown function (DUF3403))	LOC_Os01g57480.1	AT3G16030.1	serine/threonine-protein kinase receptor precursor, putative, expressed	NA	NA	NA
JreChr15G11634	15	35122755	35782646	35419817	35423198	1	0	0	1	PF00704(Glycosyl hydrolases family 18)|PF07714(Protein tyrosine kinase)|PF11883(Domain of unknown function (DUF3403))	LOC_Os01g57480.1	AT1G11330.2	KI domain interacting kinase 1, putative, expressed	NA	NA	NA
JreChr15G11635	15	35122755	35782646	35423896	35425229	1	0	0	1	PF07714(Protein tyrosine kinase)|PF11883(Domain of unknown function (DUF3403))	LOC_Os01g57480.1	AT4G11530.1	TKL_IRAK_DUF26-lc.20 - DUF26 kinases have homology to DUF26 containing loci, expressed	NA	NA	NA
JreChr15G11636	15	35122755	35782646	35430992	35432801	1	0	0	1	PF13976(GAG-pre-integrase domain)	LOC_Os04g02960.1	AT3G21000.1	NA	NA	NA	NA
JreChr15G11637	15	35122755	35782646	35440213	35441047	1	0	0	1	PF00704(Glycosyl hydrolases family 18)	NA	AT4G19810.1	glycosyl hydrolase, putative, expressed	NA	NA	NA
JreChr15G11638	15	35122755	35782646	35449175	35450432	1	0	0	1	PF00704(Glycosyl hydrolases family 18)	LOC_Os11g27400.1	AT4G19810.1	glycosyl hydrolase, putative, expressed	NA	NA	NA
JreChr15G11639	15	35122755	35782646	35451289	35455124	1	0	0	1	PF07714(Protein tyrosine kinase)	LOC_Os07g35140.1	AT4G23190.1	TKL_IRAK_DUF26-lc.20 - DUF26 kinases have homology to DUF26 containing loci, expressed	NA	NA	NA
JreChr15G11640	15	35122755	35782646	35460816	35460995	1	0	0	1	NA	NA	NA	NA	NA	NA	NA
JreChr15G11641	15	35122755	35782646	35468931	35469605	1	0	0	1	PF00704(Glycosyl hydrolases family 18)	LOC_Os11g27400.1	AT4G19810.1	glycosyl hydrolase, putative, expressed	NA	NA	NA
JreChr15G11643	15	35122755	35782646	35494367	35496351	1	0	0	1	NA	LOC_Os07g35370.1	AT4G03230.1	serine/threonine-protein kinase receptor precursor, putative, expressed	NA	NA	NA
JreChr15G11644	15	35122755	35782646	35520801	35557691	1	0	0	1	PF00069(Protein kinase domain)|PF00704(Glycosyl hydrolases family 18)	LOC_Os01g57480.1	AT4G23150.1	TKL_IRAK_DUF26-lc.24 - DUF26 kinases have homology to DUF26 containing loci, expressed	NA	NA	NA
JreChr15G11645	15	35122755	35782646	35561748	35562998	1	0	0	1	PF00704(Glycosyl hydrolases family 18)	LOC_Os11g27400.1	AT4G19810.1	glycosyl hydrolase, putative, expressed	NA	NA	NA
JreChr15G11647	15	35122755	35782646	35596793	35597128	1	0	0	1	NA	LOC_Os02g44654.2	AT5G58040.1	fip1 motif family protein, expressed	NA	NA	NA
JreChr15G11648	15	35122755	35782646	35624958	35626598	1	0	0	1	PF00704(Glycosyl hydrolases family 18)	LOC_Os11g27400.1	AT4G19810.1	glycosyl hydrolase, putative, expressed	NA	NA	NA
JreChr15G11649	15	35122755	35782646	35631489	35632819	1	0	0	1	PF00704(Glycosyl hydrolases family 18)	LOC_Os11g27400.1	AT4G19810.1	glycosyl hydrolase, putative, expressed	NA	NA	NA
JreChr15G11651	15	35122755	35782646	35646269	35647003	1	0	0	1	PF00704(Glycosyl hydrolases family 18)	LOC_Os11g27400.1	AT4G19810.1	glycosyl hydrolase, putative, expressed	NA	NA	NA
JreChr15G11652	15	35122755	35782646	35647642	35648576	1	0	0	1	PF07714(Protein tyrosine kinase)	LOC_Os10g04720.1	AT1G67520.1	serine/threonine-protein kinase receptor precursor, putative, expressed	NA	NA	NA
JreChr15G11653	15	35122755	35782646	35654565	35655177	1	0	0	1	PF07714(Protein tyrosine kinase)|PF11883(Domain of unknown function (DUF3403))	LOC_Os10g04730.1	AT1G65790.1	serine/threonine-protein kinase receptor precursor, putative, expressed	NA	NA	NA
JreChr15G11654	15	35122755	35782646	35656713	35656925	1	0	0	1	PF11883(Domain of unknown function (DUF3403))	LOC_Os10g04730.1	AT1G11300.1	carbohydrate binding protein, putative, expressed	NA	NA	NA
JreChr15G11655	15	35122755	35782646	35660701	35660934	1	0	0	1	NA	NA	NA	NA	NA	NA	NA
JreChr15G11656	15	35122755	35782646	35675026	35676198	1	0	0	1	PF00704(Glycosyl hydrolases family 18)	LOC_Os11g27400.1	AT4G19810.1	glycosyl hydrolase, putative, expressed	NA	NA	NA
JreChr15G11657	15	35122755	35782646	35678860	35680458	1	0	0	1	PF07714(Protein tyrosine kinase)|PF11883(Domain of unknown function (DUF3403))	LOC_Os01g57480.1	AT3G16030.1	serine/threonine-protein kinase receptor precursor, putative, expressed	NA	NA	NA
JreChr15G11658	15	35122755	35782646	35689441	35692154	1	0	0	1	PF00704(Glycosyl hydrolases family 18)|PF07714(Protein tyrosine kinase)|PF11883(Domain of unknown function (DUF3403))	LOC_Os10g04720.1	AT4G23130.2	TKL_IRAK_DUF26-lc.15 - DUF26 kinases have homology to DUF26 containing loci, expressed	NA	NA	NA
JreChr15G11659	15	35122755	35782646	35714631	35720101	1	0	0	1	PF00069(Protein kinase domain)	LOC_Os07g35140.1	AT4G11530.1	TKL_IRAK_DUF26-lc.20 - DUF26 kinases have homology to DUF26 containing loci, expressed	NA	NA	NA
JreChr15G11660	15	35122755	35782646	35723907	35728839	1	0	0	1	PF00704(Glycosyl hydrolases family 18)|PF07714(Protein tyrosine kinase)|PF11883(Domain of unknown function (DUF3403))	LOC_Os11g45540.1	AT4G21390.1	serine/threonine-protein kinase receptor precursor, putative, expressed	NA	NA	NA
JreChr15G11661	15	35122755	35782646	35732110	35733046	1	0	0	1	NA	LOC_Os11g38850.1	AT4G03230.1	serine/threonine-protein kinase receptor precursor, putative, expressed	NA	NA	NA
JreChr16G10785	16	2617148	2677142	2617152	2617918	1	0	0	1	NA	NA	AT4G35800.1	retrotransposon protein, putative, unclassified, expressed	NA	NA	NA
JreChr16G10786	16	2617148	2677142	2621863	2622261	1	0	0	1	NA	NA	NA	NA	NA	NA	NA
JreChr16G10787	16	2617148	2677142	2624391	2624708	1	0	0	1	PF13962(Domain of unknown function)	LOC_Os06g17600.1	AT5G51160.1	ankyrin repeat-containing protein, putative, expressed	NA	NA	NA
JreChr16G10788	16	2617148	2677142	2645951	2646289	1	0	0	1	NA	NA	NA	NA	NA	NA	NA
JreChr16G10789	16	2617148	2677142	2670299	2670954	1	0	0	1	NA	NA	NA	NA	NA	NA	NA
JreChr16G10824	16	3000000	3110001	3062909	3064117	1	0	1	2	PF03140(Plant protein of unknown function)	LOC_Os01g21710.1	AT2G36430.1	plant protein of unknown function domain containing protein, expressed	NA	NA	NA
JreChr16G10825	16	3000000	3110001	3075517	3075765	1	0	1	2	NA	NA	NA	NA	NA	NA	NA
JreChr16G10817	16	3000000	3110001	3006833	3007198	0	0	1	1	NA	NA	NA	NA	NA	NA	NA
JreChr16G10818	16	3000000	3110001	3011106	3011621	0	0	1	1	PF13456(Reverse transcriptase-like)	LOC_Os08g09440.1	AT2G13980.1	expressed protein	NA	NA	NA
JreChr16G10820	16	3000000	3110001	3040644	3042132	0	0	1	1	NA	NA	NA	NA	NA	NA	NA
JreChr16G10822	16	3000000	3110001	3052615	3059480	0	0	1	1	PF03140(Plant protein of unknown function)	LOC_Os04g42650.1	AT2G36430.1	plant protein of unknown function domain containing protein, expressed	NA	NA	NA
JreChr16G10826	16	3057066	3127058	3114454	3115875	1	0	0	1	PF03140(Plant protein of unknown function)	LOC_Os01g21710.1	AT2G36430.1	plant protein of unknown function domain containing protein, expressed	NA	NA	NA
JreChr16G10827	16	3057066	3127058	3122277	3123556	1	0	0	1	NA	NA	NA	NA	NA	NA	NA
JreChr16G11059	16	6196477	6246472	6206881	6210530	1	0	0	1	PF00132(Bacterial transferase hexapeptide (six repeats))|PF14602(Hexapeptide repeat of succinyl-transferase)	LOC_Os12g07220.1	AT1G19580.1	bacterial transferase hexapeptide domain containing protein, expressed	NA	NA	NA
JreChr16G11060	16	6196477	6246472	6214364	6214663	1	0	0	1	NA	LOC_Os01g01620.1	AT1G19600.1	kinase, pfkB family, putative, expressed	NA	NA	NA
JreChr16G11061	16	6196477	6246472	6224624	6227399	1	0	0	1	PF00294(pfkB family carbohydrate kinase)	LOC_Os01g01620.1	AT1G19600.1	kinase, pfkB family, putative, expressed	NA	NA	NA
JreChr16G11062	16	6196477	6246472	6229729	6233459	1	0	0	1	PF00227(Proteasome subunit)|PF10584(Proteasome subunit A N-terminal signature)	LOC_Os02g04100.1	AT1G47250.1	peptidase, T1 family, putative, expressed	NA	NA	NA
JreChr16G11090	16	6526415	6646397	6554910	6555113	1	0	0	1	NA	NA	NA	NA	NA	NA	NA
JreChr16G11092	16	6526415	6646397	6570153	6576694	1	0	0	1	PF13432(Tetratricopeptide repeat)	LOC_Os10g32300.1	AT1G22700.1	tetratricopeptide repeat domain containing protein, expressed	pyg7-1|Plants grown on sucrose supplemented media have reduced growth rate. Seedlings have pale yellow leaves that are thinner and more transparent than wild type. Under UV light they display high chlorophyll fluorescence. Plants lack functional photosystem I. Chloroplasts are morphologically abnormal with few lamellae and no assimilatory starch.	NA	NA
JreChr16G11093	16	6526415	6646397	6578186	6579630	1	0	0	1	PF00481(Protein phosphatase 2C)	LOC_Os08g39100.1	AT1G16220.1	protein phosphatase 2C, putative, expressed	NA	NA	NA
JreChr16G11095	16	6526415	6646397	6590552	6593054	1	0	0	1	PF13638(PIN domain)	LOC_Os11g07050.1	AT1G34355.1	FHA domain containing protein, putative, expressed	SALK_078818|diploid pollen grains	NA	NA
JreChr16G11096	16	6526415	6646397	6593247	6594500	1	0	0	1	PF00498(FHA domain)	LOC_Os11g07050.1	AT1G34355.1	FHA domain containing protein, putative, expressed	SALK_078818|diploid pollen grains	NA	NA
JreChr16G11097	16	6526415	6646397	6598854	6600168	1	0	0	1	NA	LOC_Os12g44330.1	AT1G13350.2	serine/threonine-protein kinase PRP4, putative, expressed	NA	NA	NA
JreChr16G11098	16	6526415	6646397	6600215	6602213	1	0	0	1	NA	NA	NA	NA	NA	NA	NA
JreChr16G11099	16	6526415	6646397	6611449	6613028	1	0	0	1	PF11955(Plant organelle RNA recognition domain)	LOC_Os03g44430.1	AT1G71850.1	ubiquitin carboxyl-terminal hydrolase, family 1, putative, expressed	NA	NA	NA
JreChr16G11100	16	6526415	6646397	6615808	6622196	1	0	0	1	PF05653(Magnesium transporter NIPA)	LOC_Os05g35570.1	AT2G21120.1	DUF803 domain containing, putative, expressed	NA	NA	NA
JreChr16G11101	16	6526415	6646397	6617155	6622196	1	0	0	1	PF05653(Magnesium transporter NIPA)	LOC_Os05g35570.1	AT2G21120.1	DUF803 domain containing, putative, expressed	NA	NA	NA
JreChr16G11102	16	6526415	6646397	6623457	6625823	1	0	0	1	PF00954(S-locus glycoprotein domain)|PF01453(D-mannose binding lectin)	LOC_Os03g62180.2	AT1G34300.1	lectin protein kinase family protein, putative, expressed	NA	NA	NA
JreChr16G11103	16	6526415	6646397	6632034	6635489	1	0	0	1	PF03016(Exostosin family)	LOC_Os04g57510.1	AT1G34270.1	exostosin family domain containing protein, expressed	NA	NA	NA
JreChr16G11104	16	6526415	6646397	6635863	6636504	1	0	0	1	PF05078(Protein of unknown function (DUF679))	LOC_Os01g65992.1	AT3G21520.1	expressed protein	NA	NA	NA
JreChr16G11105	16	6526415	6646397	6639704	6639958	1	0	0	1	NA	NA	NA	NA	NA	NA	NA
JreChr16G11106	16	6526415	6646397	6642731	6644263	1	0	0	1	PF02536(mTERF)	LOC_Os02g54200.1	AT2G44020.1	mitochondrial transcription termination factor family protein, putative, expressed	NA	NA	NA
JreChr16G10039	16	10985579	11025576	11016900	11017311	1	0	0	1	NA	NA	NA	NA	NA	NA	NA
JreChr16G10196	16	13725065	13825051	13757248	13762593	1	0	0	1	PF00400(WD domain, G-beta repeat)|PF12341(Minichromosome loss protein, Mcl1, middle region)|PF12894(Anaphase-promoting complex subunit 4 WD40 domain)	LOC_Os09g06560.1	AT3G42660.1	WD domain, G-beta repeat domain containing protein, expressed	NA	NA	NA
JreChr16G10198	16	13725065	13825051	13772131	13773240	1	0	0	1	PF13912(C2H2-type zinc finger)	LOC_Os06g51140.1	AT4G35610.1	ZOS2-06 - C2H2 zinc finger protein, expressed	NA	NA	NA
JreChr16G10199	16	13725065	13825051	13778950	13779721	1	0	0	1	NA	LOC_Os09g36982.1	AT2G20940.1	protein of unknown function DUF1279 domain containing protein, expressed	NA	NA	NA
JreChr16G10201	16	13725065	13825051	13800876	13803713	1	0	0	1	PF10250(GDP-fucose protein O-fucosyltransferase)	LOC_Os06g17390.1	AT5G15740.1	auxin-independent growth promoter protein, putative, expressed	NA	NA	NA
JreChr16G10202	16	13725065	13825051	13811684	13821668	1	0	0	1	PF00010(Helix-loop-helix DNA-binding domain)	LOC_Os08g38210.1	AT5G08130.5	transcription factor BIM2, putative, expressed	NA	NA	NA
JreChr16G10368	16	15974643	16084627	16026391	16026929	1	0	0	1	NA	NA	NA	NA	NA	NA	NA
JreChr16G10369	16	15974643	16084627	16052148	16052348	1	0	0	1	NA	NA	NA	NA	NA	NA	NA
