# Supplementary material for: A genome variation map provides insights into the genetics of walnut adaptation and agronomic traits
Source: Genome Biol. 2021 Oct 27;22:300. doi: 10.1186/s13059-021-02517-6 (PMC8554829; doi:10.1186/s13059-021-02517-6)
Supplement: Supplementary file 7 — Additional file 7: Table S6. Genes under putatively selected genomic regions for JR2 identified by three selective sweep scan approaches. [file 13059_2021_2517_MOESM7_ESM.xlsx]

## Sheet: TableS6
Table S6 | Genes under putatively selected genomic regions for JR2 identified by three selective sweep scan approaches.
Uniquely Selected in JR2	GeneID	Chrom	Win_S	Win_E	GeneS	GeneE	RAiSD	Z_Fst	Z_Pi	count	Pfam	Rice	Tair	Anno	Tair	TairFlower	Rice
	JreChr01G10713	1	1942706	2052708	1950625	1951095	1	0	0	1	NA	LOC_Os06g19630.2	AT4G37030.1	steroid nuclear receptor, ligand-binding, putative, expressed	NA	NA	NA
	JreChr01G10731	1	1942706	2052708	1967017	1969899	1	0	0	1	NA	LOC_Os10g25000.1	AT4G37020.2	expressed protein	NA	NA	NA
	JreChr01G10736	1	1942706	2052708	1973872	1975524	1	0	0	1	PF01554(MatE)	LOC_Os02g45380.1	AT5G19700.1	MATE domain containing protein, expressed	NA	NA	NA
	JreChr01G10740	1	1942706	2052708	1977545	1980049	1	0	0	1	NA	LOC_Os01g38620.1	AT2G25910.2	3-5 exonuclease/ nucleic acid binding protein, putative, expressed	NA	NA	NA
	JreChr01G10759	1	1942706	2052708	2004964	2005293	1	0	0	1	NA	NA	NA	NA	NA	NA	NA
	JreChr01G10764	1	1942706	2052708	2021838	2022113	1	0	0	1	NA	LOC_Os02g52540.1	NA	NA	NA	NA	NA
	JreChr01G10772	1	1942706	2052708	2032109	2033157	1	0	0	1	NA	LOC_Os09g28520.1	AT5G66800.1	expressed protein	NA	NA	SG1|Culm and rachis internode elongation. Seed development. Cell proliferation. Leaf angle. Brassinolide sensitivity.
	JreChr01G10774	1	1942706	2052708	2036711	2040370	1	0	0	1	PF02362(B3 DNA binding domain)	LOC_Os05g40280.1	AT3G19184.1	B3 DNA binding domain containing protein, expressed	NA	NA	NA
*	JreChr01G11114	1	2622715	2892720	2635227	2636195	1	0	0	1	PF00560(Leucine Rich Repeat)	LOC_Os06g08154.1	AT1G74180.1	leucine-rich repeat family protein, putative, expressed	CS65449|No visible phenotype.	NA	NA
*	JreChr01G11119	1	2622715	2892720	2642963	2643463	1	0	0	1	NA	LOC_Os09g15850.1	AT5G66900.1	disease resistance protein, putative, expressed	NA	NA	NA
*	JreChr01G11121	1	2622715	2892720	2644359	2646461	1	0	0	1	PF00931(NB-ARC domain)|PF05659(Arabidopsis broad-spectrum mildew resistance protein RPW8)	LOC_Os12g39620.2	AT5G66900.1	disease resistance protein, putative, expressed	NA	NA	NA
*	JreChr01G11126	1	2622715	2892720	2649638	2650165	1	0	0	1	PF05659(Arabidopsis broad-spectrum mildew resistance protein RPW8)	NA	AT5G66630.1	LIM domain-containing protein, putative, expressed	NA	NA	NA
*	JreChr01G11128	1	2622715	2892720	2654232	2654552	1	0	0	1	NA	NA	NA	NA	NA	NA	NA
*	JreChr01G11130	1	2622715	2892720	2655025	2655912	1	0	0	1	PF00098(Zinc knuckle)	LOC_Os11g02590.1	NA	NA	NA	NA	NA
*	JreChr01G11132	1	2622715	2892720	2658075	2658692	1	0	0	1	NA	NA	NA	NA	NA	NA	NA
*	JreChr01G11133	1	2622715	2892720	2660923	2663243	1	0	0	1	PF00190(Cupin)	LOC_Os08g08960.1	AT5G39130.1	Cupin domain containing protein, expressed	NA	NA	NA
*	JreChr01G11135	1	2622715	2892720	2666037	2666513	1	0	0	1	NA	NA	NA	NA	NA	NA	NA
*	JreChr01G11137	1	2622715	2892720	2667190	2667636	1	0	0	1	NA	NA	NA	NA	NA	NA	NA
	JreChr01G11214	1	2622715	2892720	2860262	2863667	1	0	0	1	PF00931(NB-ARC domain)|PF05659(Arabidopsis broad-spectrum mildew resistance protein RPW8)	LOC_Os12g39620.2	AT5G66900.1	disease resistance protein, putative, expressed	NA	NA	NA
	JreChr01G11220	1	2622715	2892720	2866142	2869386	1	0	0	1	PF00931(NB-ARC domain)|PF05659(Arabidopsis broad-spectrum mildew resistance protein RPW8)	LOC_Os12g39620.2	AT5G66900.1	disease resistance protein, putative, expressed	NA	NA	NA
	JreChr01G11221	1	2622715	2892720	2870726	2873262	1	0	0	1	PF00931(NB-ARC domain)	LOC_Os12g39620.2	AT5G66900.1	disease resistance protein, putative, expressed	NA	NA	NA
	JreChr01G11227	1	2622715	2892720	2880832	2881618	1	0	0	1	PF00190(Cupin)	LOC_Os08g08960.1	AT3G05950.1	Cupin domain containing protein, expressed	NA	NA	NA
*	JreChr01G11824	1	3692730	3752731	3696081	3697205	1	0	0	1	PF00348(Polyprenyl synthetase)	LOC_Os07g39270.1	AT4G36810.1	polyprenyl synthetase, putative, expressed	NA	NA	NA
*	JreChr01G11830	1	3692730	3752731	3708360	3709229	1	0	0	1	NA	NA	NA	NA	NA	NA	NA
*	JreChr01G11831	1	3692730	3752731	3711566	3711925	1	0	0	1	NA	NA	NA	NA	NA	NA	NA
*	JreChr01G11845	1	3692730	3752731	3726493	3726993	1	0	0	1	NA	NA	NA	NA	NA	NA	NA
*	JreChr01G11846	1	3692730	3752731	3727933	3729165	1	0	0	1	NA	NA	NA	NA	NA	NA	NA
*	JreChr01G11854	1	3692730	3752731	3740806	3741846	1	0	0	1	PF05055(Protein of unknown function (DUF677))	LOC_Os03g10240.2	AT4G34320.1	DUF677 domain containing protein, putative, expressed	NA	NA	NA
*	JreChr01G11863	1	3692730	3752731	3746314	3747496	1	0	0	1	NA	NA	NA	NA	NA	NA	NA
*	JreChr01G11867	1	3692730	3752731	3748419	3748918	1	0	0	1	NA	NA	NA	NA	NA	NA	NA
*	JreChr01G13236	1	4932747	4952748	4937125	4940771	1	0	0	1	PF00931(NB-ARC domain)	LOC_Os09g09490.1	AT1G50180.1	NBS-LRR disease resistance protein, putative, expressed	NA	NA	NA
*	JreChr01G10577	1	17630000	17800001	17637405	17638411	0	1	0	1	NA	NA	AT4G36600.1	embryonic protein DC-8, putative, expressed	NA	NA	NA
*	JreChr01G10578	1	17630000	17800001	17655374	17657749	0	1	0	1	PF02536(mTERF)	LOC_Os02g39040.1	AT4G14605.1	mTERF domain containing protein, expressed	NA	NA	NA
*	JreChr01G10579	1	17630000	17800001	17676640	17678158	0	1	0	1	NA	LOC_Os03g20680.1	AT3G53040.1	late embryogenesis abundant protein 1, putative, expressed	NA	NA	OsLEA3-2|Drought and salinity tolerance.
*	JreChr01G10580	1	17630000	17800001	17681754	17684838	0	1	0	1	PF00564(PB1 domain)|PF03108(MuDR family transposase)|PF04434(SWIM zinc finger)|PF10551(MULE transposase domain)	ChrUn.fgenesh.mRNA.23	AT1G64260.1	expressed protein	NA	NA	NA
*	JreChr01G10581	1	17630000	17800001	17720890	17722877	0	1	0	1	PF01416(tRNA pseudouridine synthase)	LOC_Os05g19954.1	AT3G06950.1	tRNA pseudouridine synthase family protein, putative, expressed	NA	NA	NA
*	JreChr01G10582	1	17630000	17800001	17724479	17726333	0	1	0	1	NA	LOC_Os01g14820.1	AT3G06960.1	expressed protein	tgd4-3|The tgd4-3 plant is slightly pale green but otherwise indistinguishable from the wild type.	NA	NA
*	JreChr01G10583	1	17630000	17800001	17732391	17732666	0	1	0	1	NA	NA	NA	NA	NA	NA	NA
*	JreChr01G10585	1	17630000	17800001	17737285	17745684	0	1	0	1	PF05761(5' nucleotidase family)	LOC_Os01g14810.1	AT5G48960.1	5-nucleotidase domain-containing protein, putative, expressed	NA	NA	NA
*	JreChr01G10587	1	17630000	17800001	17749862	17750463	0	1	0	1	NA	NA	NA	NA	NA	NA	NA
*	JreChr01G10588	1	17630000	17800001	17754695	17784130	0	1	0	1	PF00005(ABC transporter)|PF00664(ABC transporter transmembrane region)	LOC_Os01g18670.1	AT1G02520.1	MDR-like ABC transporter, putative, expressed	NA	NA	NA
*	JreChr01G10589	1	17630000	17800001	17794712	17799284	0	1	0	1	NA	LOC_Os08g03560.1	AT1G48280.1	chloroplast unusual positioning protein, putative, expressed	NA	NA	NA
*	JreChr01G10636	1	18310000	18680001	18385439	18385621	0	0	1	1	NA	NA	NA	NA	NA	NA	NA
*	JreChr01G10638	1	18310000	18680001	18410473	18411780	0	0	1	1	PF06814(Lung seven transmembrane receptor)	LOC_Os06g04130.1	AT5G42090.1	lung seven transmembrane domain containing protein, putative, expressed	NA	NA	NA
*	JreChr01G10639	1	18310000	18680001	18439872	18440554	0	0	1	1	NA	NA	NA	NA	NA	NA	NA
	JreChr01G10640	1	18310000	18680001	18477082	18477342	0	0	1	1	NA	NA	NA	NA	NA	NA	NA
	JreChr01G10641	1	18310000	18680001	18513525	18514044	1	0	1	2	NA	NA	NA	NA	NA	NA	NA
*	JreChr01G10642	1	18310000	18680001	18592324	18592578	1	0	1	2	NA	NA	NA	NA	NA	NA	NA
*	JreChr01G10643	1	18310000	18680001	18597980	18598377	1	0	1	2	PF13975(gag-polyprotein putative aspartyl protease)	LOC_Os12g31470.1	AT3G30770.1	NA	NA	NA	NA
*	JreChr01G10644	1	18310000	18680001	18616225	18617178	1	0	1	2	NA	NA	NA	NA	NA	NA	NA
*	JreChr01G10830	1	20952968	21572978	20997669	20998225	1	0	0	1	NA	NA	NA	NA	NA	NA	NA
	JreChr01G10831	1	20952968	21572978	21002509	21005243	1	0	0	1	PF00332(Glycosyl hydrolases family 17)|PF07983(X8 domain)	LOC_Os09g32550.1	AT3G23770.1	glucan endo-1,3-beta-glucosidase precursor, putative, expressed	NA	NA	NA
	JreChr01G10832	1	20952968	21572978	21032539	21036130	1	0	0	1	PF07714(Protein tyrosine kinase)|PF08263(Leucine rich repeat N-terminal domain)|PF13855(Leucine rich repeat)	LOC_Os03g50810.1	AT3G23750.1	receptor protein kinase TMK1 precursor, putative, expressed	NA	NA	NA
	JreChr01G10834	1	20952968	21572978	21055842	21057367	1	0	0	1	PF03151(Triose-phosphate Transporter family)|PF08263(Leucine rich repeat N-terminal domain)	LOC_Os08g25624.1	AT5G17630.1	phosphate/phosphate translocator, putative, expressed	NA	NA	NA
	JreChr01G10835	1	20952968	21572978	21062914	21063711	1	0	0	1	PF07714(Protein tyrosine kinase)	LOC_Os03g50810.1	AT3G23750.1	receptor protein kinase TMK1 precursor, putative, expressed	NA	NA	NA
	JreChr01G10836	1	20952968	21572978	21080006	21080227	1	0	0	1	NA	NA	NA	NA	NA	NA	NA
	JreChr01G10837	1	20952968	21572978	21082075	21084152	1	0	0	1	NA	LOC_Os06g38960.1	NA	NA	NA	NA	NA
	JreChr01G10838	1	20952968	21572978	21090577	21091899	1	0	0	1	PF03151(Triose-phosphate Transporter family)	LOC_Os08g08840.2	AT5G17630.1	phosphate/phosphate translocator, putative, expressed	NA	NA	NA
	JreChr01G10839	1	20952968	21572978	21118714	21119064	1	0	0	1	PF08263(Leucine rich repeat N-terminal domain)	LOC_Os03g05140.1	AT3G23750.1	receptor protein kinase TMK1 precursor, putative, expressed	NA	NA	NA
	JreChr01G10840	1	20952968	21572978	21124411	21124599	1	0	0	1	NA	NA	NA	NA	NA	NA	NA
	JreChr01G10841	1	20952968	21572978	21131596	21132234	1	0	0	1	NA	NA	NA	NA	NA	NA	NA
	JreChr01G10843	1	20952968	21572978	21177994	21178347	1	0	0	1	NA	LOC_Os03g50810.1	AT3G23750.1	receptor protein kinase TMK1 precursor, putative, expressed	NA	NA	NA
	JreChr01G10844	1	20952968	21572978	21184057	21184904	1	0	0	1	PF07714(Protein tyrosine kinase)	LOC_Os03g50810.1	AT3G23750.1	receptor protein kinase TMK1 precursor, putative, expressed	NA	NA	NA
	JreChr01G10846	1	20952968	21572978	21192100	21192820	1	0	0	1	NA	NA	NA	NA	NA	NA	NA
	JreChr01G10847	1	20952968	21572978	21205438	21214658	1	0	0	1	PF00069(Protein kinase domain)|PF08263(Leucine rich repeat N-terminal domain)	LOC_Os03g50810.1	AT3G23750.1	receptor protein kinase TMK1 precursor, putative, expressed	NA	NA	NA
	JreChr01G10849	1	20952968	21572978	21223936	21224448	1	0	0	1	PF07714(Protein tyrosine kinase)	LOC_Os03g50810.1	AT3G23750.1	receptor protein kinase TMK1 precursor, putative, expressed	NA	NA	NA
	JreChr01G10850	1	20952968	21572978	21238408	21240205	1	0	0	1	NA	NA	NA	NA	NA	NA	NA
	JreChr01G10851	1	20952968	21572978	21254810	21274215	1	0	0	1	NA	NA	NA	NA	NA	NA	NA
	JreChr01G10852	1	20952968	21572978	21279342	21279559	1	0	0	1	NA	NA	NA	NA	NA	NA	NA
	JreChr01G10853	1	20952968	21572978	21284925	21288641	1	0	0	1	PF07714(Protein tyrosine kinase)|PF08263(Leucine rich repeat N-terminal domain)|PF12799(Leucine Rich repeats (2 copies))	LOC_Os04g58910.1	AT2G01820.1	receptor protein kinase TMK1 precursor, putative, expressed	CS2985|morphological phenotype similar to wt; resistant to kanamycin	NA	NA
	JreChr01G10855	1	20952968	21572978	21296933	21297685	1	0	0	1	PF07714(Protein tyrosine kinase)	LOC_Os03g50810.1	AT3G23750.1	receptor protein kinase TMK1 precursor, putative, expressed	NA	NA	NA
	JreChr01G10856	1	20952968	21572978	21297884	21298207	1	0	0	1	NA	NA	NA	NA	NA	NA	NA
	JreChr01G10857	1	20952968	21572978	21314529	21316354	1	0	0	1	NA	NA	NA	NA	NA	NA	NA
	JreChr01G10858	1	20952968	21572978	21318741	21319244	1	0	0	1	PF08263(Leucine rich repeat N-terminal domain)	LOC_Os03g50810.1	AT3G23750.1	receptor protein kinase TMK1 precursor, putative, expressed	NA	NA	NA
	JreChr01G10859	1	20952968	21572978	21324359	21328128	1	0	0	1	PF00069(Protein kinase domain)|PF07714(Protein tyrosine kinase)|PF14111(Domain of unknown function (DUF4283))|PF14392(Zinc knuckle)	LOC_Os03g50810.1	AT3G23750.1	receptor protein kinase TMK1 precursor, putative, expressed	NA	NA	NA
	JreChr01G10860	1	20952968	21572978	21347592	21348025	1	0	0	1	NA	NA	NA	NA	NA	NA	NA
	JreChr01G10861	1	20952968	21572978	21358104	21358587	1	0	0	1	NA	NA	NA	NA	NA	NA	NA
	JreChr01G10862	1	20952968	21572978	21361280	21363845	1	0	0	1	PF07714(Protein tyrosine kinase)	LOC_Os03g50810.1	AT3G23750.1	receptor protein kinase TMK1 precursor, putative, expressed	NA	NA	NA
	JreChr01G10863	1	20952968	21572978	21369462	21369659	1	0	0	1	PF08263(Leucine rich repeat N-terminal domain)	NA	NA	NA	NA	NA	NA
	JreChr01G10864	1	20952968	21572978	21369830	21371827	1	0	0	1	PF12697(Alpha/beta hydrolase family)	LOC_Os05g34630.1	AT5G38520.2	hydrolase, alpha/beta fold family domain containing protein, expressed	NA	NA	NA
	JreChr01G10865	1	20952968	21572978	21382885	21383178	1	0	0	1	PF08263(Leucine rich repeat N-terminal domain)	LOC_Os03g05140.1	AT3G23750.1	receptor protein kinase TMK1 precursor, putative, expressed	NA	NA	NA
	JreChr01G10867	1	20952968	21572978	21425497	21426470	1	0	0	1	NA	NA	NA	NA	NA	NA	NA
	JreChr01G10868	1	20952968	21572978	21445283	21446342	1	0	0	1	PF07714(Protein tyrosine kinase)	LOC_Os03g50810.1	AT3G23750.1	receptor protein kinase TMK1 precursor, putative, expressed	NA	NA	NA
	JreChr01G10869	1	20952968	21572978	21453278	21453881	1	0	0	1	NA	NA	NA	NA	NA	NA	NA
	JreChr01G10870	1	20952968	21572978	21464425	21477096	1	0	0	1	PF08263(Leucine rich repeat N-terminal domain)	LOC_Os03g50810.1	AT3G23750.1	receptor protein kinase TMK1 precursor, putative, expressed	NA	NA	NA
	JreChr01G10871	1	20952968	21572978	21491514	21493317	1	0	0	1	NA	NA	NA	NA	NA	NA	NA
	JreChr01G10872	1	20952968	21572978	21510396	21510785	1	0	0	1	PF08263(Leucine rich repeat N-terminal domain)	LOC_Os03g05140.1	AT3G23750.1	receptor protein kinase TMK1 precursor, putative, expressed	NA	NA	NA
	JreChr01G10873	1	20952968	21572978	21519966	21521285	1	0	0	1	PF03151(Triose-phosphate Transporter family)	LOC_Os08g08840.2	AT5G17630.1	phosphate/phosphate translocator, putative, expressed	NA	NA	NA
	JreChr01G10874	1	20952968	21572978	21529372	21530076	1	0	0	1	NA	NA	NA	NA	NA	NA	NA
	JreChr01G10875	1	20952968	21572978	21533148	21534660	1	0	0	1	PF00201(UDP-glucoronosyl and UDP-glucosyl transferase)	NA	NA	NA	NA	NA	NA
	JreChr01G10876	1	20952968	21572978	21541271	21541573	1	0	0	1	NA	NA	NA	NA	NA	NA	NA
	JreChr01G10877	1	20952968	21572978	21545251	21546774	1	0	0	1	PF00201(UDP-glucoronosyl and UDP-glucosyl transferase)	LOC_Os01g08440.1	AT4G15550.1	UDP-glucoronosyl and UDP-glucosyl transferase domain containing protein, expressed	NA	NA	NA
	JreChr01G10878	1	20952968	21572978	21554501	21556421	1	0	0	1	NA	NA	NA	NA	NA	NA	NA
	JreChr01G10879	1	20952968	21572978	21565288	21566583	1	0	0	1	PF03151(Triose-phosphate Transporter family)	LOC_Os08g08840.2	AT5G17630.1	phosphate/phosphate translocator, putative, expressed	NA	NA	NA
	JreChr01G10880	1	20952968	21572978	21569415	21569827	1	0	0	1	NA	NA	NA	NA	NA	NA	NA
*	JreChr01G10952	1	22582991	22612992	22604805	22607677	1	0	0	1	PF02170(PAZ domain)	LOC_Os06g39640.1	AT5G43810.1	PINHEAD, putative, expressed	zll-2/as2-101|Abnormal leaves, pin-like or 'lotus-like'.	NA	OsPNH1|Maintainance of shoot apical meristem. Leaf development.
	JreChr01G10970	1	23090000	23190001	23094093	23094536	0	0	1	1	NA	NA	NA	NA	NA	NA	NA
	JreChr01G10971	1	23090000	23190001	23110174	23110878	0	0	1	1	NA	LOC_Os03g48904.1	AT4G29090.1	RNA-directed DNA polymerase, putative, expressed	NA	NA	NA
	JreChr01G10973	1	23090000	23190001	23133795	23135302	0	0	1	1	NA	NA	NA	NA	NA	NA	NA
	JreChr01G10974	1	23090000	23190001	23142664	23142846	0	0	1	1	NA	NA	NA	NA	NA	NA	NA
	JreChr01G10975	1	23090000	23190001	23167949	23168251	0	0	1	1	NA	NA	NA	NA	NA	NA	NA
	JreChr01G10991	1	23623005	23933010	23641941	23643197	1	0	0	1	NA	NA	NA	NA	NA	NA	NA
	JreChr01G10993	1	23623005	23933010	23708495	23708788	1	0	0	1	NA	NA	NA	NA	NA	NA	NA
	JreChr01G10995	1	23623005	23933010	23724392	23724610	1	0	0	1	NA	NA	NA	NA	NA	NA	NA
	JreChr01G10998	1	23623005	23933010	23914356	23914666	1	0	0	1	NA	NA	NA	NA	NA	NA	NA
	JreChr01G11049	1	24950000	25170001	24970189	24975893	0	0	1	1	PF14541(Xylanase inhibitor C-terminal)|PF14543(Xylanase inhibitor N-terminal)	LOC_Os02g27360.1	AT1G05840.1	aspartic proteinase-like protein 2 precursor, putative, expressed	NA	NA	NA
	JreChr01G11050	1	24950000	25170001	25007568	25024125	0	0	1	1	PF00855(PWWP domain)|PF00856(SET domain)|PF05964(F/Y-rich N-terminus)|PF05965(F/Y rich C-terminus)|PF13831(PHD-finger)|PF13832(PHD-zinc-finger like domain)	LOC_Os09g04890.1	AT1G05830.1	histone-lysine N-methyltransferase, H3 lysine-4 specific ATX1, putative, expressed	NA	ATX2|TRITHORAX-LIKE PROTEIN 2	OsTrx1|flowering time
	JreChr01G11055	1	24950000	25170001	25132130	25132309	1	0	1	2	NA	NA	NA	NA	NA	NA	NA
	JreChr01G11056	1	24950000	25170001	25153430	25154212	0	0	1	1	NA	NA	NA	NA	NA	NA	NA
*	JreChr01G11142	1	26763049	27053053	26768100	26768354	1	0	0	1	NA	NA	NA	NA	NA	NA	NA
*	JreChr01G11143	1	26763049	27053053	26769716	26770104	1	0	0	1	NA	NA	NA	NA	NA	NA	NA
*	JreChr01G11144	1	26763049	27053053	26777527	26777847	1	0	0	1	NA	LOC_Os03g44440.1	AT5G53130.1	cyclic nucleotide-gated ion channel 1, putative, expressed	NA	NA	NA
	JreChr01G11145	1	26763049	27053053	26826811	26827133	1	0	0	1	NA	NA	NA	NA	NA	NA	NA
	JreChr01G11146	1	26763049	27053053	26829475	26831420	1	0	0	1	PF13962(Domain of unknown function)	LOC_Os11g14544.2	AT3G18670.1	ankyrin repeat-containing protein, putative, expressed	NA	NA	NA
	JreChr01G11147	1	26763049	27053053	26873870	26874294	1	0	0	1	NA	NA	NA	NA	NA	NA	NA
	JreChr01G11149	1	26763049	27053053	26881849	26882424	1	0	0	1	NA	NA	NA	NA	NA	NA	NA
*	JreChr01G11150	1	26763049	27053053	26917817	26918071	1	0	0	1	NA	NA	NA	NA	NA	NA	NA
*	JreChr01G11151	1	26763049	27053053	26933148	26933468	1	0	0	1	NA	LOC_Os03g44440.1	AT5G53130.1	cyclic nucleotide-gated ion channel 1, putative, expressed	NA	NA	NA
*	JreChr01G11152	1	26763049	27053053	26936568	26936825	1	0	0	1	PF08284(Retroviral aspartyl protease)	LOC_Os12g31470.1	NA	NA	NA	NA	NA
*	JreChr01G11153	1	26763049	27053053	26948565	26948861	1	0	0	1	NA	NA	NA	NA	NA	NA	NA
*	JreChr01G11154	1	26763049	27053053	26954846	26957375	1	0	0	1	NA	NA	NA	NA	NA	NA	NA
*	JreChr01G11155	1	26763049	27053053	26974629	26976585	1	0	0	1	PF13962(Domain of unknown function)	LOC_Os11g14544.2	AT3G18670.1	ankyrin repeat-containing protein, putative, expressed	NA	NA	NA
*	JreChr01G11156	1	26763049	27053053	26998445	26998723	1	0	0	1	NA	NA	NA	NA	NA	NA	NA
*	JreChr01G11157	1	26763049	27053053	27043193	27043496	1	0	0	1	NA	NA	NA	NA	NA	NA	NA
*	JreChr01G11158	1	27050000	27240001	27066445	27067185	0	1	0	1	NA	NA	NA	NA	NA	NA	NA
*	JreChr01G11159	1	27050000	27240001	27081795	27083800	0	1	0	1	NA	NA	NA	NA	NA	NA	NA
*	JreChr01G11160	1	27050000	27240001	27128293	27129608	0	1	0	1	NA	NA	NA	NA	NA	NA	NA
*	JreChr01G11161	1	27050000	27240001	27180577	27180915	0	1	0	1	NA	NA	NA	NA	NA	NA	NA
*	JreChr01G11162	1	27050000	27240001	27201514	27203453	0	1	0	1	PF13962(Domain of unknown function)	LOC_Os11g14544.2	AT3G18670.1	ankyrin repeat-containing protein, putative, expressed	NA	NA	NA
*	JreChr01G11163	1	27050000	27240001	27223158	27223820	0	1	0	1	NA	NA	NA	NA	NA	NA	NA
	JreChr01G11228	1	28803077	28863078	28821905	28828647	1	0	0	1	PF00083(Sugar (and other) transporter)	LOC_Os04g41460.1	AT2G43330.1	transporter family protein, putative, expressed	NA	NA	NA
*	JreChr01G11288	1	29900000	30320001	29908039	29909322	0	1	0	1	NA	NA	NA	NA	NA	NA	NA
*	JreChr01G11289	1	29900000	30320001	29972308	29972742	0	1	0	1	NA	NA	NA	NA	NA	NA	NA
*	JreChr01G11290	1	29900000	30320001	29972894	29973085	0	1	0	1	NA	NA	NA	NA	NA	NA	NA
*	JreChr01G11293	1	29900000	30320001	30054554	30054808	0	1	0	1	NA	NA	NA	NA	NA	NA	NA
*	JreChr01G11294	1	29900000	30320001	30209600	30209770	0	1	0	1	NA	NA	NA	NA	NA	NA	NA
*	JreChr01G11296	1	29900000	30320001	30264086	30265093	0	1	0	1	PF00098(Zinc knuckle)	NA	NA	NA	NA	NA	NA
	JreChr01G11339	1	31073108	31233111	31126969	31131129	1	0	0	1	NA	NA	NA	NA	NA	NA	NA
*	JreChr01G11370	1	32100000	32220001	32100008	32109292	0	0	1	1	PF00262(Calreticulin family)	LOC_Os05g43170.1	AT1G08450.1	calreticulin precursor protein, putative, expressed	SALK_051336C|compromised in EFR but not FLS2 signaling.	NA	NA
*	JreChr01G11371	1	32100000	32220001	32119675	32120121	0	0	1	1	NA	NA	NA	NA	NA	NA	NA
*	JreChr01G11372	1	32100000	32220001	32123419	32128894	0	0	1	1	PF00753(Metallo-beta-lactamase superfamily)|PF16123(Hydroxyacylglutathione hydrolase C-terminus)	LOC_Os09g34100.1	AT2G31350.1	metallo-beta-lactamase family protein, putative, expressed	NA	NA	NA
*	JreChr01G11373	1	32100000	32220001	32131767	32139854	0	0	1	1	PF01073(3-beta hydroxysteroid dehydrogenase/isomerase family)|PF02453(Reticulon)	LOC_Os03g29170.1	AT2G43420.1	sterol-4-alpha-carboxylate 3-dehydrogenase, decarboxylating, putative, expressed	NA	NA	NA
*	JreChr01G11374	1	32100000	32220001	32143744	32143953	0	0	1	1	NA	NA	NA	NA	NA	NA	NA
*	JreChr01G11375	1	32100000	32220001	32148411	32156061	0	0	1	1	PF00076(RNA recognition motif. (a.k.a. RRM, RBD, or RNP domain))|PF07744(SPOC domain)	LOC_Os09g34070.1	AT2G43410.2	RNA recognition motif containing protein, expressed	fpa-6|Longest delay in flowering (among all fpa mutants). Rosette leaf number at flowering was approximately 5 times higher than in the wild type.	FPA|FPA	OsRRMh|Transition to reproductive phase. Panicle size.
*	JreChr01G11376	1	32100000	32220001	32194750	32205578	0	0	1	1	PF00646(F-box domain)|PF04379(ApaG domain)	LOC_Os11g16390.1	AT1G06110.1	expressed protein	NA	NA	NA
	JreChr01G11774	1	36523183	36833188	36527815	36528537	1	0	0	1	NA	NA	NA	NA	NA	NA	NA
	JreChr01G11775	1	36523183	36833188	36535087	36537864	1	0	0	1	PF01535(PPR repeat)|PF13041(PPR repeat family)|PF14432(DYW family of nucleic acid deaminases)	LOC_Os01g08120.1	AT4G14820.1	pentatricopeptide, putative, expressed	NA	NA	NA
	JreChr01G11776	1	36523183	36833188	36563907	36564432	1	0	0	1	NA	NA	AT1G05440.1	expressed protein	NA	NA	NA
	JreChr01G11778	1	36523183	36833188	36586750	36597161	1	0	0	1	PF03092(BT1 family)	LOC_Os07g07654.1	AT2G32040.1	BT1 family protein, putative, expressed	NA	NA	NA
	JreChr01G11780	1	36523183	36833188	36599570	36600992	1	0	0	1	PF04570(zinc-finger of the FCS-type, C2-C2)	LOC_Os03g46260.1	AT3G22550.1	DUF581 domain containing protein, expressed	NA	NA	NA
	JreChr01G11781	1	36523183	36833188	36638994	36640852	1	0	0	1	PF00238(Ribosomal protein L14p/L23e)	LOC_Os12g42180.1	AT5G46160.1	ribosomal protein, putative, expressed	NA	NA	NA
	JreChr01G11782	1	36523183	36833188	36641749	36642312	1	0	0	1	PF13302(Acetyltransferase (GNAT) domain)	LOC_Os03g58010.1	AT2G32030.1	acetyltransferase, GNAT family, putative, expressed	NA	NA	NA
	JreChr01G11783	1	36523183	36833188	36643411	36645414	1	0	0	1	PF13302(Acetyltransferase (GNAT) domain)	LOC_Os03g46250.1	AT2G32030.1	acetyltransferase, GNAT family, putative, expressed	NA	NA	NA
	JreChr01G11784	1	36523183	36833188	36656154	36657018	1	0	0	1	NA	NA	NA	NA	NA	NA	NA
	JreChr01G11785	1	36523183	36833188	36665612	36667241	1	0	0	1	PF05179(RNA pol II accessory factor, Cdc73 family, C-terminal)|PF16050(Paf1 complex subunit CDC73 N-terminal)	LOC_Os03g46190.1	AT3G22590.1	parafibromin, putative, expressed	cdc73-2|Early flowering in short and long days.	PHP, CDC73|PLANT HOMOLOGOUS TO PARAFIBROMIN , CDC73	NA
	JreChr01G11786	1	36523183	36833188	36669537	36670394	1	0	0	1	PF14368(Probable lipid transfer)	LOC_Os07g07930.1	AT3G22600.1	LTPL78 - Protease inhibitor/seed storage/LTP family protein precursor, expressed	NA	NA	NA
	JreChr01G11787	1	36523183	36833188	36672395	36673574	1	0	0	1	PF14368(Probable lipid transfer)	LOC_Os07g07870.1	AT3G22600.1	LTPL78 - Protease inhibitor/seed storage/LTP family protein precursor, expressed	NA	NA	NA
	JreChr01G11788	1	36523183	36833188	36687168	36688418	1	0	0	1	PF00149(Calcineurin-like phosphoesterase)	LOC_Os11g15570.1	AT1G18480.1	Ser/Thr protein phosphatase family protein, putative, expressed	NA	NA	NA
	JreChr01G11789	1	36523183	36833188	36699866	36702112	1	0	0	1	PF00106(short chain dehydrogenase)	LOC_Os02g39490.1	AT3G59710.1	carbonyl reductase 3, putative, expressed	NA	NA	NA
	JreChr01G11790	1	36523183	36833188	36708931	36709494	1	0	0	1	NA	LOC_Os04g41900.1	AT5G16250.1	expressed protein	NA	NA	NA
	JreChr01G11791	1	36523183	36833188	36710301	36710678	1	0	0	1	PF00400(WD domain, G-beta repeat)	LOC_Os06g44370.1	AT2G43770.1	WD domain, G-beta repeat domain containing protein, expressed	NA	NA	NA
	JreChr01G11792	1	36523183	36833188	36710709	36711056	1	0	0	1	PF00400(WD domain, G-beta repeat)	LOC_Os06g44370.1	AT2G43770.1	WD domain, G-beta repeat domain containing protein, expressed	NA	NA	NA
	JreChr01G11793	1	36523183	36833188	36719661	36727356	1	0	0	1	PF06241(Castor and Pollux, part of voltage-gated ion channel)	LOC_Os03g62650.1	AT5G49960.1	ion channel DMI1, chloroplast precursor, putative, expressed	NA	NA	Os-castor|Mycorrhizal symbiosis.
	JreChr01G11795	1	36523183	36833188	36751906	36752558	1	0	0	1	PF13774(Regulated-SNARE-like domain)	LOC_Os06g07780.1	AT5G11150.1	vesicle-associated membrane protein, putative, expressed	S_116835|The mutant plants are indistinguishable from the wild-type plants when grown in 1/2 strength Murashige and Skoog (MS) medium. However, when exposed to salt stress, they exhibit increased salt tolerance.	NA	NA
	JreChr01G11796	1	36523183	36833188	36752927	36753202	1	0	0	1	NA	NA	NA	NA	NA	NA	NA
	JreChr01G11797	1	36523183	36833188	36758495	36759174	1	0	0	1	NA	NA	NA	NA	NA	NA	NA
	JreChr01G11799	1	36523183	36833188	36763288	36763539	1	0	0	1	NA	NA	NA	NA	NA	NA	NA
	JreChr01G11800	1	36523183	36833188	36767260	36768795	1	0	0	1	PF12776(Myb/SANT-like DNA-binding domain)	LOC_Os08g25050.1	AT3G11290.1	transposon protein, putative, CACTA, En/Spm sub-class, expressed	NA	NA	NA
	JreChr01G11801	1	36523183	36833188	36769085	36769342	1	0	0	1	NA	NA	NA	NA	NA	NA	NA
	JreChr01G11802	1	36523183	36833188	36773973	36774374	1	0	0	1	NA	NA	NA	NA	NA	NA	NA
	JreChr01G11803	1	36523183	36833188	36775519	36790110	1	0	0	1	PF00581(Rhodanese-like domain)	LOC_Os01g67120.1	AT3G59780.1	rhodanese-like domain containing protein, putative, expressed	NA	NA	NA
	JreChr01G11805	1	36523183	36833188	36798312	36798704	1	0	0	1	PF00004(ATPase family associated with various cellular activities (AAA))	LOC_Os09g26260.1	AT4G30250.1	AAA-type ATPase family protein, putative, expressed	NA	NA	NA
	JreChr01G11847	1	37273194	37383196	37286416	37286598	1	0	0	1	NA	NA	NA	NA	NA	NA	NA
	JreChr01G11848	1	37273194	37383196	37289429	37323423	1	0	0	1	PF01367(5'-3' exonuclease, C-terminal SAM fold)|PF02739(5'-3' exonuclease, N-terminal resolvase-like domain)	LOC_Os03g12610.1	AT3G52050.3	DNA polymerase I, putative, expressed	NA	NA	NA
	JreChr01G11849	1	37273194	37383196	37327848	37332805	1	0	0	1	PF05697(Bacterial trigger factor protein (TF))	LOC_Os01g66980.1	AT2G30695.1	expressed protein	NA	NA	NA
	JreChr01G11850	1	37273194	37383196	37333866	37335397	1	0	0	1	PF02290(Signal recognition particle 14kD protein)	LOC_Os04g53220.1	AT2G43640.1	signal recognition particle 14 kDa protein, putative, expressed	NA	NA	NA
	JreChr01G11851	1	37273194	37383196	37340513	37341552	1	0	0	1	PF00182(Chitinase class I)|PF00187(Chitin recognition protein)	LOC_Os02g39330.1	AT3G54420.1	CHIT3 - Chitinase family protein precursor, expressed	NA	NA	NA
*	JreChr01G11852	1	37273194	37383196	37375126	37375335	1	0	0	1	NA	NA	AT4G28460.1	NA	NA	NA	NA
*	JreChr01G11853	1	37273194	37383196	37377908	37378117	1	0	0	1	NA	NA	AT4G28460.1	NA	NA	NA	NA
	JreChr01G11894	1	37733200	37803202	37733825	37734418	1	0	0	1	NA	NA	NA	NA	NA	NA	NA
	JreChr01G11895	1	37733200	37803202	37750916	37751552	1	0	0	1	NA	NA	NA	NA	NA	NA	NA
	JreChr01G11896	1	37733200	37803202	37751673	37752373	1	0	0	1	NA	NA	NA	NA	NA	NA	NA
	JreChr01G11897	1	37733200	37803202	37769720	37771807	1	0	0	1	PF00743(Flavin-binding monooxygenase-like)	LOC_Os04g03980.1	AT1G04610.1	flavin monooxygenase, putative, expressed	NA	NA	NA
	JreChr01G12629	1	44453293	44553295	44453685	44453927	1	0	0	1	NA	NA	NA	NA	NA	NA	NA
	JreChr01G12630	1	44453293	44553295	44455396	44456196	1	0	0	1	PF13962(Domain of unknown function)	LOC_Os08g42960.1	AT1G10340.1	ankyrin repeat-containing protein, putative, expressed	NA	NA	NA
	JreChr01G12631	1	44453293	44553295	44487401	44490582	1	0	0	1	PF05172(Nup53/35/40-type RNA recognition motif)	LOC_Os01g10350.1	AT3G16310.1	MPPN domain containing protein, expressed	NA	NA	NA
	JreChr01G12632	1	44453293	44553295	44493144	44496069	1	0	0	1	PF04535(Domain of unknown function (DUF588))	LOC_Os01g52610.1	AT3G16300.1	membrane associated DUF588 domain containing protein, putative, expressed	NA	NA	NA
	JreChr01G12633	1	44453293	44553295	44505147	44505575	1	0	0	1	NA	NA	NA	NA	NA	NA	NA
	JreChr01G12634	1	44453293	44553295	44518862	44519433	1	0	0	1	NA	NA	NA	NA	NA	NA	NA
	JreChr01G12635	1	44453293	44553295	44537203	44537597	1	0	0	1	PF13975(gag-polyprotein putative aspartyl protease)	NA	AT3G30770.1	NA	NA	NA	NA
	JreChr01G12636	1	44453293	44553295	44540177	44540752	1	0	0	1	NA	NA	NA	NA	NA	NA	NA
	JreChr01G12637	1	44453293	44553295	44541891	44549115	1	0	0	1	PF00004(ATPase family associated with various cellular activities (AAA))|PF01434(Peptidase family M41)	LOC_Os06g45820.1	AT3G16290.1	OsFtsH1 FtsH protease, homologue of AtFtsH1/5, expressed	NA	NA	NA
	JreChr01G12638	1	44453293	44553295	44550053	44550996	1	0	0	1	PF02298(Plastocyanin-like domain)	LOC_Os01g16610.1	AT1G79800.1	plastocyanin-like domain containing protein, putative, expressed	NA	NA	NA
	JreChr01G12947	1	47023329	47203332	47026007	47029251	1	0	0	1	PF06487(Sin3 associated polypeptide p18 (SAP18))	LOC_Os02g02960.4	AT2G45640.1	histone deacetylase complex subunit SAP18, putative, expressed	NA	NA	NA
	JreChr01G12948	1	47023329	47203332	47031358	47037103	1	0	0	1	PF01501(Glycosyl transferase family 8)	LOC_Os09g36190.1	AT3G61130.1	glycosyl transferase family 8, putative, expressed	NA	NA	NA
	JreChr01G12949	1	47023329	47203332	47042228	47043845	1	0	0	1	PF03171(2OG-Fe(II) oxygenase superfamily)|PF14226(non-haem dioxygenase in morphine synthesis N-terminal)	LOC_Os03g63970.1	AT4G25420.1	gibberellin 20 oxidase 1, putative, expressed	ga5-3|semidwarf	GA20ox1|GIBBERELLIN 20-OXIDASE 1	NA
	JreChr01G12950	1	47023329	47203332	47047409	47052730	1	0	0	1	PF00389(D-isomer specific 2-hydroxyacid dehydrogenase, catalytic domain)|PF02826(D-isomer specific 2-hydroxyacid dehydrogenase, NAD binding domain)	LOC_Os04g01674.1	AT2G45630.2	erythronate-4-phosphate dehydrogenase domain containing protein, expressed	NA	NA	NA
	JreChr01G12951	1	47023329	47203332	47069083	47070206	1	0	0	1	PF08610(Peroxisomal membrane protein (Pex16))	LOC_Os02g03070.1	AT2G45690.1	SSE1, putative, expressed	CS6000|Altered seed storage composition, reduced oil and protein body contents with concurrent accumulation of starch; developing embryos have white colored appearance; cotyledons and hypocotyl cells contain no recognizable protein bodies and few oil bodies; starch granules, membrane stacks, vesicles, and vacuoles are present in cells (all of which are absent in wt cells); oil bodies contain high…	NA	NA
	JreChr01G12954	1	47023329	47203332	47089850	47096446	1	0	0	1	NA	NA	NA	NA	NA	NA	NA
	JreChr01G12955	1	47023329	47203332	47097375	47102862	1	0	0	1	PF00082(Subtilase family)|PF05922(Peptidase inhibitor I9)	LOC_Os09g30250.1	AT4G00230.1	OsSub58 - Putative Subtilisin homologue, expressed	NA	NA	NA
*	JreChr01G12956	1	47023329	47203332	47104652	47105224	1	0	0	1	PF02984(Cyclin, C-terminal domain)	NA	AT3G50070.1	retrotransposon protein, putative, unclassified, expressed	NA	NA	NA
*	JreChr01G12957	1	47023329	47203332	47109614	47117120	1	0	0	1	PF01553(Acyltransferase)|PF13833(EF-hand domain pair)	LOC_Os06g49790.1	AT2G45670.1	acyltransferase, putative, expressed	NA	NA	NA
*	JreChr01G12959	1	47023329	47203332	47153774	47159261	1	0	0	1	PF00319(SRF-type transcription factor (DNA-binding and dimerisation domain))|PF01486(K-box region)	LOC_Os02g45770.1	AT2G45650.1	OsMADS6 - MADS-box family gene with MIKCc type-box, expressed	NA	AGL6|AGAMOUS-LIKE 6	osmads6|Floral organ identity. Seed starch filling.
*	JreChr01G12960	1	47023329	47203332	47171255	47177005	1	0	0	1	PF01501(Glycosyl transferase family 8)	LOC_Os09g36190.1	AT3G61130.1	glycosyl transferase family 8, putative, expressed	NA	NA	NA
*	JreChr01G12961	1	47023329	47203332	47182085	47183714	1	0	0	1	PF03171(2OG-Fe(II) oxygenase superfamily)|PF14226(non-haem dioxygenase in morphine synthesis N-terminal)	LOC_Os03g63970.1	AT4G25420.1	gibberellin 20 oxidase 1, putative, expressed	ga5-3|semidwarf	GA20ox1|GIBBERELLIN 20-OXIDASE 1	NA
*	JreChr01G12962	1	47023329	47203332	47187236	47192350	1	0	0	1	PF00389(D-isomer specific 2-hydroxyacid dehydrogenase, catalytic domain)|PF02826(D-isomer specific 2-hydroxyacid dehydrogenase, NAD binding domain)	LOC_Os04g01674.1	AT2G45630.2	erythronate-4-phosphate dehydrogenase domain containing protein, expressed	NA	NA	NA
*	JreChr02G11895	2	3412514	3442516	3434189	3435158	1	0	0	1	PF00498(FHA domain)	LOC_Os08g41710.1	AT3G07260.1	FHA domain containing protein, putative, expressed	NA	NA	NA
	JreChr02G11925	2	3842544	3902548	3850866	3851552	1	0	0	1	NA	LOC_Os04g48170.1	AT1G12740.2	cytochrome P450, putative, expressed	NA	NA	NA
	JreChr02G11926	2	3842544	3902548	3867717	3867902	1	0	0	1	NA	NA	NA	NA	NA	NA	NA
	JreChr02G11927	2	3842544	3902548	3877222	3877937	1	0	0	1	NA	NA	NA	NA	NA	NA	NA
*	JreChr02G11929	2	3842544	3902548	3898197	3898424	1	0	0	1	NA	NA	NA	NA	NA	NA	NA
*	JreChr02G11930	2	3842544	3902548	3899722	3901205	1	0	0	1	PF12796(Ankyrin repeats (3 copies))	LOC_Os02g16660.1	AT3G24530.1	cbxX, chromosomal, putative, expressed	NA	NA	NA
*	JreChr02G12181	2	7150000	7380001	7157393	7157686	0	0	1	1	PF00153(Mitochondrial carrier protein)	LOC_Os05g07900.1	AT4G32400.1	mitochondrial carrier protein, putative, expressed	SALK_078655_bt1|Severely reduced germination in about 25% of seeds (presumptive homozygotes). Homozygotes when recovered are slow growing with abnormal flowers and siliques and are generally not fertile.	NA	NA
*	JreChr02G12182	2	7150000	7380001	7159733	7160089	0	0	1	1	NA	NA	NA	NA	NA	NA	NA
*	JreChr02G12184	2	7150000	7380001	7170086	7187663	0	0	1	1	PF00288(GHMP kinases N terminal domain)|PF07959(L-fucokinase)	LOC_Os03g02410.1	AT1G01220.1	GHMP kinases ATP-binding protein, putative, expressed	fkgp-2|fkgp-2 mutants have about 40 times more L-fucose than wild type Arabidopsis plants. No obvious phenotypic abnormalities were observed in the fkgp-2 mutants, nor were any differences in the sugar composition of cell wall polysaccharides detected.	NA	NA
*	JreChr02G12185	2	7150000	7380001	7200840	7202532	0	0	1	1	PF02150(RNA polymerases M/15 Kd subunit)	NA	AT4G07950.1	expressed protein	NA	NA	NA
*	JreChr02G12186	2	7150000	7380001	7206783	7207094	0	0	1	1	NA	NA	NA	NA	NA	NA	NA
*	JreChr02G12187	2	7150000	7380001	7207223	7207456	0	0	1	1	NA	NA	NA	NA	NA	NA	NA
*	JreChr02G12188	2	7150000	7380001	7210793	7211783	0	0	1	1	NA	NA	NA	NA	NA	NA	NA
*	JreChr02G12189	2	7150000	7380001	7217559	7219212	0	0	1	1	PF01535(PPR repeat)|PF12854(PPR repeat)|PF13041(PPR repeat family)	LOC_Os06g03570.2	AT5G08510.1	pentatricopeptide, putative, expressed	NA	NA	NA
*	JreChr02G12190	2	7150000	7380001	7224903	7229869	0	0	1	1	PF04564(U-box domain)	LOC_Os01g72000.1	AT1G76390.1	armadillo/beta-catenin repeat family protein, putative, expressed	NA	NA	NA
*	JreChr02G12191	2	7150000	7380001	7252432	7253916	0	0	1	1	PF00004(ATPase family associated with various cellular activities (AAA))|PF14363(Domain associated at C-terminal with AAA)	LOC_Os03g02330.1	AT2G46620.1	AAA-type ATPase family protein, putative, expressed	NA	NA	NA
*	JreChr02G12193	2	7150000	7380001	7281545	7282096	0	0	1	1	NA	NA	NA	NA	NA	NA	NA
*	JreChr02G12195	2	7150000	7380001	7289912	7290934	0	0	1	1	NA	LOC_Os01g01680.1	AT2G46630.1	expressed protein	NA	NA	NA
*	JreChr02G12197	2	7150000	7380001	7317188	7317823	0	0	1	1	NA	LOC_Os01g01680.1	AT2G46630.1	expressed protein	NA	NA	NA
*	JreChr02G12198	2	7150000	7380001	7344937	7345161	0	0	1	1	NA	NA	NA	NA	NA	NA	NA
*	JreChr02G12199	2	7150000	7380001	7350024	7350215	0	0	1	1	NA	NA	NA	NA	NA	NA	NA
*	JreChr02G12200	2	7150000	7380001	7367171	7367859	0	0	1	1	PF00916(Sulfate permease family)	LOC_Os04g55800.1	AT1G23090.1	sulfate transporter, putative, expressed	NA	NA	NA
*	JreChr02G12201	2	7150000	7380001	7371389	7371799	0	0	1	1	NA	NA	NA	NA	NA	NA	NA
*	JreChr02G12208	2	7422797	7472800	7423857	7425906	1	0	0	1	NA	NA	NA	NA	NA	NA	NA
*	JreChr02G12209	2	7422797	7472800	7441105	7442009	1	0	0	1	NA	NA	NA	NA	NA	NA	NA
*	JreChr02G12210	2	7422797	7472800	7460928	7461362	1	0	0	1	NA	NA	NA	NA	NA	NA	NA
*	JreChr02G12211	2	7422797	7472800	7462672	7466685	1	0	0	1	NA	NA	AT2G46630.1	expressed protein	NA	NA	NA
	JreChr02G12218	2	7542805	7582808	7563181	7563507	1	0	0	1	NA	NA	NA	NA	NA	NA	NA
	JreChr02G12219	2	7542805	7582808	7576592	7577053	1	0	0	1	NA	NA	NA	NA	NA	NA	NA
	JreChr02G12220	2	7542805	7582808	7577170	7578746	1	0	0	1	NA	NA	NA	NA	NA	NA	NA
*	JreChr02G10262	2	14840000	14940001	14872289	14884499	0	0	1	1	PF05653(Magnesium transporter NIPA)	LOC_Os01g65986.1	AT1G71900.1	DUF803 domain containing, putative, expressed	NA	NA	NA
*	JreChr02G10263	2	14840000	14940001	14887532	14903023	0	0	1	1	NA	LOC_Os04g31050.1	AT3G23910.1	expressed protein	NA	NA	NA
*	JreChr02G10264	2	14840000	14940001	14917014	14934713	0	0	1	1	PF03463(eRF1 domain 1)|PF03464(eRF1 domain 2)	LOC_Os04g56480.1	AT4G27650.1	pelota, putative, expressed	NA	NA	NA
*	JreChr02G10821	2	20783738	20803739	20786581	20789452	1	0	0	1	PF02309(AUX/IAA family)	LOC_Os02g57250.1	AT2G33310.2	OsIAA10 - Auxin-responsive Aux/IAA gene family member, expressed	NA	NA	NA
	JreChr02G10898	2	21593795	21733804	21601290	21602144	1	0	0	1	PF03479(Domain of unknown function (DUF296))	LOC_Os02g57520.1	AT4G14465.1	DNA binding protein, putative, expressed	NA	NA	NA
	JreChr02G10899	2	21593795	21733804	21611102	21611431	1	0	0	1	NA	NA	NA	NA	NA	NA	NA
	JreChr02G10901	2	21593795	21733804	21621058	21623572	1	0	0	1	PF03171(2OG-Fe(II) oxygenase superfamily)|PF14226(non-haem dioxygenase in morphine synthesis N-terminal)	LOC_Os03g48430.1	AT1G06620.1	1-aminocyclopropane-1-carboxylate oxidase homolog 4, putative, expressed	NA	NA	NA
	JreChr02G10902	2	21593795	21733804	21630854	21631922	1	0	0	1	PF05514(HR-like lesion-inducing)	LOC_Os03g05520.1	AT1G04340.1	nicotiana lesion-inducing like, putative, expressed	NA	NA	NA
	JreChr02G10903	2	21640000	21740001	21664679	21665401	1	1	0	2	PF00378(Enoyl-CoA hydratase/isomerase)	LOC_Os05g45300.1	AT4G14440.1	enoyl-CoA hydratase/isomerase family protein, putative, expressed	SALK_012852C|This mutant does not show any change in sensitivity to indole-3-butyric acid (IBA)(although a mutation in a closely related gene (IBR10 / At4g14430) does cause increased IBA resistance).	NA	NA
	JreChr02G10904	2	21640000	21740001	21667506	21674677	1	1	0	2	PF00176(SNF2 family N-terminal domain)|PF00271(Helicase conserved C-terminal domain)|PF08797(HIRAN domain)|PF13920(Zinc finger, C3HC4 type (RING finger))	LOC_Os04g09800.1	AT5G43530.1	SWI/SNF-related matrix-associated actin-dependent regulator of chromatin subfamily A, putative, expressed	NA	NA	NA
	JreChr02G10905	2	21640000	21740001	21687569	21689314	1	1	0	2	PF05003(Protein of unknown function (DUF668))|PF11961(Domain of unknown function (DUF3475))	LOC_Os04g08764.1	AT3G23160.1	avr9/Cf-9 rapidly elicited protein 137, putative, expressed	NA	NA	NA
	JreChr02G10907	2	21640000	21740001	21724591	21724911	1	1	0	2	NA	NA	NA	NA	NA	NA	NA
	JreChr02G10909	2	21640000	21740001	21734875	21739615	0	1	0	1	PF00072(Response regulator receiver domain)|PF00512(His Kinase A (phospho-acceptor) domain)|PF01590(GAF domain)|PF02518(Histidine kinase-, DNA gyrase B-, and HSP90-like ATPase)	LOC_Os04g08740.1	AT3G23150.1	ethylene receptor, putative, expressed	etr2|Ethylene insensitivity (dominant)	NA	etr2|Flowering time. Ethylene sensitivity. Stem starch content.
*	JreChr02G11397	2	25794091	25814092	25797560	25801390	1	0	0	1	PF16987(KIX domain)	LOC_Os08g45080.1	AT1G15780.1	expressed protein	NA	NA	NA
*	JreChr03G12958	3	5306805	5336806	5326395	5327177	1	0	0	1	PF13947(Wall-associated receptor kinase galacturonan-binding)|PF14380(Wall-associated receptor kinase C-terminal)	LOC_Os05g47750.1	AT1G66940.1	Ser/Thr protein kinase, putative, expressed	NA	NA	NA
*	JreChr03G10803	3	18676681	18716682	18692748	18694677	1	0	0	1	NA	NA	NA	NA	NA	NA	NA
*	JreChr03G10805	3	18676681	18716682	18711124	18712515	1	0	0	1	PF02458(Transferase family)	LOC_Os07g23150.1	AT1G03940.1	transferase family protein, putative, expressed	NA	NA	NA
*	JreChr03G10806	3	18676681	18716682	18713718	18714302	1	0	0	1	NA	NA	NA	NA	NA	NA	NA
*	JreChr03G10807	3	18676681	18716682	18714514	18714903	1	0	0	1	NA	NA	NA	NA	NA	NA	NA
*	JreChr03G10817	3	18826680	19226677	18830272	18830790	1	0	0	1	NA	NA	NA	NA	NA	NA	NA
*	JreChr03G10818	3	18826680	19226677	18834712	18834981	1	0	0	1	PF12609(Wound-induced protein)	LOC_Os04g54240.1	AT4G10270.1	wound induced protein, putative, expressed	NA	NA	NA
*	JreChr03G10819	3	18826680	19226677	18841427	18841648	1	0	0	1	NA	NA	NA	NA	NA	NA	NA
*	JreChr03G10821	3	18826680	19226677	18863896	18864165	1	0	0	1	PF12609(Wound-induced protein)	LOC_Os04g54240.1	AT4G10270.1	wound induced protein, putative, expressed	NA	NA	NA
*	JreChr03G10822	3	18826680	19226677	18869281	18869553	1	0	0	1	PF12609(Wound-induced protein)	LOC_Os04g54240.1	AT4G10265.1	wound induced protein, putative, expressed	NA	NA	NA
*	JreChr03G10823	3	18826680	19226677	18869281	18869680	1	0	0	1	PF12609(Wound-induced protein)	LOC_Os04g54240.1	AT4G10265.1	wound induced protein, putative, expressed	NA	NA	NA
*	JreChr03G10824	3	18826680	19226677	18871189	18871461	1	0	0	1	PF12609(Wound-induced protein)	LOC_Os04g54240.1	AT4G10265.1	wound induced protein, putative, expressed	NA	NA	NA
*	JreChr03G10825	3	18826680	19226677	18874858	18875127	1	0	0	1	PF12609(Wound-induced protein)	LOC_Os04g54240.1	AT4G10270.1	wound induced protein, putative, expressed	NA	NA	NA
*	JreChr03G10826	3	18826680	19226677	18886124	18886393	1	0	0	1	PF12609(Wound-induced protein)	LOC_Os04g54240.1	AT4G10270.1	wound induced protein, putative, expressed	NA	NA	NA
	JreChr03G10827	3	18826680	19226677	18897697	18898852	1	0	0	1	NA	NA	NA	NA	NA	NA	NA
	JreChr03G10828	3	18826680	19226677	18898442	18898852	1	0	0	1	NA	NA	NA	NA	NA	NA	NA
	JreChr03G10829	3	18826680	19226677	18910172	18910444	1	0	0	1	PF12609(Wound-induced protein)	LOC_Os04g54240.1	AT4G10265.1	wound induced protein, putative, expressed	NA	NA	NA
	JreChr03G10830	3	18826680	19226677	18917979	18918251	1	0	0	1	PF12609(Wound-induced protein)	LOC_Os04g54240.1	AT4G10265.1	wound induced protein, putative, expressed	NA	NA	NA
	JreChr03G10831	3	18826680	19226677	18921774	18922114	1	0	0	1	NA	NA	NA	NA	NA	NA	NA
	JreChr03G10833	3	18826680	19226677	18933875	18934679	1	0	0	1	NA	NA	NA	NA	NA	NA	NA
	JreChr03G10834	3	18826680	19226677	18939732	18940012	1	0	0	1	NA	NA	NA	NA	NA	NA	NA
	JreChr03G10835	3	18826680	19226677	18947969	18948241	1	0	0	1	PF12609(Wound-induced protein)	LOC_Os04g54240.1	AT4G10265.1	wound induced protein, putative, expressed	NA	NA	NA
	JreChr03G10836	3	18826680	19226677	18967653	18968916	1	0	0	1	NA	NA	NA	NA	NA	NA	NA
	JreChr03G10837	3	18826680	19226677	18973717	18973989	1	0	0	1	PF12609(Wound-induced protein)	LOC_Os04g54240.1	AT4G10265.1	wound induced protein, putative, expressed	NA	NA	NA
	JreChr03G10838	3	18826680	19226677	18981630	18981902	1	0	0	1	PF12609(Wound-induced protein)	LOC_Os04g54240.1	AT4G10265.1	wound induced protein, putative, expressed	NA	NA	NA
	JreChr03G10839	3	18826680	19226677	18986035	18986505	1	0	0	1	NA	NA	NA	NA	NA	NA	NA
	JreChr03G10840	3	18826680	19226677	18989005	18989187	1	0	0	1	NA	NA	NA	NA	NA	NA	NA
	JreChr03G10841	3	18826680	19226677	18994184	18994393	1	0	0	1	PF12609(Wound-induced protein)	LOC_Os04g54240.1	AT4G10265.1	wound induced protein, putative, expressed	NA	NA	NA
	JreChr03G10842	3	18826680	19226677	18996373	18996781	1	0	0	1	PF01474(Class-II DAHP synthetase family)	LOC_Os03g27230.1	AT4G39980.1	phospho-2-dehydro-3-deoxyheptonate aldolase, chloroplast precursor, putative, expressed	NA	NA	NA
	JreChr03G10843	3	18826680	19226677	18998317	18998727	1	0	0	1	PF01988(VIT family)	LOC_Os04g59020.1	AT3G43660.1	integral membrane protein, putative, expressed	NA	NA	NA
	JreChr03G10846	3	18826680	19226677	19012871	19016437	1	0	0	1	PF00635(MSP (Major sperm protein) domain)	LOC_Os08g04620.1	AT4G21450.3	MSP domain containing protein, putative, expressed	NA	NA	NA
	JreChr03G10847	3	18826680	19226677	19021524	19021778	1	0	0	1	PF12609(Wound-induced protein)	NA	AT4G28240.1	NA	NA	NA	NA
	JreChr03G10848	3	18826680	19226677	19031279	19031915	1	0	0	1	NA	NA	NA	NA	NA	NA	NA
	JreChr03G10849	3	18826680	19226677	19031970	19032191	1	0	0	1	NA	NA	NA	NA	NA	NA	NA
	JreChr03G10850	3	18826680	19226677	19043724	19045491	1	0	0	1	PF14392(Zinc knuckle)	LOC_Os03g30510.1	NA	NA	NA	NA	NA
	JreChr03G10851	3	18826680	19226677	19055728	19060648	1	0	0	1	NA	NA	NA	NA	NA	NA	NA
	JreChr03G10852	3	18826680	19226677	19064035	19064319	1	0	0	1	NA	NA	NA	NA	NA	NA	NA
	JreChr03G10853	3	18826680	19226677	19069299	19070120	1	0	0	1	NA	NA	NA	NA	NA	NA	NA
	JreChr03G10855	3	18826680	19226677	19084891	19099428	1	0	0	1	PF00637(Region in Clathrin and VPS)|PF05131(Pep3/Vps18/deep orange family)	LOC_Os08g08060.1	AT1G12470.1	vacuolar protein sorting-associated protein 18, putative, expressed	NA	NA	NA
	JreChr03G10856	3	18826680	19226677	19105648	19106645	1	0	0	1	NA	NA	NA	NA	NA	NA	NA
	JreChr03G10857	3	18826680	19226677	19109286	19111801	1	0	0	1	PF01535(PPR repeat)|PF13041(PPR repeat family)|PF13812(Pentatricopeptide repeat domain)	LOC_Os05g40320.1	AT1G11900.1	PPR repeat domain containing protein, putative, expressed	NA	NA	NA
	JreChr03G10858	3	18826680	19226677	19114755	19121993	1	0	0	1	PF07992(Pyridine nucleotide-disulphide oxidoreductase)	LOC_Os06g47000.2	AT4G28220.1	external NADH-ubiquinone oxidoreductase 1, mitochondrial precursor, putative, expressed	NA	NA	NA
	JreChr03G10859	3	18826680	19226677	19128733	19128984	1	0	0	1	NA	NA	NA	NA	NA	NA	NA
	JreChr03G10860	3	18826680	19226677	19153720	19158142	1	0	0	1	NA	NA	AT4G28210.1	NA	NA	NA	NA
	JreChr03G10861	3	18826680	19226677	19180457	19181719	1	0	0	1	PF01535(PPR repeat)|PF13041(PPR repeat family)	LOC_Os03g63510.1	AT1G03510.1	pentatricopeptide, putative, expressed	NA	NA	NA
	JreChr03G10863	3	18826680	19226677	19184344	19187560	1	0	0	1	PF16166(Chloroplast import apparatus Tic20-like)	LOC_Os07g38110.1	AT4G03320.1	tic20, putative, expressed	NA	NA	NA
	JreChr03G10864	3	18826680	19226677	19188790	19192439	1	0	0	1	PF14223(gag-polypeptide of LTR copia-type)	NA	AT1G21280.1	expressed protein	NA	NA	NA
	JreChr03G10865	3	18826680	19226677	19204124	19204385	1	0	0	1	NA	NA	NA	NA	NA	NA	NA
	JreChr03G10866	3	18826680	19226677	19206520	19207159	1	0	0	1	NA	NA	NA	NA	NA	NA	NA
	JreChr03G10867	3	18826680	19226677	19211814	19213241	1	0	0	1	PF01501(Glycosyl transferase family 8)	LOC_Os04g54360.1	AT2G20810.1	glycosyl transferase 8 domain containing protein, putative, expressed	NA	NA	NA
	JreChr03G10868	3	18826680	19226677	19214780	19217829	1	0	0	1	PF04484(QWRF family)	LOC_Os07g02470.1	AT2G20815.1	expressed protein	NA	NA	NA
*	JreChr03G10911	3	19656672	19766672	19665934	19670362	1	0	0	1	NA	NA	AT4G28210.1	NA	NA	NA	NA
*	JreChr03G10912	3	19656672	19766672	19700772	19701371	1	0	0	1	NA	NA	NA	NA	NA	NA	NA
*	JreChr03G10913	3	19656672	19766672	19702351	19704417	1	0	0	1	NA	NA	NA	NA	NA	NA	NA
*	JreChr03G10915	3	19656672	19766672	19715814	19716470	1	0	0	1	NA	NA	NA	NA	NA	NA	NA
*	JreChr03G10916	3	19656672	19766672	19721560	19722987	1	0	0	1	PF01501(Glycosyl transferase family 8)	LOC_Os04g54360.1	AT2G20810.1	glycosyl transferase 8 domain containing protein, putative, expressed	NA	NA	NA
*	JreChr03G10917	3	19656672	19766672	19724720	19727766	1	0	0	1	PF04484(QWRF family)	LOC_Os07g02470.1	AT2G20815.1	expressed protein	NA	NA	NA
*	JreChr03G10918	3	19656672	19766672	19737402	19737644	1	0	0	1	NA	NA	NA	NA	NA	NA	NA
*	JreChr03G10919	3	19656672	19766672	19742751	19743347	1	0	0	1	NA	NA	NA	NA	NA	NA	NA
*	JreChr03G10920	3	19656672	19766672	19752668	19756409	1	0	0	1	NA	NA	NA	NA	NA	NA	NA
*	JreChr03G10922	3	19656672	19766672	19760661	19762555	1	0	0	1	NA	LOC_Os03g38520.1	AT2G20820.2	expressed protein	NA	NA	NA
	JreChr03G11236	3	23796634	23816635	23807775	23814005	1	0	0	1	PF01699(Sodium/calcium exchanger protein)|PF13499(EF-hand domain pair)	LOC_Os02g14980.1	AT1G53210.1	calcium-binding EF hand family protein, putative, expressed	NA	NA	NA
	JreChr03G11237	3	23796634	23816635	23810625	23813146	1	0	0	1	PF13499(EF-hand domain pair)	LOC_Os01g11414.1	AT1G53210.1	calcium-binding EF hand family protein, putative, expressed	NA	NA	NA
*	JreChr03G11298	3	24976623	25226622	24994181	24994417	1	0	0	1	NA	NA	NA	NA	NA	NA	NA
	JreChr03G11303	3	24976623	25226622	25177678	25177897	1	0	0	1	NA	NA	NA	NA	NA	NA	NA
	JreChr03G11324	3	25646617	26216612	25772706	25772966	1	0	0	1	NA	NA	NA	NA	NA	NA	NA
	JreChr03G11326	3	25646617	26216612	25785158	25785901	1	0	0	1	NA	NA	NA	NA	NA	NA	NA
*	JreChr03G11328	3	25646617	26216612	25829625	25834524	1	0	0	1	PF07933(Protein of unknown function (DUF1681))	LOC_Os01g42830.1	AT3G58600.1	adaptin ear-binding coat-associated protein 2, putative, expressed	NA	NA	NA
*	JreChr03G11329	3	25646617	26216612	25851227	25853066	1	0	0	1	NA	NA	NA	NA	NA	NA	NA
*	JreChr03G11330	3	25646617	26216612	25858153	25859015	1	0	0	1	NA	LOC_Os12g16650.1	AT3G23510.1	Cyclopropane-fatty-acyl-phospholipid synthase, putative, expressed	NA	NA	NA
*	JreChr03G11331	3	25646617	26216612	25905052	25908703	1	0	0	1	PF00194(Eukaryotic-type carbonic anhydrase)	LOC_Os08g36630.1	AT1G08080.1	bifunctional monodehydroascorbate reductase and carbonic anhydrasenectarin-3 precursor, putative, expressed	NA	NA	NA
	JreChr03G11332	3	25646617	26216612	25918853	25919825	1	0	0	1	NA	NA	NA	NA	NA	NA	NA
	JreChr03G11333	3	25646617	26216612	26001134	26006769	1	0	0	1	PF08241(Methyltransferase domain)	LOC_Os10g10180.1	AT1G23360.1	methyltransferase domain containing protein, putative, expressed	NA	NA	NA
	JreChr03G11335	3	25646617	26216612	26090854	26091379	1	0	0	1	NA	NA	NA	NA	NA	NA	NA
	JreChr03G11320	3	25660000	25770001	25720787	25721347	1	1	0	2	PF00112(Papain family cysteine protease)	LOC_Os11g14900.4	AT5G50260.1	vignain precursor, putative, expressed	NA	NA	NA
	JreChr03G11321	3	25660000	25770001	25721497	25721883	1	1	0	2	PF08246(Cathepsin propeptide inhibitor domain (I29))	LOC_Os12g17540.1	AT1G29090.1	vignain precursor, putative, expressed	NA	NA	NA
	JreChr03G11323	3	25660000	25770001	25739593	25739796	1	1	0	2	NA	NA	NA	NA	NA	NA	NA
*	JreChr03G11651	3	31850000	31990001	31863832	31864746	0	1	0	1	NA	NA	NA	NA	NA	NA	NA
*	JreChr03G11652	3	31850000	31990001	31865469	31869543	0	1	0	1	PF00534(Glycosyl transferases group 1)|PF00862(Sucrose synthase)	LOC_Os03g28330.4	AT3G43190.1	sucrose synthase, putative, expressed	sus4|The amounts of glucose, fructose, sucrose, cellulose (roots) and starch in the mutant were not statistically significantly different from those of the equivalent wild-type lines grown under the same conditions at the same time.	SUS4|SUCROSE SYNTHASE 4	NA
*	JreChr03G11653	3	31850000	31990001	31904214	31911832	0	1	0	1	NA	NA	NA	NA	NA	NA	NA
*	JreChr03G11654	3	31850000	31990001	31919160	31919420	0	1	0	1	NA	LOC_Os05g33820.1	AT1G10740.1	lipase, putative, expressed	NA	NA	NA
*	JreChr03G11655	3	31850000	31990001	31934836	31935707	0	1	0	1	NA	NA	NA	NA	NA	NA	NA
*	JreChr03G11656	3	31850000	31990001	31951269	31963002	0	1	0	1	PF00179(Ubiquitin-conjugating enzyme)	LOC_Os05g38550.1	AT3G46460.1	ubiquitin-conjugating enzyme, putative, expressed	NA	NA	NA
*	JreChr03G11657	3	31850000	31990001	31962380	31962676	0	1	0	1	NA	NA	NA	NA	NA	NA	NA
*	JreChr03G11659	3	31850000	31990001	31966387	31967025	0	1	0	1	NA	NA	NA	NA	NA	NA	NA
	JreChr03G11743	3	33076548	33146548	33081255	33081760	1	0	0	1	NA	NA	NA	NA	NA	NA	NA
	JreChr03G11744	3	33076548	33146548	33088917	33089982	1	0	0	1	NA	NA	NA	NA	NA	NA	NA
*	JreChr03G11745	3	33076548	33146548	33093909	33125356	1	0	0	1	PF00112(Papain family cysteine protease)|PF08246(Cathepsin propeptide inhibitor domain (I29))	LOC_Os12g17540.1	AT5G45890.1	vignain precursor, putative, expressed	sag12-2|Homozygous sag12-2 mutants showed no visibly altered phenotype during senescence compared with wild type plants. SAVs were detected in the mutant line.	NA	NA
*	JreChr03G11747	3	33076548	33146548	33130745	33131248	1	0	0	1	NA	NA	NA	NA	NA	NA	NA
*	JreChr03G11748	3	33076548	33146548	33131975	33132350	1	0	0	1	NA	NA	NA	NA	NA	NA	NA
*	JreChr03G11749	3	33076548	33146548	33136857	33137170	1	0	0	1	NA	NA	NA	NA	NA	NA	NA
*	JreChr03G11750	3	33076548	33146548	33138201	33138793	1	0	0	1	NA	LOC_Os08g06480.1	AT3G15880.2	lissencephaly type-1-like homology motif, putative, expressed	NA	NA	asp1|Pleiotropic developmental effect. Panicle branching. Spikelet development.
*	JreChr03G11795	3	33740000	33860001	33752592	33757406	0	0	1	1	NA	NA	NA	NA	NA	NA	NA
*	JreChr03G11797	3	33740000	33860001	33770928	33773747	1	0	1	2	PF05132(RNA polymerase III RPC4)	LOC_Os04g32350.1	AT5G09380.1	RNA polymerase III RPC4 domain containing protein, expressed	NA	NA	NA
*	JreChr03G11798	3	33740000	33860001	33774820	33777793	1	0	1	2	PF00067(Cytochrome P450)	LOC_Os01g43774.1	AT3G14690.1	cytochrome P450 72A1, putative, expressed	NA	NA	NA
*	JreChr03G11800	3	33740000	33860001	33785207	33785491	1	0	1	2	NA	NA	NA	NA	NA	NA	NA
*	JreChr03G11801	3	33740000	33860001	33794775	33795328	1	0	1	2	NA	NA	NA	NA	NA	NA	NA
	JreChr03G11803	3	33766541	34536535	33999910	34000183	1	0	0	1	NA	NA	NA	NA	NA	NA	NA
	JreChr03G11806	3	33766541	34536535	34045943	34046173	1	0	0	1	NA	NA	NA	NA	NA	NA	NA
	JreChr03G11807	3	33766541	34536535	34053721	34054519	1	0	0	1	PF00249(Myb-like DNA-binding domain)	LOC_Os12g07640.1	AT1G22640.1	MYB family transcription factor, putative, expressed	NA	NA	NA
	JreChr03G11808	3	33766541	34536535	34059408	34059833	1	0	0	1	NA	NA	NA	NA	NA	NA	NA
	JreChr03G11809	3	33766541	34536535	34072479	34073066	1	0	0	1	NA	NA	NA	NA	NA	NA	NA
	JreChr03G11811	3	33766541	34536535	34079500	34080318	1	0	0	1	PF07876(Stress responsive A/B Barrel Domain)	LOC_Os07g41810.4	AT2G31670.1	stress responsive A/B Barrel domain containing protein, expressed	NA	NA	NA
	JreChr03G11812	3	33766541	34536535	34081675	34082030	1	0	0	1	NA	NA	NA	NA	NA	NA	NA
	JreChr03G11813	3	33766541	34536535	34091442	34094391	1	0	0	1	PF00067(Cytochrome P450)	LOC_Os01g43774.1	AT3G14690.1	cytochrome P450 72A1, putative, expressed	NA	NA	NA
	JreChr03G11815	3	33766541	34536535	34137260	34138540	1	0	0	1	PF00249(Myb-like DNA-binding domain)	LOC_Os03g29614.1	AT1G22640.1	MYB family transcription factor, putative, expressed	NA	NA	NA
	JreChr03G11816	3	33766541	34536535	34137260	34138585	1	0	0	1	PF00249(Myb-like DNA-binding domain)	LOC_Os03g29614.1	AT1G22640.1	MYB family transcription factor, putative, expressed	NA	NA	NA
	JreChr03G11817	3	33766541	34536535	34146200	34146540	1	0	0	1	NA	NA	NA	NA	NA	NA	NA
	JreChr03G11818	3	33766541	34536535	34206833	34208241	1	0	0	1	PF00249(Myb-like DNA-binding domain)	LOC_Os03g29614.1	AT4G38620.1	MYB family transcription factor, putative, expressed	myb4|Increased sinpate esters in leaves, uV-B tolerant	NA	NA
	JreChr03G11822	3	33766541	34536535	34236282	34236548	1	0	0	1	NA	NA	NA	NA	NA	NA	NA
	JreChr03G11824	3	33766541	34536535	34289883	34291291	1	0	0	1	PF00249(Myb-like DNA-binding domain)	LOC_Os03g29614.1	AT4G38620.1	MYB family transcription factor, putative, expressed	myb4|Increased sinpate esters in leaves, uV-B tolerant	NA	NA
*	JreChr03G11827	3	33766541	34536535	34472874	34473673	1	0	0	1	PF00249(Myb-like DNA-binding domain)	LOC_Os12g07640.1	AT1G22640.1	MYB family transcription factor, putative, expressed	NA	NA	NA
*	JreChr03G11828	3	33766541	34536535	34478559	34478984	1	0	0	1	NA	NA	NA	NA	NA	NA	NA
*	JreChr03G11829	3	33766541	34536535	34491665	34492096	1	0	0	1	NA	NA	NA	NA	NA	NA	NA
*	JreChr03G11830	3	33766541	34536535	34498654	34499472	1	0	0	1	PF07876(Stress responsive A/B Barrel Domain)	LOC_Os07g41810.4	AT2G31670.1	stress responsive A/B Barrel domain containing protein, expressed	NA	NA	NA
*	JreChr03G11831	3	33766541	34536535	34500846	34501201	1	0	0	1	NA	NA	NA	NA	NA	NA	NA
	JreChr03G12443	3	40956475	40976476	40957776	40958221	1	0	0	1	PF01493(GXGXG motif)	LOC_Os07g46460.1	AT2G41220.1	ferredoxin-dependent glutamate synthase, chloroplast precursor, putative, expressed	NA	NA	NA
	JreChr03G12444	3	40956475	40976476	40961854	40963534	1	0	0	1	PF03171(2OG-Fe(II) oxygenase superfamily)|PF14226(non-haem dioxygenase in morphine synthesis N-terminal)	LOC_Os06g08032.1	AT1G49390.1	leucoanthocyanidin dioxygenase, putative, expressed	NA	NA	NA
	JreChr03G12446	3	40956475	40976476	40968312	40968668	1	0	0	1	PF00312(Ribosomal protein S15)|PF08069(Ribosomal S13/S15 N-terminal domain)	LOC_Os08g02400.1	AT4G00100.1	40S ribosomal protein S13, putative, expressed	pfl2|Altered leaf morphology, growth retardation	NA	NA
*	JreChr03G12610	3	42480000	42650001	42483015	42486290	0	1	0	1	PF00190(Cupin)	LOC_Os01g55690.1	AT5G44120.3	glutelin, putative, expressed	NA	NA	glu4a|Seed glutelin quality.
*	JreChr03G12611	3	42480000	42650001	42489922	42490564	0	1	0	1	NA	NA	NA	NA	NA	NA	NA
*	JreChr03G12612	3	42480000	42650001	42496190	42498042	0	1	0	1	PF00190(Cupin)	LOC_Os01g55690.1	AT5G44120.3	glutelin, putative, expressed	NA	NA	glu4a|Seed glutelin quality.
*	JreChr03G12613	3	42480000	42650001	42507072	42508841	0	1	0	1	PF00650(CRAL/TRIO domain)|PF03765(CRAL/TRIO, N-terminal domain)	LOC_Os06g45990.2	AT1G30690.1	patellin-5, putative, expressed	NA	NA	NA
*	JreChr03G12614	3	42480000	42650001	42510347	42537657	0	1	0	1	PF02463(RecF/RecN/SMC N terminal domain)|PF06470(SMC proteins Flexible Hinge Domain)	LOC_Os12g44390.1	AT3G54670.3	RecF/RecN/SMC N terminal domain containing protein, expressed	CS24097|embryo defective; preglobular	NA	NA
*	JreChr03G12616	3	42480000	42650001	42539460	42543903	0	1	0	1	PF00790(VHS domain)|PF03127(GAT domain)	LOC_Os02g46962.1	AT1G06210.1	VHS and GAT domain containing protein, expressed	NA	NA	NA
*	JreChr03G12617	3	42480000	42650001	42547745	42548030	0	1	0	1	NA	NA	NA	NA	NA	NA	NA
*	JreChr03G12618	3	42480000	42650001	42554760	42555142	0	1	0	1	NA	NA	NA	NA	NA	NA	NA
*	JreChr03G12619	3	42480000	42650001	42558257	42563309	0	1	0	1	NA	LOC_Os04g01240.1	AT1G06200.1	serine-type peptidase, putative, expressed	NA	NA	NA
*	JreChr03G12621	3	42480000	42650001	42565059	42567775	0	1	0	1	PF07498(Rho termination factor, N-terminal domain)	LOC_Os03g08480.1	AT1G06190.1	rho termination factor, N-terminal domain containing protein, expressed	NA	NA	OsBP-73|Dwarfism.
*	JreChr03G12622	3	42480000	42650001	42568947	42575457	0	1	0	1	PF13857(Ankyrin repeats (many copies))|PF13920(Zinc finger, C3HC4 type (RING finger))	LOC_Os07g26490.1	AT3G23280.1	ankyrin repeat domain containing protein, expressed	NA	NA	NA
*	JreChr03G12623	3	42480000	42650001	42592239	42592451	0	1	0	1	NA	NA	NA	NA	NA	NA	NA
*	JreChr03G12624	3	42480000	42650001	42592701	42603751	0	1	0	1	PF00023(Ankyrin repeat)	LOC_Os07g26490.1	AT3G23280.1	ankyrin repeat domain containing protein, expressed	NA	NA	NA
*	JreChr03G12626	3	42480000	42650001	42612951	42616506	0	1	0	1	PF00514(Armadillo/beta-catenin-like repeat)|PF04564(U-box domain)	LOC_Os08g01900.1	AT3G54790.1	armadillo/beta-catenin repeat family protein, putative, expressed	NA	NA	NA
*	JreChr03G12627	3	42480000	42650001	42626236	42626925	0	1	0	1	PF04852(Protein of unknown function (DUF640))	LOC_Os02g56610.1	AT2G31160.1	DUF640 domain containing protein, putative, expressed	NA	NA	th1|&quot;tubercles size, convex structures on the surface of the lemma and palea&quot;
*	JreChr03G12830	3	44330000	44520001	44333139	44340418	0	0	1	1	NA	LOC_Os09g08670.1	AT3G07660.1	protein of unknown function DUF1296 domain containing protein, expressed	NA	NA	NA
*	JreChr03G12831	3	44330000	44520001	44343129	44346027	0	0	1	1	PF00514(Armadillo/beta-catenin-like repeat)	LOC_Os01g02200.1	AT4G12710.1	armadillo/beta-catenin repeat family protein, putative, expressed	NA	NA	NA
*	JreChr03G12832	3	44330000	44520001	44348579	44350300	0	0	1	1	NA	LOC_Os10g31810.1	AT2G04280.1	expressed protein	NA	NA	NA
*	JreChr03G12833	3	44330000	44520001	44352631	44376049	0	0	1	1	PF00686(Starch binding domain)|PF10150(Ribonuclease E/G family)	LOC_Os08g23430.1	AT2G04270.5	starch binding domain containing protein, putative, expressed	SALK_093546C|White seedlings that arrest at the cotyledon stage. Phenotype rescued by providing sucrose. On sucrose, mutant plants have small chloroplasts with fewer thylakoids and shorter granal stacks than WT. Fully developed chloroplasts are not observed.	NA	NA
*	JreChr03G12835	3	44330000	44520001	44384413	44385414	0	0	1	1	NA	NA	NA	NA	NA	NA	NA
*	JreChr03G12836	3	44330000	44520001	44397903	44402622	0	0	1	1	PF07890(Rrp15p)	LOC_Os11g16480.1	AT5G48240.3	transposon protein, putative, unclassified, expressed	NA	NA	NA
*	JreChr03G12837	3	44330000	44520001	44404144	44407723	0	0	1	1	PF06203(CCT motif)	LOC_Os06g19444.1	AT3G07650.1	CCT/B-box zinc finger protein, putative, expressed	col9-t|Flowers consistently ealier than wild-type plants under long day conditions.	COL9|CONSTANS-LIKE 9	NA
*	JreChr03G12839	3	44330000	44520001	44411652	44432775	0	0	1	1	NA	LOC_Os06g40590.1	AT2G04235.1	expressed protein	NA	NA	NA
*	JreChr03G12840	3	44330000	44520001	44433418	44435724	0	0	1	1	NA	NA	NA	NA	NA	NA	NA
*	JreChr03G12842	3	44330000	44520001	44467591	44468526	0	0	1	1	PF05910(Plant protein of unknown function (DUF868))	LOC_Os02g10530.1	AT2G04220.1	expressed protein	NA	NA	NA
*	JreChr03G12843	3	44330000	44520001	44476051	44484641	0	0	1	1	NA	NA	NA	NA	NA	NA	NA
*	JreChr03G12844	3	44330000	44520001	44487802	44488892	1	0	1	2	NA	LOC_Os06g19630.2	AT4G12680.1	steroid nuclear receptor, ligand-binding, putative, expressed	NA	NA	NA
*	JreChr03G12845	3	44330000	44520001	44490704	44490983	1	0	1	2	NA	NA	AT3G07620.1	exostosin family protein, putative, expressed	NA	NA	NA
*	JreChr03G12847	3	44330000	44520001	44505070	44506317	0	0	1	1	PF03016(Exostosin family)	LOC_Os07g09050.1	AT3G07620.1	exostosin family protein, putative, expressed	NA	NA	NA
	JreChr04G11228	4	2938094	3018069	2952084	2953076	1	0	0	1	PF00268(Ribonucleotide reductase, small chain)	LOC_Os06g14620.1	AT3G27060.1	ribonucleoside-diphosphate reductase small chain, putative, expressed	tso2-1 rnr2a-1|tso2-1 rnr2a-1 seedlings did not develop beyond the two- to four-leaf stage. Their SAMs were terminated with callus-like cells, and their leaves exhibited massively. Exhibited significantly increased sensitivity to UV-C light.	NA	st1|Chloroplast development during seedling stage.
	JreChr04G11251	4	2938094	3018069	2985889	2989210	1	0	0	1	PF10163(Transcription factor e(y)2)	LOC_Os01g69110.1	AT3G27100.2	expressed protein	NA	NA	-|DNA methylation
*	JreChr04G11257	4	2938094	3018069	2989993	2992195	1	0	0	1	PF10539(Development and cell death domain)	LOC_Os05g41930.2	AT3G27090.1	N-rich protein, putative, expressed	NA	NA	NA
*	JreChr04G11268	4	2938094	3018069	2998989	3001916	1	0	0	1	PF06552(Plant specific mitochondrial import receptor subunit TOM20)	LOC_Os01g69250.1	AT1G27390.1	mitochondrial import receptor subunit TOM20, putative, expressed	NA	NA	NA
*	JreChr04G11270	4	2938094	3018069	3008366	3010214	1	0	0	1	PF01016(Ribosomal L27 protein)	LOC_Os01g69950.1	AT5G40950.1	ribosomal protein L27, putative, expressed	NA	NA	NA
*	JreChr04G11271	4	2938094	3018069	3010931	3013839	1	0	0	1	NA	LOC_Os11g30484.1	AT5G14140.1	ZOS11-03 - C2H2 zinc finger protein, expressed	NA	NA	NA
*	JreChr04G11948	4	3957653	4927244	3969335	3970083	1	0	0	1	NA	NA	NA	NA	NA	NA	NA
*	JreChr04G11949	4	3957653	4927244	3990469	3991189	1	0	0	1	NA	LOC_Os03g50780.1	AT1G66170.1	PHD-finger domain containing protein, putative, expressed	mmd1|Male sterile.	NA	NA
*	JreChr04G11950	4	3957653	4927244	3991822	3993191	1	0	0	1	NA	LOC_Os03g50780.1	AT1G66170.1	PHD-finger domain containing protein, putative, expressed	mmd1|Male sterile.	NA	NA
*	JreChr04G11951	4	3957653	4927244	3994156	3994840	1	0	0	1	PF03141(Putative S-adenosyl-L-methionine-dependent methyltransferase)	LOC_Os04g36710.1	AT3G05390.1	methyltransferase domain containing protein, expressed	NA	NA	NA
	JreChr04G11953	4	3957653	4927244	4006525	4007295	1	0	0	1	NA	LOC_Os03g13600.2	AT1G66140.1	ZOS3-07 - C2H2 zinc finger protein, expressed	NA	NA	NA
	JreChr04G11954	4	3957653	4927244	4017510	4017803	1	0	0	1	NA	NA	NA	NA	NA	NA	NA
	JreChr04G11956	4	3957653	4927244	4022846	4024361	1	0	0	1	NA	LOC_Os08g02330.1	AT4G10610.1	RNA recognition motif containing protein, putative, expressed	NA	NA	NA
	JreChr04G11957	4	3957653	4927244	4023210	4023830	1	0	0	1	NA	LOC_Os08g02330.1	AT4G10610.1	RNA recognition motif containing protein, putative, expressed	NA	NA	NA
	JreChr04G11958	4	3957653	4927244	4024323	4024541	1	0	0	1	NA	NA	NA	NA	NA	NA	NA
	JreChr04G11959	4	3957653	4927244	4039719	4045750	1	0	0	1	PF00249(Myb-like DNA-binding domain)	LOC_Os09g23200.1	AT5G16560.1	KANADI1, putative, expressed	pgy1-1/kan1-2/kan2-1|kan1/kan2 defects in gynoecium development is mostly supressed. Plants are fertile and siliques more elongated compared to the kan1/kan2 double mutant and only occasionally form ectopic style tissue along the replum.Leaves are small and adaxialized.	NA	rl9|Leaf rolling. Grain size.
	JreChr04G11960	4	3957653	4927244	4047601	4050695	1	0	0	1	NA	LOC_Os08g32980.1	AT5G16550.1	expressed protein	NA	NA	NA
	JreChr04G11961	4	3957653	4927244	4054853	4055117	1	0	0	1	NA	NA	NA	NA	NA	NA	NA
	JreChr04G11962	4	3957653	4927244	4059421	4066275	1	0	0	1	PF04442(Cytochrome c oxidase assembly protein CtaG/Cox11)|PF06886(Targeting protein for Xklp2 (TPX2))	LOC_Os03g50940.1	AT1G02410.1	cytochrome c oxidase assembly protein COX11, mitochondrial precursor, putative, expressed	NA	NA	NA
	JreChr04G11963	4	3957653	4927244	4070394	4090286	1	0	0	1	PF03109(ABC1 family)|PF03371(PRP38 family)	LOC_Os11g34750.1	AT1G65950.1	ABC1 family domain containing protein, putative, expressed	NA	NA	NA
	JreChr04G11964	4	3957653	4927244	4091417	4095513	1	0	0	1	PF00180(Isocitrate/isopropylmalate dehydrogenase)	LOC_Os01g46610.1	AT1G65930.1	dehydrogenase, putative, expressed	NA	NA	NA
	JreChr04G11965	4	3957653	4927244	4099111	4105035	1	0	0	1	PF01704(UTP--glucose-1-phosphate uridylyltransferase)	LOC_Os02g02560.1	AT5G17310.2	UTP--glucose-1-phosphate uridylyltransferase, putative, expressed	atugp1/atugp2|The atugp1/atugp2 double mutant showed extremely reduced plant growth and a delayed flowering time.	NA	NA
	JreChr04G11968	4	3957653	4927244	4121798	4131779	1	0	0	1	PF00076(RNA recognition motif. (a.k.a. RRM, RBD, or RNP domain))|PF01585(G-patch domain)	LOC_Os02g07070.1	AT3G54230.2	RNA recognition motif family protein, expressed	NA	NA	NA
	JreChr04G11969	4	3957653	4927244	4143141	4143359	1	0	0	1	NA	NA	NA	NA	NA	NA	NA
	JreChr04G11970	4	3957653	4927244	4149028	4150642	1	0	0	1	PF00043(Glutathione S-transferase, C-terminal domain)|PF02798(Glutathione S-transferase, N-terminal domain)	LOC_Os03g04260.1	AT3G03190.1	glutathione S-transferase, putative, expressed	NA	NA	NA
	JreChr04G11971	4	3957653	4927244	4158158	4164046	1	0	0	1	PF00856(SET domain)|PF09273(Rubisco LSMT substrate-binding)	LOC_Os07g28840.1	AT5G17240.1	SET domain containing protein, expressed	NA	NA	NA
	JreChr04G11972	4	3957653	4927244	4169046	4172975	1	0	0	1	PF00534(Glycosyl transferases group 1)|PF00862(Sucrose synthase)	LOC_Os04g24430.1	AT1G73370.1	sucrose synthase, putative, expressed	sus6 (WISC)|The amounts of glucose, fructose, sucrose, cellulose (roots) and starch in the mutant were not statistically significantly different from those of the equivalent wild-type lines grown under the same conditions at the same time.	NA	NA
	JreChr04G11973	4	3957653	4927244	4176953	4182017	1	0	0	1	PF03381(LEM3 (ligand-effect modulator 3) family / CDC50 family)	LOC_Os03g02830.1	AT3G12740.1	cell cycle control protein, putative, expressed	NA	NA	NA
	JreChr04G11974	4	3957653	4927244	4183171	4187751	1	0	0	1	PF02365(No apical meristem (NAM) protein)	LOC_Os03g02800.1	AT1G65910.1	no apical meristem protein, putative, expressed	NA	NA	rim1|Rice dwarf virus resistance.
	JreChr04G11975	4	3957653	4927244	4190851	4191660	1	0	0	1	PF00043(Glutathione S-transferase, C-terminal domain)|PF02798(Glutathione S-transferase, N-terminal domain)	LOC_Os09g20220.1	AT1G78370.1	glutathione S-transferase, putative, expressed	NA	NA	NA
	JreChr04G11976	4	3957653	4927244	4204350	4206243	1	0	0	1	PF00501(AMP-binding enzyme)|PF13193(AMP-binding enzyme C-terminal domain)	LOC_Os09g38350.1	AT1G65890.1	AMP-binding domain containing protein, expressed	CS65820|No visible phenotype.	NA	NA
	JreChr04G11977	4	3957653	4927244	4210575	4211221	1	0	0	1	NA	NA	NA	NA	NA	NA	NA
	JreChr04G11979	4	3957653	4927244	4216613	4221648	1	0	0	1	PF00071(Ras family)	LOC_Os03g46390.1	AT5G45130.1	ras-related protein, putative, expressed	NA	NA	NA
	JreChr04G11980	4	3957653	4927244	4222828	4227868	1	0	0	1	PF01593(Flavin containing amine oxidoreductase)	LOC_Os04g57560.1	AT1G65840.1	amine oxidase, flavin-containing, domain containing protein, expressed	NA	NA	NA
	JreChr04G11981	4	3957653	4927244	4257799	4260815	1	0	0	1	PF04535(Domain of unknown function (DUF588))	LOC_Os04g21320.1	AT1G17200.1	membrane associated DUF588 domain containing protein, putative, expressed	NA	NA	NA
	JreChr04G11982	4	3957653	4927244	4265659	4266045	1	0	0	1	NA	NA	NA	NA	NA	NA	NA
	JreChr04G11983	4	3957653	4927244	4272916	4273506	1	0	0	1	PF00170(bZIP transcription factor)	LOC_Os02g49560.1	AT3G30530.1	bZIP transcription factor domain containing protein, expressed	NA	NA	NA
	JreChr04G11984	4	3957653	4927244	4287820	4288893	1	0	0	1	PF13639(Ring finger domain)	LOC_Os11g02670.1	AT5G15820.1	zinc finger, C3HC4 type domain containing protein, expressed	NA	NA	NA
	JreChr04G11985	4	3957653	4927244	4290413	4291171	1	0	0	1	NA	LOC_Os05g15140.1	AT5G11390.1	expressed protein	CS39985|No visible phenotype.	NA	NA
	JreChr04G11987	4	3957653	4927244	4291286	4292566	1	0	0	1	NA	LOC_Os05g15140.1	AT5G11390.1	expressed protein	CS39985|No visible phenotype.	NA	NA
	JreChr04G11988	4	3957653	4927244	4296164	4300253	1	0	0	1	PF01490(Transmembrane amino acid transporter protein)	LOC_Os06g42720.1	AT3G30390.1	amino acid transporter, putative, expressed	NA	NA	NA
	JreChr04G11989	4	3957653	4927244	4296164	4300745	1	0	0	1	PF01490(Transmembrane amino acid transporter protein)	LOC_Os06g42720.1	AT3G30390.1	amino acid transporter, putative, expressed	NA	NA	NA
	JreChr04G11990	4	3957653	4927244	4301135	4302912	1	0	0	1	PF01535(PPR repeat)|PF13041(PPR repeat family)	LOC_Os03g11310.1	AT3G29290.1	PPR repeat domain containing protein, putative, expressed	NA	NA	NA
	JreChr04G11993	4	3957653	4927244	4327198	4327503	1	0	0	1	NA	NA	NA	NA	NA	NA	NA
	JreChr04G11995	4	3957653	4927244	4345493	4347182	1	0	0	1	NA	NA	NA	NA	NA	NA	NA
	JreChr04G11996	4	3957653	4927244	4359492	4361360	1	0	0	1	PF00657(GDSL-like Lipase/Acylhydrolase)	LOC_Os08g02094.1	AT5G15720.1	GDSL-like lipase/acylhydrolase, putative, expressed	NA	NA	NA
	JreChr04G11997	4	3957653	4927244	4366425	4370320	1	0	0	1	PF07714(Protein tyrosine kinase)	LOC_Os06g17285.2	AT5G15730.2	protein kinase, putative, expressed	NA	NA	NA
	JreChr04G11999	4	3957653	4927244	4372102	4372552	1	0	0	1	NA	LOC_Os04g56770.1	AT3G07860.1	expressed protein	NA	NA	NA
	JreChr04G12000	4	3957653	4927244	4372102	4374034	1	0	0	1	NA	LOC_Os04g56770.1	AT3G07860.1	expressed protein	NA	NA	NA
	JreChr04G12001	4	3957653	4927244	4380008	4380671	1	0	0	1	NA	NA	NA	NA	NA	NA	NA
	JreChr04G12002	4	3957653	4927244	4383743	4385152	1	0	0	1	PF00328(Histidine phosphatase superfamily (branch 2))	LOC_Os03g48300.1	AT3G01310.1	histidine acid phosphatase, putative, expressed	NA	NA	NA
	JreChr04G12003	4	3957653	4927244	4386044	4391379	1	0	0	1	PF10250(GDP-fucose protein O-fucosyltransferase)	LOC_Os05g04190.1	AT3G30300.1	growth regulator related protein, putative, expressed	NA	NA	NA
	JreChr04G12004	4	3957653	4927244	4392357	4396140	1	0	0	1	PF00010(Helix-loop-helix DNA-binding domain)	LOC_Os08g38210.1	AT1G69010.1	transcription factor BIM2, putative, expressed	NA	NA	NA
	JreChr04G12005	4	3957653	4927244	4397725	4398144	1	0	0	1	PF01956(Integral membrane protein DUF106)	LOC_Os03g51160.2	AT5G06660.1	fb27, putative, expressed	NA	NA	NA
	JreChr04G12006	4	3957653	4927244	4399192	4401944	1	0	0	1	PF10250(GDP-fucose protein O-fucosyltransferase)	LOC_Os06g17390.1	AT5G15740.1	auxin-independent growth promoter protein, putative, expressed	NA	NA	NA
	JreChr04G12007	4	3957653	4927244	4425353	4426726	1	0	0	1	NA	LOC_Os11g41140.1	AT5G38895.3	zinc finger, C3HC4 type domain containing protein, expressed	NA	NA	NA
	JreChr04G12008	4	3957653	4927244	4425353	4427809	1	0	0	1	PF13639(Ring finger domain)	LOC_Os11g41140.1	AT5G38895.3	zinc finger, C3HC4 type domain containing protein, expressed	NA	NA	NA
	JreChr04G12009	4	3957653	4927244	4430996	4439467	1	0	0	1	PF00319(SRF-type transcription factor (DNA-binding and dimerisation domain))|PF01486(K-box region)	LOC_Os07g41370.1	AT5G60910.1	OsMADS18 - MADS-box family gene with MIKCc type-box, expressed	nst1-1/ful|The ectopic formation of secondary walls normally seen in the ful mutant is suppressed in the double mutant.	FUL, AGL8|FRUITFULL, AGAMOUS-LIKE 8	OsMADS18|Flowering time.
	JreChr04G12010	4	3957653	4927244	4446575	4447837	1	0	0	1	NA	NA	NA	NA	NA	NA	NA
	JreChr04G12011	4	3957653	4927244	4448649	4448858	1	0	0	1	PF07732(Multicopper oxidase)	LOC_Os01g62480.1	AT2G29130.1	laccase precursor protein, putative, expressed	SALK_025690C|reduced root elongation under PEG-induced dehydration	NA	NA
	JreChr04G12012	4	3957653	4927244	4461173	4462910	1	0	0	1	PF00025(ADP-ribosylation factor family)	LOC_Os02g49980.1	AT5G37680.1	ADP-ribosylation factor, putative, expressed	NA	NA	NA
	JreChr04G12013	4	3957653	4927244	4464383	4465100	1	0	0	1	PF00011(Hsp20/alpha crystallin family)	LOC_Os06g14240.1	AT5G37670.1	hsp20/alpha crystallin family protein, putative, expressed	NA	NA	NA
	JreChr04G12015	4	3957653	4927244	4487408	4487733	1	0	0	1	NA	NA	NA	NA	NA	NA	NA
	JreChr04G12016	4	3957653	4927244	4499227	4502538	1	0	0	1	PF00120(Glutamine synthetase, catalytic domain)|PF03951(Glutamine synthetase, beta-Grasp domain)	LOC_Os02g50240.1	AT5G37600.1	glutamine synthetase, catalytic domain containing protein, expressed	NA	NA	Osgs1;1|Dwarfism. Growth retardation.
	JreChr04G12017	4	3957653	4927244	4503033	4504792	1	0	0	1	PF00384(Molybdopterin oxidoreductase)	LOC_Os03g50540.1	AT5G37510.2	2Fe-2S iron-sulfur cluster binding domain containing protein, expressed	NA	NA	NA
	JreChr04G12018	4	3957653	4927244	4506179	4508877	1	0	0	1	NA	LOC_Os03g50780.1	AT1G66170.1	PHD-finger domain containing protein, putative, expressed	mmd1|Male sterile.	NA	NA
	JreChr04G12019	4	3957653	4927244	4509842	4510526	1	0	0	1	PF03141(Putative S-adenosyl-L-methionine-dependent methyltransferase)	LOC_Os04g36710.1	AT3G05390.1	methyltransferase domain containing protein, expressed	NA	NA	NA
	JreChr04G12020	4	3957653	4927244	4511962	4513299	1	0	0	1	PF04564(U-box domain)	LOC_Os03g13740.1	AT5G37490.1	U-box protein CMPG1, putative, expressed	NA	NA	NA
	JreChr04G12021	4	3957653	4927244	4555462	4558558	1	0	0	1	NA	LOC_Os08g32980.1	AT5G16550.1	expressed protein	NA	NA	NA
	JreChr04G12022	4	3957653	4927244	4562771	4563162	1	0	0	1	NA	NA	NA	NA	NA	NA	NA
	JreChr04G12023	4	3957653	4927244	4563212	4570479	1	0	0	1	PF04442(Cytochrome c oxidase assembly protein CtaG/Cox11)	LOC_Os03g50940.1	AT1G02410.1	cytochrome c oxidase assembly protein COX11, mitochondrial precursor, putative, expressed	NA	NA	NA
	JreChr04G12024	4	3957653	4927244	4572746	4574870	1	0	0	1	PF06886(Targeting protein for Xklp2 (TPX2))	LOC_Os09g13650.1	AT5G37478.1	microtubule-associated protein, putative, expressed	NA	NA	NA
	JreChr04G12025	4	3957653	4927244	4583390	4602890	1	0	0	1	PF03109(ABC1 family)|PF03371(PRP38 family)	LOC_Os11g34750.1	AT1G65950.1	ABC1 family domain containing protein, putative, expressed	NA	NA	NA
	JreChr04G12027	4	3957653	4927244	4604211	4608279	1	0	0	1	PF00180(Isocitrate/isopropylmalate dehydrogenase)	LOC_Os05g49760.1	AT1G65930.1	dehydrogenase, putative, expressed	NA	NA	NA
	JreChr04G12029	4	3957653	4927244	4628804	4631726	1	0	0	1	PF00249(Myb-like DNA-binding domain)	LOC_Os06g51260.1	AT5G17300.1	MYB family transcription factor, putative, expressed	NA	NA	NA
	JreChr04G12030	4	3957653	4927244	4633828	4643809	1	0	0	1	PF00076(RNA recognition motif. (a.k.a. RRM, RBD, or RNP domain))|PF01585(G-patch domain)	LOC_Os02g07070.1	AT3G54230.2	RNA recognition motif family protein, expressed	NA	NA	NA
	JreChr04G12031	4	3957653	4927244	4655150	4656340	1	0	0	1	PF00043(Glutathione S-transferase, C-terminal domain)|PF02798(Glutathione S-transferase, N-terminal domain)	LOC_Os03g04260.1	AT3G03190.1	glutathione S-transferase, putative, expressed	NA	NA	NA
	JreChr04G12032	4	3957653	4927244	4661290	4664453	1	0	0	1	NA	NA	NA	NA	NA	NA	NA
	JreChr04G12034	4	3957653	4927244	4669489	4669886	1	0	0	1	NA	NA	NA	NA	NA	NA	NA
	JreChr04G12035	4	3957653	4927244	4677213	4683150	1	0	0	1	PF00856(SET domain)|PF09273(Rubisco LSMT substrate-binding)	LOC_Os07g28840.1	AT5G17240.1	SET domain containing protein, expressed	NA	NA	NA
	JreChr04G12036	4	3957653	4927244	4688236	4692165	1	0	0	1	PF00534(Glycosyl transferases group 1)|PF00862(Sucrose synthase)	LOC_Os04g24430.1	AT1G73370.1	sucrose synthase, putative, expressed	sus6 (WISC)|The amounts of glucose, fructose, sucrose, cellulose (roots) and starch in the mutant were not statistically significantly different from those of the equivalent wild-type lines grown under the same conditions at the same time.	NA	NA
	JreChr04G12038	4	3957653	4927244	4696118	4701686	1	0	0	1	PF03381(LEM3 (ligand-effect modulator 3) family / CDC50 family)	LOC_Os03g02830.1	AT3G12740.1	cell cycle control protein, putative, expressed	NA	NA	NA
	JreChr04G12039	4	3957653	4927244	4702324	4706905	1	0	0	1	PF02365(No apical meristem (NAM) protein)	LOC_Os03g02800.1	AT1G65910.1	no apical meristem protein, putative, expressed	NA	NA	rim1|Rice dwarf virus resistance.
	JreChr04G12040	4	3957653	4927244	4710064	4710873	1	0	0	1	PF00043(Glutathione S-transferase, C-terminal domain)|PF02798(Glutathione S-transferase, N-terminal domain)	LOC_Os09g20220.1	AT1G78370.1	glutathione S-transferase, putative, expressed	NA	NA	NA
	JreChr04G12041	4	3957653	4927244	4732251	4735965	1	0	0	1	NA	NA	NA	NA	NA	NA	NA
	JreChr04G12042	4	3957653	4927244	4739059	4739784	1	0	0	1	NA	NA	NA	NA	NA	NA	NA
	JreChr04G12043	4	3957653	4927244	4745174	4750211	1	0	0	1	PF00071(Ras family)	LOC_Os03g46390.1	AT5G45130.1	ras-related protein, putative, expressed	NA	NA	NA
	JreChr04G12044	4	3957653	4927244	4760016	4764454	1	0	0	1	PF13086(AAA domain)|PF13087(AAA domain)	LOC_Os04g49340.1	AT1G65810.1	tRNA-splicing endonuclease positive effector-related, putative, expressed	NA	NA	NA
	JreChr04G12045	4	3957653	4927244	4760016	4768015	1	0	0	1	PF13086(AAA domain)|PF13087(AAA domain)	LOC_Os04g49340.1	AT1G65810.1	tRNA-splicing endonuclease positive effector-related, putative, expressed	NA	NA	NA
	JreChr04G12047	4	3957653	4927244	4782779	4783165	1	0	0	1	NA	NA	NA	NA	NA	NA	NA
	JreChr04G12048	4	3957653	4927244	4786069	4787993	1	0	0	1	PF00393(6-phosphogluconate dehydrogenase, C-terminal domain)|PF03446(NAD binding domain of 6-phosphogluconate dehydrogenase)	LOC_Os06g02144.1	AT3G02360.2	6-phosphogluconate dehydrogenase, decarboxylating, putative, expressed	NA	NA	NA
	JreChr04G12049	4	3957653	4927244	4790030	4790620	1	0	0	1	PF00170(bZIP transcription factor)	LOC_Os02g49560.1	AT3G30530.1	bZIP transcription factor domain containing protein, expressed	NA	NA	NA
	JreChr04G12050	4	3957653	4927244	4804811	4805884	1	0	0	1	PF13639(Ring finger domain)	LOC_Os11g02670.1	AT5G15820.1	zinc finger, C3HC4 type domain containing protein, expressed	NA	NA	NA
	JreChr04G12051	4	3957653	4927244	4807323	4808164	1	0	0	1	NA	LOC_Os05g15140.1	AT5G11390.1	expressed protein	CS39985|No visible phenotype.	NA	NA
	JreChr04G12052	4	3957653	4927244	4808982	4809560	1	0	0	1	NA	LOC_Os05g15140.1	AT5G11390.1	expressed protein	CS39985|No visible phenotype.	NA	NA
	JreChr04G12053	4	3957653	4927244	4818071	4819944	1	0	0	1	PF01535(PPR repeat)|PF13041(PPR repeat family)	LOC_Os03g11310.1	AT3G29290.1	PPR repeat domain containing protein, putative, expressed	NA	NA	NA
	JreChr04G12054	4	3957653	4927244	4822354	4834094	1	0	0	1	PF00940(DNA-dependent RNA polymerase)|PF14700(DNA-directed RNA polymerase N-terminal)	LOC_Os09g07120.1	AT5G15700.2	DNA-directed RNA polymerase 1B, mitochondrial precursor, putative, expressed	NA	NA	NA
	JreChr04G12056	4	3957653	4927244	4838168	4839057	1	0	0	1	NA	NA	NA	NA	NA	NA	NA
	JreChr04G12057	4	3957653	4927244	4845877	4847566	1	0	0	1	NA	NA	NA	NA	NA	NA	NA
	JreChr04G12058	4	3957653	4927244	4848590	4850660	1	0	0	1	PF00657(GDSL-like Lipase/Acylhydrolase)	LOC_Os08g02094.1	AT5G15720.1	GDSL-like lipase/acylhydrolase, putative, expressed	NA	NA	NA
	JreChr04G12059	4	3957653	4927244	4865359	4870704	1	0	0	1	PF10250(GDP-fucose protein O-fucosyltransferase)	LOC_Os05g04190.1	AT3G30300.1	growth regulator related protein, putative, expressed	NA	NA	NA
	JreChr04G12060	4	3957653	4927244	4871678	4875464	1	0	0	1	PF00010(Helix-loop-helix DNA-binding domain)	LOC_Os08g38210.1	AT1G69010.1	transcription factor BIM2, putative, expressed	NA	NA	NA
	JreChr04G12061	4	3957653	4927244	4877048	4877467	1	0	0	1	PF01956(Integral membrane protein DUF106)	LOC_Os03g51160.2	AT5G06660.1	fb27, putative, expressed	NA	NA	NA
*	JreChr04G12062	4	3957653	4927244	4878515	4881267	1	0	0	1	PF10250(GDP-fucose protein O-fucosyltransferase)	LOC_Os06g17390.1	AT5G15740.1	auxin-independent growth promoter protein, putative, expressed	NA	NA	NA
*	JreChr04G12063	4	3957653	4927244	4887013	4888164	1	0	0	1	PF01190(Pollen proteins Ole e I like)	LOC_Os09g32988.1	AT5G15780.1	POEI17 - Pollen Ole e I allergen and extensin family protein precursor, expressed	NA	NA	NA
*	JreChr04G12064	4	3957653	4927244	4887013	4902459	1	0	0	1	PF01190(Pollen proteins Ole e I like)|PF14817(HAUS augmin-like complex subunit 5)	LOC_Os09g21780.1	AT5G38880.1	expressed protein	NA	NA	NA
*	JreChr04G12065	4	3957653	4927244	4889720	4902459	1	0	0	1	PF14817(HAUS augmin-like complex subunit 5)	LOC_Os09g21780.1	AT5G38880.1	expressed protein	NA	NA	NA
*	JreChr04G12202	4	5926802	5996782	5933389	5942501	1	0	0	1	PF01302(CAP-Gly domain)	LOC_Os05g01500.1	AT1G71440.1	tubulin-specific chaperone E, putative, expressed	pfi|Embryo defective, enlarged embryo cells and endosperm nuclei	NA	NA
*	JreChr04G12203	4	5926802	5996782	5946424	5947827	1	0	0	1	PF05003(Protein of unknown function (DUF668))|PF11961(Domain of unknown function (DUF3475))	LOC_Os03g64130.1	AT5G51670.1	avr9/Cf-9 rapidly elicited protein, putative, expressed	NA	NA	NA
*	JreChr04G12204	4	5926802	5996782	5954014	5980255	1	0	0	1	PF03178(CPSF A subunit region)|PF10433(Mono-functional DNA-alkylating methyl methanesulfonate N-term)	LOC_Os04g18010.1	AT5G51660.1	cleavage and polyadenylation specificity factor subunit 1, putative, expressed	NA	NA	NA
*	JreChr04G12206	4	5926802	5996782	5986770	5989297	1	0	0	1	PF02861(Clp amino terminal domain, pathogenicity island component)	LOC_Os03g14280.1	AT4G25370.1	ATP-dependent Clp protease ATP-binding subunit, putative, expressed	NA	NA	NA
*	JreChr04G12207	4	5926802	5996782	5994314	5996415	1	0	0	1	NA	LOC_Os10g28410.1	AT4G20350.2	GA19388-PA, putative, expressed	NA	NA	NA
*	JreChr04G12320	4	6936366	7016341	6939031	6947468	1	0	0	1	PF01529(DHHC palmitoyltransferase)	LOC_Os09g38970.1	AT4G15080.1	zinc finger family protein, putative, expressed	NA	NA	NA
	JreChr04G12321	4	6936366	7016341	6950461	6959513	1	0	0	1	PF00202(Aminotransferase class-III)	LOC_Os04g52450.1	AT3G22200.2	aminotransferase, putative, expressed	her1-1|The her1-1 mutant shows a specific resistance to E-2-hexenal-mediated root growth inhibition. her1-1 mutants have reduced apical dominance, but this phenotype is not observed in allelic pop2-1 (Ler) or pop2-3 (Ws) mutants indicating that this may be an ecotype-specific phenotype. her1-1 mutants produce fewer seeds and have higher levels of GABA than wild type plants. They are slightly more…	NA	NA
	JreChr04G12322	4	6936366	7016341	6956542	6957599	1	0	0	1	PF00202(Aminotransferase class-III)	LOC_Os02g02210.1	AT3G22200.2	aminotransferase, putative, expressed	her1-1|The her1-1 mutant shows a specific resistance to E-2-hexenal-mediated root growth inhibition. her1-1 mutants have reduced apical dominance, but this phenotype is not observed in allelic pop2-1 (Ler) or pop2-3 (Ws) mutants indicating that this may be an ecotype-specific phenotype. her1-1 mutants produce fewer seeds and have higher levels of GABA than wild type plants. They are slightly more…	NA	NA
	JreChr04G12323	4	6936366	7016341	6966103	6968000	1	0	0	1	PF07645(Calcium-binding EGF domain)|PF13947(Wall-associated receptor kinase galacturonan-binding)	LOC_Os12g42040.1	AT1G16260.1	OsWAK55 - OsWAK receptor-like protein kinase, expressed	NA	NA	NA
	JreChr04G12325	4	6936366	7016341	6992087	6993966	1	0	0	1	PF07645(Calcium-binding EGF domain)|PF08488(Wall-associated kinase)|PF13947(Wall-associated receptor kinase galacturonan-binding)	LOC_Os02g02120.1	AT1G16260.1	OsWAK55 - OsWAK receptor-like protein kinase, expressed	NA	NA	NA
*	JreChr04G12593	4	9670000	9810001	9690090	9691583	0	1	0	1	NA	NA	NA	NA	NA	NA	NA
*	JreChr04G12594	4	9670000	9810001	9697137	9697475	0	1	0	1	NA	NA	NA	NA	NA	NA	NA
*	JreChr04G12595	4	9670000	9810001	9705818	9707640	0	1	0	1	NA	NA	NA	NA	NA	NA	NA
*	JreChr04G12598	4	9670000	9810001	9731231	9731536	0	1	0	1	NA	NA	NA	NA	NA	NA	NA
*	JreChr04G12599	4	9670000	9810001	9746193	9746750	0	1	0	1	NA	NA	NA	NA	NA	NA	NA
*	JreChr04G10501	4	16342300	16742136	16373956	16374180	1	0	0	1	NA	NA	NA	NA	NA	NA	NA
*	JreChr04G10502	4	16342300	16742136	16398631	16400867	1	0	0	1	PF00096(Zinc finger, C2H2 type)	LOC_Os01g14010.1	AT1G03840.1	ZOS1-05 - C2H2 zinc finger protein, expressed	NA	NA	NA
*	JreChr04G10504	4	16342300	16742136	16407133	16407489	1	0	0	1	NA	NA	NA	NA	NA	NA	NA
*	JreChr04G10505	4	16342300	16742136	16435032	16436308	1	0	0	1	NA	NA	NA	NA	NA	NA	NA
*	JreChr04G10506	4	16342300	16742136	16441429	16442556	1	0	0	1	NA	LOC_Os09g27570.1	AT3G07870.1	OsFBX331 - F-box domain containing protein, expressed	NA	NA	NA
*	JreChr04G10507	4	16342300	16742136	16443985	16444578	1	0	0	1	NA	NA	NA	NA	NA	NA	NA
*	JreChr04G10509	4	16342300	16742136	16461666	16462790	1	0	0	1	NA	LOC_Os09g27570.1	AT3G07870.1	OsFBX331 - F-box domain containing protein, expressed	NA	NA	NA
*	JreChr04G10510	4	16342300	16742136	16478438	16478638	1	0	0	1	NA	NA	NA	NA	NA	NA	NA
*	JreChr04G10511	4	16342300	16742136	16488159	16489767	1	0	0	1	PF13456(Reverse transcriptase-like)	LOC_Os03g48904.1	NA	NA	NA	NA	NA
*	JreChr04G10513	4	16342300	16742136	16489998	16491710	1	0	0	1	NA	LOC_Os09g27570.1	AT1G12870.1	OsFBX290 - F-box domain containing protein, expressed	NA	NA	NA
*	JreChr04G10514	4	16342300	16742136	16491743	16492570	1	0	0	1	PF14223(gag-polypeptide of LTR copia-type)	LOC_Os09g25200.1	NA	NA	NA	NA	NA
*	JreChr04G10515	4	16342300	16742136	16496292	16496615	1	0	0	1	NA	NA	NA	NA	NA	NA	NA
*	JreChr04G10516	4	16342300	16742136	16504999	16505325	1	0	0	1	NA	NA	NA	NA	NA	NA	NA
*	JreChr04G10518	4	16342300	16742136	16566223	16566949	1	0	0	1	NA	NA	NA	NA	NA	NA	NA
*	JreChr04G10519	4	16342300	16742136	16603538	16605437	1	0	0	1	PF02365(No apical meristem (NAM) protein)	LOC_Os01g48130.2	AT4G28500.1	no apical meristem protein, putative, expressed	NA	NA	NA
*	JreChr04G10520	4	16342300	16742136	16677747	16679022	1	0	0	1	NA	NA	NA	NA	NA	NA	NA
*	JreChr04G10521	4	16342300	16742136	16699653	16701565	1	0	0	1	NA	LOC_Os09g27570.1	AT5G07610.1	OsFBO12 - F-box and other domain containing protein, expressed	NA	NA	NA
*	JreChr04G10522	4	16342300	16742136	16701698	16702615	1	0	0	1	NA	NA	NA	NA	NA	NA	NA
*	JreChr04G10523	4	16342300	16742136	16707358	16708829	1	0	0	1	NA	NA	NA	NA	NA	NA	NA
*	JreChr04G10525	4	16342300	16742136	16716470	16717594	1	0	0	1	NA	LOC_Os09g27570.1	AT3G07870.1	OsFBX331 - F-box domain containing protein, expressed	NA	NA	NA
*	JreChr04G10549	4	17110000	17220001	17134746	17140435	0	1	0	1	PF03094(Mlo family)	LOC_Os06g29110.1	AT2G39200.1	MLO domain containing protein, putative, expressed	CS9715|broad-spectrum powdery mildew resistance	NA	NA
*	JreChr04G10550	4	17110000	17220001	17144531	17144824	0	1	0	1	NA	NA	NA	NA	NA	NA	NA
	JreChr04G10569	4	17481807	17671735	17523715	17523975	1	0	0	1	NA	NA	NA	NA	NA	NA	NA
	JreChr04G10570	4	17481807	17671735	17547259	17548324	1	0	0	1	PF15612(WSTF, HB1, Itc1p, MBD9 motif 1)	LOC_Os03g58820.1	AT1G18950.1	aminoacyl-tRNA synthetase, putative, expressed	NA	NA	NA
	JreChr04G10572	4	17481807	17671735	17571428	17573052	1	0	0	1	PF00071(Ras family)	LOC_Os02g20850.1	AT4G35020.1	ras-related protein, putative, expressed	NA	NA	NA
	JreChr04G10573	4	17481807	17671735	17585327	17585971	1	0	0	1	PF03195(Lateral organ boundaries (LOB) domain)	LOC_Os03g41600.1	AT1G06280.1	DUF260 domain containing protein, putative, expressed	NA	NA	NA
	JreChr04G10574	4	17481807	17671735	17590244	17590660	1	0	0	1	NA	NA	NA	NA	NA	NA	NA
	JreChr04G10575	4	17481807	17671735	17611777	17612070	1	0	0	1	NA	NA	NA	NA	NA	NA	NA
*	JreChr04G10576	4	17481807	17671735	17642670	17642960	1	0	0	1	PF01106(NifU-like domain)	LOC_Os11g07916.1	AT5G49940.1	nifU, putative, expressed	NA	NA	NA
*	JreChr04G10652	4	18810000	18940001	18836245	18837246	0	0	1	1	PF13456(Reverse transcriptase-like)	LOC_Os09g38170.1	NA	NA	NA	NA	NA
*	JreChr04G10654	4	18810000	18940001	18899723	18900226	0	0	1	1	PF04852(Protein of unknown function (DUF640))	LOC_Os01g61310.1	AT2G42610.1	DUF640 domain containing protein, putative, expressed	NA	NA	NA
*	JreChr04G10655	4	18810000	18940001	18930008	18930619	0	0	1	1	NA	NA	NA	NA	NA	NA	NA
*	JreChr04G10825	4	22699551	22789522	22749281	22749472	1	0	0	1	NA	NA	NA	NA	NA	NA	NA
*	JreChr04G10829	4	22839491	22879483	22841486	22842167	1	0	0	1	NA	NA	AT3G15920.1	phox domain-containing protein, putative, expressed	NA	NA	NA
	JreChr04G11117	4	27420000	27600001	27455358	27455732	0	1	0	1	NA	NA	NA	NA	NA	NA	NA
*	JreChr04G11121	4	27420000	27600001	27555720	27556103	0	1	0	1	NA	LOC_Os04g15760.1	ATMG00820.1	expressed protein	NA	NA	NA
*	JreChr04G11122	4	27420000	27600001	27571806	27573354	0	1	0	1	NA	NA	NA	NA	NA	NA	NA
*	JreChr04G11123	4	27420000	27600001	27580592	27581053	0	1	0	1	NA	NA	NA	NA	NA	NA	NA
*	JreChr04G11124	4	27420000	27600001	27588823	27589317	0	1	0	1	NA	NA	NA	NA	NA	NA	NA
	JreChr04G11161	4	28447067	28636994	28453839	28454230	1	0	0	1	NA	NA	NA	NA	NA	NA	NA
*	JreChr04G11162	4	28447067	28636994	28483297	28483581	1	0	0	1	NA	NA	NA	NA	NA	NA	NA
*	JreChr04G11163	4	28447067	28636994	28495453	28495768	1	0	0	1	NA	NA	NA	NA	NA	NA	NA
*	JreChr04G11164	4	28447067	28636994	28503321	28503937	1	0	0	1	NA	NA	NA	NA	NA	NA	NA
*	JreChr04G11165	4	28447067	28636994	28513264	28513998	1	0	0	1	PF03140(Plant protein of unknown function)	LOC_Os09g36870.1	AT2G44930.1	plant protein of unknown function domain containing protein, expressed	NA	NA	NA
*	JreChr04G11166	4	28447067	28636994	28566725	28567359	1	0	0	1	NA	NA	NA	NA	NA	NA	NA
*	JreChr04G11167	4	28447067	28636994	28596149	28596574	1	0	0	1	NA	NA	NA	NA	NA	NA	NA
*	JreChr04G11168	4	28447067	28636994	28606801	28607307	1	0	0	1	NA	NA	NA	NA	NA	NA	NA
	JreChr04G11439	4	32345382	32415361	32388390	32388807	1	0	0	1	PF14432(DYW family of nucleic acid deaminases)	LOC_Os09g29825.1	AT1G08070.1	pentatricopeptide, putative, expressed	NA	NA	NA
*	JreChr04G11598	4	34094625	34434488	34241196	34246740	1	0	0	1	PF00560(Leucine Rich Repeat)|PF13516(Leucine Rich repeat)|PF13855(Leucine rich repeat)	LOC_Os04g55420.1	AT1G74170.1	leucine-rich repeat family protein, putative, expressed	CS65448|No visible phenotype.	NA	NA
	JreChr04G11599	4	34094625	34434488	34270259	34270492	1	0	0	1	NA	LOC_Os04g55150.2	AT2G12550.1	UBA/TS-N domain containing protein, expressed	NA	NA	NA
	JreChr04G11600	4	34094625	34434488	34271878	34272312	1	0	0	1	NA	LOC_Os04g55440.1	AT2G25470.1	leucine-rich repeat family protein, putative, expressed	CS65455|No visible phenotype.	NA	NA
	JreChr04G11601	4	34094625	34434488	34272345	34272959	1	0	0	1	PF00560(Leucine Rich Repeat)|PF13855(Leucine rich repeat)	LOC_Os01g41770.1	AT1G74170.1	leucine-rich repeat family protein, putative, expressed	CS65448|No visible phenotype.	NA	NA
*	JreChr04G11908	4	37363212	37393209	37371890	37376061	1	0	0	1	PF00293(NUDIX domain)	LOC_Os06g42790.1	AT5G47650.1	hydrolase, NUDIX family, domain containing protein, expressed	NA	NA	NA
*	JreChr04G11909	4	37363212	37393209	37386188	37391236	1	0	0	1	PF00108(Thiolase, N-terminal domain)	LOC_Os09g07830.2	AT5G48230.2	acetyl-CoA acetyltransferase, cytosolic, putative, expressed	CS16017|embryo defective; developmental arrest of mutant embryos	NA	NA
*	JreChr04G11915	4	37450000	37750001	37454697	37479047	0	0	1	1	PF06972(Protein of unknown function (DUF1296))	LOC_Os09g08670.1	AT3G07660.1	protein of unknown function DUF1296 domain containing protein, expressed	NA	NA	NA
*	JreChr04G11917	4	37450000	37750001	37481694	37484854	0	0	1	1	PF07890(Rrp15p)	LOC_Os11g16480.1	AT5G48240.3	transposon protein, putative, unclassified, expressed	NA	NA	NA
*	JreChr04G11918	4	37450000	37750001	37490722	37494616	0	0	1	1	PF06203(CCT motif)	LOC_Os06g19444.1	AT3G07650.1	CCT/B-box zinc finger protein, putative, expressed	col9-t|Flowers consistently ealier than wild-type plants under long day conditions.	COL9|CONSTANS-LIKE 9	NA
*	JreChr04G11920	4	37450000	37750001	37511921	37515511	0	0	1	1	PF00483(Nucleotidyl transferase)	LOC_Os08g25734.1	AT5G48300.1	glucose-1-phosphate adenylyltransferase large subunit, chloroplast precursor, putative, expressed	aps1-SALK_040155|In short days plants have delayed growth and were late flowering.In long day conditions, plants also had delayed growth but flowering time was unaffected. Lacks ADP-Glc PPase activity in leaves and no starch can be found in leaves or roots.	ADG1, APS1|ADP GLUCOSE PYROPHOSPHORYLASE 1 , ADP-GLUCOSE PYROPHOSPHORYLASE SMALL SUBUNIT 1	OsAGPS2b|&quot;seed weight, starch content, AGPase activities from developing endosperms of the seed &quot;
*	JreChr04G11922	4	37450000	37750001	37529888	37535621	0	0	1	1	PF01699(Sodium/calcium exchanger protein)	LOC_Os03g27960.1	AT1G55730.1	sodium/calcium exchanger protein, putative, expressed	NA	NA	NA
*	JreChr04G11923	4	37450000	37750001	37547304	37547771	0	0	1	1	PF00004(ATPase family associated with various cellular activities (AAA))	LOC_Os06g51029.1	AT5G42270.1	OsFtsH1 FtsH protease, homologue of AtFtsH1/5, expressed	ftsh5|variegated.	NA	NA
*	JreChr04G11924	4	37450000	37750001	37565807	37569983	0	0	1	1	NA	NA	NA	NA	NA	NA	NA
*	JreChr04G11925	4	37450000	37750001	37573284	37597601	0	0	1	1	PF00076(RNA recognition motif. (a.k.a. RRM, RBD, or RNP domain))|PF07744(SPOC domain)	LOC_Os09g12730.1	AT4G12640.1	RNA recognition motif containing protein, expressed	NA	NA	NA
*	JreChr04G11926	4	37450000	37750001	37629658	37630748	0	0	1	1	PF00504(Chlorophyll A-B binding protein)	LOC_Os02g10390.1	AT1G61520.1	chlorophyll A-B binding protein, putative, expressed	NA	NA	NA
*	JreChr04G11927	4	37450000	37750001	37645166	37660090	0	0	1	1	PF07970(Endoplasmic reticulum vesicle transporter)|PF13850(Endoplasmic Reticulum-Golgi Intermediate Compartment (ERGIC))	LOC_Os03g57100.1	AT3G22290.1	endoplasmic reticulum-Golgi intermediate compartment protein 3, putative, expressed	NA	NA	NA
*	JreChr05G10301	5	1284349	1364367	1287935	1288615	1	0	0	1	PF04450(Peptidase of plants and bacteria)	LOC_Os10g34920.1	AT2G15220.1	secretory protein, putative, expressed	NA	NA	NA
*	JreChr05G10305	5	1284349	1364367	1294451	1295007	1	0	0	1	PF04450(Peptidase of plants and bacteria)	LOC_Os10g34930.1	AT2G15220.1	secretory protein, putative, expressed	NA	NA	NA
*	JreChr05G10311	5	1284349	1364367	1303504	1308214	1	0	0	1	PF01636(Phosphotransferase enzyme family)	LOC_Os04g57400.1	AT1G49820.1	methylthioribose kinase, putative, expressed	mtk/eto3|etiolated seedlings of both wild type and mtk mutants have very low emission of ethylene. The eto3 mutant on the other hand has much higher emission of ethylene. The mtk/eto3 double mutant has a intermediate level of ethylene emission. Since mtk is involved in methionine recycle, the double mutant phenotype indicated that methionine recycle is required to sustain high rates of ethylene s…	NA	NA
*	JreChr05G10315	5	1284349	1364367	1309370	1309717	1	0	0	1	PF04450(Peptidase of plants and bacteria)	LOC_Os10g34910.1	AT2G15130.1	secretory protein, putative, expressed	NA	NA	NA
*	JreChr05G10316	5	1284349	1364367	1311097	1311807	1	0	0	1	PF04450(Peptidase of plants and bacteria)	LOC_Os10g34930.1	AT2G15220.1	secretory protein, putative, expressed	NA	NA	NA
*	JreChr05G10324	5	1284349	1364367	1319503	1320180	1	0	0	1	PF04450(Peptidase of plants and bacteria)	LOC_Os10g34910.1	AT2G15220.1	secretory protein, putative, expressed	NA	NA	NA
*	JreChr05G10335	5	1284349	1364367	1334011	1334688	1	0	0	1	NA	LOC_Os08g29780.1	AT5G19540.1	expressed protein	NA	NA	NA
*	JreChr05G10341	5	1284349	1364367	1343764	1355057	1	0	0	1	PF00817(impB/mucB/samB family)|PF11799(impB/mucB/samB family C-terminal domain)|PF16589(BRCT domain, a BRCA1 C-terminus domain)	LOC_Os06g47580.2	AT5G44750.2	REV1, putative, expressed	rev1-1rev3-1|Showed high sensitivity to UV-B, gamma-rays, and DNA cross-linkers. Both REV1 and REV3 transcripts were suppressed rev1rev3 double mutants.	NA	NA
*	JreChr05G10342	5	1284349	1364367	1344540	1355057	1	0	0	1	PF00817(impB/mucB/samB family)|PF11799(impB/mucB/samB family C-terminal domain)|PF16589(BRCT domain, a BRCA1 C-terminus domain)	LOC_Os06g47580.2	AT5G44750.2	REV1, putative, expressed	rev1-1rev3-1|Showed high sensitivity to UV-B, gamma-rays, and DNA cross-linkers. Both REV1 and REV3 transcripts were suppressed rev1rev3 double mutants.	NA	NA
*	JreChr05G10354	5	1284349	1364367	1355905	1357476	1	0	0	1	NA	LOC_Os03g25850.1	AT2G15020.1	expressed protein	NA	NA	NA
*	JreChr05G12917	5	8716429	8766438	8717124	8719280	1	0	0	1	PF03083(Sugar efflux transporter for intercellular exchange)	LOC_Os11g31190.1	AT5G13170.1	nodulin MtN3 family protein, putative, expressed	CS68998|Wrinkled seed phenotype caused by severe seed defects including the following: retarded embryo development, reduced seed weight, reduced starch and lipid content, and starch accumulation in the seed coat, but not the embryo.	NA	NA
*	JreChr05G12919	5	8716429	8766438	8759691	8763553	1	0	0	1	PF00069(Protein kinase domain)	LOC_Os01g71000.1	AT5G13160.1	protein kinase domain containing protein, expressed	CS3873|susceptible to Pseudomonas syringae expressing avrPphB avirulence gene; completely blocks resistance mediated by the RPS5 gene; lacks hypersensitive response in HR assay as well as in transient expression assay; exhibits little to no effect on resistance specified by other disease resistance genes, facilitating recognition of the avrPphB protein.	NA	NA
*	JreChr05G10554	5	16088492	16108493	16091361	16094554	1	0	0	1	PF13905(Thioredoxin-like)	LOC_Os03g29240.1	AT1G60420.1	PDI, putative, expressed	CS65850|The mutation causes defective pollen tube growth in the pistil.	NA	NA
*	JreChr05G10556	5	16088492	16108493	16105164	16107441	1	0	0	1	PF03107(C1 domain)|PF13905(Thioredoxin-like)	LOC_Os03g29190.1	AT1G60420.1	PDI, putative, expressed	CS65850|The mutation causes defective pollen tube growth in the pistil.	NA	NA
*	JreChr05G10583	5	16568626	16728666	16619648	16620043	1	0	0	1	NA	NA	NA	NA	NA	NA	NA
	JreChr05G10585	5	16568626	16728666	16700748	16701176	1	0	0	1	NA	NA	NA	NA	NA	NA	NA
	JreChr05G10746	5	20110000	20320001	20279091	20279660	1	0	1	2	NA	NA	NA	NA	NA	NA	NA
	JreChr05G10747	5	20110000	20320001	20310922	20311152	0	0	1	1	NA	NA	NA	NA	NA	NA	NA
	JreChr05G10748	5	20110000	20320001	20315445	20318673	0	0	1	1	PF12171(Zinc-finger double-stranded RNA-binding)	LOC_Os04g47860.2	AT2G02070.1	ZOS9-17 - C2H2 zinc finger protein, expressed	NA	NA	OsIDD10|Ammonium dependent root development.
*	JreChr05G11253	5	27020000	27150001	27020339	27022408	0	0	1	1	NA	LOC_Os04g58850.1	AT2G35980.1	harpin-induced protein 1 domain containing protein, expressed	NA	NA	NA
*	JreChr05G11254	5	27020000	27150001	27029790	27033260	0	0	1	1	PF07058(Microtubule-associated protein 70)	LOC_Os02g50320.2	AT1G24764.1	ATMAP70 protein, putative, expressed	NA	NA	NA
*	JreChr05G11255	5	27020000	27150001	27045298	27072679	0	0	1	1	PF00350(Dynamin family)|PF01031(Dynamin central region)|PF02212(Dynamin GTPase effector domain)	LOC_Os03g50520.1	AT1G14830.1	dynamin family protein, putative, expressed	adl1c|Defective pollen maturation	NA	NA
*	JreChr05G11257	5	27020000	27150001	27104159	27136860	0	0	1	1	PF11916(Vacuolar protein 14 C-terminal Fig4p binding)|PF12755(Vacuolar 14 Fab1-binding region)	LOC_Os03g12300.1	AT2G01690.2	HEAT repeat family protein, putative, expressed	NA	NA	NA
*	JreChr05G11258	5	27020000	27150001	27137864	27141651	0	0	1	1	PF00023(Ankyrin repeat)|PF12796(Ankyrin repeats (3 copies))|PF13962(Domain of unknown function)	LOC_Os02g50270.1	AT2G01680.1	ankyrin repeat-containing protein, putative, expressed	NA	NA	NA
	JreChr05G11577	5	31482799	31582823	31489546	31490508	1	0	0	1	PF00407(Pathogenesis-related protein Bet v I family)	LOC_Os04g39150.1	AT1G70890.1	pathogenesis-related Bet v I family protein, putative, expressed	NA	NA	NA
	JreChr05G11578	5	31482799	31582823	31495894	31496073	1	0	0	1	NA	NA	NA	NA	NA	NA	NA
	JreChr05G11579	5	31482799	31582823	31507768	31511136	1	0	0	1	PF00067(Cytochrome P450)	LOC_Os09g26980.1	AT4G31940.1	cytochrome P450, putative, expressed	NA	NA	NA
	JreChr05G11581	5	31482799	31582823	31517468	31517737	1	0	0	1	NA	NA	NA	NA	NA	NA	NA
	JreChr05G11582	5	31482799	31582823	31523278	31523718	1	0	0	1	NA	NA	NA	NA	NA	NA	NA
	JreChr05G11583	5	31482799	31582823	31532776	31533117	1	0	0	1	NA	NA	NA	NA	NA	NA	NA
	JreChr05G11584	5	31482799	31582823	31536376	31536603	1	0	0	1	NA	NA	NA	NA	NA	NA	NA
*	JreChr05G11585	5	31482799	31582823	31552760	31553607	1	0	0	1	PF00407(Pathogenesis-related protein Bet v I family)	NA	NA	NA	NA	NA	NA
*	JreChr05G11586	5	31482799	31582823	31554353	31555311	1	0	0	1	PF00407(Pathogenesis-related protein Bet v I family)	LOC_Os04g39150.1	AT1G70890.1	pathogenesis-related Bet v I family protein, putative, expressed	NA	NA	NA
*	JreChr05G11587	5	31482799	31582823	31559496	31561983	1	0	0	1	PF14223(gag-polypeptide of LTR copia-type)	LOC_Os09g25200.1	NA	NA	NA	NA	NA
*	JreChr05G11596	5	31772881	31792882	31777011	31777338	1	0	0	1	NA	NA	NA	NA	NA	NA	NA
*	JreChr05G11919	5	35563941	35593945	35571684	35574070	1	0	0	1	NA	NA	NA	NA	NA	NA	NA
*	JreChr06G10288	6	1607707	1877774	1624244	1624553	1	0	0	1	NA	NA	NA	NA	NA	NA	NA
	JreChr06G10297	6	1607707	1877774	1655346	1655822	1	0	0	1	NA	NA	NA	NA	NA	NA	NA
	JreChr06G10305	6	1607707	1877774	1671298	1674952	1	0	0	1	PF00520(Ion transport protein)	LOC_Os02g15580.1	AT5G53130.1	cyclic nucleotide-gated ion channel 1, putative, expressed	NA	NA	NA
	JreChr06G10310	6	1607707	1877774	1691889	1692344	1	0	0	1	NA	NA	NA	NA	NA	NA	NA
	JreChr06G10312	6	1607707	1877774	1696709	1696942	1	0	0	1	NA	NA	NA	NA	NA	NA	NA
	JreChr06G10325	6	1710000	1890001	1720441	1730221	1	1	0	2	PF00520(Ion transport protein)	LOC_Os06g33570.1	AT5G53130.1	cyclic nucleotide-gated ion channel 1, putative, expressed	NA	NA	NA
	JreChr06G10341	6	1710000	1890001	1742526	1743082	1	1	0	2	NA	NA	NA	NA	NA	NA	NA
	JreChr06G10343	6	1710000	1890001	1743370	1744647	1	1	0	2	NA	NA	NA	NA	NA	NA	NA
	JreChr06G10371	6	1710000	1890001	1789364	1789801	1	1	0	2	NA	NA	NA	NA	NA	NA	NA
	JreChr06G10395	6	1710000	1890001	1825985	1826637	1	1	0	2	NA	NA	NA	NA	NA	NA	NA
	JreChr06G10414	6	1710000	1890001	1847911	1848270	1	1	0	2	NA	NA	NA	NA	NA	NA	NA
*	JreChr06G10566	6	2040000	2220001	2043455	2049430	0	1	0	1	NA	LOC_Os01g46710.1	AT5G53440.1	transposon protein, putative, CACTA, En/Spm sub-class, expressed	NA	NA	NA
*	JreChr06G10574	6	2040000	2220001	2050632	2061585	0	1	0	1	PF00628(PHD-finger)|PF00855(PWWP domain)|PF00856(SET domain)|PF13831(PHD-finger)|PF13832(PHD-zinc-finger like domain)	LOC_Os01g11952.1	AT5G53430.1	histone-lysine N-methyltransferase ATX5, putative, expressed	NA	NA	NA
*	JreChr06G10591	6	2040000	2220001	2064806	2065054	0	1	0	1	NA	NA	NA	NA	NA	NA	NA
*	JreChr06G10597	6	2040000	2220001	2070447	2074100	0	1	0	1	PF06203(CCT motif)	LOC_Os05g51690.1	AT5G53420.1	CCT motif family protein, expressed	NA	NA	NA
*	JreChr06G10618	6	2040000	2220001	2088381	2091529	0	1	0	1	PF04969(CS domain)	LOC_Os06g12530.1	AT5G53400.1	CS domain containing protein, putative, expressed	CS65907|Segregates 25% embryo lethal homozygous bob1 mutants. Embryo arrest occurs at the globular stage of embryogenesis.	NA	NA
*	JreChr06G10620	6	2040000	2220001	2092927	2133230	0	1	0	1	PF03007(Wax ester synthase-like Acyl-CoA acyltransferase domain)|PF06974(Protein of unknown function (DUF1298))	LOC_Os05g48260.1	AT5G53390.1	wax synthase, putative, expressed	NA	NA	NA
*	JreChr06G10675	6	2040000	2220001	2134195	2134836	0	1	0	1	PF00561(alpha/beta hydrolase fold)	LOC_Os03g27110.1	AT4G39955.1	hydrolase protein, putative, expressed	NA	NA	NA
*	JreChr06G10700	6	2040000	2220001	2159406	2163126	1	1	0	2	PF03007(Wax ester synthase-like Acyl-CoA acyltransferase domain)|PF06974(Protein of unknown function (DUF1298))	LOC_Os05g48260.1	AT5G53390.1	wax synthase, putative, expressed	NA	NA	NA
*	JreChr06G10712	6	2040000	2220001	2168507	2174810	1	1	0	2	PF03007(Wax ester synthase-like Acyl-CoA acyltransferase domain)|PF06974(Protein of unknown function (DUF1298))	LOC_Os05g48260.1	AT5G53390.1	wax synthase, putative, expressed	NA	NA	NA
*	JreChr06G10718	6	2040000	2220001	2176155	2176813	1	1	0	2	NA	LOC_Os03g27110.1	AT5G09430.1	hydrolase protein, putative, expressed	NA	NA	NA
*	JreChr06G10719	6	2040000	2220001	2176971	2177268	1	1	0	2	NA	NA	NA	NA	NA	NA	NA
*	JreChr06G10736	6	2040000	2220001	2192598	2197831	0	1	0	1	PF03007(Wax ester synthase-like Acyl-CoA acyltransferase domain)|PF06974(Protein of unknown function (DUF1298))	LOC_Os05g48260.1	AT3G49200.1	wax synthase, putative, expressed	NA	NA	NA
*	JreChr06G12044	6	6560000	6700001	6569058	6572947	0	1	0	1	PF00566(Rab-GTPase-TBC domain)	LOC_Os09g35960.1	AT3G49350.1	TBC domain containing protein, expressed	NA	NA	NA
*	JreChr06G12045	6	6560000	6700001	6582257	6583418	0	1	0	1	NA	NA	NA	NA	NA	NA	NA
*	JreChr06G12046	6	6560000	6700001	6597147	6598904	0	1	0	1	PF00173(Cytochrome b5-like Heme/Steroid binding domain)	LOC_Os10g37420.1	AT5G53560.1	cytochrome b5-like Heme/Steroid binding domain containing protein, expressed	NA	NA	NA
*	JreChr06G12047	6	6560000	6700001	6608979	6609959	0	1	0	1	NA	NA	NA	NA	NA	NA	NA
*	JreChr06G12048	6	6560000	6700001	6613153	6616065	0	1	0	1	PF03169(OPT oligopeptide transporter protein)	LOC_Os04g45860.1	AT5G53550.1	transposon protein, putative, unclassified, expressed	NA	NA	NA
*	JreChr06G12049	6	6560000	6700001	6618400	6619046	0	1	0	1	NA	NA	NA	NA	NA	NA	NA
*	JreChr06G12050	6	6560000	6700001	6633769	6638891	0	1	0	1	PF00004(ATPase family associated with various cellular activities (AAA))	LOC_Os06g50050.1	AT4G27680.1	AAA-type ATPase family protein, putative, expressed	NA	NA	NA
*	JreChr06G12051	6	6560000	6700001	6640208	6640685	0	1	0	1	NA	NA	NA	NA	NA	NA	NA
*	JreChr06G12052	6	6560000	6700001	6657846	6659093	0	1	0	1	PF00004(ATPase family associated with various cellular activities (AAA))	LOC_Os03g02330.1	AT2G46620.1	AAA-type ATPase family protein, putative, expressed	NA	NA	NA
*	JreChr06G12054	6	6560000	6700001	6677152	6677740	0	1	0	1	NA	NA	NA	NA	NA	NA	NA
	JreChr06G12146	6	7800000	7990001	7861101	7861807	0	1	0	1	PF00538(linker histone H1 and H5 family)	LOC_Os08g33190.1	AT1G14900.1	linker histone H1 and H5 family protein, expressed	NA	NA	NA
	JreChr06G12147	6	7800000	7990001	7878249	7879396	0	1	0	1	NA	NA	NA	NA	NA	NA	NA
	JreChr06G12148	6	7800000	7990001	7882745	7900919	0	1	0	1	PF00408(Phosphoglucomutase/phosphomannomutase, C-terminal domain)|PF02878(Phosphoglucomutase/phosphomannomutase, alpha/beta/alpha domain I)|PF02879(Phosphoglucomutase/phosphomannomutase, alpha/beta/alpha domain II)|PF02880(Phosphoglucomutase/phosphomannomutase, alpha/beta/alpha domain III)	LOC_Os03g50480.1	AT1G70730.3	phosphoglucomutase, putative, expressed	NA	NA	NA
*	JreChr06G12150	6	7800000	7990001	7957871	7958497	0	1	0	1	PF04043(Plant invertase/pectin methylesterase inhibitor)	LOC_Os06g49760.1	AT1G14890.1	invertase/pectin methylesterase inhibitor family protein, putative, expressed	NA	NA	NA
*	JreChr06G12152	6	7800000	7990001	7969787	7971320	0	1	0	1	NA	ChrUn.fgenesh.mRNA.49	AT5G28950.1	transposon protein, putative, CACTA, En/Spm sub-class, expressed	NA	NA	NA
*	JreChr06G12153	6	7800000	7990001	7972829	7973837	0	1	0	1	PF12776(Myb/SANT-like DNA-binding domain)	LOC_Os04g16940.1	AT1G30140.1	expressed protein	NA	NA	NA
*	JreChr06G12154	6	7800000	7990001	7975539	7977150	0	1	0	1	NA	NA	NA	NA	NA	NA	NA
*	JreChr06G12155	6	7800000	7990001	7981467	7982060	0	1	0	1	NA	NA	NA	NA	NA	NA	NA
*	JreChr06G12156	6	7800000	7990001	7988725	7989108	0	1	0	1	NA	NA	NA	NA	NA	NA	NA
*	JreChr06G12216	6	9099680	9599808	9114374	9115101	1	0	0	1	NA	NA	NA	NA	NA	NA	NA
*	JreChr06G12217	6	9099680	9599808	9134333	9135392	1	0	0	1	NA	NA	NA	NA	NA	NA	NA
*	JreChr06G12218	6	9099680	9599808	9158535	9162059	1	0	0	1	PF05183(RNA dependent RNA polymerase)	LOC_Os02g50330.1	AT1G14790.1	RNA-dependent RNA polymerase, putative, expressed	CS66485|similar to rdr6-15; homozygous individuals have elongated, downwardly curled rosette leaves; early rosette leaves have higher length/width ratios than those of Col-0.	NA	OsRDR1|abiotic stress response
*	JreChr06G12219	6	9099680	9599808	9175208	9175771	1	0	0	1	NA	NA	NA	NA	NA	NA	NA
*	JreChr06G12220	6	9099680	9599808	9202178	9202480	1	0	0	1	NA	NA	NA	NA	NA	NA	NA
*	JreChr06G12221	6	9099680	9599808	9230199	9230777	1	0	0	1	NA	NA	NA	NA	NA	NA	NA
*	JreChr06G12222	6	9099680	9599808	9238286	9241741	1	0	0	1	PF05183(RNA dependent RNA polymerase)	LOC_Os02g50330.1	AT1G14790.1	RNA-dependent RNA polymerase, putative, expressed	CS66485|similar to rdr6-15; homozygous individuals have elongated, downwardly curled rosette leaves; early rosette leaves have higher length/width ratios than those of Col-0.	NA	OsRDR1|abiotic stress response
*	JreChr06G12223	6	9099680	9599808	9260403	9261022	1	0	0	1	NA	NA	NA	NA	NA	NA	NA
*	JreChr06G12224	6	9099680	9599808	9268708	9269435	1	0	0	1	NA	NA	NA	NA	NA	NA	NA
*	JreChr06G12226	6	9099680	9599808	9277894	9282354	1	0	0	1	PF05183(RNA dependent RNA polymerase)	LOC_Os02g50330.1	AT1G14790.1	RNA-dependent RNA polymerase, putative, expressed	CS66485|similar to rdr6-15; homozygous individuals have elongated, downwardly curled rosette leaves; early rosette leaves have higher length/width ratios than those of Col-0.	NA	OsRDR1|abiotic stress response
*	JreChr06G12227	6	9099680	9599808	9282919	9283173	1	0	0	1	NA	NA	NA	NA	NA	NA	NA
*	JreChr06G12228	6	9099680	9599808	9285122	9285382	1	0	0	1	NA	NA	NA	NA	NA	NA	NA
	JreChr06G12232	6	9099680	9599808	9465291	9468778	1	0	0	1	PF05183(RNA dependent RNA polymerase)	LOC_Os02g50330.1	AT1G14790.1	RNA-dependent RNA polymerase, putative, expressed	CS66485|similar to rdr6-15; homozygous individuals have elongated, downwardly curled rosette leaves; early rosette leaves have higher length/width ratios than those of Col-0.	NA	OsRDR1|abiotic stress response
	JreChr06G12234	6	9099680	9599808	9481107	9481557	1	0	0	1	NA	NA	NA	NA	NA	NA	NA
	JreChr06G12235	6	9099680	9599808	9493644	9494384	1	0	0	1	NA	NA	NA	NA	NA	NA	NA
	JreChr06G12237	6	9099680	9599808	9533444	9533943	1	0	0	1	NA	NA	NA	NA	NA	NA	NA
	JreChr06G12238	6	9099680	9599808	9561975	9562163	1	0	0	1	NA	NA	NA	NA	NA	NA	NA
*	JreChr06G12239	6	9099680	9599808	9574616	9575260	1	0	0	1	NA	NA	NA	NA	NA	NA	NA
*	JreChr06G12241	6	9099680	9599808	9582061	9582297	1	0	0	1	NA	NA	NA	NA	NA	NA	NA
	JreChr06G12229	6	9290000	9400001	9344786	9345064	1	1	0	2	NA	NA	NA	NA	NA	NA	NA
	JreChr06G12230	6	9290000	9400001	9370262	9374346	1	1	0	2	PF05183(RNA dependent RNA polymerase)	LOC_Os02g50330.1	AT1G14790.1	RNA-dependent RNA polymerase, putative, expressed	CS66485|similar to rdr6-15; homozygous individuals have elongated, downwardly curled rosette leaves; early rosette leaves have higher length/width ratios than those of Col-0.	NA	OsRDR1|abiotic stress response
*	JreChr06G10018	6	10299997	10340003	10336555	10336989	1	0	0	1	PF13456(Reverse transcriptase-like)	LOC_Os08g35300.1	AT4G29090.1	RNA-directed DNA polymerase, putative, expressed	NA	NA	NA
*	JreChr06G10039	6	10800000	10940001	10928668	10937691	0	0	1	1	NA	NA	NA	NA	NA	NA	NA
*	JreChr06G10040	6	10800000	10940001	10937981	10938776	0	0	1	1	NA	LOC_Os02g11760.1	AT2G36380.1	pleiotropic drug resistance protein, putative, expressed	NA	NA	NA
*	JreChr06G10142	6	13390811	13430817	13407294	13408660	1	0	0	1	NA	NA	NA	NA	NA	NA	NA
*	JreChr06G10143	6	13390811	13430817	13407294	13408675	1	0	0	1	NA	NA	NA	NA	NA	NA	NA
*	JreChr06G10237	6	15060000	15170001	15107833	15108663	0	0	1	1	PF02458(Transferase family)	LOC_Os04g42250.2	AT3G26040.1	transferase family protein, putative, expressed	NA	NA	NA
*	JreChr06G10238	6	15060000	15170001	15112128	15112758	0	0	1	1	PF13966(zinc-binding in reverse transcriptase)	NA	NA	NA	NA	NA	NA
*	JreChr06G10239	6	15060000	15170001	15114842	15115030	0	0	1	1	NA	NA	NA	NA	NA	NA	NA
*	JreChr06G10240	6	15060000	15170001	15118503	15119531	0	0	1	1	NA	NA	NA	NA	NA	NA	NA
*	JreChr06G10241	6	15060000	15170001	15157881	15158476	1	0	1	2	PF02458(Transferase family)	NA	AT3G26040.1	transferase family protein, putative, expressed	NA	NA	NA
*	JreChr06G10242	6	15060000	15170001	15163518	15163852	0	0	1	1	NA	NA	NA	NA	NA	NA	NA
*	JreChr06G11414	6	27294472	27344481	27297268	27297819	1	0	0	1	PF14310(Fibronectin type III-like domain)	LOC_Os04g54810.1	AT5G64570.1	beta-D-xylosidase, putative, expressed	NA	NA	NA
*	JreChr06G11415	6	27294472	27344481	27307119	27312346	1	0	0	1	PF00155(Aminotransferase class I and II)	LOC_Os03g18810.1	AT2G13810.1	aminotransferase, classes I and II, domain containing protein, expressed	NA	NA	NA
*	JreChr06G11416	6	27294472	27344481	27320880	27325308	1	0	0	1	PF00916(Sulfate permease family)|PF01740(STAS domain)	LOC_Os08g31410.5	AT1G22150.1	sulfate transporter, putative, expressed	NA	NA	NA
*	JreChr06G11417	6	27294472	27344481	27326227	27326772	1	0	0	1	PF00226(DnaJ domain)	LOC_Os01g01160.1	AT4G13830.2	heat shock protein DnaJ, putative, expressed	NA	NA	NA
*	JreChr06G11418	6	27294472	27344481	27332273	27333677	1	0	0	1	PF14368(Probable lipid transfer)	LOC_Os03g09230.1	AT5G64080.1	LTPL69 - Protease inhibitor/seed storage/LTP family protein precursor, expressed	NA	NA	NA
*	JreChr06G11528	6	28124691	28844876	28126546	28130623	1	0	0	1	PF05770(Inositol 1, 3, 4-trisphosphate 5/6-kinase)	LOC_Os03g12840.2	AT4G08170.2	Inositol 1, 3, 4-trisphosphate 5/6-kinase, putative, expressed	NA	NA	dsm3|Drought and salinity tolerance. Fertility. Root growth.
*	JreChr06G11529	6	28124691	28844876	28138020	28141517	1	0	0	1	PF00224(Pyruvate kinase, barrel domain)|PF02887(Pyruvate kinase, alpha/beta domain)	LOC_Os03g46910.1	AT3G22960.1	pyruvate kinase, putative, expressed	NA	NA	NA
*	JreChr06G11530	6	28124691	28844876	28143758	28146635	1	0	0	1	PF00091(Tubulin/FtsZ family, GTPase domain)|PF03953(Tubulin C-terminal domain)	LOC_Os03g51600.1	AT4G14960.2	tubulin/FtsZ domain containing protein, putative, expressed	CS68888|Right-handed helical growth in the root and other rapidly elongating organs. Medium severity of cell expansion defects.	NA	rip-3 (a-tubulin)|suppress panicle elongation during water deficit
*	JreChr06G11531	6	28124691	28844876	28148488	28150074	1	0	0	1	PF00646(F-box domain)	LOC_Os03g12940.1	AT1G23780.1	OsFBO13 - F-box and other domain containing protein, expressed	NA	NA	NA
*	JreChr06G11532	6	28124691	28844876	28154979	28156279	1	0	0	1	NA	NA	NA	NA	NA	NA	NA
*	JreChr06G11564	6	28124691	28844876	28375858	28379298	1	0	0	1	PF00806(Pumilio-family RNA binding repeat)	LOC_Os03g09150.1	AT5G56510.1	pumilio-family RNA binding repeat domain containing protein, expressed	NA	NA	NA
*	JreChr06G11567	6	28124691	28844876	28385635	28390157	1	0	0	1	PF05542(Protein of unknown function (DUF760))	LOC_Os03g41080.1	AT2G14910.1	seed maturation protein PM23, putative, expressed	NA	NA	NA
*	JreChr06G11568	6	28124691	28844876	28396618	28404328	1	0	0	1	PF00046(Homeobox domain)|PF00628(PHD-finger)	LOC_Os06g12400.1	AT3G19510.1	Homeobox domain containing protein, expressed	NA	NA	HOX1a|Elongation of uppermost internode. Gibberellin sensitivity.
*	JreChr06G11569	6	28124691	28844876	28405448	28408877	1	0	0	1	PF04176(TIP41-like family)	LOC_Os03g55270.1	AT4G34270.1	TIP41, putative, expressed	NA	NA	NA
*	JreChr06G11570	6	28124691	28844876	28417520	28418693	1	0	0	1	NA	LOC_Os03g42480.1	AT2G15000.4	expressed protein	NA	NA	NA
*	JreChr06G11571	6	28124691	28844876	28419749	28420117	1	0	0	1	PF05347(Complex 1 protein (LYR family))	LOC_Os01g24020.1	AT3G19508.1	expressed protein	NA	NA	NA
*	JreChr06G11572	6	28124691	28844876	28422519	28424030	1	0	0	1	NA	LOC_Os04g41570.2	AT3G19500.1	ethylene-responsive protein related, putative, expressed	NA	NA	OsbHLH65|defense resistance against rice blast
*	JreChr06G11573	6	28124691	28844876	28425107	28426502	1	0	0	1	PF00201(UDP-glucoronosyl and UDP-glucosyl transferase)	LOC_Os02g09510.1	AT4G15480.1	limonoid UDP-glucosyltransferase, putative, expressed	NA	NA	NA
*	JreChr06G11574	6	28124691	28844876	28429849	28431381	1	0	0	1	PF00201(UDP-glucoronosyl and UDP-glucosyl transferase)	LOC_Os02g09510.1	AT4G15480.1	limonoid UDP-glucosyltransferase, putative, expressed	NA	NA	NA
*	JreChr06G11575	6	28124691	28844876	28440170	28440493	1	0	0	1	NA	NA	NA	NA	NA	NA	NA
	JreChr06G11576	6	28124691	28844876	28447205	28447579	1	0	0	1	NA	NA	NA	NA	NA	NA	NA
	JreChr06G11577	6	28124691	28844876	28449922	28452167	1	0	0	1	PF00107(Zinc-binding dehydrogenase)|PF08240(Alcohol dehydrogenase GroES-like domain)	LOC_Os02g09490.1	AT3G19450.1	dehydrogenase, putative, expressed	NA	NA	OsCAD2|&quot;culm stiffness, culm strength, lignin concentrations of cell walls &quot;
	JreChr06G11578	6	28124691	28844876	28454311	28455867	1	0	0	1	NA	LOC_Os09g02170.1	AT2G15240.1	unc-50, putative, expressed	NA	NA	NA
	JreChr06G11580	6	28124691	28844876	28468412	28472695	1	0	0	1	PF02453(Reticulon)	LOC_Os04g57420.1	AT3G19460.2	reticulon domain containing protein, putative, expressed	NA	NA	NA
	JreChr06G11581	6	28124691	28844876	28469972	28472695	1	0	0	1	PF02453(Reticulon)	LOC_Os04g57420.1	AT2G15280.1	reticulon domain containing protein, putative, expressed	NA	NA	NA
	JreChr06G11582	6	28124691	28844876	28478884	28481818	1	0	0	1	PF00069(Protein kinase domain)|PF00560(Leucine Rich Repeat)|PF08263(Leucine rich repeat N-terminal domain)|PF13855(Leucine rich repeat)	LOC_Os09g02250.1	AT4G37250.1	transposon protein, putative, unclassified, expressed	NA	NA	NA
	JreChr06G11583	6	28124691	28844876	28489511	28492586	1	0	0	1	PF00389(D-isomer specific 2-hydroxyacid dehydrogenase, catalytic domain)|PF01842(ACT domain)|PF02826(D-isomer specific 2-hydroxyacid dehydrogenase, NAD binding domain)	LOC_Os04g55720.1	AT4G34200.1	D-3-phosphoglycerate dehydrogenase, chloroplast precursor, putative, expressed	NA	NA	NA
	JreChr06G11584	6	28124691	28844876	28494230	28501919	1	0	0	1	PF03600(Citrate transporter)	LOC_Os09g02214.1	AT3G19490.1	Citrate transporter protein, putative, expressed	NA	NA	NA
	JreChr06G11585	6	28124691	28844876	28504152	28507420	1	0	0	1	NA	LOC_Os11g40600.1	AT4G34190.1	expressed protein	NA	NA	NA
	JreChr06G11587	6	28124691	28844876	28508941	28510383	1	0	0	1	PF15341(Ribosome biogenesis protein SLX9)	LOC_Os12g14110.1	AT2G01640.1	expressed protein	NA	NA	NA
	JreChr06G11589	6	28124691	28844876	28510431	28510943	1	0	0	1	NA	NA	NA	NA	NA	NA	NA
	JreChr06G11590	6	28124691	28844876	28511836	28515831	1	0	0	1	PF01000(RNA polymerase Rpb3/RpoA insert domain)|PF01193(RNA polymerase Rpb3/Rpb11 dimerisation domain)	LOC_Os09g02284.1	AT2G15430.1	DNA-directed RNA polymerase subunit, putative, expressed	NA	NA	NA
	JreChr06G11591	6	28124691	28844876	28516529	28518771	1	0	0	1	PF05770(Inositol 1, 3, 4-trisphosphate 5/6-kinase)	LOC_Os10g01480.1	AT4G33770.1	Inositol 1, 3, 4-trisphosphate 5/6-kinase, putative, expressed	NA	NA	NA
	JreChr06G11592	6	28124691	28844876	28535307	28535844	1	0	0	1	NA	NA	NA	NA	NA	NA	NA
	JreChr06G11593	6	28124691	28844876	28536567	28538153	1	0	0	1	PF00646(F-box domain)	LOC_Os03g12940.1	AT1G23780.1	OsFBO13 - F-box and other domain containing protein, expressed	NA	NA	NA
	JreChr06G11594	6	28124691	28844876	28543065	28544365	1	0	0	1	NA	NA	NA	NA	NA	NA	NA
	JreChr06G11595	6	28124691	28844876	28549534	28549908	1	0	0	1	PF06404(Phytosulfokine precursor protein (PSK))	LOC_Os03g12990.1	AT3G49780.1	phytosulfokines precursor, putative, expressed	NA	NA	NA
	JreChr06G11596	6	28124691	28844876	28553974	28554171	1	0	0	1	NA	LOC_Os08g32120.1	AT3G19660.1	NA	NA	NA	NA
	JreChr06G11597	6	28124691	28844876	28556645	28560067	1	0	0	1	PF00450(Serine carboxypeptidase)	LOC_Os04g09720.1	AT3G12203.1	OsSCP44 - Putative Serine Carboxypeptidase homologue, expressed	NA	NA	NA
	JreChr06G11598	6	28124691	28844876	28569131	28575981	1	0	0	1	PF07724(AAA domain (Cdc48 subfamily))|PF10431(C-terminal, D2-small domain, of ClpB protein)	LOC_Os02g35630.1	AT5G49840.1	AAA family ATPase, putative, expressed	NA	NA	NA
	JreChr06G11599	6	28124691	28844876	28577157	28580936	1	0	0	1	PF00450(Serine carboxypeptidase)	LOC_Os04g09720.1	AT1G73270.1	OsSCP44 - Putative Serine Carboxypeptidase homologue, expressed	NA	NA	NA
	JreChr06G11629	6	28124691	28844876	28804056	28810966	1	0	0	1	NA	LOC_Os12g39220.1	AT1G24625.1	ZOS3-07 - C2H2 zinc finger protein, expressed	NA	NA	NA
	JreChr06G11630	6	28124691	28844876	28812047	28812415	1	0	0	1	PF05347(Complex 1 protein (LYR family))	LOC_Os01g24020.1	AT3G19508.1	expressed protein	NA	NA	NA
	JreChr06G11631	6	28124691	28844876	28814618	28816129	1	0	0	1	NA	LOC_Os04g41570.2	AT3G19500.1	ethylene-responsive protein related, putative, expressed	NA	NA	OsbHLH65|defense resistance against rice blast
	JreChr06G11632	6	28124691	28844876	28817195	28818590	1	0	0	1	PF00201(UDP-glucoronosyl and UDP-glucosyl transferase)	LOC_Os02g09510.1	AT4G15480.1	limonoid UDP-glucosyltransferase, putative, expressed	NA	NA	NA
	JreChr06G11633	6	28124691	28844876	28821715	28823247	1	0	0	1	PF00201(UDP-glucoronosyl and UDP-glucosyl transferase)	LOC_Os02g09510.1	AT4G15480.1	limonoid UDP-glucosyltransferase, putative, expressed	NA	NA	NA
	JreChr06G11634	6	28124691	28844876	28831874	28832197	1	0	0	1	NA	NA	NA	NA	NA	NA	NA
*	JreChr06G11635	6	28124691	28844876	28839018	28839326	1	0	0	1	NA	NA	NA	NA	NA	NA	NA
*	JreChr06G11533	6	28160000	28370001	28161316	28161690	1	1	0	2	PF06404(Phytosulfokine precursor protein (PSK))	LOC_Os03g12990.1	AT3G49780.1	phytosulfokines precursor, putative, expressed	NA	NA	NA
*	JreChr06G11534	6	28160000	28370001	28164092	28164568	1	1	0	2	PF01878(EVE domain)	LOC_Os03g47260.1	AT2G14660.1	expressed protein	NA	NA	NA
*	JreChr06G11535	6	28160000	28370001	28165759	28165956	1	1	0	2	NA	LOC_Os08g32120.1	AT3G19660.1	NA	NA	NA	NA
*	JreChr06G11536	6	28160000	28370001	28174068	28178301	1	1	0	2	PF00450(Serine carboxypeptidase)	LOC_Os04g09720.1	AT3G12203.1	OsSCP44 - Putative Serine Carboxypeptidase homologue, expressed	NA	NA	NA
*	JreChr06G11537	6	28160000	28370001	28189615	28193189	1	1	0	2	PF00450(Serine carboxypeptidase)	LOC_Os04g09720.1	AT1G73270.1	OsSCP44 - Putative Serine Carboxypeptidase homologue, expressed	NA	NA	NA
*	JreChr06G11538	6	28160000	28370001	28196174	28199440	1	1	0	2	NA	LOC_Os01g68040.1	AT3G19640.1	CorA-like magnesium transporter protein, putative, expressed	NA	NA	NA
*	JreChr06G11539	6	28160000	28370001	28202729	28203717	1	1	0	2	NA	NA	AT4G33800.1	expressed protein	NA	NA	NA
*	JreChr06G11540	6	28160000	28370001	28212322	28213903	1	1	0	2	PF00134(Cyclin, N-terminal domain)|PF02984(Cyclin, C-terminal domain)	LOC_Os09g29100.1	AT1G70210.1	cyclin, putative, expressed	cycd1;1|During germination, the onset of cell proliferation in root tips is significantly delayed and the overall numbers of dividing cells are reduced. The delay in cell cycle activation is linked to delayed radicle emergence.	NA	NA
*	JreChr06G11541	6	28160000	28370001	28215433	28221081	1	1	0	2	PF00860(Permease family)	LOC_Os02g50820.1	AT1G49960.1	nucleobase-ascorbate transporter, putative, expressed	NA	NA	NA
*	JreChr06G11542	6	28160000	28370001	28226361	28226721	1	1	0	2	NA	NA	NA	NA	NA	NA	NA
*	JreChr06G11543	6	28160000	28370001	28227476	28227911	1	1	0	2	NA	NA	AT2G41420.1	NA	NA	NA	NA
*	JreChr06G11544	6	28160000	28370001	28231902	28234840	1	1	0	2	PF00249(Myb-like DNA-binding domain)|PF00538(linker histone H1 and H5 family)	LOC_Os01g40670.1	AT1G49950.3	single myb histone, putative, expressed	NA	NA	NA
*	JreChr06G11545	6	28160000	28370001	28237812	28239033	1	1	0	2	PF00025(ADP-ribosylation factor family)	LOC_Os03g10370.1	AT3G49870.1	ADP-ribosylation factor, putative, expressed	NA	NA	NA
*	JreChr06G11546	6	28160000	28370001	28237812	28241619	1	1	0	2	PF00025(ADP-ribosylation factor family)	LOC_Os03g10370.1	AT3G49870.1	ADP-ribosylation factor, putative, expressed	NA	NA	NA
*	JreChr06G11547	6	28160000	28370001	28244725	28246952	1	1	0	2	PF01583(Adenylylsulphate kinase)	LOC_Os07g38560.1	AT3G03900.1	adenylyl-sulfate kinase, putative, expressed	NA	NA	NA
*	JreChr06G11548	6	28160000	28370001	28247855	28248991	1	1	0	2	NA	LOC_Os10g21020.1	NA	NA	NA	NA	NA
*	JreChr06G11551	6	28160000	28370001	28275788	28279911	1	1	0	2	PF00400(WD domain, G-beta repeat)	LOC_Os03g33580.1	AT3G19590.1	mitotic checkpoint protein, putative, expressed	NA	NA	NA
*	JreChr06G11552	6	28160000	28370001	28280815	28284585	1	1	0	2	PF00574(Clp protease)	LOC_Os05g51450.1	AT1G49970.1	OsClp8 - Putative Clp protease homologue, expressed	NA	NA	NA
*	JreChr06G11553	6	28160000	28370001	28287886	28288641	1	1	0	2	PF13912(C2H2-type zinc finger)	LOC_Os03g55540.1	AT1G27730.1	ZOS12-09 - C2H2 zinc finger protein, expressed	NA	NA	NA
*	JreChr06G11554	6	28160000	28370001	28298935	28303181	1	1	0	2	PF00651(BTB/POZ domain)|PF03000(NPH3 family)	LOC_Os12g39380.1	AT2G14820.1	BTBN24 - Bric-a-Brac, Tramtrack, Broad Complex BTB domain with non-phototropic hypocotyl 3 NPH3 domain, expressed	NA	NA	NA
*	JreChr06G11555	6	28160000	28370001	28305245	28311178	1	1	0	2	PF04484(QWRF family)	LOC_Os03g10820.1	AT1G49890.1	expressed protein	NA	NA	NA
*	JreChr06G11556	6	28160000	28370001	28318060	28319030	1	1	0	2	PF00253(Ribosomal protein S14p/S29e)	LOC_Os12g32380.1	AT3G44010.1	40S ribosomal protein S29, putative, expressed	NA	NA	NA
*	JreChr06G11558	6	28160000	28370001	28329719	28330702	1	1	0	2	PF12767(Transcriptional regulator of RNA polII, SAGA, subunit)	LOC_Os03g55450.1	AT4G33890.1	expressed protein	NA	NA	NA
*	JreChr06G11559	6	28160000	28370001	28332346	28343179	1	1	0	2	PF04117(Mpv17 / PMP22 family)	LOC_Os12g32330.1	AT4G33905.1	peroxisomal membrane protein, putative, expressed	NA	NA	NA
*	JreChr06G11560	6	28160000	28370001	28345066	28347361	1	1	0	2	PF08263(Leucine rich repeat N-terminal domain)|PF12799(Leucine Rich repeats (2 copies))	LOC_Os03g32580.1	AT5G21090.1	BRASSINOSTEROID INSENSITIVE 1-associated receptor kinase 1 precursor, putative, expressed	NA	NA	BAK1
*	JreChr06G11561	6	28160000	28370001	28355316	28357047	1	1	0	2	PF02201(SWIB/MDM2 domain)	LOC_Os12g32280.1	AT2G14880.1	SWIB/MDM2 domain containing protein, expressed	NA	NA	NA
*	JreChr06G11562	6	28160000	28370001	28360870	28362046	1	1	0	2	NA	NA	NA	NA	NA	NA	NA
*	JreChr06G11563	6	28160000	28370001	28366997	28369215	1	1	0	2	PF04788(Protein of unknown function (DUF620))	LOC_Os07g40150.1	AT3G19540.1	expressed protein	NA	NA	NA
	JreChr06G11601	6	28580000	28810001	28583892	28587156	1	1	0	2	NA	LOC_Os01g68040.1	AT3G19640.1	CorA-like magnesium transporter protein, putative, expressed	NA	NA	NA
	JreChr06G11602	6	28580000	28810001	28590473	28591461	1	1	0	2	NA	NA	AT4G33800.1	expressed protein	NA	NA	NA
	JreChr06G11603	6	28580000	28810001	28600062	28601645	1	1	0	2	PF00134(Cyclin, N-terminal domain)|PF02984(Cyclin, C-terminal domain)	LOC_Os09g29100.1	AT1G70210.1	cyclin, putative, expressed	cycd1;1|During germination, the onset of cell proliferation in root tips is significantly delayed and the overall numbers of dividing cells are reduced. The delay in cell cycle activation is linked to delayed radicle emergence.	NA	NA
	JreChr06G11604	6	28580000	28810001	28603174	28608846	1	1	0	2	PF00860(Permease family)	LOC_Os02g50820.1	AT1G49960.1	nucleobase-ascorbate transporter, putative, expressed	NA	NA	NA
	JreChr06G11605	6	28580000	28810001	28632441	28634668	1	1	0	2	PF01583(Adenylylsulphate kinase)	LOC_Os07g38560.1	AT3G03900.1	adenylyl-sulfate kinase, putative, expressed	NA	NA	NA
	JreChr06G11606	6	28580000	28810001	28649602	28651382	1	1	0	2	PF00010(Helix-loop-helix DNA-binding domain)	LOC_Os03g10770.1	AT4G33880.1	helix-loop-helix DNA-binding domain containing protein, expressed	NA	NA	NA
	JreChr06G11608	6	28580000	28810001	28663552	28667679	1	1	0	2	PF00400(WD domain, G-beta repeat)	LOC_Os03g33580.1	AT3G19590.1	mitotic checkpoint protein, putative, expressed	NA	NA	NA
	JreChr06G11609	6	28580000	28810001	28675689	28676474	1	1	0	2	PF13912(C2H2-type zinc finger)	LOC_Os03g55540.1	AT1G27730.1	ZOS12-09 - C2H2 zinc finger protein, expressed	NA	NA	NA
	JreChr06G11611	6	28580000	28810001	28686689	28690933	1	1	0	2	PF00651(BTB/POZ domain)|PF03000(NPH3 family)	LOC_Os12g39380.1	AT2G14820.1	BTBN24 - Bric-a-Brac, Tramtrack, Broad Complex BTB domain with non-phototropic hypocotyl 3 NPH3 domain, expressed	NA	NA	NA
	JreChr06G11612	6	28580000	28810001	28692983	28698956	1	1	0	2	PF04484(QWRF family)	LOC_Os03g10820.1	AT1G49890.1	expressed protein	NA	NA	NA
	JreChr06G11613	6	28580000	28810001	28707192	28708078	1	1	0	2	PF02148(Zn-finger in ubiquitin-hydrolases and other protein)	LOC_Os12g32374.1	AT2G14830.1	DUF292 domain containing protein, expressed	NA	NA	NA
	JreChr06G11614	6	28580000	28810001	28709025	28710763	1	1	0	2	PF02470(MlaD protein)	LOC_Os01g74280.1	AT3G20320.1	TGD2, putative, expressed	tgd2-1|Compared to the wild type, mutant plants were consistently smaller and slightly pale, as was observed for the tgd1-1 mutants. Chlorophyll contents (Chlorophyll per gram of fresh weight) were reduced to a similar extent in the tgd1-1 and tgd2-1 mutants. Mutant plants had aberrant accumulation of oligogalactolipids and triacylglycerols; this was consistent with a disruption of the import of …	NA	NA
	JreChr06G11615	6	28580000	28810001	28713317	28716237	1	1	0	2	PF04777(Erv1 / Alr family)	LOC_Os03g10850.1	AT1G49880.1	FAD-linked sulfhydryl oxidase ALR, putative, expressed	NA	NA	NA
	JreChr06G11617	6	28580000	28810001	28720053	28730833	1	1	0	2	PF04117(Mpv17 / PMP22 family)	LOC_Os12g32330.1	AT4G33905.1	peroxisomal membrane protein, putative, expressed	NA	NA	NA
	JreChr06G11618	6	28580000	28810001	28732707	28735054	1	1	0	2	PF08263(Leucine rich repeat N-terminal domain)|PF13855(Leucine rich repeat)	LOC_Os03g32580.1	AT5G21090.1	BRASSINOSTEROID INSENSITIVE 1-associated receptor kinase 1 precursor, putative, expressed	NA	NA	NA
	JreChr06G11619	6	28580000	28810001	28738764	28741445	1	1	0	2	PF00481(Protein phosphatase 2C)	LOC_Os12g39120.1	AT4G33920.1	protein phosphatase 2C, putative, expressed	NA	NA	NA
	JreChr06G11620	6	28580000	28810001	28748016	28749177	1	1	0	2	NA	NA	NA	NA	NA	NA	NA
	JreChr06G11621	6	28580000	28810001	28754150	28756368	1	1	0	2	PF04788(Protein of unknown function (DUF620))	LOC_Os07g40150.1	AT3G19540.1	expressed protein	NA	NA	NA
	JreChr06G11622	6	28580000	28810001	28763561	28764553	1	1	0	2	NA	LOC_Os09g32050.1	AT1G21080.3	chaperone protein dnaJ 10, putative, expressed	NA	NA	NA
	JreChr06G11623	6	28580000	28810001	28767504	28770944	1	1	0	2	PF00806(Pumilio-family RNA binding repeat)	LOC_Os03g09150.1	AT1G22240.1	pumilio-family RNA binding repeat domain containing protein, expressed	NA	NA	NA
	JreChr06G11625	6	28580000	28810001	28774730	28776613	1	1	0	2	PF01535(PPR repeat)|PF13041(PPR repeat family)	LOC_Os12g01850.1	AT2G29760.1	pentatricopeptide, putative, expressed	NA	NA	NA
	JreChr06G11626	6	28580000	28810001	28777279	28781795	1	1	0	2	PF05542(Protein of unknown function (DUF760))	LOC_Os03g41080.1	AT2G14910.1	seed maturation protein PM23, putative, expressed	NA	NA	NA
	JreChr06G11627	6	28580000	28810001	28788304	28796014	1	1	0	2	PF00046(Homeobox domain)|PF00628(PHD-finger)	LOC_Os06g12400.1	AT3G19510.1	Homeobox domain containing protein, expressed	NA	NA	HOX1a|Elongation of uppermost internode. Gibberellin sensitivity.
	JreChr06G11628	6	28580000	28810001	28804056	28804634	1	1	0	2	NA	LOC_Os12g39220.1	AT1G24625.1	ZOS3-07 - C2H2 zinc finger protein, expressed	NA	NA	NA
	JreChr07G10611	7	2054337	2094339	2065171	2066827	1	0	0	1	PF00098(Zinc knuckle)	LOC_Os08g34230.1	NA	NA	NA	NA	NA
	JreChr07G10622	7	2054337	2094339	2085627	2086361	1	0	0	1	NA	NA	AT1G10710.1	NA	NA	NA	NA
*	JreChr07G12474	7	3794420	3964429	3794499	3795278	1	0	0	1	NA	LOC_Os05g19620.1	AT1G09520.1	expressed protein	NA	NA	NA
	JreChr07G12475	7	3794420	3964429	3828067	3832502	1	0	0	1	NA	LOC_Os01g14790.1	AT1G57540.1	expressed protein	NA	NA	NA
	JreChr07G12476	7	3794420	3964429	3836878	3840603	1	0	0	1	PF00026(Eukaryotic aspartyl protease)|PF03489(Saposin-like type B, region 2)|PF05184(Saposin-like type B, region 1)	LOC_Os01g18630.1	AT1G11910.1	aspartic proteinase oryzasin-1 precursor, putative, expressed	NA	NA	NA
	JreChr07G12478	7	3794420	3964429	3852269	3852571	1	0	0	1	NA	NA	NA	NA	NA	NA	NA
	JreChr07G12479	7	3860000	3960001	3875259	3875498	1	0	1	2	NA	NA	NA	NA	NA	NA	NA
	JreChr07G12480	7	3860000	3960001	3882978	3883313	1	0	1	2	NA	NA	NA	NA	NA	NA	NA
	JreChr07G12481	7	3860000	3960001	3890714	3891299	1	0	1	2	NA	NA	NA	NA	NA	NA	NA
	JreChr07G12482	7	3860000	3960001	3899122	3899364	1	0	1	2	NA	NA	NA	NA	NA	NA	NA
	JreChr07G12483	7	3860000	3960001	3904420	3907695	1	0	1	2	PF08491(Squalene epoxidase)|PF13450(NAD(P)-binding Rossmann-like domain)	LOC_Os03g12910.1	AT4G37760.1	squalene monooxygenase, putative, expressed	NA	NA	NA
	JreChr07G12484	7	3860000	3960001	3908985	3911194	1	0	1	2	PF01535(PPR repeat)|PF12854(PPR repeat)|PF13041(PPR repeat family)	LOC_Os02g07050.1	AT3G49740.1	pentatricopeptide, putative, expressed	NA	NA	NA
	JreChr07G12485	7	3860000	3960001	3912093	3914117	1	0	1	2	PF01535(PPR repeat)|PF12854(PPR repeat)|PF13041(PPR repeat family)	LOC_Os03g51840.1	AT5G65820.1	PPR repeat containing protein, expressed	NA	NA	NA
	JreChr07G12486	7	3860000	3960001	3914477	3914734	1	0	1	2	NA	NA	NA	NA	NA	NA	NA
	JreChr07G12487	7	3860000	3960001	3914876	3918868	1	0	1	2	PF01595(Domain of unknown function DUF21)	LOC_Os03g47120.1	AT2G14520.1	CBS domain containing protein, expressed	NA	NA	NA
	JreChr07G12719	7	6644558	6724561	6657898	6658287	1	0	0	1	NA	NA	NA	NA	NA	NA	NA
	JreChr07G12721	7	6644558	6724561	6673627	6676260	1	0	0	1	PF03492(SAM dependent carboxyl methyltransferase)	LOC_Os06g13350.1	AT3G11480.1	SAM dependent carboxyl methyltransferase, putative, expressed	NA	NA	NA
*	JreChr07G10317	7	15474982	15504984	15492938	15493226	1	0	0	1	NA	NA	NA	NA	NA	NA	NA
*	JreChr07G10319	7	15474982	15504984	15499649	15500200	1	0	0	1	NA	NA	NA	NA	NA	NA	NA
*	JreChr07G10320	7	15474982	15504984	15504129	15504653	1	0	0	1	PF01582(TIR domain)	LOC_Os07g37950.1	AT1G72840.2	powdery mildew resistance protein PM3F, putative, expressed	NA	NA	NA
*	JreChr07G10360	7	16105013	16125014	16112565	16112786	1	0	0	1	NA	NA	NA	NA	NA	NA	NA
*	JreChr07G10508	7	18620000	18780001	18624074	18624595	0	0	1	1	NA	NA	NA	NA	NA	NA	NA
*	JreChr07G10509	7	18620000	18780001	18624796	18624975	0	0	1	1	NA	NA	NA	NA	NA	NA	NA
*	JreChr07G10510	7	18620000	18780001	18667369	18667692	0	0	1	1	NA	NA	NA	NA	NA	NA	NA
*	JreChr07G10511	7	18620000	18780001	18671299	18686101	0	0	1	1	PF04130(Spc97 / Spc98 family)	LOC_Os04g42330.1	AT5G17410.2	Spc97 / Spc98 family protein, putative, expressed	NA	NA	NA
*	JreChr07G10513	7	18620000	18780001	18704220	18704600	0	0	1	1	NA	NA	NA	NA	NA	NA	NA
*	JreChr07G10515	7	18620000	18780001	18740696	18741073	1	0	1	2	NA	NA	NA	NA	NA	NA	NA
*	JreChr07G10516	7	18620000	18780001	18760683	18760910	1	0	1	2	NA	NA	NA	NA	NA	NA	NA
*	JreChr07G10517	7	18620000	18780001	18763598	18764047	1	0	1	2	NA	NA	NA	NA	NA	NA	NA
*	JreChr07G10625	7	20875242	20955246	20900581	20900817	1	0	0	1	NA	NA	NA	NA	NA	NA	NA
*	JreChr07G10835	7	23730000	23900001	23743414	23743680	0	1	0	1	PF00462(Glutaredoxin)	LOC_Os01g27140.1	AT2G30540.1	OsGrx_C7 - glutaredoxin subgroup III, expressed	NA	NA	NA
*	JreChr07G10836	7	23730000	23900001	23747318	23747626	0	1	0	1	PF00462(Glutaredoxin)	LOC_Os01g27140.1	AT3G62950.1	expressed protein	NA	NA	NA
	JreChr07G10837	7	23730000	23900001	23763491	23763706	0	1	0	1	NA	NA	NA	NA	NA	NA	NA
	JreChr07G10838	7	23730000	23900001	23769663	23769965	0	1	0	1	NA	NA	NA	NA	NA	NA	NA
	JreChr07G10840	7	23730000	23900001	23776150	23776656	0	1	0	1	NA	NA	NA	NA	NA	NA	NA
	JreChr07G10841	7	23730000	23900001	23776850	23777311	0	1	0	1	NA	NA	AT2G32080.1	PUR ALPHA-1, putative, expressed	NA	NA	NA
	JreChr07G10842	7	23730000	23900001	23778192	23779523	0	1	0	1	PF02338(OTU-like cysteine protease)	LOC_Os04g52850.1	AT3G62940.2	OTU-like cysteine protease family protein, putative, expressed	NA	NA	NA
	JreChr07G10843	7	23730000	23900001	23782589	23782900	0	1	0	1	PF00462(Glutaredoxin)	LOC_Os01g27140.1	AT1G03020.1	expressed protein	NA	NA	NA
	JreChr07G10844	7	23730000	23900001	23811302	23811607	0	1	0	1	NA	LOC_Os12g35330.1	AT1G03020.1	expressed protein	NA	NA	NA
	JreChr07G10845	7	23730000	23900001	23823025	23823360	0	1	0	1	NA	NA	NA	NA	NA	NA	NA
	JreChr07G10846	7	23730000	23900001	23823364	23823708	0	1	0	1	NA	NA	NA	NA	NA	NA	NA
	JreChr07G10847	7	23730000	23900001	23825824	23826132	0	1	0	1	PF00462(Glutaredoxin)	LOC_Os12g35330.1	AT3G62930.1	OsGrx_C7 - glutaredoxin subgroup III, expressed	NA	NA	NA
	JreChr07G10848	7	23730000	23900001	23867165	23867485	0	1	0	1	PF00462(Glutaredoxin)	LOC_Os12g35330.1	AT3G62930.1	OsGrx_C7 - glutaredoxin subgroup III, expressed	NA	NA	NA
	JreChr07G10849	7	23730000	23900001	23874813	23882140	0	1	0	1	PF00651(BTB/POZ domain)|PF03000(NPH3 family)	LOC_Os03g22600.1	AT1G03010.1	BTBN6 - Bric-a-Brac, Tramtrack, Broad Complex BTB domain with non-phototropic hypocotyl 3 NPH3 and coiled-coil domains, expressed	NA	NA	NA
	JreChr07G10850	7	23730000	23900001	23886700	23890358	0	1	0	1	PF00400(WD domain, G-beta repeat)	LOC_Os02g11830.2	AT1G52360.2	coatomer subunit beta, putative, expressed	NA	NA	NA
	JreChr07G10852	7	23730000	23900001	23892935	23896785	0	1	0	1	PF00642(Zinc finger C-x8-C-x5-C-x3-H type (and similar))	LOC_Os01g15460.1	AT2G47850.1	zinc finger C-x8-C-x5-C-x3-H type family protein, expressed	NA	NA	NA
*	JreChr07G10960	7	24915437	24955439	24915644	24916465	1	0	0	1	PF04043(Plant invertase/pectin methylesterase inhibitor)	LOC_Os01g20980.1	AT4G02330.1	pectinesterase, putative, expressed	NA	NA	NA
*	JreChr07G10961	7	24915437	24955439	24926065	24928059	1	0	0	1	PF04043(Plant invertase/pectin methylesterase inhibitor)	LOC_Os01g20980.1	AT1G02810.1	pectinesterase, putative, expressed	NA	NA	NA
*	JreChr07G10963	7	24915437	24955439	24931964	24933850	1	0	0	1	PF01095(Pectinesterase)|PF04043(Plant invertase/pectin methylesterase inhibitor)	LOC_Os01g20980.1	AT1G02810.1	pectinesterase, putative, expressed	NA	NA	NA
*	JreChr07G10964	7	24915437	24955439	24936015	24937254	1	0	0	1	PF00009(Elongation factor Tu GTP binding domain)	LOC_Os03g63410.1	AT4G02930.1	elongation factor Tu, putative, expressed	NA	NA	NA
*	JreChr07G10965	7	24915437	24955439	24944123	24944428	1	0	0	1	NA	NA	NA	NA	NA	NA	NA
*	JreChr07G10966	7	24915437	24955439	24946193	24947414	1	0	0	1	PF01095(Pectinesterase)|PF04043(Plant invertase/pectin methylesterase inhibitor)	LOC_Os07g47830.1	AT4G02320.1	pectinesterase, putative, expressed	NA	NA	NA
*	JreChr07G11863	7	32355795	32395797	32358937	32373656	1	0	0	1	PF00609(Diacylglycerol kinase accessory domain)|PF00781(Diacylglycerol kinase catalytic domain)	LOC_Os02g54650.1	AT5G57690.1	diacylglycerol kinase, putative, expressed	NA	NA	NA
*	JreChr07G11864	7	32355795	32395797	32374422	32378650	1	0	0	1	PF00060(Ligand-gated ion channel)|PF00497(Bacterial extracellular solute-binding proteins, family 3)|PF01094(Receptor family ligand binding region)	LOC_Os09g25960.1	AT2G29120.1	glutamate receptor, putative, expressed	NA	NA	NA
*	JreChr07G11865	7	32355795	32395797	32381355	32381879	1	0	0	1	NA	NA	NA	NA	NA	NA	NA
*	JreChr07G11988	7	33445847	33465848	33456405	33456914	1	0	0	1	NA	NA	NA	NA	NA	NA	NA
*	JreChr07G12264	7	35625952	35695956	35631311	35632732	1	0	0	1	NA	NA	NA	NA	NA	NA	NA
*	JreChr07G12265	7	35625952	35695956	35636207	35640434	1	0	0	1	PF00168(C2 domain)|PF00614(Phospholipase D Active site motif)|PF12357(Phospholipase D C terminal)	LOC_Os01g07760.2	AT3G15730.1	phospholipase D, putative, expressed	NA	NA	OsPLDα1|Salinity tolerance in suspension-cultured cells.
	JreChr07G12266	7	35625952	35695956	35648591	35648815	1	0	0	1	NA	NA	NA	NA	NA	NA	NA
	JreChr07G12267	7	35625952	35695956	35658085	35660247	1	0	0	1	PF00067(Cytochrome P450)	LOC_Os09g10340.1	AT3G48270.1	cytochrome P450, putative, expressed	NA	NA	NA
	JreChr07G12268	7	35625952	35695956	35672012	35674973	1	0	0	1	PF00067(Cytochrome P450)	LOC_Os09g10340.1	AT3G48270.1	cytochrome P450, putative, expressed	NA	NA	NA
	JreChr07G12269	7	35625952	35695956	35688289	35691785	1	0	0	1	PF00069(Protein kinase domain)	LOC_Os12g27520.1	AT4G24740.1	serine/threonine-protein kinase AFC2, putative, expressed	NA	NA	NA
*	JreChr08G12104	8	710000	840001	737609	750663	0	1	0	1	NA	LOC_Os02g39920.1	AT4G31880.1	expressed protein	NA	NA	NA
*	JreChr08G12127	8	710000	840001	756333	756784	0	1	0	1	NA	NA	NA	NA	NA	NA	NA
*	JreChr08G12146	8	710000	840001	772216	780292	0	1	0	1	PF02815(MIR domain)	LOC_Os08g17680.1	AT2G25110.1	stromal cell-derived factor 2-like protein precursor, putative, expressed	SALK_141321|enhanced disease susceptibility to bacteria and fungi	NA	SDF2-1|XA21-mediated resistance to Xanthomonas oryzae pv. oryzae
*	JreChr08G12158	8	710000	840001	783166	785201	0	1	0	1	PF00514(Armadillo/beta-catenin-like repeat)	LOC_Os09g25000.1	AT4G31890.1	spotted leaf 11, putative, expressed	NA	NA	NA
*	JreChr08G12170	8	710000	840001	793516	814061	0	1	0	1	PF00176(SNF2 family N-terminal domain)|PF00271(Helicase conserved C-terminal domain)|PF00385(Chromo (CHRromatin Organisation MOdifier) domain)|PF00628(PHD-finger)|PF06461(Domain of Unknown Function (DUF1086))|PF06465(Domain of Unknown Function (DUF1087))	LOC_Os06g08480.1	AT2G25170.1	CHD3-type chromatin-remodeling factor PICKLE, putative, expressed	CS3968|no morphological visible phenotype observed	NA	NA
*	JreChr08G12189	8	710000	840001	816285	819564	0	1	0	1	PF00072(Response regulator receiver domain)|PF00249(Myb-like DNA-binding domain)	LOC_Os02g55320.1	AT2G25180.1	two-component response regulator, putative, expressed	arr12-2|Mutant root meristems are larger than those of wild type already at 2 dpg, but they stopped growing after reaching a fixed number of cells at 5 dpg.	NA	NA
*	JreChr08G12201	8	710000	840001	824058	825519	0	1	0	1	PF00704(Glycosyl hydrolases family 18)	LOC_Os11g27400.1	AT4G19810.1	glycosyl hydrolase, putative, expressed	NA	NA	NA
*	JreChr08G12211	8	710000	840001	831499	832359	0	1	0	1	NA	LOC_Os03g13600.2	AT5G25160.1	ZOS3-07 - C2H2 zinc finger protein, expressed	NA	NA	NA
*	JreChr08G10167	8	1169599	1199597	1171169	1171876	1	0	0	1	NA	LOC_Os03g63910.1	AT1G15370.1	PPR repeat domain containing protein, putative, expressed	NA	NA	NA
*	JreChr08G10179	8	1169599	1199597	1187116	1189099	1	0	0	1	PF03105(SPX domain)	LOC_Os06g40120.1	AT2G26660.1	SPX domain containing protein, putative, expressed	NA	NA	SPK1(SYG1)|Pi-dependent inhibitor of Phosphate starvation response regulator 2 (PHR2)
*	JreChr08G10181	8	1169599	1199597	1190598	1191536	1	0	0	1	PF07859(alpha/beta hydrolase fold)	LOC_Os03g57640.1	AT5G16080.1	gibberellin receptor GID1L2, putative, expressed	NA	NA	NA
*	JreChr08G10182	8	1169599	1199597	1191967	1193403	1	0	0	1	NA	LOC_Os06g22690.1	AT3G47650.1	bundle sheath defective protein 2, putative, expressed	NA	NA	NA
*	JreChr08G11467	8	2950000	3100001	2976360	2977250	0	0	1	1	PF00249(Myb-like DNA-binding domain)	LOC_Os03g29614.1	AT4G38620.1	MYB family transcription factor, putative, expressed	myb4|Increased sinpate esters in leaves, uV-B tolerant	NA	NA
*	JreChr08G11488	8	2950000	3100001	2994078	2994553	0	0	1	1	NA	NA	AT2G45670.1	acyltransferase, putative, expressed	NA	NA	NA
	JreChr08G11539	8	2950000	3100001	3052643	3056842	1	0	1	2	PF00010(Helix-loop-helix DNA-binding domain)	LOC_Os04g23550.1	AT5G57150.4	basic helix-loop-helix family protein, putative, expressed	NA	NA	RERJ1|Dwarfism. JA sensitivity during seedling stage.
	JreChr08G11547	8	2950000	3100001	3058765	3078952	1	0	1	2	PF00013(KH domain)|PF01068(ATP dependent DNA ligase domain)|PF04675(DNA ligase N terminus)|PF04679(ATP dependent DNA ligase C terminal region)|PF16589(BRCT domain, a BRCA1 C-terminus domain)	LOC_Os10g41440.1	AT5G57160.1	DNA ligase I, ATP-dependent family protein, expressed	atlig6-1 atlig4-5|Delayed seed germination- even greater than in atlig6-1 alone.	NA	NA
	JreChr08G11584	8	2950000	3100001	3084173	3091562	1	0	1	2	PF00628(PHD-finger)|PF01448(ELM2 domain)	LOC_Os04g34720.2	AT2G19260.1	PHD-finger domain containing protein, putative, expressed	NA	NA	NA
	JreChr08G11586	8	2950000	3100001	3085176	3090457	1	0	1	2	PF00628(PHD-finger)|PF01448(ELM2 domain)	LOC_Os04g34720.2	AT2G19260.1	PHD-finger domain containing protein, putative, expressed	NA	NA	NA
	JreChr08G11598	8	2950000	3100001	3094123	3097435	1	0	1	2	PF00046(Homeobox domain)	LOC_Os02g05450.1	AT4G29940.1	Homeobox domain containing protein, expressed	NA	NA	NA
*	JreChr08G11642	8	3009073	3189028	3128910	3129800	1	0	0	1	PF00249(Myb-like DNA-binding domain)	LOC_Os03g29614.1	AT4G38620.1	MYB family transcription factor, putative, expressed	myb4|Increased sinpate esters in leaves, uV-B tolerant	NA	NA
*	JreChr08G11643	8	3009073	3189028	3160173	3161869	1	0	0	1	NA	LOC_Os06g44980.1	AT5G57123.1	expressed protein	NA	NA	NA
*	JreChr08G11645	8	3009073	3189028	3166806	3171122	1	0	0	1	PF02861(Clp amino terminal domain, pathogenicity island component)	LOC_Os04g23220.1	AT5G57130.1	expressed protein	NA	NA	NA
*	JreChr08G11738	8	4148746	4378687	4163396	4163665	1	0	0	1	NA	LOC_Os09g25860.1	AT5G57760.1	NA	NA	NA	NA
*	JreChr08G11740	8	4148746	4378687	4169559	4169759	1	0	0	1	NA	NA	NA	NA	NA	NA	NA
*	JreChr08G11741	8	4148746	4378687	4172837	4173195	1	0	0	1	NA	NA	NA	NA	NA	NA	NA
*	JreChr08G11742	8	4148746	4378687	4173774	4181681	1	0	0	1	PF04116(Fatty acid hydroxylase superfamily)|PF12076(WAX2 C-terminal domain)	LOC_Os09g25850.1	AT5G57800.1	WAX2, putative, expressed	wax2|Altered cuticle membranes	NA	wsl2|Synthesis of leaf cuticular wax. Drought tolerance. Cuticle permeability.
*	JreChr08G11744	8	4148746	4378687	4188685	4189059	1	0	0	1	NA	NA	NA	NA	NA	NA	NA
*	JreChr08G11745	8	4148746	4378687	4194764	4198836	1	0	0	1	PF00620(RhoGAP domain)	LOC_Os07g30300.1	AT5G61530.1	small G protein family protein, putative, expressed	NA	NA	NA
*	JreChr08G11747	8	4148746	4378687	4201650	4216253	1	0	0	1	PF00781(Diacylglycerol kinase catalytic domain)|PF04511(Der1-like family)	LOC_Os02g43906.1	AT5G51290.1	ceramide kinase-related, putative, expressed	NA	NA	NA
*	JreChr08G11748	8	4148746	4378687	4226223	4226528	1	0	0	1	PF13456(Reverse transcriptase-like)	NA	NA	NA	NA	NA	NA
*	JreChr08G11749	8	4148746	4378687	4229325	4235333	1	0	0	1	PF00582(Universal stress protein family)|PF04564(U-box domain)|PF07714(Protein tyrosine kinase)	LOC_Os06g04880.1	AT4G25160.1	protein kinase family protein, putative, expressed	NA	NA	NA
*	JreChr08G11750	8	4148746	4378687	4237355	4239031	1	0	0	1	PF00069(Protein kinase domain)	LOC_Os02g43870.1	AT5G07620.1	inactive receptor kinase At2g26730 precursor, putative, expressed	NA	NA	NA
*	JreChr08G11751	8	4148746	4378687	4244095	4244470	1	0	0	1	NA	NA	NA	NA	NA	NA	NA
	JreChr08G11752	8	4148746	4378687	4258535	4264399	1	0	0	1	PF05057(Putative serine esterase (DUF676))	LOC_Os02g43850.1	AT5G51180.1	serine esterase family protein, putative, expressed	NA	NA	NA
	JreChr08G11753	8	4148746	4378687	4265884	4266603	1	0	0	1	PF00847(AP2 domain)	LOC_Os04g46240.1	AT5G07580.1	AP2 domain containing protein, expressed	NA	NA	NA
	JreChr08G11754	8	4148746	4378687	4270614	4271459	1	0	0	1	PF00847(AP2 domain)	LOC_Os02g43820.1	AT5G51190.1	AP2 domain containing protein, expressed	NA	NA	NA
*	JreChr08G11756	8	4148746	4378687	4279739	4280858	1	0	0	1	PF00847(AP2 domain)	LOC_Os02g43820.1	AT5G51190.1	AP2 domain containing protein, expressed	NA	NA	NA
*	JreChr08G11757	8	4148746	4378687	4279953	4280858	1	0	0	1	PF00847(AP2 domain)	LOC_Os02g43820.1	AT5G51190.1	AP2 domain containing protein, expressed	NA	NA	NA
*	JreChr08G11758	8	4148746	4378687	4300842	4301630	1	0	0	1	PF00847(AP2 domain)	LOC_Os02g43790.1	AT4G17500.1	ethylene-responsive transcription factor, putative, expressed	NA	NA	NA
*	JreChr08G11759	8	4148746	4378687	4303336	4303605	1	0	0	1	NA	NA	NA	NA	NA	NA	NA
*	JreChr08G11760	8	4148746	4378687	4314597	4316080	1	0	0	1	PF13639(Ring finger domain)	LOC_Os08g34550.1	AT4G30400.1	RING-H2 finger protein, putative, expressed	NA	NA	NA
*	JreChr08G11761	8	4148746	4378687	4344578	4347348	1	0	0	1	PF05703(Auxin canalisation)|PF08458(Plant pleckstrin homology-like region)	LOC_Os04g42040.1	AT5G57770.1	expressed protein	NA	NA	NA
*	JreChr08G11762	8	4148746	4378687	4366907	4367323	1	0	0	1	NA	LOC_Os02g08220.1	AT5G57780.1	expressed protein	NA	NA	NA
*	JreChr08G12047	8	6807985	7087912	6822703	6823155	1	0	0	1	PF02519(Auxin responsive protein)	LOC_Os04g56680.1	AT1G75590.1	OsSAUR27 - Auxin-responsive SAUR gene family member, expressed	NA	NA	NA
*	JreChr08G12048	8	6807985	7087912	6823336	6823527	1	0	0	1	NA	NA	NA	NA	NA	NA	NA
*	JreChr08G12049	8	6807985	7087912	6825371	6825601	1	0	0	1	NA	NA	NA	NA	NA	NA	NA
*	JreChr08G12051	8	6807985	7087912	6854963	6855177	1	0	0	1	NA	NA	NA	NA	NA	NA	NA
*	JreChr08G12053	8	6807985	7087912	6868386	6868703	1	0	0	1	PF02519(Auxin responsive protein)	LOC_Os02g24700.1	AT1G75580.1	OsSAUR8 - Auxin-responsive SAUR gene family member, expressed	NA	NA	NA
*	JreChr08G12055	8	6807985	7087912	6892901	6905503	1	0	0	1	PF03159(XRN 5'-3' exonuclease N-terminus)|PF07250(Glyoxal oxidase N-terminus)|PF09118(Domain of unknown function (DUF1929))	LOC_Os01g65220.1	AT1G75660.1	XRN 5\'-3\' exonuclease N-terminus domain containing protein, expressed	xrn3-3|Crinkly, round leaves. Delayed flowering. Accumulation of miRNA excision products.	NA	NA
	JreChr08G12056	8	6807985	7087912	6930273	6930969	1	0	0	1	NA	NA	NA	NA	NA	NA	NA
	JreChr08G12058	8	6807985	7087912	6950645	6951598	1	0	0	1	NA	NA	NA	NA	NA	NA	NA
	JreChr08G12059	8	6807985	7087912	6953075	6953833	1	0	0	1	NA	NA	NA	NA	NA	NA	NA
	JreChr08G12060	8	6807985	7087912	6958103	6968693	1	0	0	1	PF00612(IQ calmodulin-binding motif)|PF13178(Protein of unknown function (DUF4005))	LOC_Os04g56740.1	AT1G19870.1	IQ calmodulin-binding motif family protein, putative, expressed	NA	NA	NA
	JreChr08G12061	8	6807985	7087912	6974176	6976170	1	0	0	1	NA	LOC_Os04g56750.1	AT1G19860.1	zinc finger C-x8-C-x5-C-x3-H type family protein, expressed	NA	NA	NA
	JreChr08G12062	8	6807985	7087912	6986019	6990109	1	0	0	1	PF00270(DEAD/DEAH box helicase)|PF00271(Helicase conserved C-terminal domain)|PF00575(S1 RNA binding domain)|PF04408(Helicase associated domain (HA2))|PF07717(Oligonucleotide/oligosaccharide-binding (OB)-fold)	LOC_Os02g19860.1	AT3G26560.1	pre-mRNA-splicing factor ATP-dependent RNA helicase, putative, expressed	NA	NA	NA
	JreChr08G12063	8	6807985	7087912	6995903	6996608	1	0	0	1	NA	NA	AT3G12100.1	cation efflux family protein, putative, expressed	NA	NA	NA
	JreChr08G12064	8	6807985	7087912	7053063	7057905	1	0	0	1	PF05911(Filament-like plant protein, long coiled-coil)	LOC_Os03g14250.1	AT1G19835.1	plant protein of unknown function DUF869 domain containing protein, expressed	NA	NA	NA
	JreChr08G12066	8	6807985	7087912	7072579	7076252	1	0	0	1	PF01747(ATP-sulfurylase)|PF14306(PUA-like domain)	LOC_Os04g02050.1	AT1G19920.1	bifunctional 3-phosphoadenosine 5-phosphosulfate synthetase, putative, expressed	NA	NA	NA
	JreChr08G12067	8	6807985	7087912	7072579	7076366	1	0	0	1	PF01747(ATP-sulfurylase)|PF14306(PUA-like domain)	LOC_Os04g02050.1	AT1G19920.1	bifunctional 3-phosphoadenosine 5-phosphosulfate synthetase, putative, expressed	NA	NA	NA
*	JreChr08G12292	8	9257284	9577200	9260914	9261808	1	0	0	1	PF00249(Myb-like DNA-binding domain)	LOC_Os05g50340.1	AT1G75250.1	MYB family transcription factor, putative, expressed	NA	NA	NA
*	JreChr08G12294	8	9257284	9577200	9291787	9292288	1	0	0	1	NA	NA	NA	NA	NA	NA	NA
*	JreChr08G12295	8	9257284	9577200	9293032	9293459	1	0	0	1	NA	NA	NA	NA	NA	NA	NA
*	JreChr08G12297	8	9257284	9577200	9306077	9318161	1	0	0	1	PF00226(DnaJ domain)	LOC_Os07g44310.1	AT3G62190.1	heat shock protein DnaJ, putative, expressed	NA	NA	NA
*	JreChr08G12298	8	9257284	9577200	9322506	9324011	1	0	0	1	PF01936(NYN domain)	LOC_Os07g44320.1	AT3G62200.1	expressed protein	NA	NA	NA
*	JreChr08G12299	8	9257284	9577200	9354495	9499350	1	0	0	1	PF01936(NYN domain)|PF14418(OST-HTH Associated domain)	LOC_Os07g44320.1	AT3G62200.1	expressed protein	NA	NA	NA
*	JreChr08G12301	8	9257284	9577200	9523845	9524279	1	0	0	1	NA	NA	NA	NA	NA	NA	NA
*	JreChr08G12302	8	9257284	9577200	9528951	9531731	1	0	0	1	PF01936(NYN domain)|PF14418(OST-HTH Associated domain)	LOC_Os07g44320.1	AT3G62200.1	expressed protein	NA	NA	NA
*	JreChr08G12303	8	9257284	9577200	9533069	9540983	1	0	0	1	PF03151(Triose-phosphate Transporter family)	LOC_Os03g49570.1	AT3G17430.1	domain of unknown function, DUF250 domain containing protein, expressed	NA	NA	NA
*	JreChr08G12305	8	9257284	9577200	9546973	9548714	1	0	0	1	PF07714(Protein tyrosine kinase)	LOC_Os05g04520.1	AT3G62220.1	protein kinase, putative, expressed	NA	NA	NA
*	JreChr08G10174	8	11780000	11880001	11783382	11784425	0	1	0	1	NA	NA	NA	NA	NA	NA	NA
*	JreChr08G10175	8	11780000	11880001	11786698	11789098	0	1	0	1	PF00763(Tetrahydrofolate dehydrogenase/cyclohydrolase, catalytic domain)|PF02882(Tetrahydrofolate dehydrogenase/cyclohydrolase, NAD(P)-binding domain)	LOC_Os05g05830.1	AT3G12290.1	bifunctional protein folD, putative, expressed	NA	NA	NA
*	JreChr08G10176	8	11780000	11880001	11815727	11816854	0	1	0	1	PF00403(Heavy-metal-associated domain)	LOC_Os05g05820.1	AT5G27690.1	pro-resilin precursor, putative, expressed	NA	NA	NA
*	JreChr08G10177	8	11780000	11880001	11821054	11824250	0	1	0	1	PF01121(Dephospho-CoA kinase)	LOC_Os01g25880.1	AT2G27490.1	dephospho-CoA kinase, putative, expressed	NA	NA	NA
*	JreChr08G10178	8	11780000	11880001	11839740	11840572	1	1	0	2	PF00043(Glutathione S-transferase, C-terminal domain)|PF02798(Glutathione S-transferase, N-terminal domain)	LOC_Os03g04260.1	AT2G47730.1	glutathione S-transferase, putative, expressed	NA	NA	NA
*	JreChr08G10180	8	11826549	11906533	11891063	11893459	1	0	0	1	PF00763(Tetrahydrofolate dehydrogenase/cyclohydrolase, catalytic domain)|PF02882(Tetrahydrofolate dehydrogenase/cyclohydrolase, NAD(P)-binding domain)	LOC_Os05g05830.1	AT3G12290.1	bifunctional protein folD, putative, expressed	NA	NA	NA
*	JreChr08G10312	8	13496071	13696021	13668917	13669894	1	0	0	1	NA	LOC_Os03g24230.1	AT2G27310.1	OsFBX132 - F-box domain containing protein, expressed	NA	NA	NA
*	JreChr08G10315	8	13496071	13696021	13686047	13689766	1	0	0	1	PF11744(Aluminium activated malate transporter)	LOC_Os10g42180.1	AT5G46600.1	aluminum-activated malate transporter, putative, expressed	NA	NA	NA
*	JreChr08G10474	8	16285273	16335266	16305457	16305710	1	0	0	1	NA	NA	NA	NA	NA	NA	NA
*	JreChr08G10475	8	16285273	16335266	16316914	16317505	1	0	0	1	NA	NA	NA	NA	NA	NA	NA
*	JreChr08G10476	8	16285273	16335266	16330344	16331081	1	0	0	1	PF08263(Leucine rich repeat N-terminal domain)|PF13516(Leucine Rich repeat)|PF13855(Leucine rich repeat)	LOC_Os01g04070.1	AT2G15080.1	verticillium wilt disease resistance protein precursor, putative, expressed	NA	NA	NA
	JreChr08G10628	8	19374389	19524353	19418295	19418808	1	0	0	1	NA	NA	NA	NA	NA	NA	NA
	JreChr08G10631	8	19374389	19524353	19449781	19450527	1	0	0	1	PF08263(Leucine rich repeat N-terminal domain)|PF13855(Leucine rich repeat)	LOC_Os06g16070.1	AT5G20480.1	receptor kinase, putative, expressed	SALK_068675|More susceptible to Agobacterium tumefaciens.	NA	NA
	JreChr08G10632	8	19374389	19524353	19449781	19456623	1	0	0	1	PF00069(Protein kinase domain)|PF00560(Leucine Rich Repeat)|PF08263(Leucine rich repeat N-terminal domain)|PF13516(Leucine Rich repeat)|PF13855(Leucine rich repeat)	LOC_Os11g47180.1	AT3G47570.1	receptor kinase, putative, expressed	NA	NA	NA
	JreChr08G10633	8	19374389	19524353	19467730	19468929	1	0	0	1	PF00004(ATPase family associated with various cellular activities (AAA))|PF14363(Domain associated at C-terminal with AAA)	LOC_Os12g24320.1	AT5G40010.1	ATPase 3, putative, expressed	NA	NA	NA
*	JreChr08G10634	8	19374389	19524353	19474167	19474589	1	0	0	1	NA	NA	NA	NA	NA	NA	NA
*	JreChr08G10635	8	19374389	19524353	19486383	19486697	1	0	0	1	PF14226(non-haem dioxygenase in morphine synthesis N-terminal)	LOC_Os07g07410.1	NA	NA	NA	NA	NA
*	JreChr08G10636	8	19374389	19524353	19500812	19501186	1	0	0	1	NA	NA	NA	NA	NA	NA	NA
	JreChr08G11201	8	26802264	27222150	26817238	26817465	1	0	0	1	NA	NA	NA	NA	NA	NA	NA
	JreChr08G11202	8	26802264	27222150	26825225	26828074	1	0	0	1	PF00560(Leucine Rich Repeat)|PF08263(Leucine rich repeat N-terminal domain)|PF12799(Leucine Rich repeats (2 copies))|PF13516(Leucine Rich repeat)|PF13855(Leucine rich repeat)	LOC_Os07g04190.1	AT5G65700.1	receptor protein kinase CLAVATA1 precursor, putative, expressed	bam1-3 bam2-3|Reduced shoot meristem size.	NA	NA
	JreChr08G11203	8	26802264	27222150	26834115	26835175	1	0	0	1	PF08263(Leucine rich repeat N-terminal domain)|PF13855(Leucine rich repeat)	LOC_Os03g56270.1	AT3G49670.1	receptor protein kinase CLAVATA1 precursor, putative, expressed	bam2-3|No visible phenotype.	NA	NRRb|Flowering time.
	JreChr08G11204	8	26802264	27222150	26840767	26841531	1	0	0	1	PF13855(Leucine rich repeat)	LOC_Os12g11860.1	AT3G05660.1	verticillium wilt disease resistance protein, putative, expressed	CS65473|No visible phenotype.	NA	NA
	JreChr08G11205	8	26802264	27222150	26849577	26849938	1	0	0	1	NA	LOC_Os06g44540.1	AT1G73050.1	HOTHEAD precursor, putative, expressed	NA	NA	NA
	JreChr08G11206	8	26802264	27222150	26859820	26863263	1	0	0	1	PF00560(Leucine Rich Repeat)|PF08263(Leucine rich repeat N-terminal domain)|PF12799(Leucine Rich repeats (2 copies))|PF13516(Leucine Rich repeat)|PF13855(Leucine rich repeat)	LOC_Os03g56270.1	AT5G65700.1	receptor protein kinase CLAVATA1 precursor, putative, expressed	bam1-3 bam2-3|Reduced shoot meristem size.	NA	NRRb|Flowering time.
	JreChr08G11208	8	26802264	27222150	26871071	26871432	1	0	0	1	NA	LOC_Os06g44540.1	AT1G73050.1	HOTHEAD precursor, putative, expressed	NA	NA	NA
	JreChr08G11209	8	26802264	27222150	26884848	26885219	1	0	0	1	NA	NA	NA	NA	NA	NA	NA
	JreChr08G11210	8	26802264	27222150	26894374	26897447	1	0	0	1	PF08263(Leucine rich repeat N-terminal domain)|PF13855(Leucine rich repeat)	LOC_Os01g04070.1	AT5G40170.1	verticillium wilt disease resistance protein, putative, expressed	CS65502|No visible phenotype.	NA	NA
	JreChr08G11211	8	26802264	27222150	26912247	26915462	1	0	0	1	PF00560(Leucine Rich Repeat)|PF08263(Leucine rich repeat N-terminal domain)|PF12799(Leucine Rich repeats (2 copies))|PF13516(Leucine Rich repeat)|PF13855(Leucine rich repeat)	LOC_Os12g11370.1	AT5G65700.1	receptor protein kinase CLAVATA1 precursor, putative, expressed	bam1-3 bam2-3|Reduced shoot meristem size.	NA	NA
	JreChr08G11212	8	26802264	27222150	26920075	26920547	1	0	0	1	NA	NA	NA	NA	NA	NA	NA
	JreChr08G11213	8	26802264	27222150	26925531	26925758	1	0	0	1	NA	NA	NA	NA	NA	NA	NA
	JreChr08G11214	8	26802264	27222150	26928232	26930229	1	0	0	1	PF08263(Leucine rich repeat N-terminal domain)|PF13855(Leucine rich repeat)	LOC_Os01g04070.1	AT5G25910.1	receptor-like protein kinase 5 precursor, putative, expressed	CS65500|No visible phenotype.	NA	NA
	JreChr08G11215	8	26802264	27222150	26933032	26933349	1	0	0	1	NA	NA	NA	NA	NA	NA	NA
	JreChr08G11216	8	26802264	27222150	26961325	26961513	1	0	0	1	NA	NA	NA	NA	NA	NA	NA
	JreChr08G11217	8	26802264	27222150	26965327	26968104	1	0	0	1	PF08263(Leucine rich repeat N-terminal domain)|PF12799(Leucine Rich repeats (2 copies))|PF13855(Leucine rich repeat)	LOC_Os07g04190.1	AT5G65700.1	receptor protein kinase CLAVATA1 precursor, putative, expressed	bam1-3 bam2-3|Reduced shoot meristem size.	NA	NA
	JreChr08G11219	8	26802264	27222150	26971266	26971596	1	0	0	1	NA	NA	NA	NA	NA	NA	NA
	JreChr08G11220	8	26802264	27222150	26987762	26988704	1	0	0	1	PF00560(Leucine Rich Repeat)|PF08263(Leucine rich repeat N-terminal domain)|PF13516(Leucine Rich repeat)	LOC_Os03g56270.1	AT3G49670.1	receptor protein kinase CLAVATA1 precursor, putative, expressed	bam2-3|No visible phenotype.	NA	NRRb|Flowering time.
	JreChr08G11221	8	26802264	27222150	27000186	27003719	1	0	0	1	PF00069(Protein kinase domain)|PF00560(Leucine Rich Repeat)|PF08263(Leucine rich repeat N-terminal domain)|PF12799(Leucine Rich repeats (2 copies))|PF13855(Leucine rich repeat)	LOC_Os03g56270.1	AT5G65700.1	receptor protein kinase CLAVATA1 precursor, putative, expressed	bam1-3 bam2-3|Reduced shoot meristem size.	NA	NRRb|Flowering time.
	JreChr08G11222	8	26802264	27222150	27016188	27020207	1	0	0	1	PF00056(lactate/malate dehydrogenase, NAD binding domain)|PF02866(lactate/malate dehydrogenase, alpha/beta C-terminal domain)	LOC_Os12g43630.1	AT2G22780.1	lactate/malate dehydrogenase, putative, expressed	pmdh1pmdh2|Some reduction in growth rate in the dark, resulting in shorter hypocotyls in the pmdh1pmdh2 double mutant. The double mutant germinated, but seedling growth was arrested unless exogenous sucrose was provided, however even then the double mutant remained appreciably smaller than the wild type	NA	NA
	JreChr08G11223	8	26802264	27222150	27028362	27028710	1	0	0	1	NA	NA	NA	NA	NA	NA	NA
	JreChr08G11224	8	26802264	27222150	27049137	27049343	1	0	0	1	NA	NA	NA	NA	NA	NA	NA
	JreChr08G11225	8	26802264	27222150	27054540	27056864	1	0	0	1	PF00092(von Willebrand factor type A domain)|PF17123(RING-like zinc finger)	LOC_Os04g01160.1	AT2G22680.1	zinc finger family protein, putative, expressed	NA	NA	SOR1|Root growth angle.
	JreChr08G11227	8	26802264	27222150	27069021	27073492	1	0	0	1	PF01293(Phosphoenolpyruvate carboxykinase)	LOC_Os03g15050.1	AT5G65690.1	phosphoenolpyruvate carboxykinase, putative, expressed	NA	NA	NA
	JreChr08G11228	8	26802264	27222150	27075456	27086114	1	0	0	1	NA	LOC_Os07g16140.1	AT3G49645.1	FAD binding protein, putative, expressed	NA	NA	NA
	JreChr08G11229	8	26802264	27222150	27092476	27093951	1	0	0	1	PF00010(Helix-loop-helix DNA-binding domain)	LOC_Os03g51580.1	AT4G37850.1	helix-loop-helix DNA-binding domain containing protein, expressed	NA	NA	NA
	JreChr08G11231	8	26802264	27222150	27112871	27114863	1	0	0	1	PF00010(Helix-loop-helix DNA-binding domain)	LOC_Os03g51580.1	AT4G37850.1	helix-loop-helix DNA-binding domain containing protein, expressed	NA	NA	NA
	JreChr08G11233	8	26802264	27222150	27120948	27121565	1	0	0	1	PF13456(Reverse transcriptase-like)	LOC_Os02g06100.1	AT2G02650.1	RNA-directed DNA polymerase, putative, expressed	NA	NA	NA
	JreChr08G11234	8	26802264	27222150	27122676	27123549	1	0	0	1	PF00314(Thaumatin family)	LOC_Os10g05660.1	AT4G38670.1	thaumatin, putative, expressed	NA	NA	NA
	JreChr08G11235	8	26802264	27222150	27144327	27146421	1	0	0	1	NA	NA	NA	NA	NA	NA	NA
	JreChr08G11237	8	26802264	27222150	27193755	27196103	1	0	0	1	PF08263(Leucine rich repeat N-terminal domain)|PF13855(Leucine rich repeat)	LOC_Os12g12130.1	AT3G28890.1	NL0E, putative, expressed	CS65487|No visible phenotype.	NA	NA
*	JreChr08G11319	8	28101892	28471793	28102873	28104999	1	0	0	1	PF13962(Domain of unknown function)	LOC_Os07g09530.1	AT3G18670.1	ankyrin repeat-containing protein, putative, expressed	NA	NA	NA
*	JreChr08G11320	8	28101892	28471793	28122611	28123452	1	0	0	1	PF12796(Ankyrin repeats (3 copies))	LOC_Os11g14520.1	AT3G18670.1	ankyrin repeat-containing protein, putative, expressed	NA	NA	NA
*	JreChr08G11321	8	28101892	28471793	28126106	28128550	1	0	0	1	PF13962(Domain of unknown function)	LOC_Os07g09560.1	AT3G18670.1	ankyrin repeat-containing protein, putative, expressed	NA	NA	NA
*	JreChr08G11322	8	28101892	28471793	28133355	28138856	1	0	0	1	PF13637(Ankyrin repeats (many copies))|PF13962(Domain of unknown function)	LOC_Os07g09530.1	AT3G18670.1	ankyrin repeat-containing protein, putative, expressed	NA	NA	NA
*	JreChr08G11324	8	28101892	28471793	28163827	28167785	1	0	0	1	PF12796(Ankyrin repeats (3 copies))	LOC_Os11g14260.1	AT3G18670.1	ankyrin repeat-containing protein, putative, expressed	NA	NA	NA
*	JreChr08G11325	8	28101892	28471793	28174584	28175352	1	0	0	1	NA	NA	NA	NA	NA	NA	NA
*	JreChr08G11326	8	28101892	28471793	28175697	28250285	1	0	0	1	PF13962(Domain of unknown function)	LOC_Os11g14544.2	AT3G18670.1	ankyrin repeat-containing protein, putative, expressed	NA	NA	NA
*	JreChr08G11329	8	28101892	28471793	28208698	28208883	1	0	0	1	NA	NA	NA	NA	NA	NA	NA
*	JreChr08G11330	8	28101892	28471793	28251294	28251782	1	0	0	1	NA	NA	NA	NA	NA	NA	NA
*	JreChr08G11331	8	28101892	28471793	28253217	28253402	1	0	0	1	NA	NA	NA	NA	NA	NA	NA
*	JreChr08G11332	8	28101892	28471793	28271920	28277119	1	0	0	1	PF02298(Plastocyanin-like domain)|PF14223(gag-polypeptide of LTR copia-type)	LOC_Os07g38290.1	AT5G26330.1	plastocyanin-like domain containing protein, putative, expressed	NA	NA	NA
*	JreChr08G11334	8	28101892	28471793	28311735	28315740	1	0	0	1	NA	LOC_Os11g14260.1	AT3G18670.1	ankyrin repeat-containing protein, putative, expressed	NA	NA	NA
*	JreChr08G11335	8	28101892	28471793	28315381	28315740	1	0	0	1	NA	NA	NA	NA	NA	NA	NA
	JreChr08G11336	8	28101892	28471793	28338657	28340140	1	0	0	1	PF02298(Plastocyanin-like domain)	LOC_Os03g59280.1	AT5G26330.1	plastocyanin-like domain containing protein, putative, expressed	NA	NA	NA
	JreChr08G11337	8	28101892	28471793	28400231	28403793	1	0	0	1	PF08442(ATP-grasp domain)|PF16114(ATP citrate lyase citrate-binding)	LOC_Os12g37870.1	AT1G09430.1	ATP-grasp domain containing protein, expressed	NA	NA	NA
	JreChr08G11338	8	28101892	28471793	28423351	28440603	1	0	0	1	PF04810(Sec23/Sec24 zinc finger)|PF04811(Sec23/Sec24 trunk domain)|PF04815(Sec23/Sec24 helical domain)|PF08033(Sec23/Sec24 beta-sandwich domain)	LOC_Os04g04020.1	AT3G07100.1	protein transport protein Sec24-like, putative, expressed	CS68909|Homozygous sec24a-2 mutants have the following phenotypes: ectopic giant cells in sepals and leaves; dwarfism; male sterile; increased lobing of pavement cells on sepals; abnormal ER morphology; abnormal Golgi morphology; prominent shoot developmental defects	NA	NA
	JreChr08G11339	8	28101892	28471793	28450566	28458425	1	0	0	1	PF00069(Protein kinase domain)	LOC_Os01g14860.3	AT3G05840.2	CGMC_GSK.1 - CGMC includes CDA, MAPK, GSK3, and CLKC kinases, expressed	NA	NA	NA
*	JreChr09G10268	9	12823343	13043321	12859885	12860202	1	0	0	1	NA	NA	NA	NA	NA	NA	NA
*	JreChr09G10269	9	12823343	13043321	12860247	12861042	1	0	0	1	NA	NA	NA	NA	NA	NA	NA
*	JreChr09G10270	9	12823343	13043321	12865493	12869455	1	0	0	1	PF07714(Protein tyrosine kinase)|PF08263(Leucine rich repeat N-terminal domain)|PF13855(Leucine rich repeat)	LOC_Os11g47180.1	AT3G47570.1	receptor kinase, putative, expressed	NA	NA	NA
*	JreChr09G10271	9	12823343	13043321	12883994	12884768	1	0	0	1	NA	LOC_Os01g52760.1	AT5G45660.1	expressed protein	NA	NA	NA
	JreChr09G10272	9	12823343	13043321	12918796	12922567	1	0	0	1	PF07534(TLD)	LOC_Os04g56790.1	AT5G39590.1	TLD family protein, putative, expressed	NA	NA	NA
	JreChr09G10273	9	12823343	13043321	12932233	12938034	1	0	0	1	NA	LOC_Os07g36180.2	AT4G18975.1	pentatricopeptide, putative, expressed	NA	NA	NA
	JreChr09G10274	9	12823343	13043321	12934208	12938034	1	0	0	1	NA	LOC_Os07g36180.2	AT4G18975.1	pentatricopeptide, putative, expressed	NA	NA	NA
	JreChr09G10276	9	12823343	13043321	12939590	12945077	1	0	0	1	PF00082(Subtilase family)|PF02225(PA domain)|PF05922(Peptidase inhibitor I9)	LOC_Os01g52750.1	AT5G45650.1	OsSub3 - Putative Subtilisin homologue, expressed	NA	NA	NA
	JreChr09G10277	9	12823343	13043321	12947790	12968729	1	0	0	1	PF00982(Glycosyltransferase family 20)|PF02358(Trehalose-phosphatase)	LOC_Os05g44210.1	AT1G78580.1	trehalose-6-phosphate synthase, putative, expressed	tps1-2|The homozygous progeny is embryo-lethal.	TPS1|TREHALOSE-6-PHOSPHATE SYNTHASE 1	OsTPS1|&quot;Cold, drought and salinity tolerance.&quot;
	JreChr09G10278	9	12823343	13043321	12975451	12976201	1	0	0	1	NA	NA	NA	NA	NA	NA	NA
	JreChr09G10279	9	12823343	13043321	12981030	12981701	1	0	0	1	PF07714(Protein tyrosine kinase)	LOC_Os11g47210.1	AT3G47580.1	receptor kinase, putative, expressed	NA	NA	NA
	JreChr09G10280	9	12823343	13043321	12981942	12985047	1	0	0	1	PF00560(Leucine Rich Repeat)|PF08263(Leucine rich repeat N-terminal domain)|PF13855(Leucine rich repeat)	LOC_Os11g47030.1	AT3G47090.1	receptor kinase, putative, expressed	NA	NA	NA
	JreChr09G10281	9	12823343	13043321	12994364	12995138	1	0	0	1	NA	LOC_Os01g52760.1	AT5G45660.1	expressed protein	NA	NA	NA
	JreChr09G10282	9	12823343	13043321	13000204	13004263	1	0	0	1	PF00270(DEAD/DEAH box helicase)|PF00271(Helicase conserved C-terminal domain)|PF00575(S1 RNA binding domain)|PF04408(Helicase associated domain (HA2))|PF07717(Oligonucleotide/oligosaccharide-binding (OB)-fold)	LOC_Os02g19860.1	AT3G26560.1	pre-mRNA-splicing factor ATP-dependent RNA helicase, putative, expressed	NA	NA	NA
	JreChr09G10283	9	12823343	13043321	13006430	13012317	1	0	0	1	PF14111(Domain of unknown function (DUF4283))|PF14392(Zinc knuckle)	LOC_Os11g18710.1	AT3G31430.1	expressed protein	NA	NA	NA
*	JreChr09G10285	9	12823343	13043321	13035088	13038910	1	0	0	1	PF07534(TLD)	LOC_Os04g56790.1	AT5G39590.1	TLD family protein, putative, expressed	NA	NA	NA
*	JreChr09G10286	9	12823343	13043321	13039545	13041976	1	0	0	1	PF00657(GDSL-like Lipase/Acylhydrolase)	LOC_Os01g54470.1	AT5G45670.1	GDSL-like lipase/acylhydrolase, putative, expressed	NA	NA	NA
*	JreChr09G10606	9	17442822	17462823	17454554	17456981	1	0	0	1	PF00954(S-locus glycoprotein domain)|PF07714(Protein tyrosine kinase)|PF11883(Domain of unknown function (DUF3403))	LOC_Os01g57560.1	AT4G11530.1	TKL_IRAK_DUF26-lc.20 - DUF26 kinases have homology to DUF26 containing loci, expressed	NA	NA	NA
*	JreChr09G10852	9	20820000	21970001	20827561	20828617	0	1	0	1	PF13359(DDE superfamily endonuclease)	LOC_Os03g44510.1	AT5G28950.1	transposon protein, putative, CACTA, En/Spm sub-class, expressed	NA	NA	NA
*	JreChr09G10853	9	20820000	21970001	20828912	20829956	0	1	0	1	PF12776(Myb/SANT-like DNA-binding domain)	LOC_Os11g33260.1	AT3G11290.1	transposon protein, putative, CACTA, En/Spm sub-class, expressed	NA	NA	NA
*	JreChr09G10855	9	20820000	21970001	20834470	20834778	0	1	0	1	NA	NA	NA	NA	NA	NA	NA
*	JreChr09G10856	9	20820000	21970001	20852583	20868483	0	1	0	1	PF00641(Zn-finger in Ran binding protein and others)	LOC_Os01g59980.1	AT5G17790.1	zinc finger family protein, putative, expressed	oz1-1|Uniform yellow phenotype as a young seedling. Subsequent growth on sucrose media result in the appearance of light green, non-variegated leaves. Mutants display altered editing of various chloroplast cytidine targets in RNA.	NA	NA
*	JreChr09G10860	9	20820000	21970001	20982865	20983143	0	1	0	1	NA	NA	NA	NA	NA	NA	NA
*	JreChr09G10861	9	20820000	21970001	21094951	21095367	1	1	0	2	NA	NA	NA	NA	NA	NA	NA
*	JreChr09G10862	9	20820000	21970001	21094951	21102494	1	1	0	2	NA	NA	NA	NA	NA	NA	NA
*	JreChr09G10863	9	20820000	21970001	21095751	21096727	1	1	0	2	NA	NA	NA	NA	NA	NA	NA
*	JreChr09G10865	9	20820000	21970001	21253251	21254850	0	1	0	1	PF00046(Homeobox domain)	LOC_Os07g48560.1	AT3G03660.2	homeobox domain containing protein, expressed	NA	NA	wox11|Crown root formation and development. Growth retardation
*	JreChr09G10868	9	20820000	21970001	21388662	21388916	0	1	0	1	NA	NA	NA	NA	NA	NA	NA
*	JreChr09G10873	9	20820000	21970001	21636387	21638064	0	1	0	1	PF00249(Myb-like DNA-binding domain)	LOC_Os01g16810.1	AT5G17800.1	MYB family transcription factor, putative, expressed	NA	NA	CSA|Photoperiod-sensitive male sterility
*	JreChr09G10874	9	20820000	21970001	21677186	21678208	0	1	0	1	NA	NA	NA	NA	NA	NA	NA
*	JreChr09G10876	9	20820000	21970001	21725032	21725610	0	1	0	1	NA	NA	NA	NA	NA	NA	NA
*	JreChr09G10877	9	20820000	21970001	21738200	21739844	0	1	0	1	NA	LOC_Os11g16250.1	NA	NA	NA	NA	NA
*	JreChr09G11046	9	25040000	25210001	25109631	25110189	0	1	0	1	NA	NA	NA	NA	NA	NA	NA
*	JreChr09G11047	9	25040000	25210001	25135520	25136991	0	1	0	1	PF00708(Acylphosphatase)	LOC_Os06g15390.1	AT5G03370.1	acylphosphatase, putative, expressed	NA	NA	NA
*	JreChr09G11048	9	25040000	25210001	25144450	25144722	0	1	0	1	NA	NA	NA	NA	NA	NA	NA
*	JreChr09G11049	9	25040000	25210001	25149519	25153468	0	1	0	1	NA	NA	NA	NA	NA	NA	NA
*	JreChr09G11050	9	25040000	25210001	25172472	25172735	0	1	0	1	NA	NA	NA	NA	NA	NA	NA
*	JreChr09G11051	9	25040000	25210001	25178229	25178537	0	1	0	1	PF02519(Auxin responsive protein)	LOC_Os06g48860.1	AT3G09870.1	OsSAUR23 - Auxin-responsive SAUR gene family member, expressed	NA	NA	NA
*	JreChr09G11052	9	25040000	25210001	25197424	25204936	0	1	0	1	NA	LOC_Os07g34950.1	AT5G52970.1	uncharacterized membrane protein, putative, expressed	NA	NA	NA
	JreChr09G11449	9	29861423	29981412	29951969	29973232	1	0	0	1	PF00248(Aldo/keto reductase family)	LOC_Os01g62870.1	AT2G37770.2	oxidoreductase, aldo/keto reductase family protein, putative, expressed	NA	NA	NA
	JreChr09G11461	9	30121393	30271380	30145442	30145818	1	0	0	1	NA	NA	NA	NA	NA	NA	NA
	JreChr09G11462	9	30121393	30271380	30148935	30151637	1	0	0	1	PF03208(PRA1 family protein)	LOC_Os05g38160.1	AT5G05987.1	prenylated rab acceptor, putative, expressed	NA	NA	NA
	JreChr09G11463	9	30121393	30271380	30163819	30173473	1	0	0	1	PF00069(Protein kinase domain)	LOC_Os03g16130.1	AT2G37840.1	CAMK_CAMK_like_ULKh_APGy.2 - CAMK includes calcium/calmodulin depedent protein kinases, expressed	NA	NA	NA
	JreChr09G11464	9	30121393	30271380	30177770	30180153	1	0	0	1	PF00954(S-locus glycoprotein domain)|PF01453(D-mannose binding lectin)	LOC_Os01g47840.1	AT1G34300.1	lectin protein kinase family protein, putative, expressed	NA	NA	NA
	JreChr09G11465	9	30121393	30271380	30187416	30187942	1	0	0	1	NA	LOC_Os07g13590.1	AT5G22790.1	expressed protein	NA	NA	NA
	JreChr09G11466	9	30121393	30271380	30189075	30191399	1	0	0	1	PF11891(Protein RETICULATA-related)	LOC_Os04g44290.1	AT2G37860.3	expressed protein	soz2|Pale plants, sensitive to ozone	NA	NA
	JreChr09G11467	9	30121393	30271380	30193308	30193578	1	0	0	1	NA	NA	NA	NA	NA	NA	NA
*	JreChr09G11468	9	30121393	30271380	30234952	30237161	1	0	0	1	PF01734(Patatin-like phospholipase)	LOC_Os09g28770.1	AT2G26560.1	patatin, putative, expressed	NA	NA	NA
*	JreChr09G11469	9	30121393	30271380	30259663	30269271	1	0	0	1	PF00069(Protein kinase domain)	LOC_Os03g16130.1	AT2G37840.1	CAMK_CAMK_like_ULKh_APGy.2 - CAMK includes calcium/calmodulin depedent protein kinases, expressed	NA	NA	NA
	JreChr09G11563	9	31191273	31511240	31206559	31207488	1	0	0	1	NA	NA	AT1G21280.1	expressed protein	NA	NA	NA
	JreChr09G11564	9	31191273	31511240	31212622	31220345	1	0	0	1	PF00854(POT family)	LOC_Os01g65110.1	AT2G38100.1	peptide transporter PTR2, putative, expressed	npf5.5-1|Reduced nitrogen content in embryos.	NA	NA
	JreChr09G11565	9	31191273	31511240	31243750	31245907	1	0	0	1	PF00854(POT family)	LOC_Os03g51050.1	AT2G38100.1	peptide transporter PTR2, putative, expressed	npf5.5-1|Reduced nitrogen content in embryos.	NA	NA
	JreChr09G11566	9	31191273	31511240	31247345	31247588	1	0	0	1	NA	NA	NA	NA	NA	NA	NA
	JreChr09G11568	9	31191273	31511240	31262700	31263563	1	0	0	1	PF01553(Acyltransferase)	LOC_Os01g63580.1	AT2G38110.1	glycerol-3-phosphate acyltransferase, putative, expressed	NA	NA	NA
	JreChr09G11569	9	31191273	31511240	31264929	31265528	1	0	0	1	PF12710(haloacid dehalogenase-like hydrolase)	LOC_Os01g63580.1	AT2G38110.1	glycerol-3-phosphate acyltransferase, putative, expressed	NA	NA	NA
	JreChr09G11572	9	31191273	31511240	31331633	31334892	1	0	0	1	PF01490(Transmembrane amino acid transporter protein)	LOC_Os01g63770.1	AT2G38120.1	transmembrane amino acid transporter protein, putative, expressed	wav5-33|Root agravitropic phenotype.	NA	NA
	JreChr09G11573	9	31191273	31511240	31364695	31367924	1	0	0	1	NA	LOC_Os05g37450.1	AT5G01260.2	starch binding domain containing protein, putative, expressed	NA	NA	NA
	JreChr09G11574	9	31191273	31511240	31375846	31384570	1	0	0	1	PF00035(Double-stranded RNA binding motif)|PF03031(NLI interacting factor-like phosphatase)	LOC_Os02g42600.1	AT5G01270.2	double-stranded RNA binding motif containing protein, expressed	SALK_149234|leaf expansion defects, early flowering, low fertility, and increased salt sensitivity. cpl2 mutant plants produced shorter hypocotyls than wild-type plants in the light, but were indistinguishable from wild type in the dark.	NA	NA
	JreChr09G11575	9	31191273	31511240	31391135	31393975	1	0	0	1	PF01086(Clathrin light chain)	LOC_Os04g58240.1	AT3G51890.1	expressed protein	NA	NA	NA
	JreChr09G11577	9	31191273	31511240	31404028	31406870	1	0	0	1	NA	LOC_Os01g04880.1	AT2G40070.1	retrotransposon protein, putative, unclassified, expressed	NA	NA	NA
	JreChr09G11578	9	31191273	31511240	31406994	31410697	1	0	0	1	PF03226(Yippee zinc-binding/DNA-binding /Mis18, centromere assembly)	LOC_Os03g49150.1	AT2G40110.1	yippee zinc-binding protein, putative, expressed	NA	NA	NA
	JreChr09G11579	9	31191273	31511240	31427264	31427701	1	0	0	1	NA	LOC_Os02g27810.1	AT3G25400.1	MazG nucleotide pyrophosphohydrolase domain containing protein, expressed	NA	NA	NA
	JreChr09G11580	9	31191273	31511240	31428531	31433738	1	0	0	1	PF05063(MT-A70)	LOC_Os03g10224.1	AT1G19340.1	MT-A70 domain containing protein, expressed	NA	NA	NA
	JreChr09G11581	9	31191273	31511240	31443086	31443825	1	0	0	1	NA	NA	NA	NA	NA	NA	NA
	JreChr09G11582	9	31191273	31511240	31473755	31475010	1	0	0	1	PF00249(Myb-like DNA-binding domain)	LOC_Os05g37730.1	AT2G38090.1	MYB family transcription factor, putative, expressed	NA	NA	NA
	JreChr09G11583	9	31191273	31511240	31490270	31491733	1	0	0	1	PF02458(Transferase family)	LOC_Os01g63480.1	AT5G01210.1	transferase family protein, putative, expressed	NA	NA	NA
*	JreChr09G11806	9	33810000	33910001	33840158	33844526	0	0	1	1	PF00013(KH domain)|PF16544(Homodimerisation region of STAR domain protein)	LOC_Os03g60110.1	AT2G38610.1	KH domain containing protein, putative, expressed	NA	NA	SPIN1|Flowering time independent of day length.
*	JreChr09G11807	9	33810000	33910001	33854148	33855122	0	0	1	1	PF06697(Protein of unknown function (DUF1191))	LOC_Os11g02630.1	AT3G08600.1	expressed protein	NA	NA	NA
*	JreChr09G11809	9	33890969	33940966	33912144	33915040	1	0	0	1	PF00651(BTB/POZ domain)|PF03000(NPH3 family)	LOC_Os11g02620.1	AT3G08570.1	BTBN23 - Bric-a-Brac, Tramtrack, Broad Complex BTB domain with non-phototropic hypocotyl 3 NPH3 and coiled-coil domains, expressed	NA	NA	NA
	JreChr09G11810	9	33890969	33940966	33917948	33919567	1	0	0	1	NA	ChrUn.fgenesh.mRNA.49	AT5G28950.1	transposon protein, putative, CACTA, En/Spm sub-class, expressed	NA	NA	NA
	JreChr09G11811	9	33890969	33940966	33921353	33921755	1	0	0	1	NA	NA	NA	NA	NA	NA	NA
	JreChr10G10306	10	1421231	1501157	1430599	1430832	1	0	0	1	NA	NA	NA	NA	NA	NA	NA
	JreChr10G10307	10	1421231	1501157	1434750	1440652	1	0	0	1	PF11571(Mediator complex subunit 27)	LOC_Os01g15850.1	AT3G09180.1	expressed protein	NA	NA	NA
	JreChr10G10320	10	1421231	1501157	1460844	1462259	1	0	0	1	PF14541(Xylanase inhibitor C-terminal)|PF14543(Xylanase inhibitor N-terminal)	LOC_Os04g58840.1	AT3G52500.1	Eukaryotic aspartyl protease domain containing protein, expressed	NA	NA	NA
	JreChr10G10323	10	1421231	1501157	1466056	1474261	1	0	0	1	PF09758(Uncharacterised conserved protein)	LOC_Os04g23210.1	AT3G28430.1	expressed protein	CS164|pale brown seeds due to reduced levels of brown pigment in seed coat (testa); approximately wild-type anthocyanin levels observed in leaves, stems and other tissues.	NA	NA
*	JreChr10G11825	10	5176545	5216521	5184519	5187976	1	0	0	1	PF00060(Ligand-gated ion channel)|PF00497(Bacterial extracellular solute-binding proteins, family 3)|PF01094(Receptor family ligand binding region)	LOC_Os09g25960.1	AT5G11210.1	glutamate receptor, putative, expressed	NA	NA	NA
*	JreChr10G11826	10	5176545	5216521	5192871	5193104	1	0	0	1	NA	NA	NA	NA	NA	NA	NA
*	JreChr10G11915	10	5915623	5945612	5924067	5924276	1	0	0	1	NA	NA	NA	NA	NA	NA	NA
*	JreChr10G11916	10	5915623	5945612	5927810	5928184	1	0	0	1	NA	NA	NA	NA	NA	NA	NA
*	JreChr10G11917	10	5915623	5945612	5927909	5928184	1	0	0	1	NA	NA	NA	NA	NA	NA	NA
*	JreChr10G11919	10	5915623	5945612	5935070	5935288	1	0	0	1	NA	NA	AT1G29290.1	NA	NA	NA	NA
	JreChr10G12028	10	7243966	7433755	7249416	7249778	1	0	0	1	NA	NA	AT1G11655.1	NA	NA	NA	NA
	JreChr10G12029	10	7243966	7433755	7251466	7263511	1	0	0	1	PF00012(Hsp70 protein)	LOC_Os06g46600.1	AT1G11660.1	DnaK family protein, putative, expressed	NA	NA	NA
	JreChr10G12032	10	7243966	7433755	7304846	7305466	1	0	0	1	PF04520(Senescence regulator)	LOC_Os04g43990.1	AT1G11700.1	DUF584 domain containing protein, putative, expressed	NA	NA	NA
	JreChr10G12033	10	7243966	7433755	7318955	7319140	1	0	0	1	NA	LOC_Os03g36960.1	AT4G21780.1	expressed protein	NA	NA	NA
	JreChr10G12034	10	7243966	7433755	7323721	7324932	1	0	0	1	PF13041(PPR repeat family)|PF13812(Pentatricopeptide repeat domain)	LOC_Os01g58080.1	AT1G61870.1	membrane-associated salt-inducible protein, putative, expressed	NA	NA	NA
	JreChr10G12035	10	7243966	7433755	7328267	7331458	1	0	0	1	PF06454(Protein of unknown function (DUF1084))	LOC_Os03g36790.1	AT4G21790.1	tobamovirus multiplication protein, putative, expressed	CS8109|reduced levels of TMV coat protein (4-fold less in upper inoculated leaves of infected plants); protoplasts inoculated with TMV have lower percentage of TMV-positive cells and delayed TMV RNA accumulation compared to wild type; protoplast accumulation of TMV molecules is reduced by coinfection with CMV (cucumber mosiac virus) RNA; no visible phenotypic effects in the absence of TMV.	NA	NA
	JreChr10G12036	10	7243966	7433755	7348747	7350538	1	0	0	1	NA	NA	NA	NA	NA	NA	NA
	JreChr10G12037	10	7243966	7433755	7354308	7360555	1	0	0	1	PF00076(RNA recognition motif. (a.k.a. RRM, RBD, or RNP domain))	LOC_Os03g37270.1	AT1G11650.2	RNA recognition motif containing protein, putative, expressed	NA	NA	NA
	JreChr10G12038	10	7243966	7433755	7362774	7363508	1	0	0	1	PF11221(Subunit 21 of Mediator complex)	LOC_Os08g04150.1	AT4G04780.1	RNA polymerase II complex component SRB7, putative, expressed	med21/+|Segregates 25% aborted embryos.	NA	NA
	JreChr10G12039	10	7243966	7433755	7373205	7373567	1	0	0	1	NA	NA	AT1G11655.1	NA	NA	NA	NA
	JreChr10G12040	10	7243966	7433755	7375240	7387311	1	0	0	1	PF00012(Hsp70 protein)	LOC_Os06g46600.1	AT1G11660.1	DnaK family protein, putative, expressed	NA	NA	NA
	JreChr10G12041	10	7243966	7433755	7388331	7392302	1	0	0	1	PF01554(MatE)	LOC_Os03g37640.1	AT3G21690.1	MATE efflux family protein, putative, expressed	NA	NA	NA
	JreChr10G12042	10	7243966	7433755	7402246	7405440	1	0	0	1	NA	LOC_Os07g01240.1	AT1G61900.1	expressed protein	NA	NA	SRL1|Lolled leaf. Bulliform cell formation.
	JreChr10G12043	10	7243966	7433755	7409197	7409613	1	0	0	1	NA	NA	AT4G21920.1	NA	NA	NA	NA
*	JreChr10G12044	10	7243966	7433755	7428506	7429117	1	0	0	1	PF04520(Senescence regulator)	LOC_Os04g43990.1	AT1G11700.1	DUF584 domain containing protein, putative, expressed	NA	NA	NA
*	JreChr10G12114	10	7983044	8023020	7988356	7988898	1	0	0	1	PF12796(Ankyrin repeats (3 copies))	NA	AT4G03500.1	ankyrin repeat family protein, putative, expressed	NA	NA	NA
*	JreChr10G12116	10	7983044	8023020	7995165	7995428	1	0	0	1	NA	NA	NA	NA	NA	NA	NA
*	JreChr10G12117	10	7983044	8023020	8009129	8011806	1	0	0	1	PF12796(Ankyrin repeats (3 copies))|PF13962(Domain of unknown function)	LOC_Os03g17240.1	AT5G35810.1	ankyrin repeat family protein, putative, expressed	NA	NA	NA
*	JreChr10G12118	10	7983044	8023020	8012171	8012800	1	0	0	1	NA	NA	AT5G35830.1	ankyrin repeat family protein, putative, expressed	NA	NA	NA
*	JreChr10G12120	10	7983044	8023020	8019842	8020266	1	0	0	1	NA	NA	NA	NA	NA	NA	NA
*	JreChr10G12183	10	8530000	8820001	8533421	8533873	0	0	1	1	NA	LOC_Os10g21860.1	AT4G16447.1	NA	NA	NA	NA
*	JreChr10G12184	10	8530000	8820001	8541647	8544172	0	0	1	1	PF04535(Domain of unknown function (DUF588))	LOC_Os03g10030.1	AT2G35760.1	membrane associated DUF588 domain containing protein, putative, expressed	NA	NA	NA
*	JreChr10G12185	10	8530000	8820001	8545819	8546589	0	0	1	1	NA	NA	NA	NA	NA	NA	NA
*	JreChr10G12187	10	8530000	8820001	8583411	8583869	0	0	1	1	NA	NA	NA	NA	NA	NA	NA
*	JreChr10G12188	10	8530000	8820001	8594635	8595308	0	0	1	1	NA	NA	AT5G48830.2	expressed protein	NA	NA	NA
*	JreChr10G12189	10	8530000	8820001	8602074	8610299	0	0	1	1	PF02256(Iron hydrogenase small subunit)|PF02906(Iron only hydrogenase large subunit, C-terminal domain)	LOC_Os03g53750.1	AT4G16440.1	nuclear prelamin A recognition factor, putative, expressed	NA	NA	NA
*	JreChr10G12190	10	8530000	8820001	8612587	8617984	0	0	1	1	PF00249(Myb-like DNA-binding domain)|PF00569(Zinc finger, ZZ type)	LOC_Os03g53960.1	AT4G16420.1	transcriptional adaptor, putative, expressed	prz1-1|Altered response to auxin and cytokinin	NA	NA
*	JreChr10G12191	10	8530000	8820001	8621438	8626868	0	0	1	1	PF01426(BAH domain)|PF05641(Agenet domain)	LOC_Os07g41640.1	AT5G55600.1	agenet domain-containing protein, putative, expressed	NA	NA	NA
*	JreChr10G12192	10	8530000	8820001	8636120	8636497	0	0	1	1	NA	NA	NA	NA	NA	NA	NA
*	JreChr10G12193	10	8530000	8820001	8641353	8641562	0	0	1	1	NA	NA	NA	NA	NA	NA	NA
*	JreChr10G12194	10	8530000	8820001	8645127	8645528	0	0	1	1	NA	NA	NA	NA	NA	NA	NA
*	JreChr10G12195	10	8530000	8820001	8648512	8648805	0	0	1	1	NA	LOC_Os06g33200.1	AT5G41761.1	expressed protein	NA	NA	NA
*	JreChr10G12198	10	8530000	8820001	8658798	8664818	0	0	1	1	PF07058(Microtubule-associated protein 70)	LOC_Os02g50320.2	AT4G17220.1	ATMAP70 protein, putative, expressed	NA	NA	NA
*	JreChr10G12201	10	8530000	8820001	8693078	8694054	0	0	1	1	NA	NA	AT4G16380.1	proline-rich protein, putative, expressed	NA	NA	NA
*	JreChr10G12202	10	8530000	8820001	8695506	8717905	0	0	1	1	PF00403(Heavy-metal-associated domain)|PF01391(Collagen triple helix repeat (20 copies))	LOC_Os07g41600.1	AT4G16380.1	proline-rich protein, putative, expressed	NA	NA	NA
*	JreChr10G12203	10	8530000	8820001	8723630	8750155	0	0	1	1	PF00403(Heavy-metal-associated domain)|PF01391(Collagen triple helix repeat (20 copies))	LOC_Os07g41600.1	AT4G16380.1	proline-rich protein, putative, expressed	NA	NA	NA
*	JreChr10G12205	10	8530000	8820001	8786582	8787545	0	0	1	1	PF00403(Heavy-metal-associated domain)|PF01391(Collagen triple helix repeat (20 copies))	NA	AT1G51090.1	proline-rich protein, putative, expressed	NA	NA	NA
*	JreChr10G12206	10	8530000	8820001	8794773	8794994	0	0	1	1	NA	NA	NA	NA	NA	NA	NA
*	JreChr10G12207	10	8530000	8820001	8814050	8815097	0	0	1	1	PF00891(O-methyltransferase)	LOC_Os08g07260.1	AT4G35150.1	O-methyltransferase, putative, expressed	NA	NA	NA
*	JreChr10G12208	10	8530000	8820001	8815189	8815572	0	0	1	1	PF08100(Dimerisation domain)	LOC_Os01g54969.1	AT4G35160.1	O-methyltransferase, putative, expressed	NA	NA	NA
*	JreChr10G12299	10	9670938	9700926	9672927	9673163	1	0	0	1	NA	NA	NA	NA	NA	NA	NA
*	JreChr10G12300	10	9670938	9700926	9676929	9678026	1	0	0	1	PF14432(DYW family of nucleic acid deaminases)	LOC_Os07g05560.1	AT4G21065.1	expressed protein	NA	NA	NA
*	JreChr10G12301	10	9670938	9700926	9681063	9681632	1	0	0	1	NA	LOC_Os07g05560.1	AT4G21065.1	expressed protein	NA	NA	NA
*	JreChr10G12302	10	9670938	9700926	9686413	9686888	1	0	0	1	PF00646(F-box domain)	LOC_Os08g09410.1	AT4G05497.1	OsFBX265 - F-box domain containing protein, expressed	NA	NA	NA
*	JreChr10G12303	10	9670938	9700926	9691841	9692673	1	0	0	1	PF12937(F-box-like)	LOC_Os02g21240.1	AT4G05460.1	OsFBX48 - F-box domain containing protein, expressed	NA	NA	NA
*	JreChr10G12304	10	9670938	9700926	9694690	9695079	1	0	0	1	NA	LOC_Os01g07940.1	AT2G26700.1	AGC_PVPK_like_kin82y.3 - ACG kinases include homologs to PKA, PKG and PKC, expressed	NA	NA	NA
*	JreChr10G12305	10	9670938	9700926	9696609	9697127	1	0	0	1	NA	NA	NA	NA	NA	NA	NA
*	JreChr10G10089	10	10929368	10969344	10933197	10934018	1	0	0	1	PF00504(Chlorophyll A-B binding protein)	LOC_Os01g41710.1	AT2G34430.1	chlorophyll A-B binding protein, putative, expressed	NA	NA	NA
*	JreChr10G10090	10	10929368	10969344	10935646	10962965	1	0	0	1	PF03572(Peptidase family S41)	LOC_Os01g47450.1	AT5G46390.2	OsCttP1 - Putative C-terminal processing peptidase homologue, expressed	NA	NA	NA
	JreChr10G10120	10	11288919	11458733	11326880	11327248	1	0	0	1	NA	LOC_Os11g10610.1	AT5G66910.1	disease resistance protein, putative, expressed	NA	NA	NA
*	JreChr10G10126	10	11288919	11458733	11451316	11452438	1	0	0	1	NA	NA	NA	NA	NA	NA	NA
*	JreChr10G10246	10	13056714	13436266	13057811	13058148	1	0	0	1	NA	NA	NA	NA	NA	NA	NA
*	JreChr10G10247	10	13056714	13436266	13061610	13062078	1	0	0	1	NA	NA	NA	NA	NA	NA	NA
*	JreChr10G10248	10	13056714	13436266	13068381	13068650	1	0	0	1	NA	NA	NA	NA	NA	NA	NA
*	JreChr10G10250	10	13056714	13436266	13077174	13079962	1	0	0	1	PF00069(Protein kinase domain)|PF00560(Leucine Rich Repeat)|PF13855(Leucine rich repeat)	LOC_Os11g47210.1	AT3G47570.1	receptor kinase, putative, expressed	NA	NA	NA
*	JreChr10G10251	10	13056714	13436266	13094041	13094624	1	0	0	1	NA	NA	NA	NA	NA	NA	NA
*	JreChr10G10254	10	13056714	13436266	13130935	13131296	1	0	0	1	NA	NA	NA	NA	NA	NA	NA
*	JreChr10G10255	10	13056714	13436266	13155855	13156118	1	0	0	1	NA	NA	NA	NA	NA	NA	NA
*	JreChr10G10256	10	13056714	13436266	13156859	13157062	1	0	0	1	NA	NA	NA	NA	NA	NA	NA
*	JreChr10G10257	10	13056714	13436266	13165273	13176101	1	0	0	1	PF00069(Protein kinase domain)|PF11721(Di-glucose binding within endoplasmic reticulum)	LOC_Os09g17630.1	AT3G14840.2	receptor-like protein kinase 2, putative, expressed	NA	NA	NA
*	JreChr10G10258	10	13056714	13436266	13199335	13199628	1	0	0	1	PF14111(Domain of unknown function (DUF4283))	NA	NA	NA	NA	NA	NA
*	JreChr10G10259	10	13056714	13436266	13199746	13200279	1	0	0	1	NA	NA	NA	NA	NA	NA	NA
*	JreChr10G10260	10	13056714	13436266	13217266	13217586	1	0	0	1	NA	NA	NA	NA	NA	NA	NA
*	JreChr10G10261	10	13056714	13436266	13224030	13224679	1	0	0	1	NA	NA	NA	NA	NA	NA	NA
*	JreChr10G10262	10	13056714	13436266	13232936	13238632	1	0	0	1	PF00069(Protein kinase domain)|PF00560(Leucine Rich Repeat)|PF13855(Leucine rich repeat)	LOC_Os11g47030.1	AT5G46330.1	leucine-rich repeat receptor protein kinase EXS precursor, putative, expressed	fls2_SALK|Live <i>E. coli</i> O157:H7 bacteria were able to induce stomatal closure in mutant epidermal peels.	NA	NA
*	JreChr10G10263	10	13056714	13436266	13253444	13255433	1	0	0	1	NA	ChrSy.fgenesh.mRNA.7	NA	NA	NA	NA	NA
*	JreChr10G10265	10	13056714	13436266	13278165	13280050	1	0	0	1	NA	LOC_Os02g24354.1	AT5G11880.1	pyridoxal-dependent decarboxylase protein, putative, expressed	NA	NA	NA
*	JreChr10G10266	10	13056714	13436266	13296645	13297234	1	0	0	1	NA	NA	NA	NA	NA	NA	NA
*	JreChr10G10267	10	13056714	13436266	13349387	13350442	1	0	0	1	NA	NA	NA	NA	NA	NA	NA
*	JreChr10G10268	10	13056714	13436266	13371247	13381329	1	0	0	1	PF00069(Protein kinase domain)|PF00560(Leucine Rich Repeat)|PF11721(Di-glucose binding within endoplasmic reticulum)	LOC_Os09g17630.1	AT3G14840.2	receptor-like protein kinase 2, putative, expressed	NA	NA	NA
	JreChr10G10300	10	14185306	14245257	14210033	14210488	1	0	0	1	NA	NA	NA	NA	NA	NA	NA
	JreChr10G10301	10	14185306	14245257	14215894	14217943	1	0	0	1	NA	NA	NA	NA	NA	NA	NA
*	JreChr10G10364	10	15383810	15433774	15388612	15389091	1	0	0	1	NA	NA	NA	NA	NA	NA	NA
*	JreChr10G10365	10	15383810	15433774	15401002	15402039	1	0	0	1	NA	NA	NA	NA	NA	NA	NA
*	JreChr10G10366	10	15383810	15433774	15409544	15409733	1	0	0	1	NA	NA	NA	NA	NA	NA	NA
*	JreChr10G10367	10	15383810	15433774	15429442	15432452	1	0	0	1	PF16845(Aspartic acid proteinase inhibitor)	NA	AT5G05040.1	NA	NA	NA	NA
	JreChr10G10409	10	15923137	15973101	15929494	15932251	1	0	0	1	NA	LOC_Os11g36790.1	NA	NA	NA	NA	NA
	JreChr10G10410	10	15923137	15973101	15941953	15942447	1	0	0	1	NA	NA	AT4G21740.1	NA	NA	NA	NA
	JreChr10G10412	10	15923137	15973101	15954490	15968806	1	0	0	1	PF00501(AMP-binding enzyme)|PF13193(AMP-binding enzyme C-terminal domain)	LOC_Os08g03630.1	AT1G30520.1	acyl-activating enzyme 14, putative, expressed	SALK_060226|seedling lethal	NA	NA
*	JreChr10G10418	10	16042988	16082964	16061262	16067109	1	0	0	1	PF00168(C2 domain)|PF01412(Putative GTPase activating protein for Arf)	LOC_Os06g40704.1	AT4G21160.1	stromal membrane-associated protein, putative, expressed	NA	NA	NA
*	JreChr10G10419	10	16042988	16082964	16071701	16072428	1	0	0	1	NA	NA	NA	NA	NA	NA	NA
*	JreChr10G10420	10	16042988	16082964	16079818	16082038	1	0	0	1	NA	NA	NA	NA	NA	NA	NA
	JreChr10G10757	10	21805798	22305201	21806830	21807352	1	0	0	1	NA	NA	NA	NA	NA	NA	NA
	JreChr10G10758	10	21805798	22305201	21813003	21813446	1	0	0	1	NA	NA	NA	NA	NA	NA	NA
	JreChr10G10759	10	21805798	22305201	21843317	21843583	1	0	0	1	NA	NA	NA	NA	NA	NA	NA
	JreChr10G10761	10	21805798	22305201	21844746	21859388	1	0	0	1	NA	LOC_Os12g03540.1	AT3G56900.1	WD domain, G-beta repeat domain containing protein, expressed	NA	NA	NA
	JreChr10G10763	10	21805798	22305201	21923306	21923578	1	0	0	1	PF12796(Ankyrin repeats (3 copies))	LOC_Os08g42960.1	NA	NA	NA	NA	NA
	JreChr10G10764	10	21805798	22305201	21986063	21986611	1	0	0	1	PF02263(Guanylate-binding protein, N-terminal domain)	LOC_Os02g20410.1	AT5G46070.1	GTP binding protein, putative, expressed	NA	NA	NA
	JreChr10G10766	10	21805798	22305201	21998938	21999721	1	0	0	1	NA	NA	NA	NA	NA	NA	NA
	JreChr10G10767	10	21805798	22305201	22006068	22015558	1	0	0	1	NA	LOC_Os06g43270.1	AT4G32250.1	protein kinase domain containing protein, expressed	NA	NA	NA
	JreChr10G10768	10	21805798	22305201	22019518	22020688	1	0	0	1	NA	NA	NA	NA	NA	NA	NA
	JreChr10G10769	10	21805798	22305201	22037612	22051065	1	0	0	1	PF06964(Alpha-L-arabinofuranosidase C-terminal domain)	LOC_Os11g03730.3	AT3G10740.1	alpha-N-arabinofuranosidase A, putative, expressed	NA	NA	NA
	JreChr10G10771	10	21805798	22305201	22081094	22086548	1	0	0	1	NA	LOC_Os04g48050.1	AT1G68070.1	zinc finger family protein, putative, expressed	NA	NA	NA
	JreChr10G10773	10	21805798	22305201	22143740	22143913	1	0	0	1	NA	NA	NA	NA	NA	NA	NA
	JreChr10G10775	10	21805798	22305201	22159375	22190008	1	0	0	1	NA	LOC_Os12g03540.1	AT3G56900.1	WD domain, G-beta repeat domain containing protein, expressed	NA	NA	NA
	JreChr10G10777	10	21805798	22305201	22224090	22224541	1	0	0	1	NA	NA	NA	NA	NA	NA	NA
	JreChr10G11502	10	31943150	32092989	31943274	31943777	1	0	0	1	PF07107(Wound-induced protein WI12)	LOC_Os05g27590.1	AT5G01740.1	wound-induced protein WI12, putative, expressed	NA	NA	NA
	JreChr10G11503	10	31943150	32092989	31965676	31965977	1	0	0	1	NA	NA	NA	NA	NA	NA	NA
	JreChr10G11504	10	31943150	32092989	31965676	31966229	1	0	0	1	NA	NA	NA	NA	NA	NA	NA
	JreChr10G11506	10	31943150	32092989	31987536	31988741	1	0	0	1	NA	NA	NA	NA	NA	NA	NA
	JreChr10G11507	10	31943150	32092989	31987849	31988052	1	0	0	1	NA	NA	NA	NA	NA	NA	NA
	JreChr10G11508	10	31943150	32092989	31988183	31988383	1	0	0	1	NA	NA	NA	NA	NA	NA	NA
	JreChr10G11509	10	31990000	32090001	31990904	32004023	1	0	1	2	NA	LOC_Os03g60240.1	AT2G38440.1	SCAR-like protein 1, putative, expressed	scar2-3|Weak distorted phenotype reminiscent of arp2-arp3 complex mutant trichomes: branches of mutant trichomes are often twisted and variable in length.	NA	NA
	JreChr10G11510	10	31990000	32090001	32004803	32005285	1	0	1	2	NA	LOC_Os03g60240.1	AT2G38440.1	SCAR-like protein 1, putative, expressed	scar2-3|Weak distorted phenotype reminiscent of arp2-arp3 complex mutant trichomes: branches of mutant trichomes are often twisted and variable in length.	NA	NA
	JreChr10G11512	10	31990000	32090001	32024462	32025534	1	0	1	2	PF13561(Enoyl-(Acyl carrier protein) reductase)	LOC_Os03g18740.1	AT3G51680.1	oxidoreductase, short chain dehydrogenase/reductase family, putative, expressed	NA	NA	NA
	JreChr10G11513	10	31990000	32090001	32030284	32031123	1	0	1	2	PF01535(PPR repeat)	LOC_Os05g36350.1	AT3G51320.1	expressed protein	NA	NA	NA
	JreChr10G11514	10	31990000	32090001	32033365	32033544	1	0	1	2	NA	NA	NA	NA	NA	NA	NA
	JreChr10G11515	10	31990000	32090001	32033771	32034313	1	0	1	2	NA	NA	NA	NA	NA	NA	NA
*	JreChr10G11563	10	32570000	32850001	32571341	32571544	0	0	1	1	NA	NA	NA	NA	NA	NA	NA
*	JreChr10G11564	10	32570000	32850001	32579044	32580430	0	0	1	1	PF03767(HAD superfamily, subfamily IIIB (Acid phosphatase))	LOC_Os03g21480.1	AT2G38600.1	HAD superfamily phosphatase, putative, expressed	NA	NA	NA
*	JreChr10G11565	10	32570000	32850001	32582410	32582713	0	0	1	1	NA	NA	NA	NA	NA	NA	NA
*	JreChr10G11566	10	32570000	32850001	32589249	32591043	0	0	1	1	PF01991(ATP synthase (E/31 kDa) subunit)	LOC_Os01g46980.1	AT3G08560.1	vacuolar ATP synthase subunit E, putative, expressed	NA	NA	NA
	JreChr10G11567	10	32570000	32850001	32596233	32597339	0	0	1	1	PF11891(Protein RETICULATA-related)	LOC_Os01g59740.1	AT3G08640.1	expressed protein	NA	NA	NA
	JreChr10G11568	10	32570000	32850001	32598427	32604555	0	0	1	1	PF02535(ZIP Zinc transporter)	LOC_Os05g25194.1	AT3G08650.2	metal cation transporter, putative, expressed	NA	NA	NA
	JreChr10G11569	10	32570000	32850001	32607407	32614794	0	0	1	1	PF00515(Tetratricopeptide repeat)	LOC_Os10g34540.1	AT4G30480.2	tetratricopeptide repeat protein 1, putative, expressed	NA	NA	NA
	JreChr10G11570	10	32570000	32850001	32623765	32628958	0	0	1	1	PF00013(KH domain)|PF16544(Homodimerisation region of STAR domain protein)	LOC_Os03g60110.1	AT2G38610.1	KH domain containing protein, putative, expressed	NA	NA	SPIN1|Flowering time independent of day length.
	JreChr10G11572	10	32570000	32850001	32635610	32635913	1	0	1	2	PF15879(NADH-ubiquinone oxidoreductase MWFE subunit)	LOC_Os05g40300.2	AT3G08610.1	expressed protein	NA	NA	NA
	JreChr10G11573	10	32570000	32850001	32647955	32648854	1	0	1	2	PF06697(Protein of unknown function (DUF1191))	LOC_Os11g02630.1	AT3G08600.1	expressed protein	NA	NA	NA
	JreChr10G11574	10	32570000	32850001	32654966	32655529	0	0	1	1	PF00004(ATPase family associated with various cellular activities (AAA))	LOC_Os03g05730.1	AT5G03340.1	cell division control protein 48 homolog E, putative, expressed	NA	NA	NA
	JreChr10G11575	10	32570000	32850001	32655652	32655912	0	0	1	1	NA	LOC_Os09g33780.1	AT3G51980.1	expressed protein	NA	NA	NA
	JreChr10G11577	10	32570000	32850001	32667060	32673630	0	0	1	1	PF13639(Ring finger domain)	LOC_Os01g07390.1	AT5G01960.1	zinc finger, C3HC4 type family protein, expressed	NA	NA	NA
	JreChr10G11578	10	32570000	32850001	32681813	32686574	0	0	1	1	PF01676(Metalloenzyme superfamily)|PF06415(BPG-independent PGAM N-terminus (iPGM_N))	LOC_Os01g60190.2	AT1G09780.1	2,3-bisphosphoglycerate-independent phosphoglycerate mutase, putative, expressed	ipgam1-1 ipgam2-2|Vegetative and reproductive growth are greatly reduced with respect to wild type. Pale reticulate leaf phenotype. Double mutants are self-sterile due to failure to produce pollen grains.	NA	NA
	JreChr10G11579	10	32570000	32850001	32699794	32700271	1	0	1	2	NA	NA	NA	NA	NA	NA	NA
	JreChr10G11580	10	32570000	32850001	32703750	32704850	1	0	1	2	PF01722(BolA-like protein)|PF02657(Fe-S metabolism associated domain)	LOC_Os09g09790.1	AT4G26500.1	Fe-S metabolism associated domain containing protein, expressed	CS24065|embryo defective; preglobular	NA	NA
	JreChr10G11582	10	32570000	32850001	32706190	32732316	1	0	1	2	PF01467(Cytidylyltransferase-like)	LOC_Os11g03050.1	AT2G38670.1	cytidylyltransferase domain containing protein, expressed	pect1-6|embryo lethal. Embryos do not develop beyond the octant stage.	NA	NA
	JreChr10G11584	10	32570000	32850001	32758150	32760061	1	0	1	2	PF00394(Multicopper oxidase)|PF07731(Multicopper oxidase)|PF07732(Multicopper oxidase)	LOC_Os05g40740.3	AT1G55570.1	monocopper oxidase, putative, expressed	NA	NA	NA
	JreChr10G11585	10	32570000	32850001	32767488	32767670	1	0	1	2	NA	NA	NA	NA	NA	NA	NA
*	JreChr10G11586	10	32570000	32850001	32770826	32776440	1	0	1	2	PF01501(Glycosyl transferase family 8)	LOC_Os03g21250.1	AT2G38650.1	glycosyl transferase, family 8, putative, expressed	NA	NA	NA
*	JreChr10G11588	10	32570000	32850001	32778024	32778281	1	0	1	2	NA	NA	NA	NA	NA	NA	NA
*	JreChr10G11589	10	32570000	32850001	32798759	32809102	1	0	1	2	PF00763(Tetrahydrofolate dehydrogenase/cyclohydrolase, catalytic domain)|PF02882(Tetrahydrofolate dehydrogenase/cyclohydrolase, NAD(P)-binding domain)	LOC_Os09g15810.1	AT2G38660.1	bifunctional protein folD, putative, expressed	CS860080|No visible phenotype. Photorespiratory phenotypes of the double homozygous mutant dKO (CS860079 = SALK_062946 x Garlic_169F06) are rescued in the SALK_143478 (CS860078) mutant background.	NA	NA
*	JreChr11G10552	11	210000	310001	215362	215655	0	1	0	1	NA	NA	NA	NA	NA	NA	NA
*	JreChr11G10640	11	210000	310001	228822	235747	0	1	0	1	PF00076(RNA recognition motif. (a.k.a. RRM, RBD, or RNP domain))|PF04059(RNA recognition motif 2)	LOC_Os02g31290.1	AT5G61960.1	AML1, putative, expressed	aml1 aml4|One quarter of the seedlings were arrested at the seedling stage, failing to grow true leaves. Scanning electron microscopy revealed that leaf primordia were initiated, but their further growth and expansion was largely delayed or did not take place.	NA	NA
*	JreChr11G10858	11	210000	310001	251401	256179	0	1	0	1	PF02309(AUX/IAA family)|PF02362(B3 DNA binding domain)|PF06507(Auxin response factor)	LOC_Os11g32110.1	AT5G62000.1	auxin response factor, putative, expressed	arf2-9|Increased seed size due to proliferation of cell division in inner and outer integuments. Pleiotropic effects include thick twisted stems, late flowering, and reduced fertility.	NA	osarf1|Root length. Shoot length. Brassinosteroid sensitivity.
*	JreChr11G11000	11	210000	310001	268015	272102	0	1	0	1	PF00010(Helix-loop-helix DNA-binding domain)	LOC_Os11g32100.1	AT3G26744.1	inducer of CBF expression 1, putative, expressed	ice1|Reduction in plant chilling and freezing tolerance	ICE1, SCRM|INDUCER OF CBF EXPRESSION 1 , SCREAM	NA
*	JreChr11G11129	11	210000	310001	281984	288471	0	1	0	1	PF00004(ATPase family associated with various cellular activities (AAA))|PF02151(UvrB/uvrC motif)|PF02861(Clp amino terminal domain, pathogenicity island component)|PF07724(AAA domain (Cdc48 subfamily))|PF10431(C-terminal, D2-small domain, of ClpB protein)	LOC_Os04g32560.1	AT5G50920.1	ATP-dependent Clp protease ATP-binding subunit clpA homolog CD4B,chloroplast precursor, putative, expressed	dca1 ch1-1 (GFP-CAO)|Significant increase in the expression of the GFP-CAO transgene.	NA	NA
*	JreChr11G11201	11	210000	310001	289374	295858	0	1	0	1	PF00782(Dual specificity phosphatase, catalytic domain)|PF09192(Actin-fragmin kinase, catalytic)	LOC_Os01g20940.1	AT5G23720.1	PHS1, putative, expressed	phs1-1|phs1-1 exhibits phenotypes indicative of compromised cortical microtubule functions, such as left-handed helical growth of seedling roots, defective anisotropic growth at low doses of microtubule-destabilizing drugs, enhancement of the temperature-sensitive microtubule organization1-1 phenotype, and less ordered and more fragmented cortical microtubule arrays compared with the wild type.	NA	NA
*	JreChr11G11283	11	210000	310001	297825	305338	0	1	0	1	NA	LOC_Os01g70320.1	AT3G48860.2	expressed protein	NA	NA	NA
*	JreChr11G11701	11	3336178	3466140	3350964	3352458	1	0	0	1	PF00484(Carbonic anhydrase)	LOC_Os01g45274.1	AT1G70410.2	carbonic anhydrase, chloroplast precursor, putative, expressed	CS66123|higher stomatal conductance at ambient CO2 levels; insensitive to C02 induced stomatal conductance changes; impaired CO2 induction of stomatal closure in isolated epidermis; stomatal index and stomatal density significantly higher than wild type; responses to blue light, blue light to dark transition and ABA are wild type.	NA	NA
*	JreChr11G11702	11	3336178	3466140	3350964	3353320	1	0	0	1	PF00484(Carbonic anhydrase)	LOC_Os01g45274.1	AT5G14740.1	carbonic anhydrase, chloroplast precursor, putative, expressed	NA	NA	NA
	JreChr11G11714	11	3336178	3466140	3359491	3360372	1	0	0	1	PF00249(Myb-like DNA-binding domain)	LOC_Os05g35500.1	AT5G14750.1	MYB family transcription factor, putative, expressed	CS67773|Excessive root hair production. GFP is expressed in all stages of differentiating root epidermal cells, in both hair (H) and non-hair (N) cell types, although preferentially in the N cells.	NA	NA
	JreChr11G11720	11	3336178	3466140	3361765	3362348	1	0	0	1	NA	NA	NA	NA	NA	NA	NA
	JreChr11G11721	11	3336178	3466140	3361765	3362639	1	0	0	1	NA	NA	NA	NA	NA	NA	NA
*	JreChr11G11748	11	3336178	3466140	3388201	3390875	1	0	0	1	PF13176(Tetratricopeptide repeat)|PF13424(Tetratricopeptide repeat)	LOC_Os02g47880.1	AT1G27500.1	tetratricopeptide repeat domain containing protein, expressed	NA	NA	NA
*	JreChr11G11772	11	3336178	3466140	3412846	3415268	1	0	0	1	PF04535(Domain of unknown function (DUF588))	LOC_Os01g47200.1	AT2G36330.1	retrotransposon protein, putative, unclassified, expressed	NA	NA	NA
*	JreChr11G11778	11	3336178	3466140	3416925	3422782	1	0	0	1	PF12014(Domain of unknown function (DUF3506))	LOC_Os01g01790.1	AT1G27510.1	expressed protein	ex2 flu1-1|When mature plants grown under continuous light were shifted to the dark for 8 h free protochlorophyllide accumulated in the mutant to similar levels in rosette leaves and were 3- to 4-fold higher than in wild-type controls.	NA	NA
*	JreChr11G11791	11	3336178	3466140	3424943	3431693	1	0	0	1	PF13639(Ring finger domain)	LOC_Os05g05280.1	AT3G47990.1	zinc finger family protein, putative, expressed	NA	NA	PTB1|Seed setting. Pollen tube growth.
*	JreChr11G11810	11	3336178	3466140	3441444	3443957	1	0	0	1	PF00300(Histidine phosphatase superfamily (branch 1))	LOC_Os01g47190.1	AT5G62840.1	phosphoglycerate mutase, putative, expressed	NA	NA	NA
*	JreChr11G11825	11	3336178	3466140	3453024	3455056	1	0	0	1	PF03181(BURP domain)	LOC_Os08g29200.1	AT1G70370.1	BURP domain containing protein, expressed	NA	NA	NA
*	JreChr11G12688	11	9853888	9993847	9867366	9940164	1	0	0	1	PF00069(Protein kinase domain)	LOC_Os01g02560.1	AT1G66920.2	Protein kinase domain containing protein, expressed	NA	NA	NA
*	JreChr11G12692	11	9853888	9993847	9939364	9940164	1	0	0	1	NA	LOC_Os01g02320.1	AT1G66920.2	Protein kinase domain containing protein, expressed	NA	NA	NA
*	JreChr11G12693	11	9853888	9993847	9964836	9965379	1	0	0	1	PF00180(Isocitrate/isopropylmalate dehydrogenase)	LOC_Os01g46610.1	AT1G65930.1	dehydrogenase, putative, expressed	NA	NA	NA
	JreChr11G12696	11	9853888	9993847	9978678	9979953	1	0	0	1	NA	LOC_Os01g02600.1	AT1G66920.2	Protein kinase domain containing protein, expressed	NA	NA	NA
*	JreChr11G10003	11	10043822	10063823	10060189	10063491	1	0	0	1	PF00069(Protein kinase domain)	LOC_Os01g02560.1	AT1G66920.2	Protein kinase domain containing protein, expressed	NA	NA	NA
	JreChr11G10143	11	12652905	12722888	12656305	12656682	1	0	0	1	NA	NA	NA	NA	NA	NA	NA
	JreChr11G10144	11	12652905	12722888	12679248	12679592	1	0	0	1	NA	NA	NA	NA	NA	NA	NA
	JreChr11G10145	11	12652905	12722888	12706563	12707622	1	0	0	1	NA	NA	NA	NA	NA	NA	NA
	JreChr11G10392	11	18690784	18790757	18691862	18695123	1	0	0	1	PF00413(Matrixin)|PF01471(Putative peptidoglycan binding domain)|PF08704(tRNA methyltransferase complex GCD14 subunit)	LOC_Os10g40830.1	AT2G45040.1	metalloendoproteinase 1 precursor, putative, expressed	NA	NA	NA
	JreChr11G10393	11	18690784	18790757	18696524	18697852	1	0	0	1	PF00230(Major intrinsic protein)	LOC_Os02g44080.1	AT5G47450.1	aquaporin protein, putative, expressed	NA	NA	NA
	JreChr11G10395	11	18690784	18790757	18716626	18741720	1	0	0	1	PF05641(Agenet domain)	LOC_Os10g41030.1	AT4G17330.1	agenet domain containing protein, putative, expressed	NA	NA	NA
	JreChr11G10396	11	18690784	18790757	18758119	18758301	1	0	0	1	NA	NA	NA	NA	NA	NA	NA
*	JreChr11G10399	11	18690784	18790757	18770154	18770513	1	0	0	1	NA	LOC_Os04g46570.1	AT4G16650.1	growth regulator related protein, putative, expressed	NA	NA	NA
*	JreChr11G10400	11	18690784	18790757	18772243	18772434	1	0	0	1	NA	NA	NA	NA	NA	NA	NA
*	JreChr11G10401	11	18690784	18790757	18772588	18772812	1	0	0	1	NA	NA	NA	NA	NA	NA	NA
*	JreChr11G10402	11	18690784	18790757	18778232	18779045	1	0	0	1	NA	NA	NA	NA	NA	NA	NA
	JreChr11G10526	11	21000000	21150001	21006732	21007094	0	0	1	1	NA	NA	NA	NA	NA	NA	NA
	JreChr11G10527	11	21000000	21150001	21009901	21010275	0	0	1	1	PF00072(Response regulator receiver domain)	LOC_Os04g08740.1	AT1G66340.1	ethylene receptor, putative, expressed	rte1-2 etr1-2|Weak ethylene-insensitivity of etr1-2 is suppressed by rte1-2. Ethylene responses are similar to those of the wild type.	NA	etr2|Flowering time. Ethylene sensitivity. Stem starch content.
	JreChr11G10528	11	21000000	21150001	21010952	21012314	0	0	1	1	PF14111(Domain of unknown function (DUF4283))|PF14392(Zinc knuckle)	NA	NA	NA	NA	NA	NA
	JreChr11G10529	11	21000000	21150001	21029780	21031256	0	0	1	1	PF02162(XYPPX repeat (two copies))	NA	AT2G41420.1	NA	NA	NA	NA
	JreChr11G10530	11	21000000	21150001	21035405	21035602	0	0	1	1	NA	NA	NA	NA	NA	NA	NA
	JreChr11G10531	11	21000000	21150001	21038364	21038979	0	0	1	1	NA	NA	NA	NA	NA	NA	NA
	JreChr11G10532	11	21000000	21150001	21049915	21082638	0	0	1	1	PF00005(ABC transporter)|PF00037(4Fe-4S binding domain)|PF04068(Possible Fer4-like domain in RNase L inhibitor, RLI)	LOC_Os11g34350.1	AT4G19210.1	ATP-binding cassette sub-family E member 1, putative, expressed	NA	NA	NA
*	JreChr11G10533	11	21000000	21150001	21134871	21135095	0	0	1	1	NA	NA	NA	NA	NA	NA	NA
	JreChr11G10790	11	24518736	24578723	24536836	24537350	1	0	0	1	PF14749(Acyl-coenzyme A oxidase N-terminal)	LOC_Os06g01390.1	AT4G16760.1	acyl-coenzyme A oxidase 1.2, peroxisomal, putative, expressed	acx1-3|Plants display decreased sensitivity to the inhibitory effect of indole-3-butyric acid (IBA) on root elongation, while remaining sensitive to inhibitory concentrations of indole-3-acetic acid. They maintain their ability to initiate lateral roots in response to IBA.	NA	NA
	JreChr11G10791	11	24518736	24578723	24539233	24539418	1	0	0	1	NA	NA	NA	NA	NA	NA	NA
	JreChr11G10792	11	24518736	24578723	24549400	24550431	1	0	0	1	PF13639(Ring finger domain)	LOC_Os09g29310.1	AT4G17920.1	zinc finger, C3HC4 type domain containing protein, expressed	NA	NA	NA
	JreChr11G10793	11	24518736	24578723	24552415	24556497	1	0	0	1	PF00642(Zinc finger C-x8-C-x5-C-x3-H type (and similar))	LOC_Os08g06330.1	AT1G32360.1	zinc finger C-x8-C-x5-C-x3-H type family protein, expressed	NA	NA	NA
	JreChr11G10794	11	24518736	24578723	24560850	24563198	1	0	0	1	PF01073(3-beta hydroxysteroid dehydrogenase/isomerase family)	LOC_Os10g42620.1	AT2G23910.1	dihydroflavonol-4-reductase, putative, expressed	NA	NA	NA
	JreChr11G10795	11	24518736	24578723	24570521	24570960	1	0	0	1	NA	NA	NA	NA	NA	NA	NA
	JreChr11G10796	11	24518736	24578723	24570986	24573827	1	0	0	1	PF14223(gag-polypeptide of LTR copia-type)|PF14244(gag-polypeptide of LTR copia-type)	NA	AT1G21280.1	expressed protein	NA	NA	NA
	JreChr11G10797	11	24518736	24578723	24576727	24577017	1	0	0	1	NA	LOC_Os02g13200.1	AT5G52980.1	expressed protein	NA	NA	NA
	JreChr11G10834	11	24908599	25118534	24920071	24922829	1	0	0	1	PF00010(Helix-loop-helix DNA-binding domain)	LOC_Os02g46560.1	AT5G46690.1	helix-loop-helix DNA-binding protein, putative, expressed	NA	NA	NA
	JreChr11G10835	11	24908599	25118534	24948496	24948950	1	0	0	1	NA	LOC_Os03g51000.1	AT3G17770.1	3,4-dihydroxy-2-butanone kinase, putative, expressed	NA	NA	NA
	JreChr11G10836	11	24908599	25118534	24949158	24949776	1	0	0	1	NA	LOC_Os04g43430.2	AT3G26540.1	pentatricopeptide, putative, expressed	NA	NA	NA
	JreChr11G10837	11	24908599	25118534	24950519	24950966	1	0	0	1	NA	NA	NA	NA	NA	NA	NA
	JreChr11G10838	11	24908599	25118534	24957837	24958343	1	0	0	1	NA	NA	NA	NA	NA	NA	NA
	JreChr11G10839	11	24908599	25118534	24966968	24967246	1	0	0	1	NA	NA	NA	NA	NA	NA	NA
	JreChr11G10840	11	24908599	25118534	24967250	24967609	1	0	0	1	NA	LOC_Os04g01740.1	AT5G52640.1	heat shock protein, putative, expressed	CS68773|No visible phenotype.	NA	NA
	JreChr11G10841	11	24908599	25118534	24973720	24975320	1	0	0	1	NA	LOC_Os08g44430.2	AT3G54300.1	vesicle-associated membrane protein 727, putative, expressed	vamp727/syp22-1|Double mutant enhances the effect of SYP22 single mutant. Increased leaf serration and dwarfism.	NA	NA
	JreChr11G10843	11	24908599	25118534	24975474	24977584	1	0	0	1	NA	NA	NA	NA	NA	NA	NA
	JreChr11G10844	11	24908599	25118534	24980398	24980781	1	0	0	1	PF13456(Reverse transcriptase-like)	LOC_Os06g46960.1	NA	NA	NA	NA	NA
	JreChr11G10845	11	24908599	25118534	24982771	24983802	1	0	0	1	PF13639(Ring finger domain)	LOC_Os09g29310.1	AT4G17920.1	zinc finger, C3HC4 type domain containing protein, expressed	NA	NA	NA
	JreChr11G10846	11	24908599	25118534	24994775	24997124	1	0	0	1	PF01073(3-beta hydroxysteroid dehydrogenase/isomerase family)	LOC_Os10g42620.1	AT2G23910.1	dihydroflavonol-4-reductase, putative, expressed	NA	NA	NA
	JreChr11G10847	11	24908599	25118534	25003528	25004051	1	0	0	1	NA	NA	NA	NA	NA	NA	NA
	JreChr11G10848	11	24908599	25118534	25004168	25005148	1	0	0	1	NA	NA	NA	NA	NA	NA	NA
	JreChr11G10849	11	24908599	25118534	25009949	25010185	1	0	0	1	NA	NA	NA	NA	NA	NA	NA
	JreChr11G10850	11	24908599	25118534	25021343	25021618	1	0	0	1	NA	NA	NA	NA	NA	NA	NA
	JreChr11G10851	11	24908599	25118534	25025770	25026885	1	0	0	1	NA	LOC_Os06g40440.1	AT4G17940.1	expressed protein	NA	NA	NA
	JreChr11G10852	11	24908599	25118534	25052212	25053345	1	0	0	1	PF00332(Glycosyl hydrolases family 17)	LOC_Os05g41610.1	AT4G16260.1	glycosyl hydrolases family 17, putative, expressed	NA	NA	NA
	JreChr11G10853	11	24908599	25118534	25066587	25066835	1	0	0	1	NA	NA	NA	NA	NA	NA	NA
	JreChr11G10855	11	24908599	25118534	25084331	25084915	1	0	0	1	NA	NA	NA	NA	NA	NA	NA
	JreChr11G10856	11	24908599	25118534	25085659	25087023	1	0	0	1	NA	NA	NA	NA	NA	NA	NA
*	JreChr11G11057	11	27347742	27377740	27350829	27352067	1	0	0	1	PF01545(Cation efflux family)	LOC_Os05g03780.1	AT3G58810.1	cation efflux family protein, putative, expressed	NA	NA	OsMTP1|&quot;Zn, Cd and Ni translocation.&quot;
*	JreChr11G11986	11	35934726	36054692	35939406	35939612	1	0	0	1	NA	NA	NA	NA	NA	NA	NA
*	JreChr11G11987	11	35934726	36054692	35941276	35943549	1	0	0	1	PF00759(Glycosyl hydrolase family 9)	LOC_Os02g50490.1	AT2G32990.1	endoglucanase, putative, expressed	NA	NA	NA
*	JreChr11G11988	11	35934726	36054692	35945449	35947844	1	0	0	1	PF11976(Ubiquitin-2 like Rad60 SUMO-like)	LOC_Os01g68950.1	AT4G26840.1	ubiquitin family domain containing protein, expressed	NA	NA	NA
*	JreChr11G11989	11	35934726	36054692	35953494	35954998	1	0	0	1	PF00332(Glycosyl hydrolases family 17)|PF07983(X8 domain)	LOC_Os02g53200.1	AT5G55180.2	glucan endo-1,3-beta-glucosidase precursor, putative, expressed	NA	NA	NA
*	JreChr11G11990	11	35934726	36054692	35961948	35962670	1	0	0	1	PF00847(AP2 domain)	LOC_Os04g57340.1	AT3G20310.1	AP2 domain containing protein, expressed	NA	NA	NA
*	JreChr11G11991	11	35934726	36054692	35969001	35971439	1	0	0	1	PF12056(Protein of unknown function (DUF3537))	LOC_Os06g42850.1	AT3G20300.1	extracellular ligand-gated ion channel, putative, expressed	NA	NA	NA
*	JreChr11G11993	11	35934726	36054692	36016002	36016616	1	0	0	1	NA	NA	NA	NA	NA	NA	NA
*	JreChr12G10618	12	1766707	2046441	1778737	1780212	1	0	0	1	PF00069(Protein kinase domain)	LOC_Os03g14840.1	AT3G14370.1	AGC_PVPK_like_kin82y.8 - ACG kinases include homologs to PKA, PKG and PKC, expressed	wag2-1|Morphologically similar to wild type. When seedlings were grown on vertical plates, root exhibited wavy pattern.	NA	NA
*	JreChr12G10639	12	1766707	2046441	1802477	1804665	1	0	0	1	PF01434(Peptidase family M41)	LOC_Os05g38400.1	AT1G07510.1	OsFtsH8 FtsH protease, homologue of AtFtsH3/10, expressed	NA	NA	NA
	JreChr12G10656	12	1766707	2046441	1820843	1825761	1	0	0	1	PF00225(Kinesin motor domain)	LOC_Os12g42160.1	AT1G72250.2	kinesin motor domain containing protein, putative, expressed	NA	NA	NA
	JreChr12G10668	12	1766707	2046441	1833582	1833953	1	0	0	1	NA	NA	NA	NA	NA	NA	NA
	JreChr12G10730	12	1880000	2160001	1888627	1897857	1	1	0	2	NA	LOC_Os08g31470.1	AT5G45030.1	peptidase, trypsin-like serine and cysteine proteases, putative, expressed	NA	NA	NA
	JreChr12G10783	12	1880000	2160001	1929742	1942180	1	1	0	2	NA	LOC_Os02g31220.2	AT1G79090.1	expressed protein	SALK_040660C|Levels of select capped mRNAs are elevated.	NA	NA
	JreChr12G10801	12	1880000	2160001	1960613	1962325	1	1	0	2	NA	NA	NA	NA	NA	NA	NA
	JreChr12G10804	12	1880000	2160001	1982270	2006476	1	1	0	2	PF01926(50S ribosome-binding GTPase)|PF06071(Protein of unknown function (DUF933))	LOC_Os03g56840.1	AT1G56050.1	GTP-binding protein, putative, expressed	NA	NA	NA
	JreChr12G10841	12	1880000	2160001	2010999	2011566	1	1	0	2	NA	LOC_Os01g15790.1	AT4G36440.1	expressed protein	NA	NA	NA
	JreChr12G10854	12	1880000	2160001	2019917	2022546	1	1	0	2	NA	NA	NA	NA	NA	NA	NA
	JreChr12G10873	12	1880000	2160001	2034838	2035711	1	1	0	2	NA	NA	NA	NA	NA	NA	NA
	JreChr12G10883	12	1880000	2160001	2041386	2041876	1	1	0	2	NA	NA	NA	NA	NA	NA	NA
	JreChr12G10898	12	1880000	2160001	2056578	2057102	0	1	0	1	NA	NA	NA	NA	NA	NA	NA
	JreChr12G10914	12	1880000	2160001	2068864	2069365	0	1	0	1	NA	NA	NA	NA	NA	NA	NA
	JreChr12G10923	12	1880000	2160001	2075505	2076983	0	1	0	1	PF00069(Protein kinase domain)	LOC_Os03g14840.1	AT3G14370.1	AGC_PVPK_like_kin82y.8 - ACG kinases include homologs to PKA, PKG and PKC, expressed	wag2-1|Morphologically similar to wild type. When seedlings were grown on vertical plates, root exhibited wavy pattern.	NA	NA
	JreChr12G10951	12	1880000	2160001	2099121	2101309	0	1	0	1	PF01434(Peptidase family M41)	LOC_Os05g38400.1	AT1G07510.1	OsFtsH8 FtsH protease, homologue of AtFtsH3/10, expressed	NA	NA	NA
	JreChr12G10968	12	1880000	2160001	2114364	2115224	0	1	0	1	NA	NA	NA	NA	NA	NA	NA
	JreChr12G10975	12	1880000	2160001	2118872	2123784	0	1	0	1	PF00225(Kinesin motor domain)	LOC_Os12g42160.1	AT1G72250.2	kinesin motor domain containing protein, putative, expressed	NA	NA	NA
	JreChr12G10991	12	1880000	2160001	2131395	2131766	0	1	0	1	NA	NA	NA	NA	NA	NA	NA
	JreChr12G11021	12	1880000	2160001	2154965	2156032	0	1	0	1	NA	LOC_Os07g31440.2	AT3G12940.1	expressed protein	NA	NA	NA
*	JreChr12G11663	12	4893490	5103295	5020537	5021640	1	0	0	1	PF14392(Zinc knuckle)	NA	NA	NA	NA	NA	NA
*	JreChr12G11664	12	4893490	5103295	5061467	5064984	1	0	0	1	PF00069(Protein kinase domain)|PF08263(Leucine rich repeat N-terminal domain)|PF13516(Leucine Rich repeat)|PF13855(Leucine rich repeat)	LOC_Os07g40630.1	AT1G74360.1	BRASSINOSTEROID INSENSITIVE 1 precursor, putative, expressed	NA	NA	NA
*	JreChr12G11665	12	4893490	5103295	5077896	5078391	1	0	0	1	NA	NA	NA	NA	NA	NA	NA
*	JreChr12G11666	12	4893490	5103295	5084402	5084767	1	0	0	1	NA	NA	NA	NA	NA	NA	NA
*	JreChr12G11694	12	5592770	5772607	5647300	5647571	1	0	0	1	NA	NA	NA	NA	NA	NA	NA
*	JreChr12G11695	12	5592770	5772607	5670458	5671272	1	0	0	1	NA	NA	NA	NA	NA	NA	NA
	JreChr12G11696	12	5592770	5772607	5726492	5727432	1	0	0	1	NA	NA	NA	NA	NA	NA	NA
	JreChr12G11697	12	5592770	5772607	5735482	5742046	1	0	0	1	PF01926(50S ribosome-binding GTPase)|PF08153(NGP1NT (NUC091) domain)	LOC_Os03g22890.2	AT1G52980.1	GTPase of unknown function domain containing protein, putative, expressed	NA	NA	NA
	JreChr12G11709	12	6162184	6232134	6202128	6202669	1	0	0	1	NA	NA	NA	NA	NA	NA	NA
	JreChr12G11710	12	6162184	6232134	6207308	6207493	1	0	0	1	NA	NA	NA	NA	NA	NA	NA
	JreChr12G11711	12	6162184	6232134	6207506	6207808	1	0	0	1	NA	NA	NA	NA	NA	NA	NA
	JreChr12G11712	12	6162184	6232134	6223060	6224290	1	0	0	1	PF00010(Helix-loop-helix DNA-binding domain)	LOC_Os10g26460.1	AT3G47710.1	bHLH family protein, putative, expressed	bnq3 ap3-3|Pale yellowish sepaloid second-whorl organs.	NA	NA
	JreChr12G11739	12	6991331	7051291	7001447	7002214	1	0	0	1	NA	NA	NA	NA	NA	NA	NA
	JreChr12G11740	12	6991331	7051291	7011699	7012523	1	0	0	1	PF14392(Zinc knuckle)	NA	NA	NA	NA	NA	NA
	JreChr12G11741	12	6991331	7051291	7016767	7018448	1	0	0	1	NA	NA	NA	NA	NA	NA	NA
	JreChr12G11742	12	6991331	7051291	7031818	7033692	1	0	0	1	PF00249(Myb-like DNA-binding domain)	LOC_Os08g33660.1	AT5G15310.1	MYB family transcription factor, putative, expressed	NA	NA	NA
	JreChr12G11792	12	8110000	8310001	8110455	8110739	0	1	0	1	PF04770(ZF-HD protein dimerisation region)	LOC_Os11g03420.1	AT1G74660.1	ZF-HD protein dimerisation region containing protein, expressed	35S::MIF1|Constitutive overexpression of MIF1 caused dramatic developmental defects, including dwarfism, reduced apical dominance, extreme longevity, dark-green leaves, altered flower morphology, poor fertility, reduced hypocotyl length, spoon-like cotyledons, reduced root growth, and ectopic root hairs on hypocotyls and cotyledons. In addition, 35S::MIF1 seedlings underwent constitutive photomor…	NA	NA
	JreChr12G11793	12	8110000	8310001	8136053	8136595	0	1	0	1	NA	NA	NA	NA	NA	NA	NA
	JreChr12G11794	12	8110000	8310001	8146267	8149569	0	1	0	1	PF14111(Domain of unknown function (DUF4283))	LOC_Os11g18710.1	AT1G31850.1	methyltransferase, putative, expressed	NA	NA	NA
	JreChr12G11795	12	8110000	8310001	8155708	8155944	0	1	0	1	NA	NA	NA	NA	NA	NA	NA
	JreChr12G11796	12	8110000	8310001	8163448	8163962	0	1	0	1	NA	NA	NA	NA	NA	NA	NA
	JreChr12G11797	12	8110000	8310001	8209294	8210773	0	1	0	1	PF00249(Myb-like DNA-binding domain)	LOC_Os08g33940.1	AT3G47600.1	MYB family transcription factor, putative, expressed	NA	NA	NA
	JreChr12G11799	12	8110000	8310001	8245314	8246521	0	1	0	1	PF03358(NADPH-dependent FMN reductase)	LOC_Os01g72430.1	AT3G27890.1	NADPH quinone oxidoreductase, putative, expressed	NA	NA	NA
*	JreChr12G11841	12	9548700	9568701	9552504	9553289	1	0	0	1	PF13561(Enoyl-(Acyl carrier protein) reductase)	LOC_Os03g61740.1	AT2G47140.1	sex determination protein tasselseed-2, putative, expressed	NA	NA	NA
*	JreChr12G10071	12	11097107	11456758	11150810	11152532	1	0	0	1	NA	NA	NA	NA	NA	NA	NA
*	JreChr12G10072	12	11097107	11456758	11182100	11184636	1	0	0	1	NA	NA	NA	NA	NA	NA	NA
*	JreChr12G10073	12	11097107	11456758	11184659	11185617	1	0	0	1	NA	NA	NA	NA	NA	NA	NA
	JreChr12G10084	12	11097107	11456758	11383115	11383339	1	0	0	1	NA	NA	NA	NA	NA	NA	NA
	JreChr12G10086	12	11097107	11456758	11391329	11391876	1	0	0	1	NA	NA	AT5G13050.1	5-formyltetrahydrofolate cyclo-ligase, putative, expressed	NA	NA	NA
	JreChr12G10087	12	11097107	11456758	11419349	11420165	1	0	0	1	NA	NA	NA	NA	NA	NA	NA
	JreChr12G10088	12	11097107	11456758	11434874	11435677	1	0	0	1	PF14111(Domain of unknown function (DUF4283))	LOC_Os06g50210.1	NA	NA	NA	NA	NA
*	JreChr12G10075	12	11230000	11340001	11231757	11232068	1	0	1	2	NA	NA	NA	NA	NA	NA	NA
*	JreChr12G10076	12	11230000	11340001	11242874	11243371	1	0	1	2	NA	NA	NA	NA	NA	NA	NA
	JreChr12G10077	12	11230000	11340001	11250995	11251675	1	0	1	2	NA	NA	NA	NA	NA	NA	NA
	JreChr12G10079	12	11230000	11340001	11256687	11257071	1	0	1	2	NA	NA	NA	NA	NA	NA	NA
	JreChr12G10080	12	11230000	11340001	11261080	11261445	1	0	1	2	NA	NA	NA	NA	NA	NA	NA
	JreChr12G10081	12	11230000	11340001	11273382	11273912	1	0	1	2	NA	NA	AT3G22380.2	expressed protein	SAIL_753_E03|tic-2 plants display a late flowering phenotype under LD (16/8). Leaf production is altered leading to a plastochron phenotype. The mutant has a slow growth rate and a deep green color of leaves due to an increase in chlorophyll levels . Starch metabolism is defective causing a starch excess phenotype, it also has alterations in other carbohydrates. tic-2 germination presents hyperse…	TIC|TIME FOR COFFEE	NA
	JreChr12G10082	12	11230000	11340001	11300128	11300644	1	0	1	2	NA	LOC_Os07g39070.1	AT5G13050.1	5-formyltetrahydrofolate cyclo-ligase, putative, expressed	NA	NA	NA
	JreChr12G10083	12	11230000	11340001	11309595	11309819	1	0	1	2	NA	NA	AT5G13050.1	5-formyltetrahydrofolate cyclo-ligase, putative, expressed	NA	NA	NA
	JreChr12G10158	12	12510000	12650001	12535489	12537253	0	1	0	1	PF00010(Helix-loop-helix DNA-binding domain)	LOC_Os01g01870.1	AT4G20970.1	helix-loop-helix DNA-binding domain containing protein, expressed	NA	NA	NA
	JreChr12G10159	12	12510000	12650001	12640666	12640863	0	1	0	1	NA	NA	NA	NA	NA	NA	NA
*	JreChr12G10232	12	13540000	13680001	13542232	13542768	0	1	0	1	NA	NA	NA	NA	NA	NA	NA
*	JreChr12G10234	12	13540000	13680001	13558651	13559574	0	1	0	1	NA	NA	NA	NA	NA	NA	NA
*	JreChr12G10235	12	13540000	13680001	13564396	13565441	0	1	0	1	PF12776(Myb/SANT-like DNA-binding domain)	LOC_Os08g25050.1	AT1G30140.1	expressed protein	NA	NA	NA
*	JreChr12G10236	12	13540000	13680001	13565801	13566780	0	1	0	1	PF13359(DDE superfamily endonuclease)	LOC_Os03g44510.1	AT5G28950.1	transposon protein, putative, CACTA, En/Spm sub-class, expressed	NA	NA	NA
*	JreChr12G10238	12	13540000	13680001	13574833	13575015	0	1	0	1	NA	NA	NA	NA	NA	NA	NA
*	JreChr12G10239	12	13540000	13680001	13577225	13577960	0	1	0	1	PF00564(PB1 domain)	LOC_Os11g25780.1	AT3G48240.1	PB1 domain containing protein, expressed	NA	NA	NA
*	JreChr12G10240	12	13540000	13680001	13583220	13583402	0	1	0	1	NA	NA	AT5G63135.1	expressed protein	NA	NA	NA
*	JreChr12G10241	12	13540000	13680001	13587488	13590020	0	1	0	1	PF00560(Leucine Rich Repeat)|PF13855(Leucine rich repeat)	LOC_Os04g40080.1	AT3G11330.1	leucine-rich repeat family protein, putative, expressed	pirl1-2 pirl9-2|microspore lethal	NA	NA
*	JreChr12G10242	12	13540000	13680001	13595566	13597856	0	1	0	1	PF00564(PB1 domain)|PF02135(TAZ zinc finger)	LOC_Os01g66890.1	AT3G48360.1	BTBZ2 - Bric-a-Brac, Tramtrack, and Broad Complex BTB domain with TAZ zinc finger and Calmodulin-binding domains, expressed	bt2-3;bt3-1|Double homozygotes are embryo lethal. Double heterozygotes have short siliques and a reduced seed set.	NA	NA
*	JreChr12G10243	12	13540000	13680001	13609827	13614214	0	1	0	1	PF07714(Protein tyrosine kinase)	LOC_Os02g38080.1	AT5G50180.1	protein kinase domain containing protein, expressed	NA	NA	NA
*	JreChr12G10244	12	13540000	13680001	13626626	13627018	0	1	0	1	NA	NA	NA	NA	NA	NA	NA
*	JreChr12G10245	12	13540000	13680001	13644556	13644891	0	1	0	1	NA	NA	NA	NA	NA	NA	NA
*	JreChr12G10246	12	13540000	13680001	13656332	13658215	0	1	0	1	PF01535(PPR repeat)|PF13041(PPR repeat family)	LOC_Os01g73950.1	AT3G48250.1	PPR repeat containing protein, expressed	bir6-1|Mutation of BIR6 affects splicing of intron 1 of mitochondrial nad7 transcript, leading to strongly reduced accumulation of fully processed nad7 transcript. This affects assembly of Complex I and results in moderate growth retardation.	NA	NA
*	JreChr12G10248	12	13540000	13680001	13677725	13679896	0	1	0	1	PF05605(Drought induced 19 protein (Di19), zinc-binding)|PF14571(Stress-induced protein Di19, C-terminal)	LOC_Os01g73960.1	AT1G56280.1	drought induced 19 protein, putative, expressed	NA	NA	NA
	JreChr12G10288	12	14090000	14280001	14098065	14099348	0	1	0	1	NA	NA	NA	NA	NA	NA	NA
	JreChr12G10289	12	14090000	14280001	14102115	14106008	0	1	0	1	PF02847(MA3 domain)	LOC_Os08g02690.1	AT5G63190.1	MA3 domain containing protein, expressed	NA	NA	NA
	JreChr12G10290	12	14090000	14280001	14115843	14128031	0	1	0	1	PF13181(Tetratricopeptide repeat)|PF13424(Tetratricopeptide repeat)|PF14559(Tetratricopeptide repeat)	LOC_Os01g67920.1	AT5G63200.1	tetratricopeptide repeat domain containing protein, expressed	NA	NA	NA
	JreChr12G10291	12	14090000	14280001	14137104	14144723	0	1	0	1	PF02373(JmjC domain, hydroxylase)|PF02375(jmjN domain)	LOC_Os01g67970.1	AT3G48430.1	ZOS1-20 - C2H2 zinc finger protein, expressed	ref6-3|ref6-3 mutants flower later than wild-type plants under long- and short-day conditions. Levels of H4 histone acetylation in the the promoter and in the first intron of FLC are reduced in ref6-3 mutants compared to wild-type plants.	REF6, JMJ12|RELATIVE OF EARLY FLOWERING 6 , JUMONJI DOMAIN-CONTAINING PROTEIN 12	JMJ705|Resistance to Xanthomonas oryzae pv oryzae.
	JreChr12G10292	12	14090000	14280001	14150051	14155962	0	1	0	1	PF00642(Zinc finger C-x8-C-x5-C-x3-H type (and similar))	LOC_Os11g28270.1	AT3G48440.1	zinc finger C-x8-C-x5-C-x3-H type family protein, expressed	NA	NA	NA
	JreChr12G10294	12	14090000	14280001	14157796	14225237	0	1	0	1	PF02364(1,3-beta-glucan synthase component)|PF14288(1,3-beta-glucan synthase subunit FKS1, domain-1)	LOC_Os06g08380.1	AT2G36850.1	1,3-beta-glucan synthase component domain containing protein, expressed	gsl8-2|Abnormal pollen development associated with asymmetric microspore division.	NA	NA
	JreChr12G10295	12	14090000	14280001	14227733	14227984	0	1	0	1	NA	NA	AT2G36850.1	1,3-beta-glucan synthase component domain containing protein, expressed	gsl8-2|Abnormal pollen development associated with asymmetric microspore division.	NA	NA
	JreChr12G10296	12	14090000	14280001	14232904	14233921	0	1	0	1	NA	NA	NA	NA	NA	NA	NA
	JreChr12G10297	12	14090000	14280001	14243403	14244173	0	1	0	1	NA	NA	NA	NA	NA	NA	NA
	JreChr12G10298	12	14090000	14280001	14248195	14248683	0	1	0	1	NA	NA	NA	NA	NA	NA	NA
	JreChr12G10299	12	14090000	14280001	14253668	14256442	0	1	0	1	PF00657(GDSL-like Lipase/Acylhydrolase)	LOC_Os03g62740.1	AT3G48460.1	GDSL-like lipase/acylhydrolase, putative, expressed	NA	NA	NA
	JreChr12G10300	12	14090000	14280001	14260432	14262883	0	1	0	1	PF13920(Zinc finger, C3HC4 type (RING finger))	LOC_Os07g17400.1	AT1G24440.1	zinc finger, RING-type, putative, expressed	NA	NA	NA
	JreChr12G10301	12	14090000	14280001	14265103	14270412	0	1	0	1	PF00583(Acetyltransferase (GNAT) family)|PF04055(Radical SAM superfamily)|PF16199(Radical_SAM C-terminal domain)	LOC_Os04g40840.1	AT5G50320.1	elongator complex protein 3, putative, expressed	elo3-1|Reduced organ growth. Reduced cell proliferation rate.	NA	NA
*	JreChr12G10354	12	14893201	14933182	14893918	14894706	1	0	0	1	PF03140(Plant protein of unknown function)	LOC_Os11g33394.1	AT3G50150.1	plant protein of unknown function domain containing protein, expressed	NA	NA	NA
*	JreChr12G10355	12	14893201	14933182	14898572	14899088	1	0	0	1	NA	NA	NA	NA	NA	NA	NA
*	JreChr12G10356	12	14893201	14933182	14904243	14907121	1	0	0	1	NA	NA	NA	NA	NA	NA	NA
*	JreChr12G10357	12	14893201	14933182	14910896	14911351	1	0	0	1	NA	NA	NA	NA	NA	NA	NA
*	JreChr12G10358	12	14893201	14933182	14917380	14917664	1	0	0	1	PF03140(Plant protein of unknown function)	LOC_Os04g55390.1	AT3G50150.1	plant protein of unknown function domain containing protein, expressed	NA	NA	NA
*	JreChr12G10359	12	14893201	14933182	14918891	14919562	1	0	0	1	NA	NA	NA	NA	NA	NA	NA
*	JreChr12G10360	12	14893201	14933182	14932521	14932851	1	0	0	1	NA	NA	NA	NA	NA	NA	NA
*	JreChr12G10382	12	15180000	15360001	15188005	15188537	0	1	0	1	PF03214(Reversibly glycosylated polypeptide)	LOC_Os03g40270.1	AT3G08900.1	alpha-1,4-glucan-protein synthase, putative, expressed	NA	NA	NA
*	JreChr12G10383	12	15180000	15360001	15204601	15204894	0	1	0	1	NA	NA	NA	NA	NA	NA	NA
*	JreChr12G10384	12	15180000	15360001	15209741	15210304	0	1	0	1	PF00227(Proteasome subunit)	LOC_Os06g06030.1	AT1G13060.2	peptidase, T1 family, putative, expressed	NA	NA	NA
*	JreChr12G10385	12	15180000	15360001	15213128	15213550	0	1	0	1	PF13499(EF-hand domain pair)	LOC_Os01g72550.1	AT5G42380.1	OsCML19 - Calmodulin-related calcium sensor protein, expressed	NA	NA	NA
*	JreChr12G10386	12	15180000	15360001	15218030	15218248	0	1	0	1	NA	NA	NA	NA	NA	NA	NA
*	JreChr12G10387	12	15180000	15360001	15227915	15230365	0	1	0	1	NA	NA	NA	NA	NA	NA	NA
*	JreChr12G10388	12	15180000	15360001	15238764	15245733	0	1	0	1	PF00485(Phosphoribulokinase / Uridine kinase family)|PF14681(Uracil phosphoribosyltransferase)	LOC_Os09g32820.1	AT3G27190.1	uridine/cytidine kinase-like 1, putative, expressed	NA	NA	NA
*	JreChr12G10389	12	15180000	15360001	15246881	15261715	0	1	0	1	PF00004(ATPase family associated with various cellular activities (AAA))|PF00498(FHA domain)	LOC_Os11g43970.1	AT4G02480.1	AAA-type ATPase family protein, putative, expressed	NA	NA	NA
*	JreChr12G10390	12	15180000	15360001	15263795	15264104	0	1	0	1	NA	NA	NA	NA	NA	NA	NA
*	JreChr12G10391	12	15180000	15360001	15270510	15270785	0	1	0	1	NA	NA	NA	NA	NA	NA	NA
*	JreChr12G10392	12	15180000	15360001	15277861	15278259	0	1	0	1	NA	NA	AT1G11800.1	endonuclease/Exonuclease/phosphatase family protein, expressed	NA	NA	NA
*	JreChr12G10393	12	15180000	15360001	15283297	15286101	0	1	0	1	PF00736(EF-1 guanine nucleotide exchange domain)	LOC_Os03g29260.2	AT2G18110.1	elongation factor protein, putative, expressed	NA	NA	NA
*	JreChr12G10394	12	15180000	15360001	15291180	15291671	0	1	0	1	NA	NA	NA	NA	NA	NA	NA
*	JreChr12G10395	12	15180000	15360001	15295149	15295652	0	1	0	1	NA	LOC_Os07g19470.1	AT5G63440.2	uncharacterized ACR, YggU family COG1872 containing protein, expressed	NA	NA	NA
*	JreChr12G10396	12	15180000	15360001	15296443	15299106	0	1	0	1	PF02201(SWIB/MDM2 domain)	LOC_Os04g31320.1	AT5G14170.1	SWIB/MDM2 domain containing protein, expressed	NA	BAF60, CHC1|BAF60, CHC1	NA
*	JreChr12G10397	12	15180000	15360001	15318938	15320380	0	1	0	1	PF00067(Cytochrome P450)	LOC_Os11g29290.1	AT3G48520.1	cytochrome P450, putative, expressed	NA	NA	NA
*	JreChr12G10398	12	15180000	15360001	15322822	15323265	0	1	0	1	NA	NA	NA	NA	NA	NA	NA
*	JreChr12G10399	12	15180000	15360001	15331475	15335968	0	1	0	1	PF10172(Det1 complexing ubiquitin ligase)	LOC_Os11g29340.1	AT5G63460.4	SAP domain containing protein, expressed	NA	NA	NA
*	JreChr12G10400	12	15180000	15360001	15342143	15344101	0	1	0	1	PF03081(Exo70 exocyst complex subunit)	LOC_Os04g31330.1	AT5G50380.1	exo70 exocyst complex subunit domain containing protein, expressed	NA	NA	NA
*	JreChr12G10401	12	15180000	15360001	15348144	15352892	0	1	0	1	NA	LOC_Os08g41900.1	AT5G50410.1	expressed protein	NA	NA	NA
*	JreChr12G10402	12	15180000	15360001	15354014	15358715	0	1	0	1	PF01163(RIO1 family)	LOC_Os07g06820.1	AT5G37350.1	serine/threonine-protein kinase RIO-like, putative, expressed	NA	NA	NA
*	JreChr12G10769	12	19180000	19330001	19189491	19190735	0	1	0	1	PF02362(B3 DNA binding domain)	LOC_Os03g02900.1	AT2G46870.1	B3 DNA binding domain containing protein, expressed	NA	NA	NA
*	JreChr12G10770	12	19180000	19330001	19217440	19217735	0	1	0	1	NA	NA	NA	NA	NA	NA	NA
*	JreChr12G10771	12	19180000	19330001	19231948	19232139	0	1	0	1	NA	NA	NA	NA	NA	NA	NA
*	JreChr12G10772	12	19180000	19330001	19236145	19236393	0	1	0	1	NA	NA	NA	NA	NA	NA	NA
*	JreChr12G10773	12	19180000	19330001	19238966	19240354	0	1	0	1	PF03171(2OG-Fe(II) oxygenase superfamily)|PF14226(non-haem dioxygenase in morphine synthesis N-terminal)	LOC_Os04g49210.1	AT4G10490.1	naringenin,2-oxoglutarate 3-dioxygenase, putative, expressed	NA	NA	NA
*	JreChr12G10774	12	19180000	19330001	19248199	19248405	0	1	0	1	NA	NA	NA	NA	NA	NA	NA
*	JreChr12G10775	12	19180000	19330001	19260145	19262692	1	1	0	2	PF00891(O-methyltransferase)|PF08100(Dimerisation domain)	LOC_Os08g06100.1	AT1G33030.1	O-methyltransferase, putative, expressed	NA	NA	NA
*	JreChr12G10776	12	19180000	19330001	19267054	19268983	1	1	0	2	PF00891(O-methyltransferase)|PF08100(Dimerisation domain)	LOC_Os08g06100.1	AT1G33030.1	O-methyltransferase, putative, expressed	NA	NA	NA
*	JreChr12G10777	12	19180000	19330001	19271537	19274089	1	1	0	2	PF00891(O-methyltransferase)|PF08100(Dimerisation domain)	LOC_Os08g06100.1	AT1G33030.1	O-methyltransferase, putative, expressed	NA	NA	NA
*	JreChr12G10778	12	19180000	19330001	19283826	19285017	1	1	0	2	PF00891(O-methyltransferase)	LOC_Os04g01470.1	AT5G54160.1	O-methyltransferase, putative, expressed	NA	NA	NA
*	JreChr12G10779	12	19180000	19330001	19285712	19286947	1	1	0	2	PF01545(Cation efflux family)	LOC_Os05g03780.1	AT3G58810.1	cation efflux family protein, putative, expressed	NA	NA	OsMTP1|&quot;Zn, Cd and Ni translocation.&quot;
*	JreChr12G10780	12	19180000	19330001	19291641	19292720	1	1	0	2	PF00403(Heavy-metal-associated domain)	LOC_Os01g55320.1	AT3G04900.1	heavy-metal-associated domain-containing protein, putative, expressed	NA	NA	NA
*	JreChr12G10781	12	19180000	19330001	19294915	19295270	1	1	0	2	NA	LOC_Os08g37260.1	NA	NA	NA	NA	NA
*	JreChr12G10782	12	19180000	19330001	19296525	19296704	1	1	0	2	PF00298(Ribosomal protein L11, RNA binding domain)	LOC_Os03g03020.1	AT1G32990.1	L11 domain containing ribosomal protein, putative, expressed	prpl11-1 mrpl11-1|prors1-like transcriptional response.	NA	NA
*	JreChr12G10784	12	19180000	19330001	19300564	19310271	1	1	0	2	PF00082(Subtilase family)|PF05922(Peptidase inhibitor I9)	LOC_Os09g36110.1	AT4G10550.3	OsSub59 - Putative Subtilisin homologue, expressed	NA	NA	NA
*	JreChr12G10785	12	19180000	19330001	19311665	19316367	1	1	0	2	PF01762(Galactosyltransferase)|PF13334(Domain of unknown function (DUF4094))	LOC_Os02g35870.2	AT1G32930.1	galactosyltransferase, putative, expressed	NA	NA	NA
*	JreChr12G10786	12	19180000	19330001	19319737	19320117	1	1	0	2	NA	NA	NA	NA	NA	NA	NA
*	JreChr12G10787	12	19180000	19330001	19324935	19328018	1	1	0	2	PF01852(START domain)	LOC_Os04g02910.1	AT1G64720.1	membrane related protein CP5, putative, expressed	NA	NA	NA
*	JreChr12G10788	12	19258710	19828145	19332310	19332585	1	0	0	1	NA	LOC_Os06g04230.1	AT1G32928.1	NA	NA	NA	NA
*	JreChr12G10789	12	19258710	19828145	19342420	19345503	1	0	0	1	NA	NA	NA	NA	NA	NA	NA
*	JreChr12G10790	12	19258710	19828145	19347962	19348150	1	0	0	1	NA	LOC_Os03g11590.1	AT1G76340.1	integral membrane protein, putative, expressed	NA	NA	NA
*	JreChr12G10791	12	19258710	19828145	19357686	19361505	1	0	0	1	PF00534(Glycosyl transferases group 1)|PF08323(Starch synthase catalytic domain)	LOC_Os07g22930.3	AT1G32900.1	starch synthase, putative, expressed	prpl11|Decreased effective quantum yield of photosystem II, pale green plants, reduced growth rate	NA	NA
*	JreChr12G10792	12	19258710	19828145	19363504	19364964	1	0	0	1	PF00332(Glycosyl hydrolases family 17)	LOC_Os04g33640.1	AT1G32860.1	glycosyl hydrolases family 17, putative, expressed	NA	NA	NA
*	JreChr12G10793	12	19258710	19828145	19367398	19375260	1	0	0	1	PF00443(Ubiquitin carboxyl-terminal hydrolase)|PF06337(DUSP domain)	LOC_Os10g07270.1	AT4G10570.1	ubiquitin carboxyl-terminal hydrolase 5, putative, expressed	CS860092|No visible phenotype.	NA	NA
*	JreChr12G10794	12	19258710	19828145	19387181	19391062	1	0	0	1	PF00076(RNA recognition motif. (a.k.a. RRM, RBD, or RNP domain))|PF07145(Ataxin-2 C-terminal region)	LOC_Os08g02330.1	AT4G10610.1	RNA recognition motif containing protein, putative, expressed	NA	NA	NA
*	JreChr12G10795	12	19258710	19828145	19394056	19394670	1	0	0	1	PF14009(Domain of unknown function (DUF4228))	NA	AT1G64700.1	NA	NA	NA	NA
*	JreChr12G10796	12	19258710	19828145	19419924	19421647	1	0	0	1	PF02365(No apical meristem (NAM) protein)	LOC_Os08g02300.1	AT2G46770.1	no apical meristem protein, putative, expressed	nst1-2|Secondary walls of valve margins do not form and those of the enB layer form late. Lack of secondary walls mean causes siliques to be indehiscent.	NA	NA
*	JreChr12G10797	12	19258710	19828145	19434081	19435049	1	0	0	1	PF00462(Glutaredoxin)	LOC_Os02g01200.1	AT4G10630.1	glutaredoxin, putative, expressed	NA	NA	NA
	JreChr12G10798	12	19258710	19828145	19452880	19456269	1	0	0	1	PF00561(alpha/beta hydrolase fold)	LOC_Os10g38860.1	AT4G24140.1	hydrolase, alpha/beta fold family domain containing protein, expressed	NA	NA	NA
	JreChr12G10799	12	19258710	19828145	19476717	19478186	1	0	0	1	PF00010(Helix-loop-helix DNA-binding domain)|PF14215(bHLH-MYC and R2R3-MYB transcription factors N-terminal)	LOC_Os10g42430.1	AT4G17880.1	transcription factor MYC7E, putative, expressed	NA	NA	NA
	JreChr12G10800	12	19258710	19828145	19506198	19506701	1	0	0	1	PF00046(Homeobox domain)	LOC_Os09g35910.1	AT2G46680.1	homeobox associated leucine zipper, putative, expressed	NA	NA	NA
	JreChr12G10802	12	19258710	19828145	19755852	19757967	1	0	0	1	PF13225(Domain of unknown function (DUF4033))	LOC_Os08g02210.2	AT1G64680.1	expressed protein	NA	NA	NA
*	JreChr12G10803	12	19258710	19828145	19805290	19806786	1	0	0	1	PF00010(Helix-loop-helix DNA-binding domain)|PF14215(bHLH-MYC and R2R3-MYB transcription factors N-terminal)	LOC_Os10g42430.1	AT4G00870.1	transcription factor MYC7E, putative, expressed	NA	NA	NA
	JreChr12G11406	12	24693118	24862965	24706175	24706961	1	0	0	1	NA	NA	NA	NA	NA	NA	NA
	JreChr12G11407	12	24693118	24862965	24715042	24715977	1	0	0	1	PF05678(VQ motif)	NA	AT1G32610.1	NA	NA	NA	NA
	JreChr12G11408	12	24693118	24862965	24722700	24724445	1	0	0	1	PF08392(FAE1/Type III polyketide synthase-like protein)|PF08541(3-Oxoacyl-[acyl-carrier-protein (ACP)] synthase III C terminal)	LOC_Os05g49900.1	AT1G04220.1	3-ketoacyl-CoA synthase, putative, expressed	daisy-2|significantly reduced root growth	NA	NA
	JreChr12G11409	12	24693118	24862965	24741098	24749798	1	0	0	1	PF01762(Galactosyltransferase)|PF13334(Domain of unknown function (DUF4094))	LOC_Os03g38050.1	AT1G05170.2	galactosyltransferase, putative, expressed	NA	NA	NA
	JreChr12G11411	12	24693118	24862965	24750998	24751804	1	0	0	1	PF04535(Domain of unknown function (DUF588))	LOC_Os02g12760.1	AT5G54980.1	integral membrane protein, putative, expressed	NA	NA	NA
	JreChr12G11412	12	24693118	24862965	24756693	24758863	1	0	0	1	PF02991(Autophagy protein Atg8 ubiquitin like)	LOC_Os08g09240.1	AT1G62040.2	autophagy-related protein, putative, expressed	NA	NA	NA
	JreChr12G11413	12	24693118	24862965	24759475	24761921	1	0	0	1	PF00249(Myb-like DNA-binding domain)	LOC_Os01g59660.1	AT4G26930.1	MYB family transcription factor, putative, expressed	myb97 myb101 myb120|Significant increase in expression of AT1G65330, AT1G65300, AT3G11180. Significant decrease in expression of AT4G20990, AT4G21000, AT5G46200, AT5G09280, AT5G36720, AT5G36805, AT2G30310, AT2G30220, AT4G26830, AT5G06170, AT3G19940, AT5G20340, AT5G03810, AT5G03820, AT3G26870, AT1G06540, AT1G02820, AT1G02550, AT2G14670, AT5G39200, AT5G39170, AT5G39140, AT1G09720, AT1G66570, AT5G22…	NA	gamyb|Pollen development.
	JreChr12G11414	12	24693118	24862965	24762149	24762474	1	0	0	1	NA	NA	NA	NA	NA	NA	NA
	JreChr12G11415	12	24693118	24862965	24766235	24771767	1	0	0	1	PF00439(Bromodomain)	LOC_Os09g37760.1	AT5G55040.1	bromodomain domain containing protein, expressed	NA	NA	NA
	JreChr12G11416	12	24693118	24862965	24781083	24783388	1	0	0	1	PF00903(Glyoxalase/Bleomycin resistance protein/Dioxygenase superfamily)	LOC_Os08g09250.1	AT1G11840.6	glyoxalase family protein, putative, expressed	NA	NA	OsGLY1-11.2|&quot;maintenance of glutathione (GSH) levels, Na+/K+ ration, and methylglyoxal under stress conditions, Ni2+-dependent GLY Ⅰactivity&quot;
	JreChr12G11417	12	24693118	24862965	24787370	24793820	1	0	0	1	PF13890(Rab3 GTPase-activating protein catalytic subunit)	LOC_Os07g32670.1	AT5G55060.1	expressed protein	NA	NA	NA
	JreChr12G11418	12	24693118	24862965	24794274	24794959	1	0	0	1	NA	NA	NA	NA	NA	NA	NA
	JreChr12G11419	12	24693118	24862965	24815020	24816423	1	0	0	1	PF00069(Protein kinase domain)	LOC_Os02g21700.1	AT5G55090.1	STE_MEKK_ste11_MAP3K.8 - STE kinases include homologs to sterile 7, sterile 11 and sterile 20 from yeast, expressed	NA	NA	NA
	JreChr12G11420	12	24693118	24862965	24819884	24825294	1	0	0	1	PF01805(Surp module)|PF09750(Alternative splicing regulator)	LOC_Os01g50320.1	AT5G55100.2	surp module family protein, putative, expressed	NA	NA	NA
	JreChr12G11421	12	24693118	24862965	24828458	24828943	1	0	0	1	PF04885(Stigma-specific protein, Stig1)	LOC_Os05g18940.1	AT1G50720.1	STIGL1 - Stigma-specific Stig1 family protein precursor, expressed	NA	NA	NA
	JreChr12G11422	12	24693118	24862965	24830945	24832080	1	0	0	1	PF00141(Peroxidase)	LOC_Os04g55740.1	AT1G14540.1	peroxidase precursor, putative, expressed	NA	NA	NA
	JreChr12G11423	12	24693118	24862965	24835940	24843800	1	0	0	1	PF04078(Cell differentiation family, Rcd1-like)	LOC_Os07g37790.1	AT3G20800.1	expressed protein	NA	NA	NA
	JreChr12G11424	12	24693118	24862965	24844575	24847087	1	0	0	1	PF00035(Double-stranded RNA binding motif)|PF00636(Ribonuclease III domain)|PF14709(double strand RNA binding domain from DEAD END PROTEIN 1)	LOC_Os05g18850.1	AT3G20420.1	endoribonuclease Dicer, putative, expressed	AtRtl2|Inhibits cleavage of the 3’ETS from rRNA precursor	NA	NA
	JreChr12G11425	12	24693118	24862965	24848046	24850185	1	0	0	1	PF02681(Divergent PAP2 family)	LOC_Os01g67560.1	AT3G21610.1	Divergent PAP2 family domain containing protein, expressed	NA	NA	NA
*	JreChr12G11426	12	24693118	24862965	24855696	24856833	1	0	0	1	PF00141(Peroxidase)	LOC_Os04g55740.1	AT1G14540.1	peroxidase precursor, putative, expressed	NA	NA	NA
*	JreChr12G11427	12	24693118	24862965	24859003	24859532	1	0	0	1	NA	NA	NA	NA	NA	NA	NA
*	JreChr13G10666	13	2060000	2170001	2074246	2077222	0	0	1	1	PF01780(Ribosomal L37ae protein family)	LOC_Os05g48320.1	AT3G10950.1	60S ribosomal protein L37a, putative, expressed	NA	NA	NA
*	JreChr13G10670	13	2060000	2170001	2078627	2081072	0	0	1	1	PF02493(MORN repeat)	LOC_Os10g41534.3	AT4G17080.1	ICE-like protease p20 domain containing protein, expressed	NA	NA	NA
*	JreChr13G10674	13	2060000	2170001	2086835	2089663	0	0	1	1	PF01214(Casein kinase II regulatory subunit)	LOC_Os10g41520.1	AT2G44680.1	casein kinase II subunit beta-4, putative, expressed	NA	CKB4|CASEIN KINASE II BETA SUBUNIT 4	NA
*	JreChr13G10677	13	2060000	2170001	2092978	2093773	0	0	1	1	PF00076(RNA recognition motif. (a.k.a. RRM, RBD, or RNP domain))	LOC_Os12g43600.1	AT2G21660.1	RNA recognition motif containing protein, expressed	grp7-KO|grp7-KO (knock-out) mutants are less-sensitive to osmotic stress based on germination assays, and more sensitive to cold stress based on freezing tolerance analyses, than their wild type counterparts. These mutants also have altered stomatal responses. ABA-induced stomatal closure is decreased, cold-induced stomatal opening is increased, and NaCl and mannitol-induced stomatal closing is i…	GRP7, CCR2|GLYCINE-RICH RNA-BINDING PROTEIN 7, COLD, CIRCADIAN RHYTHM, AND RNA BINDING 2	NA
*	JreChr13G10680	13	2060000	2170001	2098494	2101271	0	0	1	1	PF00067(Cytochrome P450)	LOC_Os12g02640.1	AT5G24910.1	cytochrome P450 72A1, putative, expressed	NA	NA	NA
*	JreChr13G10682	13	2060000	2170001	2102358	2105272	0	0	1	1	PF00067(Cytochrome P450)	LOC_Os12g02640.1	AT5G24910.1	cytochrome P450 72A1, putative, expressed	NA	NA	NA
*	JreChr13G10685	13	2060000	2170001	2107326	2108786	0	0	1	1	PF00067(Cytochrome P450)	LOC_Os12g02640.1	AT5G24910.1	cytochrome P450 72A1, putative, expressed	NA	NA	NA
*	JreChr13G10690	13	2060000	2170001	2114389	2116595	0	0	1	1	PF00071(Ras family)	LOC_Os02g20850.1	AT2G44690.1	ras-related protein, putative, expressed	NA	NA	NA
*	JreChr13G10699	13	2060000	2170001	2118597	2131020	0	0	1	1	PF00793(DAHP synthetase I family)|PF03407(Nucleotide-diphospho-sugar transferase)	LOC_Os12g10784.2	AT1G16340.4	2-dehydro-3-deoxyphosphooctonate aldolase, putative, expressed	NA	NA	NA
*	JreChr13G10708	13	2060000	2170001	2133596	2138573	0	0	1	1	PF00076(RNA recognition motif. (a.k.a. RRM, RBD, or RNP domain))	LOC_Os04g45930.3	AT2G44710.1	RNA recognition motif containing protein, expressed	NA	NA	NA
*	JreChr13G10714	13	2060000	2170001	2143571	2144671	1	0	1	2	PF13837(Myb/SANT-like DNA-binding domain)	LOC_Os10g41460.1	AT2G44730.1	transcription factor like protein, putative, expressed	NA	NA	NA
	JreChr13G10717	13	2060000	2170001	2147812	2150652	1	0	1	2	PF01535(PPR repeat)|PF13812(Pentatricopeptide repeat domain)	LOC_Os04g46010.1	AT1G02150.1	PPR repeat domain containing protein, putative, expressed	NA	NA	NA
	JreChr13G10723	13	2060000	2170001	2151785	2152376	1	0	1	2	NA	NA	AT3G13710.1	prenylated rab acceptor, putative, expressed	NA	NA	NA
	JreChr13G10728	13	2060000	2170001	2153388	2164659	1	0	1	2	PF03901(Alg9-like mannosyltransferase family)	LOC_Os04g46050.1	AT1G02145.3	Alg9-like mannosyltransferase protein, putative, expressed	NA	NA	NA
	JreChr13G10747	13	2134556	2194559	2178005	2180606	1	0	0	1	PF01214(Casein kinase II regulatory subunit)	LOC_Os10g41520.1	AT2G44680.1	casein kinase II subunit beta-4, putative, expressed	NA	CKB4|CASEIN KINASE II BETA SUBUNIT 4	NA
	JreChr13G10755	13	2134556	2194559	2189477	2192230	1	0	0	1	PF00067(Cytochrome P450)	LOC_Os12g02640.1	AT5G24910.1	cytochrome P450 72A1, putative, expressed	NA	NA	NA
*	JreChr13G11339	13	2870000	2990001	2883003	2884063	0	0	1	1	PF00320(GATA zinc finger)	LOC_Os10g40810.1	AT2G45050.1	GATA zinc finger domain containing protein, expressed	NA	NA	NA
*	JreChr13G11341	13	2870000	2990001	2885599	2896342	0	0	1	1	NA	LOC_Os02g01450.1	AT2G45060.1	expressed protein	NA	NA	NA
*	JreChr13G11342	13	2870000	2990001	2904087	2941867	0	0	1	1	PF04054(CCR4-Not complex component, Not1)|PF12842(Domain of unknown function (DUF3819))|PF16415(CCR4-NOT transcription complex subunit 1 CAF1-binding domain)|PF16417(CCR4-NOT transcription complex subunit 1 TTP binding domain)|PF16418(CCR4-NOT transcription complex subunit 1 HEAT repeat)	LOC_Os10g40780.1	AT1G02080.1	CCR4-Not complex component, Not1domain containing protein, expressed	NA	NA	NA
*	JreChr13G11344	13	2870000	2990001	2942552	2942800	0	0	1	1	PF03911(Sec61beta family)	LOC_Os12g07490.1	AT3G60540.1	protein transport protein Sec61 subunit beta, putative, expressed	NA	NA	NA
*	JreChr13G11345	13	2870000	2990001	2946791	2950932	0	0	1	1	PF00010(Helix-loop-helix DNA-binding domain)	LOC_Os10g40740.1	AT4G00050.1	helix-loop-helix DNA-binding domain containing protein, expressed	NA	NA	NA
*	JreChr13G11347	13	2870000	2990001	2959246	2959416	0	0	1	1	NA	NA	NA	NA	NA	NA	NA
*	JreChr13G11348	13	2870000	2990001	2965947	2966750	0	0	1	1	PF08613(Cyclin)	LOC_Os04g46660.1	AT3G60550.1	cyclin, putative, expressed	NA	NA	NA
*	JreChr13G11349	13	2870000	2990001	2974517	2975844	0	0	1	1	PF01357(Pollen allergen)|PF03330(Lytic transglycolase)	LOC_Os05g15690.1	AT1G65680.1	expansin precursor, putative, expressed	NA	NA	NA
*	JreChr13G11350	13	2870000	2990001	2980910	2982400	0	0	1	1	PF13912(C2H2-type zinc finger)	LOC_Os02g44120.1	AT1G02040.1	ZOS2-13 - C2H2 zinc finger protein, expressed	NA	NA	NA
	JreChr13G10096	13	11310000	11420001	11323826	11324065	0	0	1	1	NA	NA	NA	NA	NA	NA	NA
	JreChr13G10097	13	11310000	11420001	11342720	11372755	0	0	1	1	PF02037(SAP domain)|PF02891(MIZ/SP-RING zinc finger)	LOC_Os05g03430.1	AT5G60410.2	ATSIZ1/SIZ1, putative, expressed	sos3-1 siz1-1|Suppression of NaCl sensitivity of sos3-1 seedlings.	SIZ1|ATSIZ1	siz1|Anther dehiscence.
	JreChr13G10098	13	11310000	11420001	11372815	11374555	1	0	1	2	NA	LOC_Os05g03430.1	AT5G60410.2	ATSIZ1/SIZ1, putative, expressed	sos3-1 siz1-1|Suppression of NaCl sensitivity of sos3-1 seedlings.	SIZ1|ATSIZ1	siz1|Anther dehiscence.
	JreChr13G10099	13	11310000	11420001	11379891	11399096	1	0	1	2	PF02037(SAP domain)|PF02891(MIZ/SP-RING zinc finger)	LOC_Os05g03430.1	AT5G60410.2	ATSIZ1/SIZ1, putative, expressed	sos3-1 siz1-1|Suppression of NaCl sensitivity of sos3-1 seedlings.	SIZ1|ATSIZ1	siz1|Anther dehiscence.
	JreChr13G10100	13	11310000	11420001	11401139	11405592	1	0	1	2	PF04056(Ssl1-like)|PF07975(TFIIH C1-like domain)	LOC_Os04g42990.1	AT1G05055.1	suppressor of stem-loop protein 1, putative, expressed	NA	NA	NA
	JreChr13G10101	13	11310000	11420001	11416260	11416715	0	0	1	1	NA	NA	AT1G18610.1	kelch motif family protein, putative, expressed	NA	NA	NA
	JreChr13G10226	13	12790000	12890001	12810004	12810545	0	0	1	1	NA	NA	NA	NA	NA	NA	NA
	JreChr13G10227	13	12790000	12890001	12817857	12819867	0	0	1	1	PF00931(NB-ARC domain)	LOC_Os01g72680.1	AT4G27190.1	disease resistance protein RPS2, putative, expressed	NA	NA	NA
	JreChr13G10228	13	12790000	12890001	12824851	12825492	0	0	1	1	NA	NA	NA	NA	NA	NA	NA
	JreChr13G10229	13	12790000	12890001	12859026	12860756	1	0	1	2	NA	NA	NA	NA	NA	NA	NA
*	JreChr13G10347	13	15075223	15105225	15088609	15089193	1	0	0	1	PF07714(Protein tyrosine kinase)	LOC_Os03g20450.1	AT2G27060.1	expressed protein	NA	NA	NA
*	JreChr13G10348	13	15075223	15105225	15091171	15092937	1	0	0	1	PF00560(Leucine Rich Repeat)|PF07714(Protein tyrosine kinase)	LOC_Os03g20450.1	AT2G27060.1	expressed protein	NA	NA	NA
*	JreChr13G10350	13	15075223	15105225	15095625	15096542	1	0	0	1	PF08263(Leucine rich repeat N-terminal domain)|PF13855(Leucine rich repeat)	LOC_Os03g20450.1	AT2G27060.1	expressed protein	NA	NA	NA
	JreChr13G10385	13	16135278	16275285	16162524	16163021	1	0	0	1	NA	NA	NA	NA	NA	NA	NA
	JreChr13G10388	13	16170000	16280001	16190349	16195797	1	0	1	2	NA	NA	NA	NA	NA	NA	NA
	JreChr13G10389	13	16170000	16280001	16210253	16210573	1	0	1	2	NA	NA	NA	NA	NA	NA	NA
	JreChr13G10410	13	16630000	16850001	16636263	16636795	0	0	1	1	NA	NA	NA	NA	NA	NA	NA
	JreChr13G10412	13	16630000	16850001	16670365	16670544	1	0	1	2	NA	NA	NA	NA	NA	NA	NA
	JreChr13G10413	13	16630000	16850001	16690476	16691571	1	0	1	2	NA	NA	NA	NA	NA	NA	NA
	JreChr13G10415	13	16630000	16850001	16729579	16733141	1	0	1	2	PF06136(Domain of unknown function (DUF966))	LOC_Os03g48600.1	AT2G28150.1	domain of unknown function DUF966 domain containing protein, expressed	NA	NA	NA
	JreChr13G10416	13	16630000	16850001	16756046	16756231	1	0	1	2	NA	NA	NA	NA	NA	NA	NA
	JreChr13G10417	13	16630000	16850001	16775293	16819007	1	0	1	2	PF01068(ATP dependent DNA ligase domain)|PF04675(DNA ligase N terminus)|PF04679(ATP dependent DNA ligase C terminal region)	LOC_Os10g34750.1	AT1G08130.1	LIG1 - Putative DNA ligase I, expressed	NA	NA	NA
	JreChr13G10443	13	17185332	18325391	17189028	17190858	1	0	0	1	NA	LOC_Os02g44730.1	AT5G42210.1	tetracycline transporter protein, putative, expressed	NA	NA	NA
	JreChr13G10444	13	17185332	18325391	17191697	17196718	1	0	0	1	PF14306(PUA-like domain)	LOC_Os07g14830.1	AT4G14680.1	bifunctional 3-phosphoadenosine 5-phosphosulfate synthetase, putative, expressed	NA	NA	NA
	JreChr13G10448	13	17185332	18325391	17213809	17215515	1	0	0	1	PF02365(No apical meristem (NAM) protein)	LOC_Os01g60020.1	AT1G69490.1	No apical meristem protein, putative, expressed	SALK_005010|Significantly delayed leaf senescence.	NA	OsNAC4|Bacterial blight resistance. HR cell death.
	JreChr13G10450	13	17185332	18325391	17226399	17226763	1	0	0	1	NA	LOC_Os04g33480.1	AT3G44680.1	histone deacetylase, putative, expressed	NA	HDA9|HISTONE DEACETYLASE 9	NA
	JreChr13G10452	13	17185332	18325391	17259718	17259882	1	0	0	1	NA	NA	NA	NA	NA	NA	NA
	JreChr13G10453	13	17185332	18325391	17260056	17260579	1	0	0	1	NA	NA	NA	NA	NA	NA	NA
	JreChr13G10454	13	17185332	18325391	17270486	17270774	1	0	0	1	NA	NA	NA	NA	NA	NA	NA
	JreChr13G10455	13	17185332	18325391	17271304	17301914	1	0	0	1	PF02463(RecF/RecN/SMC N terminal domain)|PF06470(SMC proteins Flexible Hinge Domain)	LOC_Os02g04080.1	AT2G27170.1	chromosome segregation protein, putative, expressed	CS16081|embryo defective; enlarged endosperm nuclei, immature seeds are filled with a watery endosperm and have a glassy appearance.	NA	NA
	JreChr13G10458	13	17185332	18325391	17324621	17325047	1	0	0	1	PF06839(GRF zinc finger)	NA	NA	NA	NA	NA	NA
	JreChr13G10459	13	17185332	18325391	17338536	17342610	1	0	0	1	PF00920(Dehydratase family)|PF02784(Pyridoxal-dependent decarboxylase, pyridoxal binding domain)	LOC_Os08g44530.1	AT3G23940.1	dihydroxy-acid dehydratase, putative, expressed	NA	NA	NA
	JreChr13G10460	13	17185332	18325391	17346056	17348370	1	0	0	1	PF01176(Translation initiation factor 1A / IF-1)	LOC_Os03g02310.1	AT2G40780.1	RNA binding protein, putative, expressed	NA	NA	NA
	JreChr13G10461	13	17185332	18325391	17352819	17354957	1	0	0	1	PF14111(Domain of unknown function (DUF4283))|PF14392(Zinc knuckle)	LOC_Os06g50210.1	AT3G31430.1	expressed protein	NA	NA	NA
	JreChr13G10462	13	17185332	18325391	17375652	17376156	1	0	0	1	PF11347(Protein of unknown function (DUF3148))	LOC_Os07g06990.1	AT5G20935.1	expressed protein	NA	NA	NA
	JreChr13G10463	13	17185332	18325391	17380505	17422558	1	0	0	1	PF00069(Protein kinase domain)	LOC_Os03g53880.1	AT5G20930.1	serine/threonine-protein kinase TOUSLED, putative, expressed	CS8169|flowering delayed 1 week compared to wild type; slightly increased number of rosette leaves; deeply serrated leaves; secondary axes arise from axils of cauline leaves on main inflorescence - cauline leaves are rolled around the new axis; abnormal flowers with fewer, variable organs formed in all whorls (sepals, petals, anthers and gynoecium); no homeotic conversions among organ types occur…	NA	NA
	JreChr13G10465	13	17185332	18325391	17444130	17444504	1	0	0	1	PF01282(Ribosomal protein S24e)	LOC_Os01g52490.1	AT3G04920.1	40S ribosomal protein S24, putative, expressed	NA	NA	NA
	JreChr13G10466	13	17185332	18325391	17449692	17450375	1	0	0	1	NA	NA	NA	NA	NA	NA	NA
	JreChr13G10467	13	17185332	18325391	17455694	17457000	1	0	0	1	NA	NA	AT3G44020.1	expressed protein	NA	NA	NA
	JreChr13G10468	13	17185332	18325391	17480955	17491881	1	0	0	1	PF00225(Kinesin motor domain)	LOC_Os03g53920.1	AT3G44050.1	kinesin motor domain containing protein, putative, expressed	NA	NA	NA
	JreChr13G10469	13	17185332	18325391	17527326	17533891	1	0	0	1	PF00515(Tetratricopeptide repeat)	LOC_Os07g06710.1	AT5G21990.1	tetratricopeptide repeat, putative, expressed	NA	NA	NA
	JreChr13G10470	13	17185332	18325391	17547450	17548611	1	0	0	1	NA	NA	NA	NA	NA	NA	NA
	JreChr13G10471	13	17185332	18325391	17577379	17577864	1	0	0	1	NA	LOC_Os12g42650.1	AT2G27180.1	pollen preferential protein, putative, expressed	NA	NA	NA
	JreChr13G10472	13	17185332	18325391	17595336	17609896	1	0	0	1	PF13639(Ring finger domain)	LOC_Os11g36430.3	AT5G22000.2	zinc finger, C3HC4 type domain containing protein, expressed	rhf1a rhf2a|This double mutant has shorter siliques than WT plants, and lower fertility. Approximately 60% of ovules abort the megagametophytic development process at the FG1 stage. Often, one of the megaspores that is supposed to degenerate remains visible in the rhf1a rhf2a megagametophyte for a prolonged period of time. Some of the mutants arrested at the two nucleate (F2) stage, whereas about…	NA	NA
	JreChr13G10475	13	17185332	18325391	17621163	17627239	1	0	0	1	NA	LOC_Os08g02080.1	AT1G08480.1	rickettsia 17 kDa surface antigen family protein, expressed	NA	NA	NA
	JreChr13G10476	13	17185332	18325391	17633982	17634224	1	0	0	1	NA	NA	NA	NA	NA	NA	NA
	JreChr13G10477	13	17185332	18325391	17673149	17705882	1	0	0	1	PF00004(ATPase family associated with various cellular activities (AAA))|PF00533(BRCA1 C Terminus (BRCT) domain)|PF08519(Replication factor RFC1 C terminal domain)	LOC_Os11g36390.1	AT5G22010.1	RFC1 - Putative clamp loader of PCNA, replication factor C subunit 1, expressed	NA	NA	NA
	JreChr13G10478	13	17185332	18325391	17710812	17711128	1	0	0	1	NA	NA	NA	NA	NA	NA	NA
	JreChr13G10480	13	17185332	18325391	17722162	17722566	1	0	0	1	PF01956(Integral membrane protein DUF106)	LOC_Os03g51160.2	AT5G06660.1	fb27, putative, expressed	NA	NA	NA
	JreChr13G10481	13	17185332	18325391	17738963	17748486	1	0	0	1	PF03088(Strictosidine synthase)	LOC_Os03g53950.1	AT1G08470.1	strictosidine synthase, putative, expressed	NA	NA	NA
	JreChr13G10483	13	17185332	18325391	17774676	17775547	1	0	0	1	NA	NA	NA	NA	NA	NA	NA
	JreChr13G10484	13	17185332	18325391	17776876	17777324	1	0	0	1	NA	NA	NA	NA	NA	NA	NA
	JreChr13G10486	13	17185332	18325391	17804228	17804630	1	0	0	1	NA	NA	NA	NA	NA	NA	NA
	JreChr13G10487	13	17185332	18325391	17815190	17819620	1	0	0	1	PF03088(Strictosidine synthase)	LOC_Os03g53950.1	AT1G08470.1	strictosidine synthase, putative, expressed	NA	NA	NA
	JreChr13G10488	13	17185332	18325391	17825453	17826151	1	0	0	1	NA	NA	NA	NA	NA	NA	NA
	JreChr13G10489	13	17185332	18325391	17833742	17834980	1	0	0	1	NA	NA	NA	NA	NA	NA	NA
	JreChr13G10491	13	17185332	18325391	17865592	17865869	1	0	0	1	NA	NA	NA	NA	NA	NA	NA
	JreChr13G10492	13	17185332	18325391	17865880	17866083	1	0	0	1	NA	NA	NA	NA	NA	NA	NA
	JreChr13G10493	13	17185332	18325391	17866364	17866567	1	0	0	1	NA	NA	NA	NA	NA	NA	NA
	JreChr13G10495	13	17185332	18325391	17934997	17939936	1	0	0	1	PF04690(YABBY protein)	LOC_Os03g44710.2	AT1G08465.1	YABBY domain containing protein, putative, expressed	NA	NA	OsSh1|Seed shattering.
	JreChr13G10497	13	17185332	18325391	18008933	18009208	1	0	0	1	NA	NA	NA	NA	NA	NA	NA
	JreChr13G10498	13	17185332	18325391	18022678	18058145	1	0	0	1	PF00443(Ubiquitin carboxyl-terminal hydrolase)	LOC_Os07g06610.1	AT5G22030.2	ubiquitin carboxyl-terminal hydrolase domain containing protein, expressed	CS860091|No visible phenotype.	NA	NA
	JreChr13G10499	13	17185332	18325391	18084718	18148768	1	0	0	1	PF04130(Spc97 / Spc98 family)	LOC_Os04g47906.2	AT3G43610.1	gamma-tubulin complex component 6, putative, expressed	NA	NA	NA
	JreChr13G10502	13	17185332	18325391	18150441	18150647	1	0	0	1	NA	NA	NA	NA	NA	NA	NA
	JreChr13G10503	13	17185332	18325391	18165081	18165524	1	0	0	1	NA	NA	NA	NA	NA	NA	NA
	JreChr13G10504	13	17185332	18325391	18175045	18175254	1	0	0	1	NA	NA	NA	NA	NA	NA	NA
	JreChr13G10505	13	17185332	18325391	18179640	18184972	1	0	0	1	PF01717(Cobalamin-independent synthase, Catalytic domain)|PF08267(Cobalamin-independent synthase, N-terminal domain)	LOC_Os12g42884.1	AT5G17920.1	5-methyltetrahydropteroyltriglutamate--homocysteine methyltransferase, putative, expressed	NA	NA	NA
	JreChr13G10507	13	17185332	18325391	18192770	18195378	1	0	0	1	NA	NA	NA	NA	NA	NA	NA
	JreChr13G10508	13	17185332	18325391	18217603	18239704	1	0	0	1	PF00994(Probable molybdopterin binding domain)|PF03453(MoeA N-terminal region (domain I and II))|PF03454(MoeA C-terminal region (domain IV))	LOC_Os04g56620.1	AT5G20990.1	molybdopterin biosynthesis protein CNX1, putative, expressed	CS203|chlorate resistant due to reduced nitrate reductase activity, about 10 percent of the wild-type level; reduced levels of the nitrate reductase cofactor molybenum-pterin (Mo Co); poor growth on nitrate medium.	NA	NA
*	JreChr13G10509	13	17185332	18325391	18262548	18268029	1	0	0	1	PF00498(FHA domain)	LOC_Os11g03390.1	AT2G21530.1	FHA domain containing protein, putative, expressed	NA	NA	NA
*	JreChr13G10510	13	17185332	18325391	18272257	18300936	1	0	0	1	PF00175(Oxidoreductase NAD-binding domain)|PF00970(Oxidoreductase FAD-binding domain)	LOC_Os05g40990.1	AT5G17770.1	NADH-cytochrome b5 reductase, putative, expressed	cbr1-1 (FAH12)|No detectable differences from wild type in growth, development or seed set.	NA	NA
*	JreChr13G10512	13	17185332	18325391	18304577	18306656	1	0	0	1	NA	NA	NA	NA	NA	NA	NA
*	JreChr13G10513	13	17185332	18325391	18307466	18307984	1	0	0	1	PF00012(Hsp70 protein)	LOC_Os01g08560.2	AT1G11660.1	DnaK family protein, putative, expressed	NA	NA	NA
*	JreChr13G10514	13	17185332	18325391	18320929	18322066	1	0	0	1	PF03171(2OG-Fe(II) oxygenase superfamily)|PF14226(non-haem dioxygenase in morphine synthesis N-terminal)	LOC_Os04g39980.1	AT1G14130.1	gibberellin 20 oxidase 2, putative, expressed	NA	NA	DAO|Pollen development. Anther dehiscence. Seed development.
*	JreChr13G10530	13	18605405	18885420	18619617	18619865	1	0	0	1	NA	NA	NA	NA	NA	NA	NA
*	JreChr13G10531	13	18605405	18885420	18620033	18620311	1	0	0	1	NA	LOC_Os01g68490.1	AT5G39350.1	pentatricopeptide, putative, expressed	NA	NA	NA
*	JreChr13G10532	13	18640000	18890001	18641725	18642982	1	0	1	2	PF03171(2OG-Fe(II) oxygenase superfamily)|PF14226(non-haem dioxygenase in morphine synthesis N-terminal)	LOC_Os04g39980.1	AT1G14130.1	gibberellin 20 oxidase 2, putative, expressed	NA	NA	DAO|Pollen development. Anther dehiscence. Seed development.
*	JreChr13G10533	13	18640000	18890001	18644332	18678603	1	0	1	2	PF01150(GDA1/CD39 (nucleoside phosphatase) family)	LOC_Os08g33850.1	AT2G02970.1	nucleoside-triphosphatase, putative, expressed	NA	NA	NA
	JreChr13G10534	13	18640000	18890001	18692869	18694819	1	0	1	2	PF00657(GDSL-like Lipase/Acylhydrolase)	LOC_Os02g18870.1	AT4G10950.1	GDSL-like lipase/acylhydrolase, putative, expressed	NA	NA	NA
	JreChr13G10535	13	18640000	18890001	18698832	18699896	1	0	1	2	PF09790(Hyccin)	LOC_Os03g51210.1	AT5G21050.1	expressed protein	NA	NA	NA
	JreChr13G10537	13	18640000	18890001	18709249	18709467	1	0	1	2	NA	NA	NA	NA	NA	NA	NA
	JreChr13G10538	13	18640000	18890001	18722337	18726527	1	0	1	2	PF14368(Probable lipid transfer)	LOC_Os05g41030.1	AT3G43720.1	LTPL67 - Protease inhibitor/seed storage/LTP family protein precursor, expressed	NA	NA	NA
	JreChr13G10539	13	18640000	18890001	18742653	18743069	1	0	1	2	NA	NA	NA	NA	NA	NA	NA
	JreChr13G10540	13	18640000	18890001	18743946	18749482	1	0	1	2	PF00149(Calcineurin-like phosphoesterase)	LOC_Os08g40200.1	AT5G63870.2	Ser/Thr protein phosphatase family protein, putative, expressed	NA	NA	NA
	JreChr13G10541	13	18640000	18890001	18773035	18773580	1	0	1	2	NA	NA	NA	NA	NA	NA	NA
	JreChr13G10542	13	18640000	18890001	18779342	18782030	1	0	1	2	PF00806(Pumilio-family RNA binding repeat)	LOC_Os03g09150.1	AT1G22240.1	pumilio-family RNA binding repeat domain containing protein, expressed	NA	NA	NA
	JreChr13G10543	13	18640000	18890001	18787888	18788447	1	0	1	2	NA	NA	NA	NA	NA	NA	NA
	JreChr13G10545	13	18640000	18890001	18798267	18798628	1	0	1	2	NA	NA	NA	NA	NA	NA	NA
	JreChr13G10546	13	18640000	18890001	18809132	18809763	1	0	1	2	NA	NA	NA	NA	NA	NA	NA
	JreChr13G10547	13	18640000	18890001	18823434	18826885	1	0	1	2	NA	LOC_Os03g44560.1	AT3G44150.1	expp1 protein precursor, putative, expressed	NA	NA	NA
	JreChr13G10548	13	18640000	18890001	18832693	18833000	1	0	1	2	NA	NA	NA	NA	NA	NA	NA
	JreChr13G10549	13	18640000	18890001	18836680	18837252	1	0	1	2	NA	LOC_Os05g33310.1	AT2G48080.1	oxidoreductase, 2OG-Fe oxygenase family protein, putative, expressed	NA	NA	NA
	JreChr13G10550	13	18640000	18890001	18844356	18844580	1	0	1	2	NA	NA	NA	NA	NA	NA	NA
	JreChr13G10551	13	18640000	18890001	18846845	18859931	1	0	1	2	PF01103(Surface antigen)	LOC_Os05g43470.1	AT3G44160.1	outer membrane protein, OMP85 family, putative, expressed	NA	NA	NA
	JreChr13G10553	13	18640000	18890001	18862234	18864342	1	0	1	2	PF14392(Zinc knuckle)	LOC_Os03g30510.1	NA	NA	NA	NA	NA
	JreChr13G10554	13	18640000	18890001	18876264	18876470	1	0	1	2	NA	NA	NA	NA	NA	NA	NA
	JreChr13G10555	13	18640000	18890001	18886563	18886937	0	0	1	1	PF05938(Plant self-incompatibility protein S1)	NA	AT5G12060.1	NA	NA	NA	NA
	JreChr13G10587	13	19480000	19860001	19501080	19502008	0	0	1	1	NA	NA	NA	NA	NA	NA	NA
	JreChr13G10589	13	19480000	19860001	19506862	19507053	1	0	1	2	NA	NA	NA	NA	NA	NA	NA
	JreChr13G10590	13	19480000	19860001	19517086	19519079	1	0	1	2	PF11744(Aluminium activated malate transporter)	LOC_Os04g34010.1	AT1G08440.1	aluminum-activated malate transporter, putative, expressed	NA	NA	NA
	JreChr13G10591	13	19480000	19860001	19531140	19531550	1	0	1	2	PF01535(PPR repeat)	LOC_Os02g01610.1	AT1G68930.1	pentatricopeptide, putative, expressed	NA	NA	NA
	JreChr13G10592	13	19480000	19860001	19581903	19583941	1	0	1	2	PF11744(Aluminium activated malate transporter)	LOC_Os02g45160.1	AT3G11680.1	aluminum-activated malate transporter, putative, expressed	NA	NA	NA
	JreChr13G10593	13	19480000	19860001	19614534	19614958	1	0	1	2	NA	NA	NA	NA	NA	NA	NA
	JreChr13G10594	13	19480000	19860001	19632553	19632762	1	0	1	2	NA	NA	NA	NA	NA	NA	NA
	JreChr13G10595	13	19480000	19860001	19639593	19639763	1	0	1	2	NA	LOC_Os03g17100.1	AT5G27670.1	Core histone H2A/H2B/H3/H4 domain containing protein, putative, expressed	NA	NA	NA
	JreChr13G10596	13	19480000	19860001	19640659	19640862	1	0	1	2	NA	NA	NA	NA	NA	NA	NA
	JreChr13G10597	13	19480000	19860001	19643454	19643651	1	0	1	2	NA	NA	NA	NA	NA	NA	NA
	JreChr13G10598	13	19480000	19860001	19649365	19649832	1	0	1	2	PF11744(Aluminium activated malate transporter)	LOC_Os04g34010.1	AT2G27240.1	aluminum-activated malate transporter, putative, expressed	NA	NA	NA
	JreChr13G10599	13	19480000	19860001	19697253	19697650	1	0	1	2	PF13975(gag-polyprotein putative aspartyl protease)	LOC_Os12g31470.1	AT3G30770.1	NA	NA	NA	NA
	JreChr13G10600	13	19480000	19860001	19707479	19709502	1	0	1	2	PF11744(Aluminium activated malate transporter)	LOC_Os02g45160.1	AT3G11680.1	aluminum-activated malate transporter, putative, expressed	NA	NA	NA
*	JreChr13G10601	13	19480000	19860001	19800475	19803588	1	0	1	2	NA	NA	NA	NA	NA	NA	NA
*	JreChr13G10603	13	19480000	19860001	19816833	19819122	1	0	1	2	NA	NA	NA	NA	NA	NA	NA
	JreChr13G10604	13	19480000	19860001	19819767	19819946	1	0	1	2	NA	NA	NA	NA	NA	NA	NA
	JreChr13G10605	13	19505452	20045479	19860613	19862648	1	0	0	1	PF11744(Aluminium activated malate transporter)	LOC_Os04g34010.1	AT3G11680.1	aluminum-activated malate transporter, putative, expressed	NA	NA	NA
	JreChr13G10606	13	19505452	20045479	19863616	19864074	1	0	0	1	NA	NA	NA	NA	NA	NA	NA
	JreChr13G10610	13	19505452	20045479	19962452	19964483	1	0	0	1	PF11744(Aluminium activated malate transporter)	LOC_Os02g45160.1	AT3G11680.1	aluminum-activated malate transporter, putative, expressed	NA	NA	NA
	JreChr13G10613	13	19505452	20045479	20032548	20035731	1	0	0	1	NA	NA	NA	NA	NA	NA	NA
*	JreChr13G10652	13	20500000	20650001	20517422	20544853	0	1	0	1	PF03159(XRN 5'-3' exonuclease N-terminus)	LOC_Os01g65220.1	AT1G75660.1	XRN 5\'-3\' exonuclease N-terminus domain containing protein, expressed	xrn3-3|Crinkly, round leaves. Delayed flowering. Accumulation of miRNA excision products.	NA	NA
*	JreChr13G10653	13	20500000	20650001	20548764	20551496	0	1	0	1	PF01535(PPR repeat)|PF13041(PPR repeat family)|PF14432(DYW family of nucleic acid deaminases)	LOC_Os04g49520.1	AT2G13600.1	pentatricopeptide, putative, expressed	NA	NA	NA
*	JreChr13G10655	13	20500000	20650001	20583456	20584872	0	1	0	1	PF14541(Xylanase inhibitor C-terminal)|PF14543(Xylanase inhibitor N-terminal)	LOC_Os04g58840.1	AT3G52500.1	Eukaryotic aspartyl protease domain containing protein, expressed	NA	NA	NA
*	JreChr13G10656	13	20500000	20650001	20591752	20592075	0	1	0	1	NA	NA	NA	NA	NA	NA	NA
*	JreChr13G10657	13	20500000	20650001	20607495	20619054	0	1	0	1	PF02319(E2F/DP family winged-helix DNA-binding domain)|PF16421(E2F transcription factor CC-MB domain)	LOC_Os12g06200.1	AT5G22220.2	E2F family transcription factor protein, putative, expressed	NA	NA	NA
*	JreChr13G10658	13	20500000	20650001	20620346	20621750	0	1	0	1	PF06916(Protein of unknown function (DUF1279))	LOC_Os04g33940.1	AT2G27290.1	protein of unknown function DUF1279 domain containing protein, expressed	NA	NA	NA
*	JreChr13G10659	13	20500000	20650001	20633221	20633667	0	1	0	1	NA	NA	NA	NA	NA	NA	NA
*	JreChr13G10660	13	20500000	20650001	20635585	20636130	0	1	0	1	PF04844(Transcriptional repressor, ovate)	LOC_Os10g38880.1	AT3G52525.1	DUF623 domain containing protein, expressed	NA	NA	NA
*	JreChr13G10661	13	20500000	20650001	20637357	20637842	0	1	0	1	NA	NA	NA	NA	NA	NA	NA
*	JreChr13G10673	13	20840000	21290001	20853809	20854651	0	1	0	1	PF04857(CAF1 family ribonuclease)	LOC_Os02g55300.1	AT3G44260.1	CAF1 family ribonuclease containing protein, putative, expressed	NA	NA	OsCAF1H|heat stress tolerance
*	JreChr13G10675	13	20840000	21290001	20908341	20908682	0	1	0	1	NA	LOC_Os04g33860.1	AT3G11600.1	expressed protein	NA	NA	ACL1|Leaf rolling.
*	JreChr13G10678	13	20920000	21360001	20947038	20947835	0	1	1	2	PF14392(Zinc knuckle)	NA	NA	NA	NA	NA	NA
*	JreChr13G10679	13	20920000	21360001	20975779	20976120	0	1	1	2	NA	LOC_Os05g37030.1	AT3G11600.1	expressed protein	NA	NA	NA
*	JreChr13G10681	13	20920000	21360001	20990409	20990723	0	1	1	2	NA	LOC_Os05g37030.1	AT3G11600.1	expressed protein	NA	NA	NA
*	JreChr13G10683	13	20920000	21360001	21033648	21033863	1	1	1	3	NA	NA	NA	NA	NA	NA	NA
*	JreChr13G10684	13	20920000	21360001	21037475	21037813	1	1	1	3	NA	LOC_Os05g37030.1	AT3G11600.1	expressed protein	NA	NA	NA
*	JreChr13G10686	13	20920000	21360001	21076641	21076952	0	1	1	2	NA	NA	NA	NA	NA	NA	NA
*	JreChr13G10687	13	20920000	21360001	21078823	21079098	0	1	1	2	NA	NA	NA	NA	NA	NA	NA
*	JreChr13G10691	13	20920000	21360001	21147388	21147639	0	1	1	2	NA	NA	NA	NA	NA	NA	NA
*	JreChr13G10692	13	20920000	21360001	21147864	21148427	0	1	1	2	NA	NA	NA	NA	NA	NA	NA
*	JreChr13G10693	13	20920000	21360001	21148675	21149106	0	1	1	2	NA	NA	NA	NA	NA	NA	NA
*	JreChr13G10694	13	20920000	21360001	21154407	21154854	0	1	1	2	NA	NA	NA	NA	NA	NA	NA
*	JreChr13G10695	13	20920000	21360001	21159788	21167303	0	1	1	2	PF02365(No apical meristem (NAM) protein)	LOC_Os01g15640.1	AT3G44290.1	no apical meristem protein, putative, expressed	NA	NA	NA
*	JreChr13G10696	13	20920000	21360001	21167443	21169974	0	1	1	2	PF14223(gag-polypeptide of LTR copia-type)	NA	AT1G21280.1	expressed protein	NA	NA	NA
*	JreChr13G10697	13	20920000	21360001	21172232	21172465	0	1	1	2	PF02365(No apical meristem (NAM) protein)	LOC_Os12g43530.1	AT2G27300.1	no apical meristem protein, putative, expressed	CS106660|Reduced growth of lateral roots.Delayed flowering in long and short days.	NA	NA
*	JreChr13G10698	13	20920000	21360001	21175855	21176729	0	1	1	2	NA	NA	NA	NA	NA	NA	NA
*	JreChr13G10700	13	20920000	21360001	21187255	21187551	0	1	1	2	NA	NA	NA	NA	NA	NA	NA
*	JreChr13G10701	13	20920000	21360001	21213116	21230497	0	1	1	2	PF00795(Carbon-nitrogen hydrolase)	LOC_Os02g42350.1	AT5G22300.1	nitrilase, putative, expressed	NA	NA	OsNIT1
*	JreChr13G10702	13	20920000	21360001	21234646	21251915	0	1	1	2	PF00795(Carbon-nitrogen hydrolase)	LOC_Os02g42350.1	AT5G22300.1	nitrilase, putative, expressed	NA	NA	OsNIT1
*	JreChr13G10703	13	20920000	21360001	21255343	21258109	0	1	1	2	NA	LOC_Os04g31400.1	AT3G11590.1	expressed protein	NA	NA	NA
*	JreChr13G10704	13	20920000	21360001	21278649	21278867	0	1	1	2	NA	NA	NA	NA	NA	NA	NA
*	JreChr13G10705	13	20920000	21360001	21300595	21302194	1	0	1	2	NA	NA	NA	NA	NA	NA	NA
*	JreChr13G10706	13	20920000	21360001	21312523	21313560	1	0	1	2	NA	LOC_Os04g33820.1	AT2G27310.1	OsFBX132 - F-box domain containing protein, expressed	NA	NA	NA
*	JreChr13G10707	13	20920000	21360001	21323852	21326228	0	0	1	1	PF00076(RNA recognition motif. (a.k.a. RRM, RBD, or RNP domain))	LOC_Os04g33810.1	AT5G06210.1	RNA recognition motif containing protein, putative, expressed	NA	NA	NA
*	JreChr13G11223	13	27425860	27455862	27428555	27429367	1	0	0	1	PF01535(PPR repeat)|PF13041(PPR repeat family)	LOC_Os07g44299.1	AT5G66520.1	diacylglycerol kinase catalytic domain family protein, expressed	SALK_078415C|No obvious morphological defects. Defective in C-U RNA editing at ndhB (95225).	NA	NA
*	JreChr13G11224	13	27425860	27455862	27430872	27431159	1	0	0	1	NA	LOC_Os09g27330.1	AT5G19875.1	oxidoreductase/ transition metal ion binding protein, putative, expressed	NA	NA	NA
*	JreChr13G11225	13	27425860	27455862	27433832	27434101	1	0	0	1	NA	LOC_Os09g27330.1	AT5G19875.1	oxidoreductase/ transition metal ion binding protein, putative, expressed	NA	NA	NA
*	JreChr13G11226	13	27425860	27455862	27433832	27434215	1	0	0	1	NA	LOC_Os09g27330.1	AT5G19875.1	oxidoreductase/ transition metal ion binding protein, putative, expressed	NA	NA	NA
	JreChr13G11254	13	27685873	27745877	27687430	27689799	1	0	0	1	NA	LOC_Os07g41710.2	AT3G32930.1	expressed protein	NA	NA	NA
	JreChr13G11257	13	27685873	27745877	27701424	27702258	1	0	0	1	NA	NA	NA	NA	NA	NA	NA
	JreChr13G11258	13	27685873	27745877	27704363	27708942	1	0	0	1	PF04188(Mannosyltransferase (PIG-V))	LOC_Os12g31480.1	AT1G11880.1	GPI mannosyltransferase 2, putative, expressed	NA	NA	NA
	JreChr13G11259	13	27685873	27745877	27712653	27713454	1	0	0	1	PF14368(Probable lipid transfer)	LOC_Os03g07100.1	AT1G55260.1	LTPL82 - Protease inhibitor/seed storage/LTP family protein precursor, expressed	NA	NA	NA
	JreChr13G11260	13	27685873	27745877	27722818	27723990	1	0	0	1	PF04398(Protein of unknown function, DUF538)	LOC_Os03g48710.4	AT5G19860.1	expressed protein	NA	NA	NA
	JreChr13G11261	13	27685873	27745877	27728044	27728571	1	0	0	1	PF04398(Protein of unknown function, DUF538)	LOC_Os03g48626.1	AT1G55265.1	expressed protein	NA	NA	NA
	JreChr13G11262	13	27685873	27745877	27737400	27738668	1	0	0	1	PF00646(F-box domain)|PF01344(Kelch motif)	LOC_Os10g26990.1	AT1G55270.1	OsFBK23 - F-box domain and kelch repeat containing protein, expressed	NA	NA	NA
	JreChr13G11298	13	28115896	28135897	28131664	28132143	1	0	0	1	NA	NA	NA	NA	NA	NA	NA
	JreChr14G11143	14	3181780	3201781	3183377	3184834	1	0	0	1	NA	NA	NA	NA	NA	NA	NA
	JreChr14G11144	14	3181780	3201781	3188751	3189614	1	0	0	1	NA	NA	NA	NA	NA	NA	NA
*	JreChr14G11432	14	5881817	6001820	5885997	5888949	1	0	0	1	PF00999(Sodium/hydrogen exchanger family)	LOC_Os05g40650.1	AT5G22900.1	ATCHX, putative, expressed	NA	NA	NA
*	JreChr14G11434	14	5881817	6001820	5908958	5909434	1	0	0	1	PF14009(Domain of unknown function (DUF4228))	LOC_Os05g07240.1	AT2G30230.1	expressed protein	NA	NA	NA
*	JreChr14G11435	14	5881817	6001820	5918914	5922539	1	0	0	1	PF00657(GDSL-like Lipase/Acylhydrolase)	LOC_Os01g61570.1	AT2G30310.1	GDSL-like lipase/acylhydrolase, putative, expressed	NA	NA	NA
	JreChr14G11436	14	5881817	6001820	5966187	5966567	1	0	0	1	NA	LOC_Os03g18590.1	AT2G30200.1	malonyl CoA-acyl carrier protein transacylase, mitochondrial precursor, putative, expressed	NA	NA	NA
	JreChr14G11437	14	5881817	6001820	5981907	5984851	1	0	0	1	PF00999(Sodium/hydrogen exchanger family)	LOC_Os05g40650.1	AT5G22900.1	ATCHX, putative, expressed	NA	NA	NA
*	JreChr14G11464	14	6231822	6571828	6247290	6252217	1	0	0	1	PF07714(Protein tyrosine kinase)|PF08263(Leucine rich repeat N-terminal domain)	LOC_Os01g48390.2	AT5G45840.2	MRH1, putative, expressed	NA	NA	NA
	JreChr14G11465	14	6231822	6571828	6281163	6282807	1	0	0	1	PF00249(Myb-like DNA-binding domain)	LOC_Os12g01490.1	AT2G38300.1	MYB family transcription factor, putative, expressed	NA	NA	NA
	JreChr14G11466	14	6231822	6571828	6292172	6295756	1	0	0	1	PF00170(bZIP transcription factor)	LOC_Os02g14910.1	AT2G42380.2	bZIP transcription factor domain containing protein, expressed	NA	NA	NA
	JreChr14G11468	14	6231822	6571828	6315712	6315996	1	0	0	1	NA	NA	NA	NA	NA	NA	NA
	JreChr14G11469	14	6231822	6571828	6321639	6323001	1	0	0	1	PF08209(Sgf11 (transcriptional regulation protein))	LOC_Os05g28370.2	AT5G58575.1	expressed protein	NA	NA	NA
	JreChr14G11470	14	6231822	6571828	6324148	6325971	1	0	0	1	PF00240(Ubiquitin family)|PF02179(BAG domain)	LOC_Os01g61500.1	AT3G51780.1	BAG domain containing protein, expressed	SALK_033845|Mutant plants exhibited earlier flowering and shorter vegetative and reproductive phases, producing more branched roots and inflorescences compared to wild-type plants. Senescence occurred earlier in mutants than the wild-type plants.	NA	NA
	JreChr14G11471	14	6231822	6571828	6342787	6344139	1	0	0	1	PF00583(Acetyltransferase (GNAT) family)	LOC_Os03g55530.1	AT2G30090.1	HLS, putative, expressed	NA	NA	NA
	JreChr14G11472	14	6231822	6571828	6357742	6358560	1	0	0	1	PF13639(Ring finger domain)	LOC_Os05g07140.1	AT3G16720.1	zinc finger, C3HC4 type domain containing protein, expressed	NA	NA	NA
	JreChr14G11474	14	6231822	6571828	6382178	6384724	1	0	0	1	PF00205(Thiamine pyrophosphate enzyme, central domain)|PF02775(Thiamine pyrophosphate enzyme, C-terminal TPP binding domain)|PF02776(Thiamine pyrophosphate enzyme, N-terminal TPP binding domain)	LOC_Os03g18220.1	AT5G01320.1	pyruvate decarboxylase isozyme 2, putative, expressed	NA	NA	NA
	JreChr14G11476	14	6231822	6571828	6403249	6403623	1	0	0	1	NA	NA	NA	NA	NA	NA	NA
	JreChr14G11477	14	6231822	6571828	6411456	6416174	1	0	0	1	NA	NA	NA	NA	NA	NA	NA
	JreChr14G11478	14	6231822	6571828	6430989	6434530	1	0	0	1	PF07714(Protein tyrosine kinase)	LOC_Os03g18430.1	AT5G58520.1	protein kinase, putative, expressed	NA	NA	NA
	JreChr14G11479	14	6231822	6571828	6450267	6456130	1	0	0	1	PF00899(ThiF family)|PF09358(Ubiquitin fold domain)|PF10585(Ubiquitin-activating enzyme active site)|PF16190(Ubiquitin-activating enzyme E1 FCCH domain)|PF16191(Ubiquitin-activating enzyme E1 four-helix bundle)	LOC_Os11g01510.2	AT2G30110.1	ubiquitin-activating enzyme, putative, expressed	mos5 uba2|lethal	NA	NA
	JreChr14G11480	14	6231822	6571828	6482462	6487403	1	0	0	1	PF07714(Protein tyrosine kinase)|PF08263(Leucine rich repeat N-terminal domain)	LOC_Os01g48390.2	AT5G45840.2	MRH1, putative, expressed	NA	NA	NA
	JreChr14G11481	14	6231822	6571828	6490357	6492471	1	0	0	1	NA	LOC_Os05g28500.1	AT2G30100.1	ubiquitin family protein, putative, expressed	NA	NA	NA
	JreChr14G11482	14	6231822	6571828	6524843	6526503	1	0	0	1	NA	LOC_Os12g01490.1	AT2G38300.1	MYB family transcription factor, putative, expressed	NA	NA	NA
	JreChr14G11483	14	6231822	6571828	6535892	6539481	1	0	0	1	PF00170(bZIP transcription factor)	LOC_Os02g14910.1	AT2G42380.2	bZIP transcription factor domain containing protein, expressed	NA	NA	NA
	JreChr14G11485	14	6231822	6571828	6567711	6569536	1	0	0	1	PF00240(Ubiquitin family)|PF02179(BAG domain)	LOC_Os01g61500.1	AT3G51780.1	BAG domain containing protein, expressed	SALK_033845|Mutant plants exhibited earlier flowering and shorter vegetative and reproductive phases, producing more branched roots and inflorescences compared to wild-type plants. Senescence occurred earlier in mutants than the wild-type plants.	NA	NA
	JreChr14G11648	14	8251851	8291852	8267771	8267983	1	0	0	1	NA	NA	NA	NA	NA	NA	NA
	JreChr14G11649	14	8251851	8291852	8268029	8268211	1	0	0	1	NA	NA	NA	NA	NA	NA	NA
*	JreChr14G11693	14	8711857	8871860	8726211	8727293	1	0	0	1	PF00249(Myb-like DNA-binding domain)	LOC_Os12g37970.1	AT3G46130.1	MYB family transcription factor, putative, expressed	NA	NA	NA
*	JreChr14G11695	14	8711857	8871860	8736860	8742008	1	0	0	1	PF04387(Protein tyrosine phosphatase-like protein, PTPLA)	LOC_Os05g38590.1	AT5G59770.1	expressed protein	NA	NA	NA
	JreChr14G11696	14	8711857	8871860	8744616	8746287	1	0	0	1	PF00230(Major intrinsic protein)	LOC_Os01g74450.1	AT4G01470.1	aquaporin protein, putative, expressed	NA	NA	NA
	JreChr14G11697	14	8711857	8871860	8761908	8762597	1	0	0	1	NA	NA	NA	NA	NA	NA	NA
	JreChr14G11698	14	8711857	8871860	8773643	8776933	1	0	0	1	PF07795(Protein of unknown function (DUF1635))|PF13639(Ring finger domain)	LOC_Os02g46600.1	AT2G28690.1	expressed protein	NA	NA	NA
	JreChr14G11699	14	8711857	8871860	8778130	8780293	1	0	0	1	PF00276(Ribosomal protein L23)|PF03939(Ribosomal protein L23, N-terminal domain)	LOC_Os01g24690.1	AT3G55280.1	60S ribosomal protein L23A, putative, expressed	SAIL_597_B08|In homozygotes, no RPL23aB transcript is detected by RT-PCR. Presumed knockout. Homozygotes have WT phenotype wrt rate of development, morphology, flowering or fecundity. Venation patterns in laves also same as WT.	NA	NA
	JreChr14G11700	14	8711857	8871860	8793812	8801086	1	0	0	1	PF08449(UAA transporter family)	LOC_Os05g02490.1	AT5G59740.1	transporter family protein, putative, expressed	NA	NA	NA
	JreChr14G11701	14	8711857	8871860	8803835	8805666	1	0	0	1	PF00190(Cupin)	LOC_Os01g74480.1	AT2G28680.1	cupin domain containing protein, expressed	NA	NA	NA
	JreChr14G11704	14	8711857	8871860	8824885	8825430	1	0	0	1	NA	NA	NA	NA	NA	NA	NA
	JreChr14G11706	14	8711857	8871860	8840657	8841742	1	0	0	1	PF00249(Myb-like DNA-binding domain)	LOC_Os12g37970.1	AT3G46130.1	MYB family transcription factor, putative, expressed	NA	NA	NA
	JreChr14G11707	14	8711857	8871860	8851304	8856459	1	0	0	1	PF04387(Protein tyrosine phosphatase-like protein, PTPLA)	LOC_Os05g38590.1	AT5G59770.1	expressed protein	NA	NA	NA
	JreChr14G11708	14	8711857	8871860	8858976	8860729	1	0	0	1	PF00230(Major intrinsic protein)	LOC_Os01g74450.1	AT4G01470.1	aquaporin protein, putative, expressed	NA	NA	NA
	JreChr14G10078	14	10751886	10931889	10785379	10787237	1	0	0	1	PF03140(Plant protein of unknown function)	LOC_Os06g08120.1	AT3G02645.1	plant protein of unknown function domain containing protein, expressed	NA	NA	NA
	JreChr14G10079	14	10751886	10931889	10787921	10788166	1	0	0	1	PF14244(gag-polypeptide of LTR copia-type)	NA	NA	NA	NA	NA	NA
	JreChr14G10080	14	10751886	10931889	10788293	10789395	1	0	0	1	PF14223(gag-polypeptide of LTR copia-type)	NA	NA	NA	NA	NA	NA
	JreChr14G10081	14	10751886	10931889	10798782	10800043	1	0	0	1	NA	NA	NA	NA	NA	NA	NA
	JreChr14G10082	14	10751886	10931889	10804411	10805426	1	0	0	1	NA	LOC_Os06g23650.1	AT5G53950.1	no apical meristem protein, putative, expressed	cuc2-3|Absence of leaf serrations, smooth leaf margins.	NA	NA
	JreChr14G10083	14	10751886	10931889	10808431	10824906	1	0	0	1	PF03164(Trafficking protein Mon1)	LOC_Os01g74460.2	AT2G28390.1	vacuolar fusion protein MON1 homolog A, putative, expressed	NA	NA	NA
	JreChr14G10085	14	10751886	10931889	10844244	10845703	1	0	0	1	NA	NA	NA	NA	NA	NA	NA
	JreChr14G10087	14	10751886	10931889	10867576	10872384	1	0	0	1	PF00035(Double-stranded RNA binding motif)	LOC_Os10g33970.1	AT2G28380.1	double-stranded RNA binding motif containing protein, expressed	NA	NA	NA
	JreChr14G10088	14	10751886	10931889	10885224	10892799	1	0	0	1	PF00046(Homeobox domain)|PF01852(START domain)|PF08670(MEKHLA domain)	LOC_Os03g01890.1	AT5G60690.1	START domain containing protein, expressed	pgy1-1/rev-6|Floral and inflorescence meristems defective. Few flowers.	NA	NA
	JreChr14G10090	14	10751886	10931889	10931182	10931526	1	0	0	1	NA	NA	NA	NA	NA	NA	NA
	JreChr14G10096	14	11051890	11261894	11067401	11078226	1	0	0	1	NA	LOC_Os06g06370.1	AT1G08030.1	expressed protein	SALK_009847|Seedlings of tpst-1 had stunted roots and smaller cotyledons compared with the WT. tpst-1 has an abnormally shaped root apical meristem due to disorganized cell division and expansion. At 15 days after germination, the leaves of the tpst-1 plants are small and pale green, the number of higher order veins is reduced, and the secondary veins often do not close. At the flowering stage, t…	NA	NA
	JreChr14G10097	14	11051890	11261894	11098123	11099518	1	0	0	1	PF13621(Cupin-like domain)	LOC_Os01g56640.3	AT5G19840.2	transcription factor jumonji, putative, expressed	NA	NA	NA
	JreChr14G10099	14	11051890	11261894	11104421	11104693	1	0	0	1	NA	NA	NA	NA	NA	NA	NA
	JreChr14G10100	14	11051890	11261894	11120673	11121688	1	0	0	1	NA	LOC_Os06g23650.1	AT5G53950.1	no apical meristem protein, putative, expressed	cuc2-3|Absence of leaf serrations, smooth leaf margins.	NA	NA
	JreChr14G10101	14	11051890	11261894	11124683	11139596	1	0	0	1	PF03164(Trafficking protein Mon1)	LOC_Os01g74460.2	AT2G28390.1	vacuolar fusion protein MON1 homolog A, putative, expressed	NA	NA	NA
	JreChr14G10102	14	11051890	11261894	11200917	11208476	1	0	0	1	PF00046(Homeobox domain)|PF01852(START domain)|PF08670(MEKHLA domain)	LOC_Os03g01890.1	AT5G60690.1	START domain containing protein, expressed	pgy1-1/rev-6|Floral and inflorescence meristems defective. Few flowers.	NA	NA
	JreChr14G10103	14	11051890	11261894	11212582	11216080	1	0	0	1	PF04535(Domain of unknown function (DUF588))	LOC_Os03g10870.1	AT2G28370.1	membrane associated DUF588 domain containing protein, putative, expressed	NA	NA	NA
*	JreChr14G10108	14	11300000	11400001	11304633	11308119	0	0	1	1	PF02362(B3 DNA binding domain)|PF06507(Auxin response factor)	LOC_Os06g47150.1	AT2G28350.1	auxin response factor 18, putative, expressed	CS24611|no obvious auxin-related growth phenotype	NA	NA
*	JreChr14G10110	14	11300000	11400001	11339058	11339303	0	0	1	1	NA	NA	NA	NA	NA	NA	NA
*	JreChr14G10111	14	11300000	11400001	11357658	11360840	0	0	1	1	PF00320(GATA zinc finger)	LOC_Os02g56250.1	AT1G08000.1	GATA zinc finger domain containing protein, expressed	NA	NA	NA
*	JreChr14G10112	14	11300000	11400001	11366249	11382947	0	0	1	1	NA	LOC_Os06g06370.1	AT1G08030.1	expressed protein	SALK_009847|Seedlings of tpst-1 had stunted roots and smaller cotyledons compared with the WT. tpst-1 has an abnormally shaped root apical meristem due to disorganized cell division and expansion. At 15 days after germination, the leaves of the tpst-1 plants are small and pale green, the number of higher order veins is reduced, and the secondary veins often do not close. At the flowering stage, t…	NA	NA
*	JreChr14G10113	14	11300000	11400001	11397734	11398174	0	0	1	1	NA	NA	NA	NA	NA	NA	NA
*	JreChr14G10208	14	12560000	12660001	12568336	12568821	0	0	1	1	NA	NA	NA	NA	NA	NA	NA
*	JreChr14G10210	14	12560000	12660001	12616187	12618410	0	0	1	1	PF14111(Domain of unknown function (DUF4283))|PF14392(Zinc knuckle)	LOC_Os06g50210.1	AT3G31430.1	expressed protein	NA	NA	NA
*	JreChr14G10211	14	12560000	12660001	12619208	12619509	0	0	1	1	NA	NA	NA	NA	NA	NA	NA
*	JreChr14G10221	14	12791914	12901917	12806391	12806609	1	0	0	1	NA	NA	NA	NA	NA	NA	NA
*	JreChr14G10222	14	12791914	12901917	12821175	12821594	1	0	0	1	PF13561(Enoyl-(Acyl carrier protein) reductase)	LOC_Os04g10010.1	AT3G51680.1	oxidoreductase, short chain dehydrogenase/reductase family, putative, expressed	NA	NA	NA
*	JreChr14G10223	14	12791914	12901917	12838471	12839936	1	0	0	1	NA	NA	NA	NA	NA	NA	NA
	JreChr14G10226	14	12930000	13040001	12974052	12974270	0	0	1	1	NA	NA	NA	NA	NA	NA	NA
	JreChr14G10227	14	12930000	13040001	12988398	12988817	0	0	1	1	PF13561(Enoyl-(Acyl carrier protein) reductase)	LOC_Os04g10010.1	AT3G51680.1	oxidoreductase, short chain dehydrogenase/reductase family, putative, expressed	NA	NA	NA
	JreChr14G10228	14	12930000	13040001	13003092	13004047	0	0	1	1	PF13561(Enoyl-(Acyl carrier protein) reductase)	LOC_Os04g10010.1	AT2G47140.1	sex determination protein tasselseed-2, putative, expressed	NA	NA	NA
	JreChr14G10229	14	12930000	13040001	13010406	13013456	0	0	1	1	PF00005(ABC transporter)|PF12848(ABC transporter)	LOC_Os08g45010.1	AT5G60790.1	ABC transporter, ATP-binding protein, putative, expressed	NA	NA	NA
	JreChr14G10230	14	12930000	13040001	13019701	13019892	0	0	1	1	NA	NA	NA	NA	NA	NA	NA
	JreChr14G10231	14	12930000	13040001	13021249	13021434	0	0	1	1	NA	NA	NA	NA	NA	NA	NA
	JreChr14G10232	14	12930000	13040001	13028818	13029198	0	0	1	1	PF00861(Ribosomal L18 of archaea, bacteria, mitoch. and chloroplast)	LOC_Os09g37740.1	AT3G45020.1	ribosomal L18p/L5e family protein, putative, expressed	NA	NA	NA
	JreChr14G10270	14	13640000	13770001	13719170	13757821	0	0	1	1	PF00069(Protein kinase domain)|PF03822(NAF domain)	LOC_Os12g03810.2	AT2G26980.4	CAMK_KIN1/SNF1/Nim1_like.37 - CAMK includes calcium/calmodulin depedent protein kinases, expressed	NA	NA	NA
*	JreChr14G10272	14	13640000	13770001	13768767	13769141	0	0	1	1	NA	LOC_Os01g50750.1	AT5G55970.1	zinc finger, C3HC4 type domain containing protein, expressed	NA	NA	NA
	JreChr14G10393	14	16111961	16521967	16159299	16160513	1	0	0	1	PF04782(Protein of unknown function (DUF632))	LOC_Os03g20530.1	AT2G27090.1	DUF630/DUF632 domains containing protein, putative, expressed	NA	NA	NA
	JreChr14G10394	14	16111961	16521967	16196148	16196539	1	0	0	1	NA	NA	NA	NA	NA	NA	NA
	JreChr14G10396	14	16111961	16521967	16200610	16202110	1	0	0	1	NA	LOC_Os01g17020.1	AT5G21070.1	glycosyl hydrolases family 17 protein, putative, expressed	NA	NA	NA
	JreChr14G10397	14	16111961	16521967	16217538	16217854	1	0	0	1	NA	NA	NA	NA	NA	NA	NA
	JreChr14G10399	14	16111961	16521967	16246889	16247840	1	0	0	1	NA	NA	NA	NA	NA	NA	NA
	JreChr14G10402	14	16111961	16521967	16327067	16342569	1	0	0	1	PF03101(FAR1 DNA-binding domain)|PF07258(COMM domain)	LOC_Os03g15040.1	AT2G27110.1	transposon protein, putative, unclassified, expressed	NA	NA	NA
	JreChr14G10404	14	16111961	16521967	16443617	16445323	1	0	0	1	PF00400(WD domain, G-beta repeat)|PF00646(F-box domain)	LOC_Os04g52870.1	AT5G21040.1	OsFBW1 - F-box domain and WD40 repeat containing protein, expressed	NA	NA	NA
	JreChr14G10405	14	16111961	16521967	16465669	16482524	1	0	0	1	PF00118(TCP-1/cpn60 chaperonin family)	LOC_Os06g47320.1	AT3G11830.1	T-complex protein, putative, expressed	NA	NA	NA
	JreChr14G10454	14	17250000	17350001	17252396	17254208	0	0	1	1	PF00122(E1-E2 ATPase)	LOC_Os05g25550.1	AT3G47950.1	plasma membrane ATPase, putative, expressed	aha4|Slight reduction in root and shoot growth, exaggerated defects in salt stress	NA	NA
	JreChr14G10455	14	17250000	17350001	17275640	17276062	0	0	1	1	NA	NA	NA	NA	NA	NA	NA
	JreChr14G10456	14	17250000	17350001	17294001	17295058	0	0	1	1	PF14111(Domain of unknown function (DUF4283))|PF14392(Zinc knuckle)	LOC_Os06g50210.1	AT3G31430.1	expressed protein	NA	NA	NA
	JreChr14G10458	14	17250000	17350001	17313862	17315412	0	0	1	1	PF11250(Fantastic Four meristem regulator)	LOC_Os03g49830.1	AT5G22090.1	expressed protein	NA	NA	NA
	JreChr14G10459	14	17250000	17350001	17315507	17315692	0	0	1	1	NA	NA	NA	NA	NA	NA	NA
	JreChr14G10461	14	17250000	17350001	17348839	17349132	0	0	1	1	NA	NA	NA	NA	NA	NA	NA
*	JreChr14G10471	14	17551981	18291992	17581275	17585294	1	0	0	1	PF00850(Histone deacetylase domain)	LOC_Os05g36920.1	AT1G08460.1	histone deacetylase, putative, expressed	NA	NA	NA
*	JreChr14G10472	14	17551981	18291992	17594645	17594848	1	0	0	1	NA	NA	NA	NA	NA	NA	NA
*	JreChr14G10473	14	17551981	18291992	17598769	17599251	1	0	0	1	PF07250(Glyoxal oxidase N-terminus)	LOC_Os03g15320.1	AT1G19900.1	glyoxal oxidase-related, putative, expressed	NA	NA	NA
*	JreChr14G10474	14	17551981	18291992	17600029	17601585	1	0	0	1	PF01535(PPR repeat)|PF13041(PPR repeat family)	LOC_Os02g53050.1	AT1G05750.1	tetratricopeptide-like helical, putative, expressed	CS16065|pigment defective embryo	NA	NA
*	JreChr14G10475	14	17551981	18291992	17635580	17636525	1	0	0	1	NA	NA	NA	NA	NA	NA	NA
*	JreChr14G10476	14	17551981	18291992	17646974	17648642	1	0	0	1	PF14392(Zinc knuckle)	LOC_Os11g16250.1	AT2G01050.1	expressed protein	NA	NA	NA
*	JreChr14G10477	14	17551981	18291992	17653298	17655542	1	0	0	1	PF07992(Pyridine nucleotide-disulphide oxidoreductase)	LOC_Os02g05680.1	AT3G44190.1	apoptosis-inducing factor 2, putative, expressed	NA	NA	NA
	JreChr14G10479	14	17551981	18291992	17695634	17696691	1	0	0	1	PF14111(Domain of unknown function (DUF4283))|PF14392(Zinc knuckle)	LOC_Os06g50210.1	AT3G31430.1	expressed protein	NA	NA	NA
	JreChr14G10481	14	17551981	18291992	17715481	17717031	1	0	0	1	PF11250(Fantastic Four meristem regulator)	LOC_Os03g49830.1	AT5G22090.1	expressed protein	NA	NA	NA
	JreChr14G10482	14	17551981	18291992	17748222	17748524	1	0	0	1	NA	NA	NA	NA	NA	NA	NA
	JreChr14G10483	14	17551981	18291992	17793236	17799569	1	0	0	1	NA	LOC_Os11g06010.1	AT2G27230.1	helix-loop-helix DNA-binding protein, putative, expressed	lhw-4|Reduced root vascular population. Roots lose bilateral symmetry and are monarch instead of diarch.	NA	NA
	JreChr14G10484	14	17551981	18291992	17800627	17800851	1	0	0	1	NA	NA	NA	NA	NA	NA	NA
	JreChr14G10486	14	17551981	18291992	17816096	17818679	1	0	0	1	PF00728(Glycosyl hydrolase family 20, catalytic domain)|PF14845(beta-acetyl hexosaminidase like)	LOC_Os07g38790.1	AT1G05590.1	beta-hexosaminidase precursor, putative, expressed	NA	NA	NA
	JreChr14G10487	14	17551981	18291992	17846957	17847380	1	0	0	1	NA	NA	NA	NA	NA	NA	NA
	JreChr14G10488	14	17551981	18291992	17861279	17862919	1	0	0	1	PF06136(Domain of unknown function (DUF966))	LOC_Os01g57020.1	AT1G05577.1	expressed protein	NA	NA	NA
	JreChr14G10491	14	17551981	18291992	17928944	18032947	1	0	0	1	NA	NA	AT5G17970.1	Leucine Rich Repeat family protein, expressed	NA	NA	NA
	JreChr14G10494	14	17551981	18291992	18040763	18040991	1	0	0	1	NA	NA	NA	NA	NA	NA	NA
	JreChr14G10495	14	17551981	18291992	18044910	18045206	1	0	0	1	NA	NA	NA	NA	NA	NA	NA
	JreChr14G10497	14	17551981	18291992	18112072	18112905	1	0	0	1	NA	LOC_Os06g47650.1	AT5G49290.1	leucine-rich repeat family protein, putative, expressed	CS65506|No visible phenotype.	NA	NA
	JreChr14G10499	14	17551981	18291992	18123462	18125033	1	0	0	1	NA	NA	NA	NA	NA	NA	NA
	JreChr14G10500	14	17551981	18291992	18145518	18147752	1	0	0	1	PF08263(Leucine rich repeat N-terminal domain)|PF13855(Leucine rich repeat)	LOC_Os06g47760.1	AT1G72300.1	phytosulfokine receptor precursor, putative, expressed	NA	NA	NA
	JreChr14G10502	14	17551981	18291992	18190401	18190660	1	0	0	1	NA	NA	NA	NA	NA	NA	NA
	JreChr14G10504	14	17551981	18291992	18223068	18223524	1	0	0	1	NA	NA	NA	NA	NA	NA	NA
	JreChr14G10505	14	17551981	18291992	18238251	18238832	1	0	0	1	NA	LOC_Os08g25734.1	AT5G48300.1	glucose-1-phosphate adenylyltransferase large subunit, chloroplast precursor, putative, expressed	aps1-SALK_040155|In short days plants have delayed growth and were late flowering.In long day conditions, plants also had delayed growth but flowering time was unaffected. Lacks ADP-Glc PPase activity in leaves and no starch can be found in leaves or roots.	ADG1, APS1|ADP GLUCOSE PYROPHOSPHORYLASE 1 , ADP-GLUCOSE PYROPHOSPHORYLASE SMALL SUBUNIT 1	OsAGPS2b|&quot;seed weight, starch content, AGPase activities from developing endosperms of the seed &quot;
*	JreChr14G10507	14	17551981	18291992	18253145	18257245	1	0	0	1	PF00850(Histone deacetylase domain)	LOC_Os05g36920.1	AT1G08460.1	histone deacetylase, putative, expressed	NA	NA	NA
*	JreChr14G10508	14	17551981	18291992	18269346	18269549	1	0	0	1	NA	NA	NA	NA	NA	NA	NA
*	JreChr14G10509	14	17551981	18291992	18275696	18277252	1	0	0	1	PF01535(PPR repeat)|PF13041(PPR repeat family)	LOC_Os02g53050.1	AT1G05750.1	tetratricopeptide-like helical, putative, expressed	CS16065|pigment defective embryo	NA	NA
*	JreChr15G10822	15	230000	390001	239553	249076	0	1	0	1	PF13202(EF hand)|PF13499(EF-hand domain pair)|PF13833(EF-hand domain pair)	LOC_Os01g39134.1	AT5G08580.1	calcium-binding EF hand family protein, putative, expressed	NA	NA	NA
*	JreChr15G10894	15	230000	390001	255879	259745	0	1	0	1	PF00249(Myb-like DNA-binding domain)	LOC_Os04g58020.1	AT5G08520.1	MYB_Al protein, putative, expressed	NA	NA	NA
*	JreChr15G10935	15	230000	390001	262825	263252	0	1	0	1	NA	NA	NA	NA	NA	NA	NA
*	JreChr15G10943	15	230000	390001	263832	265012	0	1	0	1	PF02893(GRAM domain)	LOC_Os02g42440.1	AT5G08350.1	GEM, putative, expressed	NA	NA	NA
*	JreChr15G11057	15	230000	390001	278162	278446	0	1	0	1	NA	NA	AT3G25655.1	NA	NA	NA	NA
*	JreChr15G11105	15	230000	390001	287092	289495	0	1	0	1	PF13855(Leucine rich repeat)	LOC_Os01g02060.1	AT3G25670.1	TOO MANY MOUTHS precursor, putative, expressed	NA	NA	NA
*	JreChr15G11152	15	230000	390001	292695	299542	0	1	0	1	NA	LOC_Os02g48010.1	AT1G67230.1	nuclear matrix constituent protein 1-like, putative, expressed	linc1-1 linc2-1|Nuclei are significantly smaller than wild-type nuclei.	NA	NA
*	JreChr15G11281	15	230000	390001	313333	317492	0	1	0	1	PF09532(FDF domain)|PF12701(Scd6-like Sm domain)	LOC_Os01g02090.1	AT1G26110.1	expressed protein	NA	NA	NA
*	JreChr15G11319	15	230000	390001	318168	320045	0	1	0	1	PF02668(Taurine catabolism dioxygenase TauD, TfdA family)	LOC_Os08g29510.1	AT3G21360.1	expressed protein	NA	NA	NA
*	JreChr15G11351	15	230000	390001	322181	323758	0	1	0	1	PF03188(Eukaryotic cytochrome b561)	LOC_Os08g29520.1	AT1G26100.1	cytochrome b561, putative, expressed	NA	NA	NA
*	JreChr15G11399	15	230000	390001	326800	331205	0	1	0	1	NA	LOC_Os06g30390.1	AT3G25680.1	oxidoreductase/ transition metal ion binding protein, putative, expressed	NA	NA	NA
*	JreChr15G11440	15	230000	390001	333194	338618	0	1	0	1	NA	LOC_Os11g01439.1	AT3G25690.1	chloroplast unusual positioning protein, putative, expressed	NA	NA	NA
*	JreChr15G11532	15	230000	390001	342770	343144	0	1	0	1	NA	LOC_Os02g21890.1	AT1G68795.1	expressed protein	NA	NA	NA
*	JreChr15G11740	15	230000	390001	364737	365990	0	1	0	1	PF03634(TCP family transcription factor)	LOC_Os03g49880.1	AT1G68800.1	TCP family transcription factor, putative, expressed	NA	NA	fc1/OsTB1|Tiller growth.
*	JreChr15G11780	15	230000	390001	376796	378148	0	1	0	1	PF14541(Xylanase inhibitor C-terminal)|PF14543(Xylanase inhibitor N-terminal)	LOC_Os05g48330.1	AT3G25700.1	aspartic proteinase nepenthesin precursor, putative, expressed	NA	NA	NA
*	JreChr15G11843	15	429071	449072	435560	440396	1	0	0	1	PF05368(NmrA-like family)	LOC_Os03g15360.1	AT1G75290.1	isoflavone reductase homolog IRL, putative, expressed	NA	NA	NA
*	JreChr15G11849	15	429071	449072	443876	444351	1	0	0	1	NA	NA	NA	NA	NA	NA	NA
	JreChr15G11115	15	2848739	2888738	2883833	2884243	1	0	0	1	NA	NA	NA	NA	NA	NA	NA
*	JreChr15G11536	15	3428660	3448661	3431637	3431942	1	0	0	1	NA	NA	NA	NA	NA	NA	NA
*	JreChr15G11540	15	3428660	3448661	3438458	3438700	1	0	0	1	NA	NA	NA	NA	NA	NA	NA
	JreChr15G12003	15	6328263	6798202	6337142	6337438	1	0	0	1	NA	NA	NA	NA	NA	NA	NA
	JreChr15G12004	15	6328263	6798202	6345703	6346485	1	0	0	1	NA	NA	NA	NA	NA	NA	NA
	JreChr15G12005	15	6328263	6798202	6394664	6394846	1	0	0	1	NA	NA	NA	NA	NA	NA	NA
	JreChr15G12006	15	6328263	6798202	6397950	6400190	1	0	0	1	PF04578(Protein of unknown function, DUF594)|PF13968(Domain of unknown function (DUF4220))	LOC_Os11g42030.1	AT5G45540.1	expressed protein	NA	NA	NA
	JreChr15G12007	15	6328263	6798202	6423286	6424757	1	0	0	1	NA	NA	NA	NA	NA	NA	NA
	JreChr15G12008	15	6328263	6798202	6436169	6436860	1	0	0	1	NA	NA	NA	NA	NA	NA	NA
	JreChr15G12009	15	6328263	6798202	6443978	6444524	1	0	0	1	NA	NA	NA	NA	NA	NA	NA
	JreChr15G12010	15	6328263	6798202	6446558	6447829	1	0	0	1	PF03140(Plant protein of unknown function)	LOC_Os12g29650.1	AT3G50160.1	plant protein of unknown function domain containing protein, expressed	NA	NA	NA
	JreChr15G12012	15	6328263	6798202	6475626	6476900	1	0	0	1	PF03140(Plant protein of unknown function)	LOC_Os01g21710.1	AT3G50160.1	plant protein of unknown function domain containing protein, expressed	NA	NA	NA
	JreChr15G12013	15	6328263	6798202	6490219	6490488	1	0	0	1	NA	NA	NA	NA	NA	NA	NA
	JreChr15G12014	15	6328263	6798202	6509018	6511349	1	0	0	1	NA	NA	NA	NA	NA	NA	NA
	JreChr15G12015	15	6328263	6798202	6537786	6538289	1	0	0	1	PF03140(Plant protein of unknown function)	LOC_Os04g42650.1	AT3G50120.1	plant protein of unknown function domain containing protein, expressed	NA	NA	NA
	JreChr15G12018	15	6328263	6798202	6584208	6584450	1	0	0	1	NA	NA	NA	NA	NA	NA	NA
	JreChr15G12019	15	6328263	6798202	6593730	6604949	1	0	0	1	NA	NA	NA	NA	NA	NA	NA
	JreChr15G12020	15	6328263	6798202	6616463	6616795	1	0	0	1	NA	NA	NA	NA	NA	NA	NA
	JreChr15G12022	15	6328263	6798202	6630894	6631094	1	0	0	1	NA	NA	NA	NA	NA	NA	NA
	JreChr15G12023	15	6328263	6798202	6631759	6632097	1	0	0	1	NA	NA	NA	NA	NA	NA	NA
	JreChr15G12024	15	6328263	6798202	6643673	6643952	1	0	0	1	NA	NA	NA	NA	NA	NA	NA
	JreChr15G12025	15	6328263	6798202	6644252	6644491	1	0	0	1	NA	NA	NA	NA	NA	NA	NA
	JreChr15G12026	15	6328263	6798202	6652995	6653291	1	0	0	1	NA	NA	NA	NA	NA	NA	NA
	JreChr15G12027	15	6328263	6798202	6656106	6658935	1	0	0	1	NA	NA	NA	NA	NA	NA	NA
	JreChr15G12029	15	6328263	6798202	6661889	6662592	1	0	0	1	NA	NA	NA	NA	NA	NA	NA
	JreChr15G12030	15	6328263	6798202	6662813	6663094	1	0	0	1	NA	NA	NA	NA	NA	NA	NA
	JreChr15G12031	15	6328263	6798202	6669342	6669554	1	0	0	1	NA	NA	NA	NA	NA	NA	NA
	JreChr15G12033	15	6328263	6798202	6692431	6692688	1	0	0	1	NA	NA	NA	NA	NA	NA	NA
	JreChr15G12034	15	6328263	6798202	6701618	6702067	1	0	0	1	NA	NA	NA	NA	NA	NA	NA
	JreChr15G12036	15	6328263	6798202	6728651	6729925	1	0	0	1	PF03140(Plant protein of unknown function)	LOC_Os01g21710.1	AT3G50160.1	plant protein of unknown function domain containing protein, expressed	NA	NA	NA
	JreChr15G12037	15	6328263	6798202	6743203	6743472	1	0	0	1	NA	NA	NA	NA	NA	NA	NA
	JreChr15G12038	15	6328263	6798202	6749941	6750126	1	0	0	1	NA	NA	NA	NA	NA	NA	NA
	JreChr15G12039	15	6328263	6798202	6765268	6767602	1	0	0	1	NA	NA	NA	NA	NA	NA	NA
	JreChr15G12083	15	7308129	7518104	7322246	7324383	1	0	0	1	PF00954(S-locus glycoprotein domain)	LOC_Os01g47840.1	AT4G21390.1	serine/threonine-protein kinase receptor precursor, putative, expressed	NA	NA	NA
	JreChr15G12084	15	7308129	7518104	7327568	7327786	1	0	0	1	NA	NA	NA	NA	NA	NA	NA
	JreChr15G12085	15	7308129	7518104	7335129	7335431	1	0	0	1	NA	NA	NA	NA	NA	NA	NA
	JreChr15G12086	15	7308129	7518104	7342903	7343205	1	0	0	1	NA	LOC_Os10g42280.1	AT4G17870.1	cyclase/dehydrase family protein, putative, expressed	NA	NA	NA
	JreChr15G12087	15	7308129	7518104	7350719	7352242	1	0	0	1	PF00954(S-locus glycoprotein domain)|PF01453(D-mannose binding lectin)|PF08276(PAN-like domain)	LOC_Os01g47840.1	AT4G21390.1	serine/threonine-protein kinase receptor precursor, putative, expressed	NA	NA	NA
	JreChr15G12088	15	7308129	7518104	7354103	7354622	1	0	0	1	NA	NA	NA	NA	NA	NA	NA
	JreChr15G12089	15	7308129	7518104	7356633	7357067	1	0	0	1	NA	NA	AT1G21280.1	expressed protein	NA	NA	NA
	JreChr15G12090	15	7308129	7518104	7397142	7398749	1	0	0	1	PF00954(S-locus glycoprotein domain)	LOC_Os01g47840.1	AT4G21390.1	serine/threonine-protein kinase receptor precursor, putative, expressed	NA	NA	NA
	JreChr15G12091	15	7308129	7518104	7408271	7408438	1	0	0	1	NA	NA	NA	NA	NA	NA	NA
	JreChr15G12093	15	7308129	7518104	7415301	7415504	1	0	0	1	NA	NA	NA	NA	NA	NA	NA
	JreChr15G12094	15	7308129	7518104	7415764	7416262	1	0	0	1	NA	NA	NA	NA	NA	NA	NA
	JreChr15G12095	15	7308129	7518104	7448900	7449202	1	0	0	1	NA	LOC_Os10g42280.1	AT4G17870.1	cyclase/dehydrase family protein, putative, expressed	NA	NA	NA
	JreChr15G12096	15	7308129	7518104	7468638	7469687	1	0	0	1	PF00954(S-locus glycoprotein domain)	LOC_Os01g48040.1	AT1G11410.1	serine/threonine-protein kinase receptor precursor, putative, expressed	NA	NA	NA
	JreChr15G12097	15	7308129	7518104	7469229	7469718	1	0	0	1	NA	NA	NA	NA	NA	NA	NA
	JreChr15G12098	15	7308129	7518104	7492476	7494826	1	0	0	1	PF00954(S-locus glycoprotein domain)|PF01453(D-mannose binding lectin)|PF08276(PAN-like domain)	LOC_Os01g47840.1	AT4G21390.1	serine/threonine-protein kinase receptor precursor, putative, expressed	NA	NA	NA
	JreChr15G12099	15	7308129	7518104	7507038	7507643	1	0	0	1	NA	NA	NA	NA	NA	NA	NA
	JreChr15G12100	15	7308129	7518104	7510729	7511262	1	0	0	1	NA	NA	NA	NA	NA	NA	NA
*	JreChr15G12136	15	8008033	8307996	8012459	8013766	1	0	0	1	NA	LOC_Os04g57430.1	AT4G06744.1	uncharacterized protein At4g06744 precursor, putative, expressed	NA	NA	NA
	JreChr15G12138	15	8008033	8307996	8030202	8032299	1	0	0	1	NA	LOC_Os02g06390.1	AT5G47830.1	expressed protein	NA	NA	NA
	JreChr15G12139	15	8008033	8307996	8064148	8066310	1	0	0	1	PF03106(WRKY DNA -binding domain)|PF10533(Plant zinc cluster domain)	LOC_Os03g53050.1	AT4G24240.1	WRKY68, expressed	NA	NA	NA
	JreChr15G12140	15	8008033	8307996	8068014	8070338	1	0	0	1	PF04578(Protein of unknown function, DUF594)|PF13968(Domain of unknown function (DUF4220))	LOC_Os11g42080.1	AT5G45540.1	expressed protein	NA	NA	NA
	JreChr15G12141	15	8008033	8307996	8134981	8138718	1	0	0	1	PF07714(Protein tyrosine kinase)|PF08263(Leucine rich repeat N-terminal domain)|PF13855(Leucine rich repeat)	LOC_Os04g55620.1	AT5G43020.1	receptor kinase, putative, expressed	NA	NA	NA
	JreChr15G12142	15	8008033	8307996	8140942	8141145	1	0	0	1	NA	NA	NA	NA	NA	NA	NA
	JreChr15G12143	15	8008033	8307996	8142592	8144685	1	0	0	1	NA	LOC_Os02g06390.1	AT5G47830.1	expressed protein	NA	NA	NA
	JreChr15G12144	15	8008033	8307996	8146749	8159902	1	0	0	1	PF00225(Kinesin motor domain)	LOC_Os09g02650.1	AT5G47820.1	kinesin motor domain containing protein, putative, expressed	NA	NA	gdd1|Dwarfism. Cell elongation. Regulation of gibberellin biosynthesis.
	JreChr15G12145	15	8008033	8307996	8163138	8163515	1	0	0	1	PF01776(Ribosomal L22e protein family)	LOC_Os03g22340.1	AT3G05560.1	60S ribosomal protein L22-2, putative, expressed	NA	NA	NA
	JreChr15G12146	15	8008033	8307996	8174853	8176534	1	0	0	1	NA	LOC_Os02g40110.1	AT4G06536.1	expressed protein	NA	NA	NA
	JreChr15G12147	15	8008033	8307996	8216161	8216619	1	0	0	1	PF00847(AP2 domain)	LOC_Os04g55520.1	AT1G46768.1	AP2 domain containing protein, expressed	rap2.1-2|The mutant plants showed an improved tolerance to the drought and cold.	NA	NA
	JreChr15G12148	15	8008033	8307996	8234651	8235028	1	0	0	1	PF01776(Ribosomal L22e protein family)	LOC_Os03g22340.1	AT3G05560.1	60S ribosomal protein L22-2, putative, expressed	NA	NA	NA
	JreChr15G12149	15	8008033	8307996	8239169	8240301	1	0	0	1	NA	NA	NA	NA	NA	NA	NA
	JreChr15G12150	15	8008033	8307996	8253142	8253300	1	0	0	1	NA	NA	NA	NA	NA	NA	NA
	JreChr15G12153	15	8008033	8307996	8274443	8275096	1	0	0	1	NA	NA	NA	NA	NA	NA	NA
	JreChr15G12155	15	8008033	8307996	8286460	8286939	1	0	0	1	PF00847(AP2 domain)	LOC_Os04g55520.1	AT1G46768.1	AP2 domain containing protein, expressed	rap2.1-2|The mutant plants showed an improved tolerance to the drought and cold.	NA	NA
	JreChr15G12156	15	8008033	8307996	8293378	8294604	1	0	0	1	NA	NA	NA	NA	NA	NA	NA
	JreChr15G10040	15	10767655	10827651	10791033	10805822	1	0	0	1	NA	NA	NA	NA	NA	NA	NA
	JreChr15G10041	15	10767655	10827651	10820335	10820979	1	0	0	1	PF00067(Cytochrome P450)	LOC_Os09g26940.1	AT4G31940.1	cytochrome P450, putative, expressed	NA	NA	NA
	JreChr15G10042	15	10767655	10827651	10822950	10824514	1	0	0	1	NA	NA	NA	NA	NA	NA	NA
*	JreChr15G10117	15	11957492	11997491	11966947	11967159	1	0	0	1	NA	NA	NA	NA	NA	NA	NA
*	JreChr15G10118	15	11957492	11997491	11969024	11971741	1	0	0	1	PF01535(PPR repeat)|PF12854(PPR repeat)|PF13041(PPR repeat family)	LOC_Os05g19390.1	AT1G19290.1	PPR repeat containing protein, expressed	NA	NA	NA
*	JreChr15G10242	15	13577271	13987218	13593722	13594377	1	0	0	1	NA	NA	NA	NA	NA	NA	NA
*	JreChr15G10243	15	13577271	13987218	13603944	13604246	1	0	0	1	PF00249(Myb-like DNA-binding domain)	LOC_Os01g44390.2	AT1G75250.1	MYB family transcription factor, putative, expressed	NA	NA	NA
*	JreChr15G10244	15	13577271	13987218	13622611	13626967	1	0	0	1	PF04564(U-box domain)|PF05804(Kinesin-associated protein (KAP))	LOC_Os06g28590.1	AT4G36550.1	bg55, putative, expressed	NA	NA	NA
*	JreChr15G10245	15	13577271	13987218	13628070	13629762	1	0	0	1	PF00571(CBS domain)	LOC_Os03g52690.1	AT1G47271.1	CBS domain containing membrane protein, putative, expressed	NA	NA	NA
*	JreChr15G10246	15	13577271	13987218	13634588	13638005	1	0	0	1	PF00163(Ribosomal protein S4/S9 N-terminal domain)|PF01479(S4 domain)	LOC_Os04g56670.2	AT5G15750.1	S4 domain containing protein, putative, expressed	NA	NA	NA
	JreChr15G10247	15	13577271	13987218	13651238	13652025	1	0	0	1	NA	NA	AT1G19530.1	expressed protein	NA	NA	NA
	JreChr15G10249	15	13577271	13987218	13673887	13674577	1	0	0	1	NA	NA	NA	NA	NA	NA	NA
	JreChr15G10250	15	13577271	13987218	13696552	13700031	1	0	0	1	PF05368(NmrA-like family)	LOC_Os06g27770.1	AT4G39230.1	isoflavone reductase homolog IRL, putative, expressed	NA	NA	NA
*	JreChr15G10254	15	13577271	13987218	13894861	13895885	1	0	0	1	NA	NA	NA	NA	NA	NA	NA
*	JreChr15G10256	15	13577271	13987218	13954970	13957920	1	0	0	1	NA	NA	NA	NA	NA	NA	NA
*	JreChr15G10257	15	13577271	13987218	13960846	13961731	1	0	0	1	NA	NA	NA	NA	NA	NA	NA
*	JreChr15G10259	15	13577271	13987218	13978039	13978791	1	0	0	1	NA	NA	NA	NA	NA	NA	NA
*	JreChr15G10356	15	15427017	15487013	15435670	15436917	1	0	0	1	NA	LOC_Os05g33260.2	AT2G36230.1	1-5-phosphoribosyl-5-5-phosphoribosylaminomethylideneaminoimidazole-4-carboxamide isomerase, chloroplast precursor, putative, expressed	apg10|Pale green cotyledons and true leaves. Development of true leaves was delayed fro 2 days in the mutant plants. Shape of the true leaves was small, narrow, with some serrations.	NA	NA
	JreChr15G10357	15	15427017	15487013	15445806	15446455	1	0	0	1	NA	NA	NA	NA	NA	NA	NA
	JreChr15G10358	15	15427017	15487013	15446270	15446599	1	0	0	1	NA	NA	AT3G25905.1	NA	NA	NA	NA
	JreChr15G10359	15	15427017	15487013	15477920	15480312	1	0	0	1	PF06749(Protein of unknown function (DUF1218))	LOC_Os09g10910.3	AT1G13380.1	fiber protein Fb34, putative, expressed	NA	NA	NA
*	JreChr15G10681	15	21290000	21400001	21307897	21310522	0	0	1	1	NA	NA	NA	NA	NA	NA	NA
*	JreChr15G10682	15	21290000	21400001	21342866	21343249	0	0	1	1	NA	NA	NA	NA	NA	NA	NA
	JreChr15G10787	15	23050000	23270001	23061457	23061882	0	0	1	1	PF12937(F-box-like)	LOC_Os03g10040.1	AT5G48170.1	OsFBX77 - F-box domain containing protein, expressed	NA	NA	gid2|Dwarfism. Gibberellin sensitivity.
	JreChr15G10788	15	23050000	23270001	23065623	23065872	0	0	1	1	NA	NA	NA	NA	NA	NA	NA
	JreChr15G10789	15	23050000	23270001	23072163	23072797	0	0	1	1	NA	LOC_Os08g34640.1	AT4G16162.1	leucine-rich repeat-containing protein kinase family protein, putative, expressed	NA	NA	NA
	JreChr15G10790	15	23050000	23270001	23075618	23075974	0	0	1	1	NA	NA	NA	NA	NA	NA	NA
	JreChr15G10905	15	25755604	26285535	25758932	25759207	1	0	0	1	NA	NA	NA	NA	NA	NA	NA
	JreChr15G10907	15	25755604	26285535	25781170	25781960	1	0	0	1	PF01566(Natural resistance-associated macrophage protein)	LOC_Os07g15460.1	AT1G15960.1	metal transporter Nramp6, putative, expressed	NA	NA	OsNRAMP1|Cadmium uptake and translocation.
	JreChr15G10908	15	25755604	26285535	25789155	25789737	1	0	0	1	NA	NA	NA	NA	NA	NA	NA
	JreChr15G10909	15	25755604	26285535	25793651	25793989	1	0	0	1	NA	NA	NA	NA	NA	NA	NA
	JreChr15G10911	15	25755604	26285535	25832761	25833752	1	0	0	1	NA	NA	NA	NA	NA	NA	NA
	JreChr15G10913	15	25755604	26285535	25895435	25895664	1	0	0	1	NA	NA	NA	NA	NA	NA	NA
	JreChr15G10914	15	25755604	26285535	25903970	25904220	1	0	0	1	PF13456(Reverse transcriptase-like)	NA	AT5G26617.1	expressed protein	NA	NA	NA
	JreChr15G10915	15	25755604	26285535	25922970	25923669	1	0	0	1	PF14111(Domain of unknown function (DUF4283))	NA	NA	NA	NA	NA	NA
	JreChr15G10916	15	25755604	26285535	25923711	25924334	1	0	0	1	NA	NA	NA	NA	NA	NA	NA
	JreChr15G10917	15	25755604	26285535	25955717	25957750	1	0	0	1	NA	NA	NA	NA	NA	NA	NA
	JreChr15G10919	15	25755604	26285535	25970551	25971509	1	0	0	1	NA	NA	NA	NA	NA	NA	NA
	JreChr15G10920	15	25755604	26285535	25990815	25991245	1	0	0	1	NA	NA	NA	NA	NA	NA	NA
	JreChr15G10921	15	25755604	26285535	26002178	26003560	1	0	0	1	PF03140(Plant protein of unknown function)	LOC_Os12g29650.1	AT3G50120.1	plant protein of unknown function domain containing protein, expressed	NA	NA	NA
	JreChr15G10922	15	25755604	26285535	26054289	26054768	1	0	0	1	PF04885(Stigma-specific protein, Stig1)	LOC_Os01g14540.1	AT1G11925.1	STIGL1 - Stigma-specific Stig1 family protein precursor, expressed	NA	NA	NA
	JreChr15G10923	15	25755604	26285535	26069835	26070324	1	0	0	1	NA	NA	NA	NA	NA	NA	NA
	JreChr15G10924	15	25755604	26285535	26140006	26140343	1	0	0	1	NA	NA	NA	NA	NA	NA	NA
	JreChr15G10925	15	25755604	26285535	26145224	26145748	1	0	0	1	NA	NA	NA	NA	NA	NA	NA
	JreChr15G10926	15	25755604	26285535	26148715	26149287	1	0	0	1	PF13966(zinc-binding in reverse transcriptase)	NA	NA	NA	NA	NA	NA
	JreChr15G10929	15	25755604	26285535	26195983	26196273	1	0	0	1	NA	NA	NA	NA	NA	NA	NA
	JreChr15G10930	15	25755604	26285535	26209313	26209865	1	0	0	1	NA	NA	NA	NA	NA	NA	NA
	JreChr15G10931	15	25755604	26285535	26225573	26226004	1	0	0	1	PF13456(Reverse transcriptase-like)	LOC_Os04g13430.1	AT2G13980.1	expressed protein	NA	NA	NA
	JreChr15G10932	15	25755604	26285535	26228964	26229341	1	0	0	1	NA	NA	NA	NA	NA	NA	NA
	JreChr15G10934	15	25755604	26285535	26245838	26247094	1	0	0	1	PF03140(Plant protein of unknown function)	LOC_Os04g42650.1	AT5G22540.1	plant protein of unknown function domain containing protein, expressed	NA	NA	NA
	JreChr15G11041	15	27555357	27625351	27557433	27557715	1	0	0	1	NA	NA	NA	NA	NA	NA	NA
	JreChr15G11042	15	27555357	27625351	27583810	27585300	1	0	0	1	PF14541(Xylanase inhibitor C-terminal)|PF14543(Xylanase inhibitor N-terminal)	LOC_Os01g04710.1	AT3G18490.1	aspartic proteinase, putative, expressed	NA	NA	NA
	JreChr15G11043	15	27555357	27625351	27592571	27592903	1	0	0	1	NA	NA	NA	NA	NA	NA	NA
*	JreChr15G11044	15	27555357	27625351	27611580	27625063	1	0	0	1	PF00022(Actin)	LOC_Os08g04280.1	AT1G18450.1	actin, putative, expressed	arp4|arp4-1 mutation causes partial sterility. Homozygous mutants had poorly developed siliques with a few or no seeds, compared with heterozygous mutant or wild type siliques that were fully filled with seeds. Flowers on the homozygous sterile plants were often slightly smaller and open for considerably longer periods than wild type, and a majority of them (80 to 90%) remained unfertilized. Othe…	ARP4|ACTIN-RELATED PROTEIN 4	NA
*	JreChr15G11428	15	33024609	33124599	33050663	33051269	1	0	0	1	PF00069(Protein kinase domain)	LOC_Os08g40990.1	AT5G35390.1	receptor-like protein kinase 1, putative, expressed	prk1 prk3 prk6|Severe defects in pollen tube guidance and growth and reduced fertility. Decreased responsiveness to pollen tube attractant LURE1.2.	NA	NA
*	JreChr15G11429	15	33024609	33124599	33057595	33057975	1	0	0	1	NA	NA	NA	NA	NA	NA	NA
	JreChr15G11430	15	33024609	33124599	33084519	33086879	1	0	0	1	NA	NA	NA	NA	NA	NA	NA
*	JreChr15G11431	15	33024609	33124599	33097487	33100795	1	0	0	1	NA	LOC_Os08g40990.1	AT5G35390.1	receptor-like protein kinase 1, putative, expressed	prk1 prk3 prk6|Severe defects in pollen tube guidance and growth and reduced fertility. Decreased responsiveness to pollen tube attractant LURE1.2.	NA	NA
*	JreChr15G11432	15	33024609	33124599	33120905	33122792	1	0	0	1	NA	NA	NA	NA	NA	NA	NA
	JreChr15G11616	15	35124321	35764237	35128695	35130042	1	0	0	1	PF00704(Glycosyl hydrolases family 18)	LOC_Os11g27400.1	AT4G19810.1	glycosyl hydrolase, putative, expressed	NA	NA	NA
	JreChr15G11617	15	35124321	35764237	35150718	35154032	1	0	0	1	PF00704(Glycosyl hydrolases family 18)	LOC_Os11g27400.1	AT4G19810.1	glycosyl hydrolase, putative, expressed	NA	NA	NA
	JreChr15G11620	15	35124321	35764237	35204862	35206183	1	0	0	1	PF00704(Glycosyl hydrolases family 18)	LOC_Os11g27400.1	AT4G19810.1	glycosyl hydrolase, putative, expressed	NA	NA	NA
	JreChr15G11621	15	35124321	35764237	35210079	35210665	1	0	0	1	PF00704(Glycosyl hydrolases family 18)	LOC_Os11g27400.1	AT4G19810.1	glycosyl hydrolase, putative, expressed	NA	NA	NA
	JreChr15G11622	15	35124321	35764237	35211080	35211592	1	0	0	1	NA	LOC_Os10g04720.1	AT1G61420.1	serine/threonine-protein kinase receptor precursor, putative, expressed	NA	NA	NA
	JreChr15G11623	15	35124321	35764237	35216487	35216767	1	0	0	1	NA	NA	NA	NA	NA	NA	NA
	JreChr15G11624	15	35124321	35764237	35246240	35246826	1	0	0	1	PF00704(Glycosyl hydrolases family 18)	LOC_Os11g27400.1	AT4G19810.1	glycosyl hydrolase, putative, expressed	NA	NA	NA
	JreChr15G11625	15	35124321	35764237	35279853	35281354	1	0	0	1	PF00704(Glycosyl hydrolases family 18)	LOC_Os11g27400.1	AT4G19810.1	glycosyl hydrolase, putative, expressed	NA	NA	NA
	JreChr15G11626	15	35124321	35764237	35298294	35300122	1	0	0	1	PF00704(Glycosyl hydrolases family 18)	LOC_Os11g27400.1	AT4G19810.1	glycosyl hydrolase, putative, expressed	NA	NA	NA
	JreChr15G11627	15	35124321	35764237	35336688	35337833	1	0	0	1	PF00704(Glycosyl hydrolases family 18)	LOC_Os11g27400.1	AT4G19810.1	glycosyl hydrolase, putative, expressed	NA	NA	NA
	JreChr15G11628	15	35124321	35764237	35342299	35342568	1	0	0	1	NA	LOC_Os07g10230.1	AT2G22590.1	anthocyanidin 3-O-glucosyltransferase, putative, expressed	NA	NA	NA
	JreChr15G11629	15	35124321	35764237	35376643	35378284	1	0	0	1	PF00704(Glycosyl hydrolases family 18)	LOC_Os11g27400.1	AT4G19810.1	glycosyl hydrolase, putative, expressed	NA	NA	NA
	JreChr15G11630	15	35124321	35764237	35392702	35393071	1	0	0	1	NA	NA	NA	NA	NA	NA	NA
	JreChr15G11631	15	35124321	35764237	35394399	35395133	1	0	0	1	PF00704(Glycosyl hydrolases family 18)	LOC_Os11g27400.1	AT4G19810.1	glycosyl hydrolase, putative, expressed	NA	NA	NA
	JreChr15G11632	15	35124321	35764237	35395482	35399580	1	0	0	1	PF07714(Protein tyrosine kinase)|PF11883(Domain of unknown function (DUF3403))	LOC_Os01g57480.1	AT3G16030.1	serine/threonine-protein kinase receptor precursor, putative, expressed	NA	NA	NA
	JreChr15G11634	15	35124321	35764237	35419817	35423198	1	0	0	1	PF00704(Glycosyl hydrolases family 18)|PF07714(Protein tyrosine kinase)|PF11883(Domain of unknown function (DUF3403))	LOC_Os01g57480.1	AT1G11330.2	KI domain interacting kinase 1, putative, expressed	NA	NA	NA
	JreChr15G11635	15	35124321	35764237	35423896	35425229	1	0	0	1	PF07714(Protein tyrosine kinase)|PF11883(Domain of unknown function (DUF3403))	LOC_Os01g57480.1	AT4G11530.1	TKL_IRAK_DUF26-lc.20 - DUF26 kinases have homology to DUF26 containing loci, expressed	NA	NA	NA
	JreChr15G11636	15	35124321	35764237	35430992	35432801	1	0	0	1	PF13976(GAG-pre-integrase domain)	LOC_Os04g02960.1	AT3G21000.1	NA	NA	NA	NA
	JreChr15G11637	15	35124321	35764237	35440213	35441047	1	0	0	1	PF00704(Glycosyl hydrolases family 18)	NA	AT4G19810.1	glycosyl hydrolase, putative, expressed	NA	NA	NA
	JreChr15G11638	15	35124321	35764237	35449175	35450432	1	0	0	1	PF00704(Glycosyl hydrolases family 18)	LOC_Os11g27400.1	AT4G19810.1	glycosyl hydrolase, putative, expressed	NA	NA	NA
	JreChr15G11639	15	35124321	35764237	35451289	35455124	1	0	0	1	PF07714(Protein tyrosine kinase)	LOC_Os07g35140.1	AT4G23190.1	TKL_IRAK_DUF26-lc.20 - DUF26 kinases have homology to DUF26 containing loci, expressed	NA	NA	NA
	JreChr15G11640	15	35124321	35764237	35460816	35460995	1	0	0	1	NA	NA	NA	NA	NA	NA	NA
	JreChr15G11641	15	35124321	35764237	35468931	35469605	1	0	0	1	PF00704(Glycosyl hydrolases family 18)	LOC_Os11g27400.1	AT4G19810.1	glycosyl hydrolase, putative, expressed	NA	NA	NA
	JreChr15G11647	15	35124321	35764237	35596793	35597128	1	0	0	1	NA	LOC_Os02g44654.2	AT5G58040.1	fip1 motif family protein, expressed	NA	NA	NA
	JreChr15G11648	15	35124321	35764237	35624958	35626598	1	0	0	1	PF00704(Glycosyl hydrolases family 18)	LOC_Os11g27400.1	AT4G19810.1	glycosyl hydrolase, putative, expressed	NA	NA	NA
	JreChr15G11649	15	35124321	35764237	35631489	35632819	1	0	0	1	PF00704(Glycosyl hydrolases family 18)	LOC_Os11g27400.1	AT4G19810.1	glycosyl hydrolase, putative, expressed	NA	NA	NA
	JreChr15G11651	15	35124321	35764237	35646269	35647003	1	0	0	1	PF00704(Glycosyl hydrolases family 18)	LOC_Os11g27400.1	AT4G19810.1	glycosyl hydrolase, putative, expressed	NA	NA	NA
	JreChr15G11652	15	35124321	35764237	35647642	35648576	1	0	0	1	PF07714(Protein tyrosine kinase)	LOC_Os10g04720.1	AT1G67520.1	serine/threonine-protein kinase receptor precursor, putative, expressed	NA	NA	NA
	JreChr15G11653	15	35124321	35764237	35654565	35655177	1	0	0	1	PF07714(Protein tyrosine kinase)|PF11883(Domain of unknown function (DUF3403))	LOC_Os10g04730.1	AT1G65790.1	serine/threonine-protein kinase receptor precursor, putative, expressed	NA	NA	NA
	JreChr15G11654	15	35124321	35764237	35656713	35656925	1	0	0	1	PF11883(Domain of unknown function (DUF3403))	LOC_Os10g04730.1	AT1G11300.1	carbohydrate binding protein, putative, expressed	NA	NA	NA
	JreChr15G11655	15	35124321	35764237	35660701	35660934	1	0	0	1	NA	NA	NA	NA	NA	NA	NA
	JreChr15G11656	15	35124321	35764237	35675026	35676198	1	0	0	1	PF00704(Glycosyl hydrolases family 18)	LOC_Os11g27400.1	AT4G19810.1	glycosyl hydrolase, putative, expressed	NA	NA	NA
	JreChr15G11657	15	35124321	35764237	35678860	35680458	1	0	0	1	PF07714(Protein tyrosine kinase)|PF11883(Domain of unknown function (DUF3403))	LOC_Os01g57480.1	AT3G16030.1	serine/threonine-protein kinase receptor precursor, putative, expressed	NA	NA	NA
	JreChr15G11658	15	35124321	35764237	35689441	35692154	1	0	0	1	PF00704(Glycosyl hydrolases family 18)|PF07714(Protein tyrosine kinase)|PF11883(Domain of unknown function (DUF3403))	LOC_Os10g04720.1	AT4G23130.2	TKL_IRAK_DUF26-lc.15 - DUF26 kinases have homology to DUF26 containing loci, expressed	NA	NA	NA
	JreChr15G11659	15	35124321	35764237	35714631	35720101	1	0	0	1	PF00069(Protein kinase domain)	LOC_Os07g35140.1	AT4G11530.1	TKL_IRAK_DUF26-lc.20 - DUF26 kinases have homology to DUF26 containing loci, expressed	NA	NA	NA
	JreChr15G11660	15	35124321	35764237	35723907	35728839	1	0	0	1	PF00704(Glycosyl hydrolases family 18)|PF07714(Protein tyrosine kinase)|PF11883(Domain of unknown function (DUF3403))	LOC_Os11g45540.1	AT4G21390.1	serine/threonine-protein kinase receptor precursor, putative, expressed	NA	NA	NA
	JreChr15G11661	15	35124321	35764237	35732110	35733046	1	0	0	1	NA	LOC_Os11g38850.1	AT4G03230.1	serine/threonine-protein kinase receptor precursor, putative, expressed	NA	NA	NA
	JreChr15G11643	15	35480000	35580001	35494367	35496351	1	1	0	2	NA	LOC_Os07g35370.1	AT4G03230.1	serine/threonine-protein kinase receptor precursor, putative, expressed	NA	NA	NA
	JreChr15G11644	15	35480000	35580001	35520801	35557691	1	1	0	2	PF00069(Protein kinase domain)|PF00704(Glycosyl hydrolases family 18)	LOC_Os01g57480.1	AT4G23150.1	TKL_IRAK_DUF26-lc.24 - DUF26 kinases have homology to DUF26 containing loci, expressed	NA	NA	NA
	JreChr15G11645	15	35480000	35580001	35561748	35562998	1	1	0	2	PF00704(Glycosyl hydrolases family 18)	LOC_Os11g27400.1	AT4G19810.1	glycosyl hydrolase, putative, expressed	NA	NA	NA
*	JreChr15G11676	15	35904214	35924215	35914589	35915568	1	0	0	1	PF00636(Ribonuclease III domain)	LOC_Os04g43050.1	AT5G20320.1	Dicer, putative, expressed	dcl4-4|Plants have altered silencing movement with respect to the parent line. Whereas the parent line has low levels of SUL mRNA and displays non-cell autonomous silencing, the mutants lost the silencing movement phenotype and accumulated high levels of SUL mRNA. 21-nt SUL siRNAs are undetectable in these plants, wherease the 24-nt siRNAs accumulated to similar levels as in the SUC-SUL parental …	DCL4|DICER-LIKE 4	sho1|Shoot apical meristem formation.
*	JreChr16G11067	16	627478	667475	634199	634612	1	0	0	1	NA	LOC_Os03g04490.1	AT5G48820.2	cyclin-dependent kinase inhibitor, putative, expressed	NA	NA	NA
*	JreChr16G11068	16	627478	667475	634738	635895	1	0	0	1	PF13962(Domain of unknown function)	LOC_Os09g15200.1	AT5G35810.1	ankyrin repeat family protein, putative, expressed	NA	NA	NA
*	JreChr16G11076	16	627478	667475	641743	642021	1	0	0	1	NA	NA	NA	NA	NA	NA	NA
*	JreChr16G11081	16	627478	667475	645575	645868	1	0	0	1	NA	NA	NA	NA	NA	NA	NA
*	JreChr16G11091	16	627478	667475	656227	657534	1	0	0	1	PF13962(Domain of unknown function)	LOC_Os01g61990.2	AT5G35810.1	ankyrin repeat family protein, putative, expressed	NA	NA	NA
*	JreChr16G10784	16	2607071	2687059	2609706	2609933	1	0	0	1	NA	NA	NA	NA	NA	NA	NA
	JreChr16G10785	16	2607071	2687059	2617152	2617918	1	0	0	1	NA	NA	AT4G35800.1	retrotransposon protein, putative, unclassified, expressed	NA	NA	NA
	JreChr16G10786	16	2607071	2687059	2621863	2622261	1	0	0	1	NA	NA	NA	NA	NA	NA	NA
	JreChr16G10787	16	2607071	2687059	2624391	2624708	1	0	0	1	PF13962(Domain of unknown function)	LOC_Os06g17600.1	AT5G51160.1	ankyrin repeat-containing protein, putative, expressed	NA	NA	NA
	JreChr16G10788	16	2607071	2687059	2645951	2646289	1	0	0	1	NA	NA	NA	NA	NA	NA	NA
	JreChr16G10789	16	2607071	2687059	2670299	2670954	1	0	0	1	NA	NA	NA	NA	NA	NA	NA
	JreChr16G10824	16	3056978	3116971	3062909	3064117	1	0	0	1	PF03140(Plant protein of unknown function)	LOC_Os01g21710.1	AT2G36430.1	plant protein of unknown function domain containing protein, expressed	NA	NA	NA
	JreChr16G10825	16	3056978	3116971	3075517	3075765	1	0	0	1	NA	NA	NA	NA	NA	NA	NA
	JreChr16G10826	16	3056978	3116971	3114454	3115875	1	0	0	1	PF03140(Plant protein of unknown function)	LOC_Os01g21710.1	AT2G36430.1	plant protein of unknown function domain containing protein, expressed	NA	NA	NA
*	JreChr16G10894	16	4066770	4096769	4087393	4088630	1	0	0	1	NA	NA	NA	NA	NA	NA	NA
*	JreChr16G11056	16	6186334	6226331	6190501	6193974	1	0	0	1	PF01535(PPR repeat)|PF17177(Pentacotripeptide-repeat region of PRORP)	LOC_Os02g39820.1	AT1G19520.1	PPR repeat domain containing protein, putative, expressed	CS25404|Defective in fusion of the polar nuclei during female gametophyte development.	NA	NA
*	JreChr16G11057	16	6186334	6226331	6195019	6197443	1	0	0	1	PF00571(CBS domain)	LOC_Os01g44360.1	AT1G47271.1	CBS domain containing membrane protein, putative, expressed	NA	NA	NA
	JreChr16G11059	16	6186334	6226331	6206881	6210530	1	0	0	1	PF00132(Bacterial transferase hexapeptide (six repeats))|PF14602(Hexapeptide repeat of succinyl-transferase)	LOC_Os12g07220.1	AT1G19580.1	bacterial transferase hexapeptide domain containing protein, expressed	NA	NA	NA
	JreChr16G11060	16	6186334	6226331	6214364	6214663	1	0	0	1	NA	LOC_Os01g01620.1	AT1G19600.1	kinase, pfkB family, putative, expressed	NA	NA	NA
	JreChr16G11092	16	6556258	6596255	6570153	6576694	1	0	0	1	PF13432(Tetratricopeptide repeat)	LOC_Os10g32300.1	AT1G22700.1	tetratricopeptide repeat domain containing protein, expressed	pyg7-1|Plants grown on sucrose supplemented media have reduced growth rate. Seedlings have pale yellow leaves that are thinner and more transparent than wild type. Under UV light they display high chlorophyll fluorescence. Plants lack functional photosystem I. Chloroplasts are morphologically abnormal with few lamellae and no assimilatory starch.	NA	NA
	JreChr16G11093	16	6556258	6596255	6578186	6579630	1	0	0	1	PF00481(Protein phosphatase 2C)	LOC_Os08g39100.1	AT1G16220.1	protein phosphatase 2C, putative, expressed	NA	NA	NA
	JreChr16G11095	16	6556258	6596255	6590552	6593054	1	0	0	1	PF13638(PIN domain)	LOC_Os11g07050.1	AT1G34355.1	FHA domain containing protein, putative, expressed	SALK_078818|diploid pollen grains	NA	NA
	JreChr16G11096	16	6556258	6596255	6593247	6594500	1	0	0	1	PF00498(FHA domain)	LOC_Os11g07050.1	AT1G34355.1	FHA domain containing protein, putative, expressed	SALK_078818|diploid pollen grains	NA	NA
*	JreChr16G11286	16	8180000	8320001	8182429	8182665	0	1	0	1	NA	NA	NA	NA	NA	NA	NA
*	JreChr16G11287	16	8180000	8320001	8191148	8191417	0	1	0	1	NA	NA	NA	NA	NA	NA	NA
*	JreChr16G11289	16	8180000	8320001	8219146	8219382	0	1	0	1	NA	NA	NA	NA	NA	NA	NA
*	JreChr16G11290	16	8180000	8320001	8220446	8220715	0	1	0	1	NA	NA	NA	NA	NA	NA	NA
*	JreChr16G11291	16	8180000	8320001	8236469	8237091	0	1	0	1	NA	NA	NA	NA	NA	NA	NA
*	JreChr16G11292	16	8180000	8320001	8241108	8241871	0	1	0	1	NA	LOC_Os09g01960.1	AT5G67300.1	MYB family transcription factor, putative, expressed	NA	NA	NA
*	JreChr16G11293	16	8180000	8320001	8242675	8242962	0	1	0	1	NA	NA	NA	NA	NA	NA	NA
*	JreChr16G11294	16	8180000	8320001	8251230	8251804	0	1	0	1	PF01535(PPR repeat)	NA	NA	NA	NA	NA	NA
*	JreChr16G11295	16	8180000	8320001	8261887	8262120	0	1	0	1	NA	NA	NA	NA	NA	NA	NA
*	JreChr16G11296	16	8180000	8320001	8263749	8263955	0	1	0	1	PF00249(Myb-like DNA-binding domain)	LOC_Os09g01960.1	AT2G23290.1	MYB family transcription factor, putative, expressed	NA	NA	NA
*	JreChr16G11297	16	8180000	8320001	8264721	8264963	0	1	0	1	NA	NA	NA	NA	NA	NA	NA
*	JreChr16G11298	16	8180000	8320001	8273413	8274319	0	1	0	1	NA	NA	NA	NA	NA	NA	NA
*	JreChr16G11299	16	8180000	8320001	8286242	8287573	0	1	0	1	NA	NA	NA	NA	NA	NA	NA
*	JreChr16G11300	16	8180000	8320001	8292319	8295474	0	1	0	1	NA	NA	NA	NA	NA	NA	NA
*	JreChr16G11301	16	8180000	8320001	8302378	8303013	0	1	0	1	PF00164(Ribosomal protein S12/S23)	LOC_Os03g60400.1	AT5G02960.1	40S ribosomal protein S23, putative, expressed	NA	NA	NA
*	JreChr16G11302	16	8180000	8320001	8303326	8303658	0	1	0	1	NA	NA	NA	NA	NA	NA	NA
*	JreChr16G11303	16	8180000	8320001	8309154	8309423	0	1	0	1	NA	NA	NA	NA	NA	NA	NA
*	JreChr16G11304	16	8180000	8320001	8316251	8316484	0	1	0	1	NA	NA	NA	NA	NA	NA	NA
	JreChr16G10039	16	10985346	11035341	11016900	11017311	1	0	0	1	NA	NA	NA	NA	NA	NA	NA
*	JreChr16G10195	16	13694788	13924746	13702210	13711624	1	0	0	1	PF00010(Helix-loop-helix DNA-binding domain)	LOC_Os08g38210.1	AT5G08130.5	transcription factor BIM2, putative, expressed	NA	NA	NA
	JreChr16G10196	16	13694788	13924746	13757248	13762593	1	0	0	1	PF00400(WD domain, G-beta repeat)|PF12341(Minichromosome loss protein, Mcl1, middle region)|PF12894(Anaphase-promoting complex subunit 4 WD40 domain)	LOC_Os09g06560.1	AT3G42660.1	WD domain, G-beta repeat domain containing protein, expressed	NA	NA	NA
	JreChr16G10198	16	13770000	13920001	13772131	13773240	1	1	0	2	PF13912(C2H2-type zinc finger)	LOC_Os06g51140.1	AT4G35610.1	ZOS2-06 - C2H2 zinc finger protein, expressed	NA	NA	NA
	JreChr16G10199	16	13770000	13920001	13778950	13779721	1	1	0	2	NA	LOC_Os09g36982.1	AT2G20940.1	protein of unknown function DUF1279 domain containing protein, expressed	NA	NA	NA
	JreChr16G10201	16	13770000	13920001	13800876	13803713	1	1	0	2	PF10250(GDP-fucose protein O-fucosyltransferase)	LOC_Os06g17390.1	AT5G15740.1	auxin-independent growth promoter protein, putative, expressed	NA	NA	NA
	JreChr16G10202	16	13770000	13920001	13811684	13821668	1	1	0	2	PF00010(Helix-loop-helix DNA-binding domain)	LOC_Os08g38210.1	AT5G08130.5	transcription factor BIM2, putative, expressed	NA	NA	NA
*	JreChr16G10203	16	13770000	13920001	13869207	13905023	1	1	0	2	PF00400(WD domain, G-beta repeat)|PF12341(Minichromosome loss protein, Mcl1, middle region)|PF12894(Anaphase-promoting complex subunit 4 WD40 domain)	LOC_Os09g06560.1	AT3G42660.1	WD domain, G-beta repeat domain containing protein, expressed	NA	NA	NA
*	JreChr16G10206	16	13770000	13920001	13908291	13909853	1	1	0	2	PF13912(C2H2-type zinc finger)	LOC_Os02g19180.1	AT4G35700.1	ZOS2-06 - C2H2 zinc finger protein, expressed	NA	NA	NA
*	JreChr16G10207	16	13770000	13920001	13915175	13915878	1	1	0	2	NA	NA	NA	NA	NA	NA	NA
*	JreChr16G10257	16	14534615	14554616	14540785	14540991	1	0	0	1	NA	NA	NA	NA	NA	NA	NA
*	JreChr16G10258	16	14534615	14554616	14552933	14554496	1	0	0	1	PF00646(F-box domain)	NA	AT5G63520.1	NA	NA	NA	NA
	JreChr16G10368	16	15994314	16084301	16026391	16026929	1	0	0	1	NA	NA	NA	NA	NA	NA	NA
	JreChr16G10369	16	15994314	16084301	16052148	16052348	1	0	0	1	NA	NA	NA	NA	NA	NA	NA
*	JreChr16G10420	16	16924123	16984116	16962570	16967076	1	0	0	1	PF00083(Sugar (and other) transporter)	LOC_Os04g10750.2	AT3G54700.1	inorganic phosphate transporter, putative, expressed	NA	NA	NA
*	JreChr16G10421	16	16924123	16984116	16967639	16968700	1	0	0	1	NA	LOC_Os03g04360.1	AT5G43360.1	inorganic phosphate transporter, putative, expressed	NA	NA	NA
*	JreChr16G10422	16	16924123	16984116	16972181	16972396	1	0	0	1	NA	NA	NA	NA	NA	NA	NA
[truncated: 4 more rows]
