# Supplementary material for: A genome variation map provides insights into the genetics of walnut adaptation and agronomic traits
Source: Genome Biol. 2021 Oct 27;22:300. doi: 10.1186/s13059-021-02517-6 (PMC8554829; doi:10.1186/s13059-021-02517-6)
Supplement: Supplementary file 8 — Additional file 8: Table S7. Enriched GO terms for genes located in selected regions of JR1 and JR2. [file 13059_2021_2517_MOESM8_ESM.xlsx]

## Sheet: TableS7
Table S7 | Enriched GO terms for genes locating in selected regions of JR1 and JR2.
(1) JR1
GO term	Ontology	Description	Number in input list	Number in BG/Ref	P value
GO:0006835	P	dicarboxylic acid transport	7	24	2.8e-05
GO:0015743	P	malate transport	7	24	2.8e-05
GO:0015740	P	C4-dicarboxylate transport	7	24	2.8e-05
GO:0004674	F	protein serine/threonine kinase activity	9	58	0.00043
GO:0044421	C	extracellular region part	5	18	0.00053
GO:0031012	C	extracellular matrix	5	18	0.00053
GO:0009607	P	response to biotic stimulus	8	53	0.0011
GO:0005975	P	carbohydrate metabolic process	45	701	0.0014
GO:0015849	P	organic acid transport	8	56	0.0015
GO:0046942	P	carboxylic acid transport	8	56	0.0015
GO:0005515	F	protein binding	124	2388	0.0028
GO:0005576	C	extracellular region	6	39	0.004
GO:0004222	F	metalloendopeptidase activity	7	54	0.0051
GO:0051704	P	multi-organism process	9	85	0.0064
GO:0009875	P	pollen-pistil interaction	8	74	0.0087
GO:0008037	P	cell recognition	8	74	0.0087
GO:0048544	P	recognition of pollen	8	74	0.0087
GO:0009856	P	pollination	8	74	0.0087
GO:0008237	F	metallopeptidase activity	7	62	0.011
GO:0000003	P	reproduction	8	78	0.012
GO:0022414	P	reproductive process	8	78	0.012
GO:0032501	P	multicellular organismal process	9	100	0.017
GO:0006952	P	defense response	8	89	0.024
GO:0043531	F	ADP binding	7	74	0.027
GO:0007154	P	cell communication	8	93	0.031
GO:0046983	F	protein dimerization activity	18	284	0.034
GO:0016779	F	nucleotidyltransferase activity	9	113	0.035
(2) Enriched GO terms for uniquely selected genes in JR2
GO term	Ontology	Description	Number in input list	Number in BG/Ref	P value
GO:0007010	P	cytoskeleton organization	5	41	0.0011
GO:0008171	F	O-methyltransferase activity	5	44	0.0015
GO:0006996	P	organelle organization	7	129	0.013
GO:0008415	F	acyltransferase activity	5	85	0.024
GO:0005515	F	protein binding	61	2388	0.025
GO:0030001	P	metal ion transport	6	118	0.027
GO:0006812	P	cation transport	10	257	0.029
GO:0004857	F	enzyme inhibitor activity	6	120	0.029
GO:0008610	P	lipid biosynthetic process	7	154	0.03
GO:0016043	P	cellular component organization	9	231	0.037
GO:0016747	F	transferase activity, transferring acyl groups other than amino-acyl groups	9	237	0.042
