# Supplementary material for: A genome variation map provides insights into the genetics of walnut adaptation and agronomic traits
Source: Genome Biol. 2021 Oct 27;22:300. doi: 10.1186/s13059-021-02517-6 (PMC8554829; doi:10.1186/s13059-021-02517-6)
Supplement: Supplementary file 9 — Additional file 9: Table S8. Environmental data values for 492 walnut samples used for genetic-environment association analysis. [file 13059_2021_2517_MOESM9_ESM.xlsx]

## Sheet: TableS8
Table S8 | Environmental data values for 492 walnut samples used for genetic-environment association analysis.
SampleID	type	altitude	longitude	latitude	bio1 (Annual Mean Temperature)	bio2 (Mean Diurnal Range (Mean of monthly (max temp - min temp)))	bio3 (Isothermality (BIO2/BIO7) (×100))	bio4 (Temperature Seasonality (standard deviation ×100))	bio5 (Max Temperature of Warmest Month)	bio6 (Min Temperature of Coldest Month)	bio7 (Temperature Annual Range (BIO5-BIO6))	bio8 (Mean Temperature of Wettest Quarter)	bio9 (Mean Temperature of Driest Quarter)	bio10 (Mean Temperature of Warmest Quarter)	bio11 (Mean Temperature of Coldest Quarter)	bio12 (Annual Precipitation)	bio13 (Precipitation of Wettest Month)	bio14 (Precipitation of Driest Month)	bio15 (Precipitation Seasonality (Coefficient of Variation))	bio16 (Precipitation of Wettest Quarter)	bio17 (Precipitation of Driest Quarter)	bio18 (Precipitation of Warmest Quarter)	bio19 (Precipitation of Coldest Quarter )
12	JS-JR1	850	104.15	33.11	3.96474	9.63515	32.0768	712.406	18.0513	-11.9865	30.0378	11.7536	-5.26321	12.4378	-5.26321	731	122	4	76.7842	343	19	337	19
32	JR1	850	116.36	40.2611	10.9251	11.9276	29.0934	1111.86	29.6385	-11.359	40.9975	23.8489	-3.51829	23.8489	-3.51829	520	178	3	131.6	389	9	389	9
55	JR1	850	116.301	39.5933	12.1143	12.0346	29.2532	1114.05	30.632	-10.5075	41.1395	25.0021	-2.38804	25.0021	-2.38804	578	228	1	151.368	472	7	472	7
68	JR1	850	110.141	34.0218	11.6241	10.4278	30.5743	889.846	27.9053	-6.20125	34.1065	21.0869	0.289167	22.4066	0.289167	708	138	7	72.5405	352	26	323	26
73	JR1	850	110.141	34.0218	11.6241	10.4278	30.5743	889.846	27.9053	-6.20125	34.1065	21.0869	0.289167	22.4066	0.289167	708	138	7	72.5405	352	26	323	26
74	JR1	850	110.141	34.0218	11.6241	10.4278	30.5743	889.846	27.9053	-6.20125	34.1065	21.0869	0.289167	22.4066	0.289167	708	138	7	72.5405	352	26	323	26
79	JR1	NA	99.964	25.668	14.7099	11.2665	48.0172	443.309	24.379	0.9155	23.4635	19.4258	9.23483	19.4258	8.71638	892	146	16	62.2759	412	68	412	69
86	JR1	NA	112.51	37.34	9.98115	13.5864	32.8994	1041.1	28.8463	-12.4505	41.2968	20.4459	-3.56079	22.0912	-3.56079	446	119	2	106.469	288	10	280	10
ASX10	JR1	NA	111.47	37.36	6.11783	12.687	31.2327	1027.44	24.9205	-15.7002	40.6208	16.707	-7.23271	18.1868	-7.23271	503	123	2	102.049	319	9	304	9
ASX11	JR1	970	111.47	37.21	7.01429	12.7131	31.7506	1010.78	25.6147	-14.4257	40.0405	17.4438	-6.11008	18.9044	-6.11008	501	122	2	101.817	318	9	301	9
ASX12	JR1	1207	110.43	36.13	11.3352	11.7788	29.9552	1022.01	29.8615	-9.45975	39.3213	21.8592	-1.88883	23.4338	-1.88883	507	109	3	89.2014	298	11	267	11
ASX13	JR1	NA	111.36	36.25	10.4747	11.9114	30.7465	997.595	28.7827	-9.958	38.7407	20.8552	-2.37483	22.327	-2.37483	517	122	3	94.0906	313	13	291	13
ASX14	JR1	1219	110.43	36.13	11.3352	11.7788	29.9552	1022.01	29.8615	-9.45975	39.3213	21.8592	-1.88883	23.4338	-1.88883	507	109	3	89.2014	298	11	267	11
ASX15	JR1	1219	110.43	36.13	11.3352	11.7788	29.9552	1022.01	29.8615	-9.45975	39.3213	21.8592	-1.88883	23.4338	-1.88883	507	109	3	89.2014	298	11	267	11
ASX16	JR1	897	111.57	36.15	12.6401	12.0406	30.2462	1031	31.4858	-8.323	39.8088	23.3186	-0.6235	24.8847	-0.6235	507	123	4	93.0885	306	15	282	15
ASX2	JR1	800	113.31	36.55	8.93559	11.8445	31.1215	994.154	26.692	-11.367	38.059	19.1553	-3.93	20.7296	-3.93	608	164	4	102.148	379	16	371	16
ASX3	JR1	935	113.32	36.57	8.93559	11.8445	31.1215	994.154	26.692	-11.367	38.059	19.1553	-3.93	20.7296	-3.93	608	164	4	102.148	379	16	371	16
ASX4	JR1	1150	111.35	37.16	8.22122	12.8985	32.122	1010.36	26.9067	-13.248	40.1548	18.5999	-4.88679	20.1147	-4.88679	499	120	2	100.221	314	10	296	10
ASX5	JR1	960	111.47	37.21	7.01429	12.7131	31.7506	1010.78	25.6147	-14.4257	40.0405	17.4438	-6.11008	18.9044	-6.11008	501	122	2	101.817	318	9	301	9
ASX6	JR1	NA	111.38	36.65	8.7101	12.3182	31.5028	995.035	27.0252	-12.0767	39.102	19.0063	-4.13292	20.4753	-4.13292	515	122	3	96.5991	316	12	298	12
ASX8	JR1	NA	113.58	37.37	6.98579	12.8845	32.4501	1022.4	25.3617	-14.3438	39.7055	17.4642	-6.23629	19.085	-6.23629	550	165	2	110.218	356	10	350	10
ASX9	JR1	NA	111.63	36.58	10.74	12.4265	31.1666	1021.89	29.5572	-10.314	39.8713	21.2601	-2.44279	22.8229	-2.44279	478	116	2	98.9606	300	10	278	10
BJ11	JR1	143	116.246	40.21	11.2116	11.8649	28.9552	1112.99	30.0658	-10.911	40.9767	24.1755	-3.2135	24.1755	-3.2135	511	173	2	131.797	384	7	384	7
BJ13	JR1	174	116.274	40.2119	11.2116	11.8649	28.9552	1112.99	30.0658	-10.911	40.9767	24.1755	-3.2135	24.1755	-3.2135	511	173	2	131.797	384	7	384	7
BJ2	JR1	46	116.36	40.2611	10.9251	11.9276	29.0934	1111.86	29.6385	-11.359	40.9975	23.8489	-3.51829	23.8489	-3.51829	520	178	3	131.6	389	9	389	9
BJ20	JR1	330	116.263	40.266	11.2116	11.8649	28.9552	1112.99	30.0658	-10.911	40.9767	24.1755	-3.2135	24.1755	-3.2135	511	173	2	131.797	384	7	384	7
BJ21	JR1	320	116.264	40.266	11.2116	11.8649	28.9552	1112.99	30.0658	-10.911	40.9767	24.1755	-3.2135	24.1755	-3.2135	511	173	2	131.797	384	7	384	7
BJ22	JR1	330	116.164	40.275	10.4972	11.7819	28.8879	1110.07	29.3433	-11.4417	40.785	23.4438	-3.87354	23.4438	-3.87354	502	166	2	129.156	373	7	373	7
BJ23	JR1	330	116.26	40.26	11.2116	11.8649	28.9552	1112.99	30.0658	-10.911	40.9767	24.1755	-3.2135	24.1755	-3.2135	511	173	2	131.797	384	7	384	7
BJ25	JR1	329	116.26	40.26	11.2116	11.8649	28.9552	1112.99	30.0658	-10.911	40.9767	24.1755	-3.2135	24.1755	-3.2135	511	173	2	131.797	384	7	384	7
BJ27	JR1	340	116.245	40.2641	11.2116	11.8649	28.9552	1112.99	30.0658	-10.911	40.9767	24.1755	-3.2135	24.1755	-3.2135	511	173	2	131.797	384	7	384	7
BJ3	JR1	46	116.36	40.2612	10.9251	11.9276	29.0934	1111.86	29.6385	-11.359	40.9975	23.8489	-3.51829	23.8489	-3.51829	520	178	3	131.6	389	9	389	9
BJ30	JR1	500	116.101	40.2445	10.4972	11.7819	28.8879	1110.07	29.3433	-11.4417	40.785	23.4438	-3.87354	23.4438	-3.87354	502	166	2	129.156	373	7	373	7
BJ31	JR1	501	116.1	40.2445	10.4972	11.7819	28.8879	1110.07	29.3433	-11.4417	40.785	23.4438	-3.87354	23.4438	-3.87354	502	166	2	129.156	373	7	373	7
BJ33	JR1	613	116.115	40.2459	10.4972	11.7819	28.8879	1110.07	29.3433	-11.4417	40.785	23.4438	-3.87354	23.4438	-3.87354	502	166	2	129.156	373	7	373	7
BJ39	JR1	572	116.124	40.2643	10.4972	11.7819	28.8879	1110.07	29.3433	-11.4417	40.785	23.4438	-3.87354	23.4438	-3.87354	502	166	2	129.156	373	7	373	7
BJ40	JR1	560	116.155	40.2656	10.4972	11.7819	28.8879	1110.07	29.3433	-11.4417	40.785	23.4438	-3.87354	23.4438	-3.87354	502	166	2	129.156	373	7	373	7
BJ41	JR1	560	116.155	40.2667	10.4972	11.7819	28.8879	1110.07	29.3433	-11.4417	40.785	23.4438	-3.87354	23.4438	-3.87354	502	166	2	129.156	373	7	373	7
BJ44	JR1	668	116.164	40.2807	10.4972	11.7819	28.8879	1110.07	29.3433	-11.4417	40.785	23.4438	-3.87354	23.4438	-3.87354	502	166	2	129.156	373	7	373	7
BJ45	JR1	668	116.164	40.2806	10.4972	11.7819	28.8879	1110.07	29.3433	-11.4417	40.785	23.4438	-3.87354	23.4438	-3.87354	502	166	2	129.156	373	7	373	7
BJ46	JR1	640	116.164	40.2755	10.4972	11.7819	28.8879	1110.07	29.3433	-11.4417	40.785	23.4438	-3.87354	23.4438	-3.87354	502	166	2	129.156	373	7	373	7
BJ49	JR1	584	116.16	40.2729	10.4972	11.7819	28.8879	1110.07	29.3433	-11.4417	40.785	23.4438	-3.87354	23.4438	-3.87354	502	166	2	129.156	373	7	373	7
BJ56	JR1	601	115.4	39.4944	11.8089	11.9995	29.3815	1096.75	30.3365	-10.5037	40.8402	24.5276	-2.46921	24.5276	-2.46921	540	189	3	136.414	413	10	413	10
BJ57	JR1	603	115.4	39.4946	11.8089	11.9995	29.3815	1096.75	30.3365	-10.5037	40.8402	24.5276	-2.46921	24.5276	-2.46921	540	189	3	136.414	413	10	413	10
BJ58	JR1	851	115.384	39.5039	9.31579	11.7059	28.9351	1089.51	27.96	-12.4958	40.4557	22.0422	-4.79962	22.0422	-4.79962	513	168	3	126.455	375	10	375	10
BJ59	JR1	824	115.392	39.5108	9.31579	11.7059	28.9351	1089.51	27.96	-12.4958	40.4557	22.0422	-4.79962	22.0422	-4.79962	513	168	3	126.455	375	10	375	10
BJ6	JR1	165	116.232	40.2128	11.2116	11.8649	28.9552	1112.99	30.0658	-10.911	40.9767	24.1755	-3.2135	24.1755	-3.2135	511	173	2	131.797	384	7	384	7
BJ60	JR1	114	116.022	39.4711	12.3046	11.8425	28.8431	1110.17	30.8195	-10.2388	41.0583	25.2166	-2.12075	25.2166	-2.12075	570	222	2	150.215	461	9	461	9
BJ61	JR1	112	116.022	39.4709	12.3046	11.8425	28.8431	1110.17	30.8195	-10.2388	41.0583	25.2166	-2.12075	25.2166	-2.12075	570	222	2	150.215	461	9	461	9
BJ62	JR1	633	115.485	39.5249	9.31579	11.7059	28.9351	1089.51	27.96	-12.4958	40.4557	22.0422	-4.79962	22.0422	-4.79962	513	168	3	126.455	375	10	375	10
BJ63	JR1	717	115.454	39.5306	9.31579	11.7059	28.9351	1089.51	27.96	-12.4958	40.4557	22.0422	-4.79962	22.0422	-4.79962	513	168	3	126.455	375	10	375	10
BJ64	JR1	713	115.454	39.5309	9.31579	11.7059	28.9351	1089.51	27.96	-12.4958	40.4557	22.0422	-4.79962	22.0422	-4.79962	513	168	3	126.455	375	10	375	10
BJ65	JR1	715	115.454	39.5308	9.31579	11.7059	28.9351	1089.51	27.96	-12.4958	40.4557	22.0422	-4.79962	22.0422	-4.79962	513	168	3	126.455	375	10	375	10
BJ67	JR1	536	115.473	39.5311	9.31579	11.7059	28.9351	1089.51	27.96	-12.4958	40.4557	22.0422	-4.79962	22.0422	-4.79962	513	168	3	126.455	375	10	375	10
BJ68	JR1	538	115.473	39.531	9.31579	11.7059	28.9351	1089.51	27.96	-12.4958	40.4557	22.0422	-4.79962	22.0422	-4.79962	513	168	3	126.455	375	10	375	10
BJ69	JR1	141	117.202	40.2392	9.7131	11.6228	28.2113	1122.06	28.3752	-12.8237	41.199	22.7617	-4.90562	22.7617	-4.90562	542	187	3	132.328	405	9	405	9
BJ7	JR1	165	116.232	40.2129	11.2116	11.8649	28.9552	1112.99	30.0658	-10.911	40.9767	24.1755	-3.2135	24.1755	-3.2135	511	173	2	131.797	384	7	384	7
BJ70	JR1	667	115.525	40.0908	6.79294	11.8796	28.6524	1130.63	26.269	-15.1923	41.4613	20.0606	-7.75779	20.0606	-7.75779	491	145	3	113	334	10	334	10
BJ74	JR1	672	115.525	40.091	6.79294	11.8796	28.6524	1130.63	26.269	-15.1923	41.4613	20.0606	-7.75779	20.0606	-7.75779	491	145	3	113	334	10	334	10
BJ78	JR1	115	116.15	40.1743	10.4972	11.7819	28.8879	1110.07	29.3433	-11.4417	40.785	23.4438	-3.87354	23.4438	-3.87354	502	166	2	129.156	373	7	373	7
BJ84	JR1	136	117.202	40.2391	9.7131	11.6228	28.2113	1122.06	28.3752	-12.8237	41.199	22.7617	-4.90562	22.7617	-4.90562	542	187	3	132.328	405	9	405	9
BJ86	JR1	138	117.202	40.2394	9.7131	11.6228	28.2113	1122.06	28.3752	-12.8237	41.199	22.7617	-4.90562	22.7617	-4.90562	542	187	3	132.328	405	9	405	9
BJ88	JR1	144	117.078	40.2742	10.6192	11.8299	28.6389	1120.82	29.255	-12.0522	41.3073	23.6281	-3.99654	23.6281	-3.99654	526	188	3	135.441	398	9	398	9
BJ90	JR1	147	117.077	40.2746	10.6192	11.8299	28.6389	1120.82	29.255	-12.0522	41.3073	23.6281	-3.99654	23.6281	-3.99654	526	188	3	135.441	398	9	398	9
BJ91	JR1	206	117.135	40.2845	10.6192	11.8299	28.6389	1120.82	29.255	-12.0522	41.3073	23.6281	-3.99654	23.6281	-3.99654	526	188	3	135.441	398	9	398	9
BJ94	JR1	220	117.134	40.2841	10.6192	11.8299	28.6389	1120.82	29.255	-12.0522	41.3073	23.6281	-3.99654	23.6281	-3.99654	526	188	3	135.441	398	9	398	9
CQ03	JS-JR1	1382	108.02	31.52	14.6747	7.80125	26.3571	790.112	29.8337	0.2355	29.5982	23.5272	4.70883	24.2931	4.70883	1172	195	15	65.9263	517	54	491	54
CQ04	JS-JR1	1608	108.47	31.29	16.9081	8.03798	26.762	791.6	32.4105	2.3755	30.035	25.827	6.8855	26.4867	6.8855	1225	200	17	64.6766	525	61	511	61
CQ05	JS-JR1	1562	108.58	31.53	11.4274	7.7851	26.8642	770.759	26.022	-2.9575	28.9795	20.0784	1.69371	20.7982	1.69371	1210	196	18	63.9633	521	62	503	62
CQ06	JS-JR1	1546	109.02	31.54	9.34646	8.09604	27.7162	773.202	23.7132	-5.49725	29.2105	17.9662	-0.476042	18.6718	-0.476042	1236	201	19	63.4695	529	65	518	65
CQ07	JS-JR1	1545	109.02	31.54	9.34646	8.09604	27.7162	773.202	23.7132	-5.49725	29.2105	17.9662	-0.476042	18.6718	-0.476042	1236	201	19	63.4695	529	65	518	65
CQ08	JS-JR1	1516	108.58	31.52	11.4274	7.7851	26.8642	770.759	26.022	-2.9575	28.9795	20.0784	1.69371	20.7982	1.69371	1210	196	18	63.9633	521	62	503	62
CQ09	JS-JR1	1516	108.58	31.52	11.4274	7.7851	26.8642	770.759	26.022	-2.9575	28.9795	20.0784	1.69371	20.7982	1.69371	1210	196	18	63.9633	521	62	503	62
CQ10	JS-JR1	1521	108.58	31.52	11.4274	7.7851	26.8642	770.759	26.022	-2.9575	28.9795	20.0784	1.69371	20.7982	1.69371	1210	196	18	63.9633	521	62	503	62
CQ100	JS	890	108.603	29.1895	15.0054	7.06275	25.0221	765.602	29.3832	1.15725	28.226	22.222	5.28342	24.1821	5.28342	1369	218	22	60.8621	601	79	552	79
CQ101	JS	660	108.588	29.2854	15.0054	7.06275	25.0221	765.602	29.3832	1.15725	28.226	22.222	5.28342	24.1821	5.28342	1369	218	22	60.8621	601	79	552	79
CQ102	JS	907	108.862	29.3561	13.1451	7.02515	24.9461	767.049	27.2765	-0.88475	28.1613	20.3821	3.40433	22.3285	3.40433	1440	223	26	59.406	623	90	581	90
CQ103	JS	948	108.862	29.3563	13.1451	7.02515	24.9461	767.049	27.2765	-0.88475	28.1613	20.3821	3.40433	22.3285	3.40433	1440	223	26	59.406	623	90	581	90
CQ11	JS-JR1	1303	108.58	31.49	15.1465	7.98712	26.8036	788.219	30.3927	0.594	29.7987	24.0172	5.17129	24.7013	5.17129	1215	199	17	64.7872	522	59	507	59
CQ12	JS-JR1	1521	108.58	31.48	15.1465	7.98712	26.8036	788.219	30.3927	0.594	29.7987	24.0172	5.17129	24.7013	5.17129	1215	199	17	64.7872	522	59	507	59
CQ120	JS	615	108.49	28.33	14.7266	7.36658	25.9911	767.331	29.1235	0.78075	28.3428	22.0228	4.99492	23.9032	4.99492	1248	206	24	60.741	554	81	499	81
CQ129	JS-JR1	1400	107.46	29.36	15.444	6.55254	23.8162	749.427	29.7745	2.2615	27.513	22.5167	5.87604	24.4377	5.87604	1215	185	19	62.3134	528	66	500	66
CQ13	JS-JR1	1517	108.58	31.49	15.1465	7.98712	26.8036	788.219	30.3927	0.594	29.7987	24.0172	5.17129	24.7013	5.17129	1215	199	17	64.7872	522	59	507	59
CQ14	JS-JR1	1506	108.58	31.49	15.1465	7.98712	26.8036	788.219	30.3927	0.594	29.7987	24.0172	5.17129	24.7013	5.17129	1215	199	17	64.7872	522	59	507	59
CQ15	JS-JR1	1367	108.56	31.5	15.1465	7.98712	26.8036	788.219	30.3927	0.594	29.7987	24.0172	5.17129	24.7013	5.17129	1215	199	17	64.7872	522	59	507	59
CQ16	JS-JR1	1263	108.56	31.49	15.1465	7.98712	26.8036	788.219	30.3927	0.594	29.7987	24.0172	5.17129	24.7013	5.17129	1215	199	17	64.7872	522	59	507	59
CQ17	JS-JR1	1360	108.56	31.49	15.1465	7.98712	26.8036	788.219	30.3927	0.594	29.7987	24.0172	5.17129	24.7013	5.17129	1215	199	17	64.7872	522	59	507	59
CQ18	JS-JR1	1405	108.54	31.49	15.1465	7.98712	26.8036	788.219	30.3927	0.594	29.7987	24.0172	5.17129	24.7013	5.17129	1215	199	17	64.7872	522	59	507	59
CQ19	JS-JR1	1416	109.06	31.51	9.34646	8.09604	27.7162	773.202	23.7132	-5.49725	29.2105	17.9662	-0.476042	18.6718	-0.476042	1236	201	19	63.4695	529	65	518	65
CQ20	JS-JR1	1416	109.06	31.51	9.34646	8.09604	27.7162	773.202	23.7132	-5.49725	29.2105	17.9662	-0.476042	18.6718	-0.476042	1236	201	19	63.4695	529	65	518	65
CQ21	JS-JR1	1415	109.06	31.51	9.34646	8.09604	27.7162	773.202	23.7132	-5.49725	29.2105	17.9662	-0.476042	18.6718	-0.476042	1236	201	19	63.4695	529	65	518	65
CQ22	JS-JR1	1202	109.05	31.5	12.2513	7.97785	27.1019	778.367	27.026	-2.4105	29.4365	21.0143	2.39683	21.6725	2.39683	1247	204	19	63.6399	532	65	523	65
CQ23	JS-JR1	1157	109.07	31.46	12.2513	7.97785	27.1019	778.367	27.026	-2.4105	29.4365	21.0143	2.39683	21.6725	2.39683	1247	204	19	63.6399	532	65	523	65
CQ24	JS-JR1	1133	109.07	31.46	12.2513	7.97785	27.1019	778.367	27.026	-2.4105	29.4365	21.0143	2.39683	21.6725	2.39683	1247	204	19	63.6399	532	65	523	65
CQ25	JS-JR1	1133	109.07	31.46	12.2513	7.97785	27.1019	778.367	27.026	-2.4105	29.4365	21.0143	2.39683	21.6725	2.39683	1247	204	19	63.6399	532	65	523	65
CQ26	JS-JR1	1399	109.09	31.46	12.2513	7.97785	27.1019	778.367	27.026	-2.4105	29.4365	21.0143	2.39683	21.6725	2.39683	1247	204	19	63.6399	532	65	523	65
CQ27	JS-JR1	1399	109.09	31.46	12.2513	7.97785	27.1019	778.367	27.026	-2.4105	29.4365	21.0143	2.39683	21.6725	2.39683	1247	204	19	63.6399	532	65	523	65
CQ28	JS-JR1	1453	108.11	31.05	17.0553	7.73519	26.0611	787.306	32.4427	2.76175	29.681	25.93	7.08783	26.5814	7.08783	1246	199	17	64.7153	531	61	516	61
CQ29	JS-JR1	1645	108.2	31.731	13.7078	7.9039	26.6252	791.7	28.8145	-0.87125	29.6858	22.576	3.72162	23.3472	3.72162	1143	190	15	65.8143	504	53	477	53
CQ30	JS-JR1	1621	108.22	31.43	15.1425	7.9026	26.6227	786.935	30.3638	0.68	29.6838	23.9838	5.20713	24.7068	5.20713	1208	197	16	65.0484	522	58	502	58
CQ31	JS-JR1	1726	108.53	31.43	15.1465	7.98712	26.8036	788.219	30.3927	0.594	29.7987	24.0172	5.17129	24.7013	5.17129	1215	199	17	64.7872	522	59	507	59
CQ32	JS-JR1	1726	108.53	31.43	15.1465	7.98712	26.8036	788.219	30.3927	0.594	29.7987	24.0172	5.17129	24.7013	5.17129	1215	199	17	64.7872	522	59	507	59
CQ33	JS-JR1	1667	108.58	31.4	15.1465	7.98712	26.8036	788.219	30.3927	0.594	29.7987	24.0172	5.17129	24.7013	5.17129	1215	199	17	64.7872	522	59	507	59
CQ34	JS-JR1	1714	108.58	31.47	15.1465	7.98712	26.8036	788.219	30.3927	0.594	29.7987	24.0172	5.17129	24.7013	5.17129	1215	199	17	64.7872	522	59	507	59
CQ35	JS-JR1	1607	108.58	31.4	15.1465	7.98712	26.8036	788.219	30.3927	0.594	29.7987	24.0172	5.17129	24.7013	5.17129	1215	199	17	64.7872	522	59	507	59
CQ36	JS-JR1	1531	108.57	31.14	16.989	7.89075	26.3933	790.255	32.4888	2.592	29.8968	24.5228	6.98975	26.5495	6.98975	1255	203	18	64.1408	533	64	523	64
CQ37	JS-JR1	1560	108.51	31.43	15.1465	7.98712	26.8036	788.219	30.3927	0.594	29.7987	24.0172	5.17129	24.7013	5.17129	1215	199	17	64.7872	522	59	507	59
CQ38	JS-JR1	1560	108.51	31.43	15.1465	7.98712	26.8036	788.219	30.3927	0.594	29.7987	24.0172	5.17129	24.7013	5.17129	1215	199	17	64.7872	522	59	507	59
CQ39	JS-JR1	1551	108.51	31.69	11.4589	7.9881	27.1739	780.956	26.2388	-3.1575	29.3962	20.1828	1.57454	20.947	1.57454	1163	191	16	64.7532	507	56	485	56
CQ40	JS-JR1	1462	108.48	31.15	16.9427	7.83073	26.1978	791.314	32.448	2.55725	29.8908	25.8847	6.92008	26.5189	6.92008	1255	202	18	64.3566	532	63	522	63
CQ41	JS-JR1	1158	108.47	31.45	15.5308	7.9294	26.6563	787.829	30.8102	1.0635	29.7467	24.3948	5.57196	25.0914	5.57196	1208	197	16	64.9578	520	58	503	58
CQ42	JS-JR1	1478	109.19	30.36	11.6436	7.57558	26.7108	760.59	25.8158	-2.54575	28.3615	18.8663	1.98487	20.7937	1.98487	1432	217	26	60.3659	608	87	592	87
CQ43	JS-JR1	1475	109.2	30.36	11.6436	7.57558	26.7108	760.59	25.8158	-2.54575	28.3615	18.8663	1.98487	20.7937	1.98487	1432	217	26	60.3659	608	87	592	87
CQ44	JS-JR1	1200	109.26	30.38	11.6436	7.57558	26.7108	760.59	25.8158	-2.54575	28.3615	18.8663	1.98487	20.7937	1.98487	1432	217	26	60.3659	608	87	592	87
CQ45	JS-JR1	1290	109.26	30.38	11.6436	7.57558	26.7108	760.59	25.8158	-2.54575	28.3615	18.8663	1.98487	20.7937	1.98487	1432	217	26	60.3659	608	87	592	87
CQ46	JS-JR1	1330	109.26	30.38	11.6436	7.57558	26.7108	760.59	25.8158	-2.54575	28.3615	18.8663	1.98487	20.7937	1.98487	1432	217	26	60.3659	608	87	592	87
CQ47	JS-JR1	1200	109.27	30.39	11.6436	7.57558	26.7108	760.59	25.8158	-2.54575	28.3615	18.8663	1.98487	20.7937	1.98487	1432	217	26	60.3659	608	87	592	87
CQ48	JS-JR1	1380	109.07	30.36	11.48	7.5211	26.5705	759.029	25.6528	-2.6535	28.3062	18.6803	1.84683	20.6165	1.84683	1423	214	25	60.5181	603	84	585	84
CQ49	JS-JR1	1350	109.08	30.36	11.48	7.5211	26.5705	759.029	25.6528	-2.6535	28.3062	18.6803	1.84683	20.6165	1.84683	1423	214	25	60.5181	603	84	585	84
CQ50	JS-JR1	1246	109.18	31.34	12.6593	8.02469	27.2134	779.967	27.4678	-2.02025	29.488	21.4548	2.79638	22.1112	2.79638	1241	205	18	63.7161	530	64	522	64
CQ51	JS-JR1	1246	109.18	31.34	12.6593	8.02469	27.2134	779.967	27.4678	-2.02025	29.488	21.4548	2.79638	22.1112	2.79638	1241	205	18	63.7161	530	64	522	64
CQ52	JS-JR1	1669	109.09	31.35	12.2513	7.97785	27.1019	778.367	27.026	-2.4105	29.4365	21.0143	2.39683	21.6725	2.39683	1247	204	19	63.6399	532	65	523	65
CQ53	JS-JR1	1669	109.09	31.35	12.2513	7.97785	27.1019	778.367	27.026	-2.4105	29.4365	21.0143	2.39683	21.6725	2.39683	1247	204	19	63.6399	532	65	523	65
CQ54	JS-JR1	1780	109	31.39	12.2513	7.97785	27.1019	778.367	27.026	-2.4105	29.4365	21.0143	2.39683	21.6725	2.39683	1247	204	19	63.6399	532	65	523	65
CQ55	JS-JR1	1730	109.01	31.39	12.2513	7.97785	27.1019	778.367	27.026	-2.4105	29.4365	21.0143	2.39683	21.6725	2.39683	1247	204	19	63.6399	532	65	523	65
CQ56	JS-JR1	1700	109.01	31.39	12.2513	7.97785	27.1019	778.367	27.026	-2.4105	29.4365	21.0143	2.39683	21.6725	2.39683	1247	204	19	63.6399	532	65	523	65
CQ57	JS-JR1	1597	109.01	31.4	12.2513	7.97785	27.1019	778.367	27.026	-2.4105	29.4365	21.0143	2.39683	21.6725	2.39683	1247	204	19	63.6399	532	65	523	65
CQ58	JS-JR1	1158	109.2	31.41	12.6593	8.02469	27.2134	779.967	27.4678	-2.02025	29.488	21.4548	2.79638	22.1112	2.79638	1241	205	18	63.7161	530	64	522	64
CQ59	JS-JR1	1341	109.2	31.38	12.6593	8.02469	27.2134	779.967	27.4678	-2.02025	29.488	21.4548	2.79638	22.1112	2.79638	1241	205	18	63.7161	530	64	522	64
CQ60	JS-JR1	1422	109.2	31.38	12.6593	8.02469	27.2134	779.967	27.4678	-2.02025	29.488	21.4548	2.79638	22.1112	2.79638	1241	205	18	63.7161	530	64	522	64
CQ61	JS-JR1	1410	109.2	31.38	12.6593	8.02469	27.2134	779.967	27.4678	-2.02025	29.488	21.4548	2.79638	22.1112	2.79638	1241	205	18	63.7161	530	64	522	64
CQ62	JS-JR1	1416	109.2	31.38	12.6593	8.02469	27.2134	779.967	27.4678	-2.02025	29.488	21.4548	2.79638	22.1112	2.79638	1241	205	18	63.7161	530	64	522	64
CQ63	JS-JR1	616	109.3	31.4	12.6593	8.02469	27.2134	779.967	27.4678	-2.02025	29.488	21.4548	2.79638	22.1112	2.79638	1241	205	18	63.7161	530	64	522	64
CQ64	JS-JR1	1510	108.322	31.36	15.1425	7.9026	26.6227	786.935	30.3638	0.68	29.6838	23.9838	5.20713	24.7068	5.20713	1208	197	16	65.0484	522	58	502	58
CQ65	JS-JR1	1591	108.454	31.3748	15.5308	7.9294	26.6563	787.829	30.8102	1.0635	29.7467	24.3948	5.57196	25.0914	5.57196	1208	197	16	64.9578	520	58	503	58
CQ66	JS-JR1	1494	108.322	31.36	15.1425	7.9026	26.6227	786.935	30.3638	0.68	29.6838	23.9838	5.20713	24.7068	5.20713	1208	197	16	65.0484	522	58	502	58
CQ67	JS-JR1	1563	108.53	31.52	11.4274	7.7851	26.8642	770.759	26.022	-2.9575	28.9795	20.0784	1.69371	20.7982	1.69371	1210	196	18	63.9633	521	62	503	62
CQ68	JS-JR1	1574	108.51	31.47	15.1465	7.98712	26.8036	788.219	30.3927	0.594	29.7987	24.0172	5.17129	24.7013	5.17129	1215	199	17	64.7872	522	59	507	59
CQ69	JS-JR1	1400	108.5	31.47	15.1465	7.98712	26.8036	788.219	30.3927	0.594	29.7987	24.0172	5.17129	24.7013	5.17129	1215	199	17	64.7872	522	59	507	59
CQ70	JS-JR1	1737	108.48	31.46	15.5308	7.9294	26.6563	787.829	30.8102	1.0635	29.7467	24.3948	5.57196	25.0914	5.57196	1208	197	16	64.9578	520	58	503	58
CQ71	JS-JR1	1792	108.45	31.47	15.5308	7.9294	26.6563	787.829	30.8102	1.0635	29.7467	24.3948	5.57196	25.0914	5.57196	1208	197	16	64.9578	520	58	503	58
CQ72	JS-JR1	458	107.32	30.09	17.4084	6.82348	24.1685	755.756	32.2803	4.04725	28.233	24.533	7.76904	26.4895	7.76904	1207	188	18	64.9475	521	61	513	61
CQ73	JS-JR1	950	108.42	30.32	11.8205	6.97581	25.0653	754.005	25.9053	-1.92525	27.8305	18.9733	2.24325	20.894	2.24325	1357	194	23	60.1172	567	77	541	77
CQ74	JS-JR1	1420	108.21	30.56	17.2833	7.32517	25.2891	771.189	32.4215	3.45575	28.9658	24.5644	7.51875	26.5766	7.51875	1285	193	19	62.6795	543	67	520	67
CQ75	JS-JR1	1420	108.21	30.56	17.2833	7.32517	25.2891	771.189	32.4215	3.45575	28.9658	24.5644	7.51875	26.5766	7.51875	1285	193	19	62.6795	543	67	520	67
CQ76	JS-JR1	1420	108.21	30.56	17.2833	7.32517	25.2891	771.189	32.4215	3.45575	28.9658	24.5644	7.51875	26.5766	7.51875	1285	193	19	62.6795	543	67	520	67
CQ77	JS-JR1	1483	108.59	31.54	11.4274	7.7851	26.8642	770.759	26.022	-2.9575	28.9795	20.0784	1.69371	20.7982	1.69371	1210	196	18	63.9633	521	62	503	62
CQ78	JS-JR1	1550	108.59	31.54	11.4274	7.7851	26.8642	770.759	26.022	-2.9575	28.9795	20.0784	1.69371	20.7982	1.69371	1210	196	18	63.9633	521	62	503	62
CQ79	JS-JR1	1508	108.59	31.54	11.4274	7.7851	26.8642	770.759	26.022	-2.9575	28.9795	20.0784	1.69371	20.7982	1.69371	1210	196	18	63.9633	521	62	503	62
CQ80	JS-JR1	1508	108.59	31.54	11.4274	7.7851	26.8642	770.759	26.022	-2.9575	28.9795	20.0784	1.69371	20.7982	1.69371	1210	196	18	63.9633	521	62	503	62
CQ81	JS-JR1	1530	108.59	31.54	11.4274	7.7851	26.8642	770.759	26.022	-2.9575	28.9795	20.0784	1.69371	20.7982	1.69371	1210	196	18	63.9633	521	62	503	62
CQ82	JS-JR1	1521	108.59	31.54	11.4274	7.7851	26.8642	770.759	26.022	-2.9575	28.9795	20.0784	1.69371	20.7982	1.69371	1210	196	18	63.9633	521	62	503	62
CQ83	JS-JR1	1530	108.59	31.54	11.4274	7.7851	26.8642	770.759	26.022	-2.9575	28.9795	20.0784	1.69371	20.7982	1.69371	1210	196	18	63.9633	521	62	503	62
CQ84	JS-JR1	1612	108.31	31.43	15.1425	7.9026	26.6227	786.935	30.3638	0.68	29.6838	23.9838	5.20713	24.7068	5.20713	1208	197	16	65.0484	522	58	502	58
CQ85	JS-JR1	910	108.36	30.47	14.5267	7.17431	25.1691	768.25	29.177	0.6725	28.5045	21.8065	4.77142	23.7633	4.77142	1316	192	21	61.1021	551	71	524	71
CQ86	JS-JR1	1200	110.303	31.3642	8.33912	8.00488	27.482	773.154	22.452	-6.67575	29.1278	17.6787	-1.42771	17.6787	-1.42771	1294	213	21	62.8701	558	73	558	73
CQ87	JS-JR1	1600	110.061	31.1748	11.8979	8.19267	27.7295	781.408	26.4102	-3.13475	29.545	21.3652	2.03329	21.3652	2.03329	1279	213	21	62.8372	551	73	551	73
CQ88	JS-JR1	1100	110.052	31.1622	13.8544	8.21046	27.4657	791.545	28.6982	-1.19525	29.8935	23.4134	3.83604	23.4134	3.83604	1265	213	21	63.0314	548	72	548	72
CQ89	JS-JR1	1100	110.052	31.1622	13.8544	8.21046	27.4657	791.545	28.6982	-1.19525	29.8935	23.4134	3.83604	23.4134	3.83604	1265	213	21	63.0314	548	72	548	72
CQ90	JS-JR1	1100	110.052	31.1622	13.8544	8.21046	27.4657	791.545	28.6982	-1.19525	29.8935	23.4134	3.83604	23.4134	3.83604	1265	213	21	63.0314	548	72	548	72
CQ91	JS	778	108.602	29.8399	13.3612	7.13946	25.389	763.423	27.6033	-0.517	28.1203	20.5937	3.66917	22.5316	3.66917	1390	203	24	59.922	591	81	556	81
CQ92	JS	556	108.772	29.6621	14.5992	7.03206	24.8546	770.029	28.974	0.68125	28.2928	21.8585	4.82183	23.8276	4.82183	1404	217	24	60.378	611	83	568	83
CQ93	JS	914	108.844	29.6021	14.6995	7.09094	24.9299	774.605	29.1205	0.677	28.4435	22.0006	4.87804	23.9807	4.87804	1417	220	24	60.1615	618	85	574	85
CQ94	JS-JR1	800	109.512	30.5433	13.4555	7.59694	26.2212	777.535	28.0373	-0.93525	28.9725	20.8223	3.57833	22.7981	3.57833	1413	226	25	61.4166	608	86	598	86
CQ95	JS-JR1	1200	109.416	30.5006	11.4799	7.4694	26.297	764.582	25.6777	-2.72625	28.404	18.7542	1.79313	20.6994	1.79313	1417	220	25	60.9912	602	84	592	84
CQ96	JS-JR1	1200	109.416	30.5006	11.4799	7.4694	26.297	764.582	25.6777	-2.72625	28.404	18.7542	1.79313	20.6994	1.79313	1417	220	25	60.9912	602	84	592	84
CQ97	JS-JR1	900	109.391	30.5428	11.4799	7.4694	26.297	764.582	25.6777	-2.72625	28.404	18.7542	1.79313	20.6994	1.79313	1417	220	25	60.9912	602	84	592	84
CQ98	JS-JR1	900	109.391	30.5424	11.4799	7.4694	26.297	764.582	25.6777	-2.72625	28.404	18.7542	1.79313	20.6994	1.79313	1417	220	25	60.9912	602	84	592	84
CQ99	JS	594	108.748	29.5288	14.5992	7.03206	24.8546	770.029	28.974	0.68125	28.2928	21.8585	4.82183	23.8276	4.82183	1404	217	24	60.378	611	83	568	83
GS16	JR1	1610	105.444	34.2507	8.84059	10.1584	30.7711	822.862	24.8515	-8.16125	33.0127	17.6104	-1.72296	18.7395	-1.72296	641	118	4	79.7199	328	16	309	16
GS19	JR1	1605	105.441	34.3009	8.84059	10.1584	30.7711	822.862	24.8515	-8.16125	33.0127	17.6104	-1.72296	18.7395	-1.72296	641	118	4	79.7199	328	16	309	16
GS20	JS-JR1	1317	105.33	34.3438	6.59084	9.68731	30.0184	813.325	22.085	-10.1862	32.2712	15.2707	-3.87733	16.3468	-3.87733	647	117	4	79.7951	330	16	312	16
GS21	JR1	1583	105.335	34.322	8.84059	10.1584	30.7711	822.862	24.8515	-8.16125	33.0127	17.6104	-1.72296	18.7395	-1.72296	641	118	4	79.7199	328	16	309	16
GS22	JR1	1583	105.335	34.322	8.84059	10.1584	30.7711	822.862	24.8515	-8.16125	33.0127	17.6104	-1.72296	18.7395	-1.72296	641	118	4	79.7199	328	16	309	16
GS24	JR1	1782	106.094	34.3798	9.0597	8.78485	27.9561	830.799	24.5767	-6.847	31.4237	17.9775	-1.56308	19.0535	-1.56308	642	116	4	79.1431	334	15	302	15
GS25	JR1	1719	106.027	34.375	9.0597	8.78485	27.9561	830.799	24.5767	-6.847	31.4237	17.9775	-1.56308	19.0535	-1.56308	642	116	4	79.1431	334	15	302	15
GS26	JR1	1719	106.027	34.375	9.0597	8.78485	27.9561	830.799	24.5767	-6.847	31.4237	17.9775	-1.56308	19.0535	-1.56308	642	116	4	79.1431	334	15	302	15
GS27	JR1	1796	106.09	34.55	9.68851	9.80065	29.7967	846.859	25.728	-7.16375	32.8918	18.7076	-1.157	19.8508	-1.157	623	113	4	79.2492	326	16	294	16
GS35	JS-JR1	849	105.433	33.3245	9.65768	8.53885	29.1332	753.619	23.8675	-5.44225	29.3097	17.7872	-0.0394999	18.7042	-0.0394999	704	134	4	80.673	363	16	344	16
GS36	JS-JR1	NA	105.478	33.373	10.2574	8.67123	29.0625	766.688	24.783	-5.0535	29.8365	18.4908	0.375542	19.4609	0.375542	670	127	3	81.4163	348	13	328	13
GS37	JS-JR1	1942	105.073	33.3553	9.83372	9.56519	31.2751	759.582	24.5093	-6.07475	30.584	17.9538	0.0143749	18.926	0.0143749	637	118	3	80.7518	325	13	310	13
GS39	JS-JR1	NA	104.543	33.487	6.94679	9.49467	30.7983	754.983	21.521	-9.3075	30.8285	15.0896	-2.84717	15.9249	-2.84717	662	118	3	79.4299	327	14	316	14
GS4	JS-JR1	1321	105.273	33.2493	9.01704	8.98962	30.2719	752.068	23.2582	-6.438	29.6962	17.1038	-0.688792	18.0053	-0.688792	693	129	4	80.0777	353	16	336	16
GS40	JR1	NA	104.348	33.563	6.10322	9.81906	31.1865	764.036	20.8797	-10.6053	31.485	14.33	-3.85871	15.1456	-3.85871	660	116	3	79.5067	325	14	314	14
GS41	JS-JR1	1250	104.645	33.563	8.72416	9.84027	31.1495	772.604	23.7342	-7.85625	31.5905	16.9633	-1.31525	17.9217	-1.31525	612	111	2	81.2051	309	11	298	11
GS42	JS-JR1	1085	104.502	32.4716	11.9955	8.64325	30.4345	716.521	25.7655	-2.634	28.3995	19.702	2.75454	20.5777	2.75454	798	172	4	88.3768	444	18	427	18
GS48	JS-JR1	1251	105.183	33.074	10.2227	8.77575	30	745.764	24.3612	-4.89125	29.2525	18.2477	0.635167	19.1779	0.635167	704	137	3	82.0322	368	15	350	15
GS49	JR1	1668	104.522	33.1941	4.14501	9.0734	30.5872	726.015	18.0777	-11.5863	29.664	12.0927	-5.22642	12.7986	-5.22642	729	125	4	77.2656	349	19	340	19
GS5	JS-JR1	1132	105.37	33.1643	10.2018	8.31581	28.8899	744.33	24.224	-4.5605	28.7845	18.2526	0.658792	19.1701	0.658792	723	141	4	81.885	379	16	358	16
GS50	JS-JR1	1171	106.173	33.3975	12.3477	8.0794	27.6794	779.972	26.8248	-2.3645	29.1893	20.8129	2.44946	21.8364	2.44946	762	149	5	80.6892	404	18	366	18
GS51	JS-JR1	1148	106.153	33.4832	13.3223	8.29631	28.1508	784.103	27.9428	-1.52825	29.471	21.78	3.37263	22.8495	3.37263	740	149	4	82.8875	400	16	363	16
GS52	JS-JR1	1162	106.135	33.4603	13.3223	8.29631	28.1508	784.103	27.9428	-1.52825	29.471	21.78	3.37263	22.8495	3.37263	740	149	4	82.8875	400	16	363	16
GS54	JS-JR1	966	106.023	33.4835	13.3223	8.29631	28.1508	784.103	27.9428	-1.52825	29.471	21.78	3.37263	22.8495	3.37263	740	149	4	82.8875	400	16	363	16
GS55	JS-JR1	1112	105.492	33.4923	10.2574	8.67123	29.0625	766.688	24.783	-5.0535	29.8365	18.4908	0.375542	19.4609	0.375542	670	127	3	81.4163	348	13	328	13
GS57	JR1	1796	102.46	35.5	1.68021	14.4058	38.6296	792.773	17.9083	-19.384	37.2923	10.2256	-8.62404	10.9931	-8.62404	546	114	1	92.8678	306	7	304	7
GS58	JR1	1800	102.46	35.5	1.68021	14.4058	38.6296	792.773	17.9083	-19.384	37.2923	10.2256	-8.62404	10.9931	-8.62404	546	114	1	92.8678	306	7	304	7
GS72	JR1	1337	107.429	35.4108	9.6825	10.5272	28.8386	943.525	27.3337	-9.17025	36.504	19.6056	-2.36546	21.0174	-2.36546	571	107	4	80.967	314	15	269	15
GS81	JR1	1323	108.044	35.5311	9.54097	10.7344	28.97	960.44	27.2983	-9.75525	37.0535	19.6165	-2.724	21.072	-2.724	563	109	4	82.2717	314	15	271	15
GS83	JR1	1171	108.004	35.3646	9.45578	10.7466	29.1725	953.287	27.1122	-9.726	36.8382	19.4691	-2.68929	20.9294	-2.68929	580	111	4	81.101	319	15	276	15
GZ-1	JS	1669	104.362	27.1434	11.2509	9.17183	36.4113	590.558	22.804	-2.3855	25.1895	18.0685	3.395	18.0685	3.395	956	185	12	82.4244	502	37	502	37
GZ-10	JS	2138	104.162	26.4325	12.8674	9.76981	41.6281	518.534	23.0842	-0.385	23.4692	18.6567	5.91117	18.6567	5.91117	974	196	11	86.3276	531	34	531	34
GZ-11	JS	2116	104.162	26.4329	12.8674	9.76981	41.6281	518.534	23.0842	-0.385	23.4692	18.6567	5.91117	18.6567	5.91117	974	196	11	86.3276	531	34	531	34
GZ-12	JS	1789	104.191	26.3926	12.4388	9.5215	40.6264	525.853	22.7455	-0.69125	23.4368	18.3301	5.38725	18.3301	5.38725	1005	202	12	85.4758	545	37	545	37
GZ-13	JS	1770	104.192	26.3927	12.4388	9.5215	40.6264	525.853	22.7455	-0.69125	23.4368	18.3301	5.38725	18.3301	5.38725	1005	202	12	85.4758	545	37	545	37
GZ-14	JS	1942	104.182	26.4025	12.4388	9.5215	40.6264	525.853	22.7455	-0.69125	23.4368	18.3301	5.38725	18.3301	5.38725	1005	202	12	85.4758	545	37	545	37
GZ-15	JS	1924	104.183	26.4029	12.4388	9.5215	40.6264	525.853	22.7455	-0.69125	23.4368	18.3301	5.38725	18.3301	5.38725	1005	202	12	85.4758	545	37	545	37
GZ-16	JS	2000	104.001	26.5014	12.2871	9.62965	40.6593	528.871	22.7022	-0.9815	23.6838	18.256	5.2045	18.256	5.2045	960	191	11	86.1468	521	34	521	34
GZ-17	JS	2070	104.163	26.4323	12.8674	9.76981	41.6281	518.534	23.0842	-0.385	23.4692	18.6567	5.91117	18.6567	5.91117	974	196	11	86.3276	531	34	531	34
GZ-18	JS	1844	104.202	26.3928	12.4388	9.5215	40.6264	525.853	22.7455	-0.69125	23.4368	18.3301	5.38725	18.3301	5.38725	1005	202	12	85.4758	545	37	545	37
GZ-2	JS	1772	104.352	27.1329	11.2509	9.17183	36.4113	590.558	22.804	-2.3855	25.1895	18.0685	3.395	18.0685	3.395	956	185	12	82.4244	502	37	502	37
GZ-20	JS	2160	104.223	26.4824	12.4388	9.5215	40.6264	525.853	22.7455	-0.69125	23.4368	18.3301	5.38725	18.3301	5.38725	1005	202	12	85.4758	545	37	545	37
GZ-21	JS	2167	104.243	26.4816	12.4388	9.5215	40.6264	525.853	22.7455	-0.69125	23.4368	18.3301	5.38725	18.3301	5.38725	1005	202	12	85.4758	545	37	545	37
GZ-22	JS	2154	104.192	26.5826	12.8452	9.40477	39.4161	544.423	23.4735	-0.38675	23.8602	18.9837	5.54971	18.9837	5.54971	987	198	12	85.0383	532	37	532	37
GZ-23	JS	2070	104.163	26.4508	12.8674	9.76981	41.6281	518.534	23.0842	-0.385	23.4692	18.6567	5.91117	18.6567	5.91117	974	196	11	86.3276	531	34	531	34
GZ-24	JS	NA	104.289	26.546	12.8452	9.40477	39.4161	544.423	23.4735	-0.38675	23.8602	18.9837	5.54971	18.9837	5.54971	987	198	12	85.0383	532	37	532	37
GZ-3	JS	1713	105.062	27.1434	13.2838	8.04342	31.2269	648.583	25.7838	0.02575	25.758	20.7904	4.67933	20.7904	4.67933	1031	198	15	76.4047	515	48	515	48
GZ-4	JS	1737	105.062	27.1432	13.2838	8.04342	31.2269	648.583	25.7838	0.02575	25.758	20.7904	4.67933	20.7904	4.67933	1031	198	15	76.4047	515	48	515	48
GZ-5	JS	1734	105.063	27.1409	13.2838	8.04342	31.2269	648.583	25.7838	0.02575	25.758	20.7904	4.67933	20.7904	4.67933	1031	198	15	76.4047	515	48	515	48
GZ-6	JS	1622	105.064	27.1342	13.2838	8.04342	31.2269	648.583	25.7838	0.02575	25.758	20.7904	4.67933	20.7904	4.67933	1031	198	15	76.4047	515	48	515	48
GZ-7	JS	1652	105.033	27.0633	13.2838	8.04342	31.2269	648.583	25.7838	0.02575	25.758	20.7904	4.67933	20.7904	4.67933	1031	198	15	76.4047	515	48	515	48
GZ-8	JS	1652	105.032	27.0628	13.2838	8.04342	31.2269	648.583	25.7838	0.02575	25.758	20.7904	4.67933	20.7904	4.67933	1031	198	15	76.4047	515	48	515	48
GZ-9	JS	2148	104.162	26.4324	12.8674	9.76981	41.6281	518.534	23.0842	-0.385	23.4692	18.6567	5.91117	18.6567	5.91117	974	196	11	86.3276	531	34	531	34
HB013	JR1	469	114.085	37.1259	12.2496	12.071	30.3909	1064.53	30.8873	-8.83175	39.719	22.8671	-1.67675	24.7375	-1.67675	578	172	3	110.475	375	13	363	13
HB014	JR1	472	114.085	37.1301	12.2496	12.071	30.3909	1064.53	30.8873	-8.83175	39.719	22.8671	-1.67675	24.7375	-1.67675	578	172	3	110.475	375	13	363	13
HB015	JR1	448	114.051	37.1623	12.2496	12.071	30.3909	1064.53	30.8873	-8.83175	39.719	22.8671	-1.67675	24.7375	-1.67675	578	172	3	110.475	375	13	363	13
HB016	JR1	498	114.054	37.1812	11.5179	12.3421	31.0605	1057.12	30.1378	-9.598	39.7357	22.066	-2.30096	23.9341	-2.30096	577	173	3	110.327	373	13	364	13
HB017	JR1	930	113.513	37.0037	6.96945	12.0105	31.3944	1000.31	24.746	-13.5107	38.2568	17.2585	-5.97221	18.8252	-5.97221	604	174	3	106.765	384	13	378	13
HB018	JR1	930	113.512	37.0036	6.96945	12.0105	31.3944	1000.31	24.746	-13.5107	38.2568	17.2585	-5.97221	18.8252	-5.97221	604	174	3	106.765	384	13	378	13
HB019	JR1	837	113.504	36.5847	11.1747	11.692	30.3799	1026.4	29.248	-9.238	38.486	21.5453	-2.15112	23.3592	-2.15112	596	169	3	105.364	381	14	362	14
HB020	JR1	744	113.523	36.5725	11.1747	11.692	30.3799	1026.4	29.248	-9.238	38.486	21.5453	-2.15112	23.3592	-2.15112	596	169	3	105.364	381	14	362	14
HB021	JR1	790	113.521	36.5724	11.1747	11.692	30.3799	1026.4	29.248	-9.238	38.486	21.5453	-2.15112	23.3592	-2.15112	596	169	3	105.364	381	14	362	14
HB022	JR1	548	113.492	36.4258	10.5583	11.967	30.9971	1018.98	28.5833	-10.0235	38.6068	20.8791	-2.65933	22.6312	-2.65933	604	165	5	101.887	377	17	365	17
HB023	JR1	580	113.494	36.4316	10.5583	11.967	30.9971	1018.98	28.5833	-10.0235	38.6068	20.8791	-2.65933	22.6312	-2.65933	604	165	5	101.887	377	17	365	17
HB024	JR1	577	113.495	36.4318	10.5583	11.967	30.9971	1018.98	28.5833	-10.0235	38.6068	20.8791	-2.65933	22.6312	-2.65933	604	165	5	101.887	377	17	365	17
HB025	JR1	501	113.356	36.3706	10.5583	11.967	30.9971	1018.98	28.5833	-10.0235	38.6068	20.8791	-2.65933	22.6312	-2.65933	604	165	5	101.887	377	17	365	17
HB026	JR1	493	113.353	36.3718	10.5583	11.967	30.9971	1018.98	28.5833	-10.0235	38.6068	20.8791	-2.65933	22.6312	-2.65933	604	165	5	101.887	377	17	365	17
HB027	JR1	792	113.4	36.4534	10.5583	11.967	30.9971	1018.98	28.5833	-10.0235	38.6068	20.8791	-2.65933	22.6312	-2.65933	604	165	5	101.887	377	17	365	17
HB028	JR1	814	113.414	36.463	10.5583	11.967	30.9971	1018.98	28.5833	-10.0235	38.6068	20.8791	-2.65933	22.6312	-2.65933	604	165	5	101.887	377	17	365	17
HB029	JR1	821	113.416	36.4617	10.5583	11.967	30.9971	1018.98	28.5833	-10.0235	38.6068	20.8791	-2.65933	22.6312	-2.65933	604	165	5	101.887	377	17	365	17
HB030	JR1	932	113.421	36.4749	10.5583	11.967	30.9971	1018.98	28.5833	-10.0235	38.6068	20.8791	-2.65933	22.6312	-2.65933	604	165	5	101.887	377	17	365	17
HB031	JR1	1121	113.422	36.5219	9.92527	12.0022	31.2091	1009.23	27.8625	-10.595	38.4575	20.1879	-3.16438	21.8889	-3.16438	606	166	5	102.382	379	17	368	17
HB032	JR1	751	113.425	36.3938	10.5583	11.967	30.9971	1018.98	28.5833	-10.0235	38.6068	20.8791	-2.65933	22.6312	-2.65933	604	165	5	101.887	377	17	365	17
HB033	JR1	747	113.425	36.3937	10.5583	11.967	30.9971	1018.98	28.5833	-10.0235	38.6068	20.8791	-2.65933	22.6312	-2.65933	604	165	5	101.887	377	17	365	17
HB034	JR1	763	113.425	36.3936	10.5583	11.967	30.9971	1018.98	28.5833	-10.0235	38.6068	20.8791	-2.65933	22.6312	-2.65933	604	165	5	101.887	377	17	365	17
HB035	JR1	744	113.421	36.4023	10.5583	11.967	30.9971	1018.98	28.5833	-10.0235	38.6068	20.8791	-2.65933	22.6312	-2.65933	604	165	5	101.887	377	17	365	17
HB036	JR1	197	119.095	39.4604	10.9094	10.9354	27.3381	1105.35	28.9848	-11.0157	40.0005	23.7983	-3.39196	23.7983	-3.39196	615	205	3	127.002	442	12	442	12
HB037	JR1	193	119.095	39.4603	10.9094	10.9354	27.3381	1105.35	28.9848	-11.0157	40.0005	23.7983	-3.39196	23.7983	-3.39196	615	205	3	127.002	442	12	442	12
HB038	JR1	190	119.095	39.4602	10.9094	10.9354	27.3381	1105.35	28.9848	-11.0157	40.0005	23.7983	-3.39196	23.7983	-3.39196	615	205	3	127.002	442	12	442	12
HB039	JR1	85	119.095	39.4716	10.9094	10.9354	27.3381	1105.35	28.9848	-11.0157	40.0005	23.7983	-3.39196	23.7983	-3.39196	615	205	3	127.002	442	12	442	12
HB040	JR1	82	119.095	39.4716	10.9094	10.9354	27.3381	1105.35	28.9848	-11.0157	40.0005	23.7983	-3.39196	23.7983	-3.39196	615	205	3	127.002	442	12	442	12
HB041	JR1	150	119.353	40.1032	8.16875	10.9198	27.1745	1113.49	26.4932	-13.6905	40.1838	21.2004	-6.22783	21.2004	-6.22783	617	191	2	124.669	439	9	439	9
HB042	JR1	142	199.353	40.1032	NA	NA	NA	NA	NA	NA	NA	NA	NA	NA	NA	NA	NA	NA	NA	NA	NA	NA	NA
HB043	JR1	199	119.342	40.084	8.16875	10.9198	27.1745	1113.49	26.4932	-13.6905	40.1838	21.2004	-6.22783	21.2004	-6.22783	617	191	2	124.669	439	9	439	9
HB044	JR1	243	119.163	40.081	9.8819	11.8603	28.6287	1123.69	28.4923	-12.9358	41.428	22.9694	-4.72275	22.9694	-4.72275	594	189	2	126.311	427	9	427	9
HB045	JR1	258	119.163	40.0808	9.8819	11.8603	28.6287	1123.69	28.4923	-12.9358	41.428	22.9694	-4.72275	22.9694	-4.72275	594	189	2	126.311	427	9	427	9
HB046	JR1	125	119.191	40.0611	9.79391	11.9344	28.8335	1124.45	28.354	-13.0367	41.3908	22.8851	-4.80229	22.8851	-4.80229	598	188	2	125.686	427	9	427	9
HB047	JR1	124	119.191	40.0614	9.79391	11.9344	28.8335	1124.45	28.354	-13.0367	41.3908	22.8851	-4.80229	22.8851	-4.80229	598	188	2	125.686	427	9	427	9
HB049	JR1	216	118.272	39.5601	11.6823	11.3469	27.7733	1121.89	30.1238	-10.7317	40.8555	24.7169	-2.86996	24.7169	-2.86996	621	200	4	127.729	452	14	452	14
HB050	JR1	152	118.284	39.5618	11.6823	11.3469	27.7733	1121.89	30.1238	-10.7317	40.8555	24.7169	-2.86996	24.7169	-2.86996	621	200	4	127.729	452	14	452	14
HB052	JR1	89	118.502	40.1006	10.6872	12.178	28.7702	1145.74	29.6685	-12.66	42.3285	24.0173	-4.22363	24.0173	-4.22363	594	189	3	125.135	426	12	426	12
HB053	JR1	108	118.453	40.1002	10.2066	12.0166	28.6403	1137.65	28.9335	-13.0235	41.957	23.4105	-4.64354	23.4105	-4.64354	584	189	3	128.134	426	10	426	10
HB054	JR1	170	118.413	40.1202	10.2066	12.0166	28.6403	1137.65	28.9335	-13.0235	41.957	23.4105	-4.64354	23.4105	-4.64354	584	189	3	128.134	426	10	426	10
HB055	JR1	199	118.384	40.1401	10.2066	12.0166	28.6403	1137.65	28.9335	-13.0235	41.957	23.4105	-4.64354	23.4105	-4.64354	584	189	3	128.134	426	10	426	10
HB058	JR1	173	118.202	40.031	10.2948	11.839	28.4017	1132.49	28.9065	-12.7775	41.684	23.4438	-4.49529	23.4438	-4.49529	579	188	3	128.878	424	10	424	10
HB069	JR1	133	117.471	39.5841	11.914	11.1189	27.4649	1112.26	30.078	-10.406	40.484	24.8578	-2.53387	24.8578	-2.53387	558	200	4	135.894	422	14	422	14
HB070	JR1	122	117.471	39.5843	11.914	11.1189	27.4649	1112.26	30.078	-10.406	40.484	24.8578	-2.53387	24.8578	-2.53387	558	200	4	135.894	422	14	422	14
HB074	JR1	329	117.51	40.2224	8.85684	11.5609	28.0137	1123.86	27.5103	-13.7585	41.2687	21.9532	-5.78617	21.9532	-5.78617	563	187	3	129.478	415	10	415	10
HB076	JR1	335	117.15	40.2907	10.6192	11.8299	28.6389	1120.82	29.255	-12.0522	41.3073	23.6281	-3.99654	23.6281	-3.99654	526	188	3	135.441	398	9	398	9
HB12	JR1	25	118.492	39.4752	11.4037	11.2677	27.7797	1115.76	29.5198	-11.0413	40.561	24.3172	-3.11342	24.3172	-3.11342	622	204	4	126.997	450	14	450	14
HB149	JR1	522	118.98	41.15	6.96791	12.9182	29.2672	1185.88	26.9188	-17.22	44.1387	20.7921	-8.39042	20.7921	-8.39042	510	158	2	120.363	361	8	361	8
HB150	JR1	522	118.98	41.15	6.96791	12.9182	29.2672	1185.88	26.9188	-17.22	44.1387	20.7921	-8.39042	20.7921	-8.39042	510	158	2	120.363	361	8	361	8
HB152	JR1	522	118.98	41.15	6.96791	12.9182	29.2672	1185.88	26.9188	-17.22	44.1387	20.7921	-8.39042	20.7921	-8.39042	510	158	2	120.363	361	8	361	8
HB4	JR1	31	118.493	39.4811	11.4037	11.2677	27.7797	1115.76	29.5198	-11.0413	40.561	24.3172	-3.11342	24.3172	-3.11342	622	204	4	126.997	450	14	450	14
HB6	JR1	73	118.502	39.475	11.2399	11.2225	27.8489	1109.25	29.2013	-11.0968	40.298	24.0845	-3.16842	24.0845	-3.16842	618	205	4	127.552	447	14	447	14
HB80	JR1	986	113.505	38.5609	6.65671	12.4782	30.817	1048.2	25.3472	-15.144	40.4912	18.9722	-6.9315	18.9722	-6.9315	454	136	1	114.305	302	8	302	8
HB82	JR1	458	114.482	39.0814	7.92885	12.6102	30.456	1081.89	26.9242	-14.4803	41.4045	20.5898	-6.15283	20.5898	-6.15283	457	136	1	113.996	308	9	308	9
HB83	JR1	393	114.472	39.0758	7.92885	12.6102	30.456	1081.89	26.9242	-14.4803	41.4045	20.5898	-6.15283	20.5898	-6.15283	457	136	1	113.996	308	9	308	9
HB84	JR1	308	115.234	39.485	10.7366	12.2059	29.7791	1091.01	29.3245	-11.6637	40.9883	23.4069	-3.46883	23.4069	-3.46883	508	169	2	129.524	376	9	376	9
HB85	JR1	862	115.266	39.5543	9.7307	12.4223	29.849	1105.42	28.694	-12.9233	41.6172	22.5678	-4.67042	22.5678	-4.67042	492	160	2	126.135	359	8	359	8
HB87	JR1	1013	115.235	40.003	5.33469	12.506	29.1778	1157.91	25.4772	-17.3843	42.8615	18.9193	-9.55104	18.9193	-9.55104	487	136	3	105.026	315	12	315	12
HB88	JR1	760	115.224	39.5722	9.7307	12.4223	29.849	1105.42	28.694	-12.9233	41.6172	22.5678	-4.67042	22.5678	-4.67042	492	160	2	126.135	359	8	359	8
HB89	JR1	616	115.18	39.5238	9.7307	12.4223	29.849	1105.42	28.694	-12.9233	41.6172	22.5678	-4.67042	22.5678	-4.67042	492	160	2	126.135	359	8	359	8
HB90	JR1	618	115.18	39.5239	9.7307	12.4223	29.849	1105.42	28.694	-12.9233	41.6172	22.5678	-4.67042	22.5678	-4.67042	492	160	2	126.135	359	8	359	8
HB93	JR1	724	113.581	38.4011	9.96102	12.2888	30.5721	1054.05	28.5195	-11.6765	40.196	20.7037	-3.75113	22.2946	-3.75113	424	126	1	115.258	284	6	281	6
HB97	JR1	826	113.505	38.3625	9.96102	12.2888	30.5721	1054.05	28.5195	-11.6765	40.196	20.7037	-3.75113	22.2946	-3.75113	424	126	1	115.258	284	6	281	6
HB98	JR1	717	113.361	38.1516	8.55622	13.4669	32.6088	1057.97	27.459	-13.8392	41.2982	19.2567	-5.19633	20.9457	-5.19633	424	134	1	116.506	285	6	279	6
HB99	JR1	708	113.361	38.1516	8.55622	13.4669	32.6088	1057.97	27.459	-13.8392	41.2982	19.2567	-5.19633	20.9457	-5.19633	424	134	1	116.506	285	6	279	6
HN159	JR1	902	112.042	33.5102	13.2076	10.351	30.8363	866.323	28.9907	-4.577	33.5677	22.438	2.08975	23.6966	2.08975	808	155	9	69.4392	390	37	361	37
HN160	JR1	904	112.042	33.5151	13.2076	10.351	30.8363	866.323	28.9907	-4.577	33.5677	22.438	2.08975	23.6966	2.08975	808	155	9	69.4392	390	37	361	37
HN161	JR1	1000	112.036	33.5114	13.2076	10.351	30.8363	866.323	28.9907	-4.577	33.5677	22.438	2.08975	23.6966	2.08975	808	155	9	69.4392	390	37	361	37
HN162	JR1	1009	112.036	33.5112	13.2076	10.351	30.8363	866.323	28.9907	-4.577	33.5677	22.438	2.08975	23.6966	2.08975	808	155	9	69.4392	390	37	361	37
HN74	JR1	790	111.203	34.2236	12.8836	11.2051	31.5652	910.085	29.722	-5.77625	35.4982	22.5646	1.23813	23.8902	1.23813	654	134	7	74.3676	333	25	303	25
HN75	JR1	820	111.21	34.2417	12.8836	11.2051	31.5652	910.085	29.722	-5.77625	35.4982	22.5646	1.23813	23.8902	1.23813	654	134	7	74.3676	333	25	303	25
HT35	JS-JR1	NA	117.307	31.793	16.0068	8.44435	25.9774	915.054	31.671	-0.8355	32.5065	26.9689	4.45708	26.9689	4.45708	1146	180	27	53.401	499	106	499	106
HT36	JS-JR1	NA	117.307	31.793	16.0068	8.44435	25.9774	915.054	31.671	-0.8355	32.5065	26.9689	4.45708	26.9689	4.45708	1146	180	27	53.401	499	106	499	106
HUB14	JS	NA	111.221	31.907	13.8275	9.16833	28.5832	848.062	29.423	-2.653	32.076	23.1402	3.04521	24.0594	3.04521	1050	185	15	64.7268	469	55	459	55
HUB4	JS-JR1	NA	111.221	31.907	13.8275	9.16833	28.5832	848.062	29.423	-2.653	32.076	23.1402	3.04521	24.0594	3.04521	1050	185	15	64.7268	469	55	459	55
HUB48	JR1	NA	111.221	31.907	13.8275	9.16833	28.5832	848.062	29.423	-2.653	32.076	23.1402	3.04521	24.0594	3.04521	1050	185	15	64.7268	469	55	459	55
HUB49	JR1	NA	111.221	31.907	13.8275	9.16833	28.5832	848.062	29.423	-2.653	32.076	23.1402	3.04521	24.0594	3.04521	1050	185	15	64.7268	469	55	459	55
HUB50	JR1	NA	111.221	31.907	13.8275	9.16833	28.5832	848.062	29.423	-2.653	32.076	23.1402	3.04521	24.0594	3.04521	1050	185	15	64.7268	469	55	459	55
HUB51	JS-JR1	NA	111.221	31.907	13.8275	9.16833	28.5832	848.062	29.423	-2.653	32.076	23.1402	3.04521	24.0594	3.04521	1050	185	15	64.7268	469	55	459	55
HUB52	JS-JR1	NA	111.221	31.907	13.8275	9.16833	28.5832	848.062	29.423	-2.653	32.076	23.1402	3.04521	24.0594	3.04521	1050	185	15	64.7268	469	55	459	55
HUB7	JS-JR1	NA	111.221	31.907	13.8275	9.16833	28.5832	848.062	29.423	-2.653	32.076	23.1402	3.04521	24.0594	3.04521	1050	185	15	64.7268	469	55	459	55
HUB77	JR1	NA	111.221	31.907	13.8275	9.16833	28.5832	848.062	29.423	-2.653	32.076	23.1402	3.04521	24.0594	3.04521	1050	185	15	64.7268	469	55	459	55
HUB79	JR1	NA	111.221	31.907	13.8275	9.16833	28.5832	848.062	29.423	-2.653	32.076	23.1402	3.04521	24.0594	3.04521	1050	185	15	64.7268	469	55	459	55
HUN11	JS	NA	113.284	28.039	17.4205	7.77183	24.7021	860.161	33.155	1.69275	31.4622	21.713	8.53888	27.7459	6.56938	1415	205	46	48.2002	611	186	422	204
HUN20	JS	628	109.38	29.08	15.6143	7.40835	25.5619	785.597	30.1353	1.15325	28.982	23.0409	5.67979	25.011	5.67979	1426	241	27	60.5064	640	94	583	94
HUN24	JS	459	109.3	26.29	15.795	7.76933	27.5792	757.762	29.5037	1.33275	28.171	19.918	6.08342	24.656	6.08342	1338	224	36	57.2997	597	138	506	138
HuB-1	JS-JR1	NA	111.221	31.907	13.8275	9.16833	28.5832	848.062	29.423	-2.653	32.076	23.1402	3.04521	24.0594	3.04521	1050	185	15	64.7268	469	55	459	55
HuB-11	JS-JR1	NA	111.221	31.907	13.8275	9.16833	28.5832	848.062	29.423	-2.653	32.076	23.1402	3.04521	24.0594	3.04521	1050	185	15	64.7268	469	55	459	55
HuB-12	JS-JR1	NA	111.221	31.907	13.8275	9.16833	28.5832	848.062	29.423	-2.653	32.076	23.1402	3.04521	24.0594	3.04521	1050	185	15	64.7268	469	55	459	55
HuB-2	JS-JR1	NA	111.221	31.907	13.8275	9.16833	28.5832	848.062	29.423	-2.653	32.076	23.1402	3.04521	24.0594	3.04521	1050	185	15	64.7268	469	55	459	55
HuB-3	JS-JR1	NA	111.221	31.907	13.8275	9.16833	28.5832	848.062	29.423	-2.653	32.076	23.1402	3.04521	24.0594	3.04521	1050	185	15	64.7268	469	55	459	55
HuB-5	JS-JR1	NA	111.221	31.907	13.8275	9.16833	28.5832	848.062	29.423	-2.653	32.076	23.1402	3.04521	24.0594	3.04521	1050	185	15	64.7268	469	55	459	55
HuB-6	JS-JR1	NA	111.221	31.907	13.8275	9.16833	28.5832	848.062	29.423	-2.653	32.076	23.1402	3.04521	24.0594	3.04521	1050	185	15	64.7268	469	55	459	55
HuB-9	JS-JR1	NA	111.221	31.907	13.8275	9.16833	28.5832	848.062	29.423	-2.653	32.076	23.1402	3.04521	24.0594	3.04521	1050	185	15	64.7268	469	55	459	55
HuB19	JS-JR1	NA	111.221	31.907	13.8275	9.16833	28.5832	848.062	29.423	-2.653	32.076	23.1402	3.04521	24.0594	3.04521	1050	185	15	64.7268	469	55	459	55
HuB20	JS-JR1	NA	111.221	31.907	13.8275	9.16833	28.5832	848.062	29.423	-2.653	32.076	23.1402	3.04521	24.0594	3.04521	1050	185	15	64.7268	469	55	459	55
HuB21	JS-JR1	NA	111.221	31.907	13.8275	9.16833	28.5832	848.062	29.423	-2.653	32.076	23.1402	3.04521	24.0594	3.04521	1050	185	15	64.7268	469	55	459	55
HuB22	JS-JR1	NA	111.221	31.907	13.8275	9.16833	28.5832	848.062	29.423	-2.653	32.076	23.1402	3.04521	24.0594	3.04521	1050	185	15	64.7268	469	55	459	55
HuB23	JR1	NA	111.221	31.907	13.8275	9.16833	28.5832	848.062	29.423	-2.653	32.076	23.1402	3.04521	24.0594	3.04521	1050	185	15	64.7268	469	55	459	55
HuB24	JR1	NA	111.221	31.907	13.8275	9.16833	28.5832	848.062	29.423	-2.653	32.076	23.1402	3.04521	24.0594	3.04521	1050	185	15	64.7268	469	55	459	55
HuB25	JR1	NA	111.221	31.907	13.8275	9.16833	28.5832	848.062	29.423	-2.653	32.076	23.1402	3.04521	24.0594	3.04521	1050	185	15	64.7268	469	55	459	55
HuB26	JR1	NA	111.221	31.907	13.8275	9.16833	28.5832	848.062	29.423	-2.653	32.076	23.1402	3.04521	24.0594	3.04521	1050	185	15	64.7268	469	55	459	55
HuB27	JR1	NA	111.221	31.907	13.8275	9.16833	28.5832	848.062	29.423	-2.653	32.076	23.1402	3.04521	24.0594	3.04521	1050	185	15	64.7268	469	55	459	55
HuB28	JR1	NA	111.221	31.907	13.8275	9.16833	28.5832	848.062	29.423	-2.653	32.076	23.1402	3.04521	24.0594	3.04521	1050	185	15	64.7268	469	55	459	55
HuB29	JR1	NA	111.221	31.907	13.8275	9.16833	28.5832	848.062	29.423	-2.653	32.076	23.1402	3.04521	24.0594	3.04521	1050	185	15	64.7268	469	55	459	55
HuB30	JR1	NA	111.221	31.907	13.8275	9.16833	28.5832	848.062	29.423	-2.653	32.076	23.1402	3.04521	24.0594	3.04521	1050	185	15	64.7268	469	55	459	55
HuB31	JR1	NA	111.221	31.907	13.8275	9.16833	28.5832	848.062	29.423	-2.653	32.076	23.1402	3.04521	24.0594	3.04521	1050	185	15	64.7268	469	55	459	55
HuB32	JR1	NA	111.221	31.907	13.8275	9.16833	28.5832	848.062	29.423	-2.653	32.076	23.1402	3.04521	24.0594	3.04521	1050	185	15	64.7268	469	55	459	55
HuB33	JR1	NA	111.221	31.907	13.8275	9.16833	28.5832	848.062	29.423	-2.653	32.076	23.1402	3.04521	24.0594	3.04521	1050	185	15	64.7268	469	55	459	55
HuB34	JR1	NA	111.221	31.907	13.8275	9.16833	28.5832	848.062	29.423	-2.653	32.076	23.1402	3.04521	24.0594	3.04521	1050	185	15	64.7268	469	55	459	55
HuB35	JR1	NA	111.221	31.907	13.8275	9.16833	28.5832	848.062	29.423	-2.653	32.076	23.1402	3.04521	24.0594	3.04521	1050	185	15	64.7268	469	55	459	55
HuB36	JR1	NA	111.221	31.907	13.8275	9.16833	28.5832	848.062	29.423	-2.653	32.076	23.1402	3.04521	24.0594	3.04521	1050	185	15	64.7268	469	55	459	55
HuB37	JR1	NA	111.221	31.907	13.8275	9.16833	28.5832	848.062	29.423	-2.653	32.076	23.1402	3.04521	24.0594	3.04521	1050	185	15	64.7268	469	55	459	55
HuB38	JR1	NA	111.221	31.907	13.8275	9.16833	28.5832	848.062	29.423	-2.653	32.076	23.1402	3.04521	24.0594	3.04521	1050	185	15	64.7268	469	55	459	55
HuB39	JR1	NA	111.221	31.907	13.8275	9.16833	28.5832	848.062	29.423	-2.653	32.076	23.1402	3.04521	24.0594	3.04521	1050	185	15	64.7268	469	55	459	55
HuB40	JR1	NA	111.221	31.907	13.8275	9.16833	28.5832	848.062	29.423	-2.653	32.076	23.1402	3.04521	24.0594	3.04521	1050	185	15	64.7268	469	55	459	55
HuB41	JR1	NA	111.221	31.907	13.8275	9.16833	28.5832	848.062	29.423	-2.653	32.076	23.1402	3.04521	24.0594	3.04521	1050	185	15	64.7268	469	55	459	55
HuB42	JR1	NA	111.221	31.907	13.8275	9.16833	28.5832	848.062	29.423	-2.653	32.076	23.1402	3.04521	24.0594	3.04521	1050	185	15	64.7268	469	55	459	55
HuB43	JR1	NA	111.221	31.907	13.8275	9.16833	28.5832	848.062	29.423	-2.653	32.076	23.1402	3.04521	24.0594	3.04521	1050	185	15	64.7268	469	55	459	55
HuB44	JR1	NA	111.221	31.907	13.8275	9.16833	28.5832	848.062	29.423	-2.653	32.076	23.1402	3.04521	24.0594	3.04521	1050	185	15	64.7268	469	55	459	55
HuB45	JS-JR1	NA	111.221	31.907	13.8275	9.16833	28.5832	848.062	29.423	-2.653	32.076	23.1402	3.04521	24.0594	3.04521	1050	185	15	64.7268	469	55	459	55
HuB46	JR1	NA	111.221	31.907	13.8275	9.16833	28.5832	848.062	29.423	-2.653	32.076	23.1402	3.04521	24.0594	3.04521	1050	185	15	64.7268	469	55	459	55
HuB47	JS-JR1	NA	111.221	31.907	13.8275	9.16833	28.5832	848.062	29.423	-2.653	32.076	23.1402	3.04521	24.0594	3.04521	1050	185	15	64.7268	469	55	459	55
HuN-1	JS	550	109.36	29.06	15.6143	7.40835	25.5619	785.597	30.1353	1.15325	28.982	23.0409	5.67979	25.011	5.67979	1426	241	27	60.5064	640	94	583	94
HuN-10	JS	NA	109.848	29.005	16.0438	7.80888	26.135	803.648	30.97	1.091	29.879	23.6378	5.88908	25.6596	5.88908	1430	247	29	60.3313	647	102	585	102
HuN-13	JS-JR1	148	111.21	29.38	16.2034	7.43404	24.5006	830.95	31.1793	0.837	30.3423	24.1669	5.70146	26.1971	5.70146	1310	201	33	52.8333	545	117	518	117
HuN-14	JS-JR1	148	111.21	29.38	16.2034	7.43404	24.5006	830.95	31.1793	0.837	30.3423	24.1669	5.70146	26.1971	5.70146	1310	201	33	52.8333	545	117	518	117
HuN-15	JS-JR1	148	111.21	29.38	16.2034	7.43404	24.5006	830.95	31.1793	0.837	30.3423	24.1669	5.70146	26.1971	5.70146	1310	201	33	52.8333	545	117	518	117
HuN-16	JS-JR1	148	111.21	29.38	16.2034	7.43404	24.5006	830.95	31.1793	0.837	30.3423	24.1669	5.70146	26.1971	5.70146	1310	201	33	52.8333	545	117	518	117
HuN-17	JS-JR1	246	111.21	29.38	16.2034	7.43404	24.5006	830.95	31.1793	0.837	30.3423	24.1669	5.70146	26.1971	5.70146	1310	201	33	52.8333	545	117	518	117
HuN-18	JS-JR1	195	111.21	29.38	16.2034	7.43404	24.5006	830.95	31.1793	0.837	30.3423	24.1669	5.70146	26.1971	5.70146	1310	201	33	52.8333	545	117	518	117
HuN-19	JS-JR1	195	111.21	29.38	16.2034	7.43404	24.5006	830.95	31.1793	0.837	30.3423	24.1669	5.70146	26.1971	5.70146	1310	201	33	52.8333	545	117	518	117
HuN-2	JS	549	109.36	29.06	15.6143	7.40835	25.5619	785.597	30.1353	1.15325	28.982	23.0409	5.67979	25.011	5.67979	1426	241	27	60.5064	640	94	583	94
HuN-3	JS	533	109.36	29.06	15.6143	7.40835	25.5619	785.597	30.1353	1.15325	28.982	23.0409	5.67979	25.011	5.67979	1426	241	27	60.5064	640	94	583	94
HuN-4	JS	533	109.36	29.06	15.6143	7.40835	25.5619	785.597	30.1353	1.15325	28.982	23.0409	5.67979	25.011	5.67979	1426	241	27	60.5064	640	94	583	94
HuN-5	JS	538	109.36	29.05	15.6143	7.40835	25.5619	785.597	30.1353	1.15325	28.982	23.0409	5.67979	25.011	5.67979	1426	241	27	60.5064	640	94	583	94
HuN-6	JS	NA	109.489	29.347	15.9268	7.44675	25.4681	791.685	30.561	1.3215	29.2395	23.4015	5.89083	25.3849	5.89083	1435	238	25	61.088	645	90	597	90
HuN-7	JS	NA	109.492	29.339	15.9268	7.44675	25.4681	791.685	30.561	1.3215	29.2395	23.4015	5.89083	25.3849	5.89083	1435	238	25	61.088	645	90	597	90
HuN-9	JS	NA	109.529	29.2	15.2053	7.54254	25.9145	785.748	29.7015	0.596	29.1055	22.641	5.27396	24.6179	5.27396	1448	244	27	60.7424	651	95	599	95
LN33	JR1	108	121.44	41.38	8.77215	11.3004	25.9179	1244.33	28.172	-15.4288	43.6007	23.1497	-7.50183	23.1497	-7.50183	539	159	2	112.421	360	9	360	9
LN53	JR1	435	120.09	41.33	7.76439	12.6196	28.5473	1204.77	27.5935	-16.6125	44.206	21.7342	-7.90204	21.7342	-7.90204	508	162	2	120.874	359	7	359	7
LS1	JS	1706	102.107	27.214	13.3083	10.5284	45.9408	473.253	22.782	-0.13525	22.9172	18.5943	7.05837	18.5943	7.05837	933	206	7	94.325	546	25	546	25
LS10	JS	NA	101.28	27.928	10.903	11.7405	46.8355	502.843	21.4845	-3.583	25.0675	16.624	4.334	16.624	4.334	818	174	5	89.4854	459	21	459	21
LS13	JS	NA	100.649	28.281	7.171	11.3094	43.356	547.214	18.2647	-7.82025	26.085	13.4317	0.945333	13.4317	0.0976666	745	157	5	85.3189	408	23	408	23
LS14	JS	NA	102.16	26.46	16.3338	11.4396	47.1871	460.5	26.5815	2.3385	24.243	21.2322	10.2115	21.2322	10.2115	854	188	7	94.9163	506	24	506	24
LS15	JS	NA	102.19	26.48	17.2051	11.9034	47.3593	473.187	27.8715	2.73725	25.1343	22.193	10.9219	22.193	10.9219	850	188	6	96.667	510	21	510	21
LS16	JS	NA	102.175	27.402	14.0534	10.4926	45.0969	484.857	23.9125	0.64575	23.2668	19.4567	7.62063	19.4567	7.62063	933	209	7	96.21	553	23	553	23
LS17	JS-JR1	NA	102.998	26.535	13.7348	10.5743	45.777	479.497	23.3005	0.201	23.0995	19.0119	7.34113	19.0119	7.34113	893	185	8	91.7551	511	25	511	25
LS18	JS	NA	102.927	26.342	15.3713	10.507	45.5379	481.428	25.0275	1.9545	23.073	20.5992	8.93033	20.5992	8.93033	853	175	8	90.6899	486	26	486	26
LS19	JS	NA	102.982	26.482	15.3713	10.507	45.5379	481.428	25.0275	1.9545	23.073	20.5992	8.93033	20.5992	8.93033	853	175	8	90.6899	486	26	486	26
LS2	JS	1419	102.109	27.319	13.3083	10.5284	45.9408	473.253	22.782	-0.13525	22.9172	18.5943	7.05837	18.5943	7.05837	933	206	7	94.325	546	25	546	25
LS20	JS	NA	102.926	26.442	15.3713	10.507	45.5379	481.428	25.0275	1.9545	23.073	20.5992	8.93033	20.5992	8.93033	853	175	8	90.6899	486	26	486	26
LS3	JS	1852	101.98	27.143	14.9565	10.8047	46.0917	469.273	24.8482	1.4065	23.4417	20.0904	8.74963	20.0904	8.74963	895	200	7	94.9017	528	24	528	24
LS4	JS	1706	102.107	27.214	13.3083	10.5284	45.9408	473.253	22.782	-0.13525	22.9172	18.5943	7.05837	18.5943	7.05837	933	206	7	94.325	546	25	546	25
LS5	JS	1854	101.98	27.143	14.9565	10.8047	46.0917	469.273	24.8482	1.4065	23.4417	20.0904	8.74963	20.0904	8.74963	895	200	7	94.9017	528	24	528	24
LS6	JS	2339	101.999	27.331	15.1182	10.7289	45.8777	472.369	25.0532	1.6675	23.3857	20.291	8.86696	20.291	8.86696	892	201	6	95.455	527	22	527	22
LS8	JS	2345	102.01	27.385	13.3994	10.6327	45.995	476.864	23.0335	-0.0835	23.117	18.7262	7.11088	18.7262	7.11088	927	205	7	94.8307	543	24	543	24
LS9	JS	1981	100.844	28.145	9.51342	11.5108	45.0697	523.19	20.3507	-5.18925	25.54	15.4434	2.67033	15.4434	2.67033	781	165	5	87.0211	431	22	431	22
QH30	JR1	2016	102.38	35.5	1.68021	14.4058	38.6296	792.773	17.9083	-19.384	37.2923	10.2256	-8.62404	10.9931	-8.62404	546	114	1	92.8678	306	7	304	7
QH32	JR1	1882	102.38	35.5	1.68021	14.4058	38.6296	792.773	17.9083	-19.384	37.2923	10.2256	-8.62404	10.9931	-8.62404	546	114	1	92.8678	306	7	304	7
QH34	JR1	1870	102.38	35.5	1.68021	14.4058	38.6296	792.773	17.9083	-19.384	37.2923	10.2256	-8.62404	10.9931	-8.62404	546	114	1	92.8678	306	7	304	7
QH35	JR1	2027	102.38	35.5	1.68021	14.4058	38.6296	792.773	17.9083	-19.384	37.2923	10.2256	-8.62404	10.9931	-8.62404	546	114	1	92.8678	306	7	304	7
QH36	JR1	2016	102.38	35.5	1.68021	14.4058	38.6296	792.773	17.9083	-19.384	37.2923	10.2256	-8.62404	10.9931	-8.62404	546	114	1	92.8678	306	7	304	7
QH37	JR1	1913	102.47	35.52	-0.317458	13.1108	37.1837	770.914	15.1555	-20.104	35.2595	8.79537	-10.249	8.79537	-10.249	563	118	1	92.985	317	8	317	8
QH39	JR1	1913	102.51	35.52	-0.899208	12.3051	35.2644	786.998	14.6772	-20.2165	34.8937	8.43054	-11.0198	8.43054	-11.0198	573	119	1	92.6495	322	8	322	8
QH40	JR1	1921	102.51	35.52	-0.899208	12.3051	35.2644	786.998	14.6772	-20.2165	34.8937	8.43054	-11.0198	8.43054	-11.0198	573	119	1	92.6495	322	8	322	8
QH41	JR1	1860	102.51	35.53	-0.899208	12.3051	35.2644	786.998	14.6772	-20.2165	34.8937	8.43054	-11.0198	8.43054	-11.0198	573	119	1	92.6495	322	8	322	8
QH42	JR1	1860	102.51	35.53	-0.899208	12.3051	35.2644	786.998	14.6772	-20.2165	34.8937	8.43054	-11.0198	8.43054	-11.0198	573	119	1	92.6495	322	8	322	8
QH43	JR1	1913	102.47	36.07	2.9177	13.1855	35.6967	835.039	19.451	-17.4865	36.9375	12.7412	-7.91537	12.7412	-7.91537	477	103	0	95.6404	273	4	273	4
QH44	JR1	1913	102.47	36.07	2.9177	13.1855	35.6967	835.039	19.451	-17.4865	36.9375	12.7412	-7.91537	12.7412	-7.91537	477	103	0	95.6404	273	4	273	4
QH46	JR1	2239	102.43	36.16	2.9177	13.1855	35.6967	835.039	19.451	-17.4865	36.9375	12.7412	-7.91537	12.7412	-7.91537	477	103	0	95.6404	273	4	273	4
QH47	JR1	2239	102.44	36.16	2.9177	13.1855	35.6967	835.039	19.451	-17.4865	36.9375	12.7412	-7.91537	12.7412	-7.91537	477	103	0	95.6404	273	4	273	4
QH48	JR1	2239	102.46	36.19	1.32836	11.8921	33.3339	838.859	17.4293	-18.2465	35.6758	11.2106	-8.17338	11.2106	-9.51421	494	107	1	95.3929	284	6	284	6
QH50	JR1	1915	102.47	36.2	1.32836	11.8921	33.3339	838.859	17.4293	-18.2465	35.6758	11.2106	-8.17338	11.2106	-9.51421	494	107	1	95.3929	284	6	284	6
QH51	JR1	2239	102.47	36.2	1.32836	11.8921	33.3339	838.859	17.4293	-18.2465	35.6758	11.2106	-8.17338	11.2106	-9.51421	494	107	1	95.3929	284	6	284	6
QH52	JR1	2073	102.56	36.12	1.18122	11.9042	33.9827	812.966	16.9955	-18.0347	35.0303	10.7976	-9.29412	10.7976	-9.29412	510	109	1	94.5379	291	6	291	6
QH53	JR1	2347	102.56	36.12	1.18122	11.9042	33.9827	812.966	16.9955	-18.0347	35.0303	10.7976	-9.29412	10.7976	-9.29412	510	109	1	94.5379	291	6	291	6
QH55	JR1	2320	102.51	36.08	1.18122	11.9042	33.9827	812.966	16.9955	-18.0347	35.0303	10.7976	-9.29412	10.7976	-9.29412	510	109	1	94.5379	291	6	291	6
QH57	JR1	2230	102.51	36.08	1.18122	11.9042	33.9827	812.966	16.9955	-18.0347	35.0303	10.7976	-9.29412	10.7976	-9.29412	510	109	1	94.5379	291	6	291	6
QH58	JR1	2239	102.51	36.08	1.18122	11.9042	33.9827	812.966	16.9955	-18.0347	35.0303	10.7976	-9.29412	10.7976	-9.29412	510	109	1	94.5379	291	6	291	6
QH59	JR1	2245	102.51	36.08	1.18122	11.9042	33.9827	812.966	16.9955	-18.0347	35.0303	10.7976	-9.29412	10.7976	-9.29412	510	109	1	94.5379	291	6	291	6
QH60	JR1	2259	102.51	36.08	1.18122	11.9042	33.9827	812.966	16.9955	-18.0347	35.0303	10.7976	-9.29412	10.7976	-9.29412	510	109	1	94.5379	291	6	291	6
QH61	JR1	1820	102.41	36.08	2.9177	13.1855	35.6967	835.039	19.451	-17.4865	36.9375	12.7412	-7.91537	12.7412	-7.91537	477	103	0	95.6404	273	4	273	4
QH62	JR1	2259	102.44	36.2	1.32836	11.8921	33.3339	838.859	17.4293	-18.2465	35.6758	11.2106	-8.17338	11.2106	-9.51421	494	107	1	95.3929	284	6	284	6
QH64	JR1	1937	102.34	36.27	1.32836	11.8921	33.3339	838.859	17.4293	-18.2465	35.6758	11.2106	-8.17338	11.2106	-9.51421	494	107	1	95.3929	284	6	284	6
QH65	JR1	2352	102.34	36.27	1.32836	11.8921	33.3339	838.859	17.4293	-18.2465	35.6758	11.2106	-8.17338	11.2106	-9.51421	494	107	1	95.3929	284	6	284	6
QH66	JR1	2102	102.34	26.26	15.8553	11.0394	46.4611	461.832	25.9325	2.172	23.7605	20.7321	9.67729	20.7321	9.67729	836	180	7	93.3501	489	23	489	23
QH68	JR1	2341	102.34	36.27	1.32836	11.8921	33.3339	838.859	17.4293	-18.2465	35.6758	11.2106	-8.17338	11.2106	-9.51421	494	107	1	95.3929	284	6	284	6
QH70	JR1	2352	102.34	36.26	1.32836	11.8921	33.3339	838.859	17.4293	-18.2465	35.6758	11.2106	-8.17338	11.2106	-9.51421	494	107	1	95.3929	284	6	284	6
QH71	JR1	2087	102.34	36.27	1.32836	11.8921	33.3339	838.859	17.4293	-18.2465	35.6758	11.2106	-8.17338	11.2106	-9.51421	494	107	1	95.3929	284	6	284	6
SC-1	JS-JR1	1470	104.15	33.11	3.96474	9.63515	32.0768	712.406	18.0513	-11.9865	30.0378	11.7536	-5.26321	12.4378	-5.26321	731	122	4	76.7842	343	19	337	19
SC-10	JR1	2350	102.339	30.9987	3.83924	12.1484	40.6546	625.101	17.146	-12.736	29.882	11.1172	-4.24083	11.1172	-4.24083	706	144	2	88.204	362	11	362	11
SC-11	JS-JR1	2230	103.188	32.1701	4.03999	11.9107	39.3353	637.364	17.8275	-12.4525	30.28	10.1121	-4.23604	11.5529	-4.23604	732	126	4	78.5836	344	19	339	19
SC-12	JS-JR1	2190	102.03	31.28	7.62556	12.7606	41.7802	630.872	21.3385	-9.20375	30.5422	14.8728	-0.614	14.8728	-0.614	651	136	3	88.3905	331	11	331	11
SC-13	JS-JR1	1370	103.37	31.29	9.06539	9.81115	34.4662	664.696	22.3657	-6.10025	28.466	16.8505	0.340792	16.8505	0.340792	825	146	7	78.5126	404	27	404	27
SC-14	JS-JR1	1520	103.24	31.33	2.3299	10.6803	37.3654	620.57	15.1935	-13.3898	28.5833	8.21517	-5.66304	9.61183	-5.66304	808	146	6	79.3424	387	24	386	24
SC-15	JS-JR1	1720	103.16	31.32	-0.836312	10.9205	37.3323	630.281	12.348	-16.904	29.252	6.60958	-8.86279	6.60958	-8.86279	805	149	5	81.6478	395	21	395	21
SC-16	JS-JR1	2300	103.078	32.0776	5.19756	11.8488	39.0276	643.18	19.0555	-11.3045	30.36	11.3094	-3.20258	12.7085	-3.20258	722	127	4	79.2776	342	18	338	18
SC-2	JS-JR1	2030	103.06	31.58	0.373552	11.0152	36.9024	651.803	13.901	-15.9485	29.8495	8.03596	-8.00354	8.03596	-8.00354	797	145	6	80.0526	384	24	384	24
SC-3	JS-JR1	2320	102.081	31.5642	7.31679	13.4563	43.1139	626.276	21.3515	-9.8595	31.211	14.562	-0.843625	14.562	-0.843625	660	134	3	86.95	330	12	330	12
SC-4	JS-JR1	2300	103.02	32.04	5.19756	11.8488	39.0276	643.18	19.0555	-11.3045	30.36	11.3094	-3.20258	12.7085	-3.20258	722	127	4	79.2776	342	18	338	18
SC-5	JS-JR1	2230	103.188	32.1701	4.03999	11.9107	39.3353	637.364	17.8275	-12.4525	30.28	10.1121	-4.23604	11.5529	-4.23604	732	126	4	78.5836	344	19	339	19
SC-6	JS-JR1	2218	103.172	32.152	6.30445	11.7871	38.8743	644.82	20.2638	-10.0573	30.321	12.4457	-2.11875	13.8472	-2.11875	714	122	4	78.6455	336	18	333	18
SC-7	JS-JR1	1550	103.21	31.34	5.07044	10.9138	37.3288	638.761	18.4885	-10.7485	29.237	11.1862	-3.26367	12.5641	-3.26367	765	136	5	79.0026	364	21	361	21
SC-8	JS-JR1	2350	103.078	32.0776	5.19756	11.8488	39.0276	643.18	19.0555	-11.3045	30.36	11.3094	-3.20258	12.7085	-3.20258	722	127	4	79.2776	342	18	338	18
SC20	JS-JR1	764	104.63	31.34	16.2143	7.76375	27.8593	740.881	29.4602	1.5925	27.8677	24.0833	6.60975	24.9268	6.60975	939	228	6	100.317	588	25	549	25
SC21	JS-JR1	NA	105.161	31.635	16.2994	7.69804	27.4685	749.479	29.8978	1.87275	28.025	24.3012	6.63621	25.185	6.63621	950	232	6	99.4326	587	21	552	21
SC22	JS-JR1	NA	104.417	31.142	16.3777	7.69208	27.7979	732.147	29.5715	1.9	27.6715	24.186	6.88654	24.9576	6.88654	942	229	7	98.4345	579	27	548	27
SD15	JR1	144	117.18	36.09	12.6573	10.2716	27.6462	1034.07	29.8412	-7.3125	37.1537	24.804	-0.771042	24.804	-0.771042	723	229	6	111.478	469	24	469	24
SD16	JR1	381	117.11	36.24	11.7382	9.62106	26.4912	1021.51	28.7157	-7.60225	36.318	23.7655	-1.49642	23.7655	-1.49642	740	232	6	111.443	481	24	481	24
SD17	JR1	376	117.12	36.24	11.7382	9.62106	26.4912	1021.51	28.7157	-7.60225	36.318	23.7655	-1.49642	23.7655	-1.49642	740	232	6	111.443	481	24	481	24
SD20	JR1	384	117.06	36.23	11.7382	9.62106	26.4912	1021.51	28.7157	-7.60225	36.318	23.7655	-1.49642	23.7655	-1.49642	740	232	6	111.443	481	24	481	24
SX1	JR1	978	110.141	34.0218	11.6241	10.4278	30.5743	889.846	27.9053	-6.20125	34.1065	21.0869	0.289167	22.4066	0.289167	708	138	7	72.5405	352	26	323	26
SX11	JR1	1322	110.08	33.4102	12.5361	9.65783	29.9347	846.545	28.175	-4.088	32.263	21.6865	1.82958	22.8687	1.82958	818	156	9	70.1786	394	33	364	33
SX12	JR1	403	110.311	33.2733	12.7236	9.60292	29.9042	843.665	28.2803	-3.832	32.1123	21.8632	2.05917	23.0219	2.05917	857	161	10	69.2391	408	36	380	36
SX13	JR1	408	110.472	33.2807	12.8139	9.67156	30.0462	847.45	28.414	-3.775	32.189	21.9902	2.10825	23.1555	2.10825	859	161	10	69.2597	409	36	381	36
SX15	JR1	126.5	110.292	33.2057	12.7236	9.60292	29.9042	843.665	28.2803	-3.832	32.1123	21.8632	2.05917	23.0219	2.05917	857	161	10	69.2391	408	36	380	36
SX2	JR1	927	110.19	34.0106	11.8823	10.4685	30.521	897.117	28.241	-6.05825	34.2992	21.4143	0.444625	22.7333	0.444625	703	138	7	73.0283	352	26	322	26
SX20	JR1	802	109.582	33.3049	11.7011	9.45156	30.0869	819.604	26.9463	-4.468	31.4143	20.5885	1.31579	21.6915	1.31579	849	155	9	68.9351	401	34	370	34
SX22	JR1	772	109.58	33.3045	11.7011	9.45156	30.0869	819.604	26.9463	-4.468	31.4143	20.5885	1.31579	21.6915	1.31579	849	155	9	68.9351	401	34	370	34
SX23	JR1	772	109.58	33.3045	11.7011	9.45156	30.0869	819.604	26.9463	-4.468	31.4143	20.5885	1.31579	21.6915	1.31579	849	155	9	68.9351	401	34	370	34
SX25	JS-JR1	NA	109.58	33.3045	11.7011	9.45156	30.0869	819.604	26.9463	-4.468	31.4143	20.5885	1.31579	21.6915	1.31579	849	155	9	68.9351	401	34	370	34
SX26	JS-JR1	640	109.492	33.2634	11.1271	9.32427	30.0812	809.08	26.1717	-4.82525	30.997	19.921	0.877625	20.9892	0.877625	851	155	9	69.1534	402	33	369	33
SX28	JS-JR1	746	109.314	33.1937	11.0887	9.14558	29.7967	804.142	26.0545	-4.63875	30.6933	19.8426	0.912625	20.9041	0.912625	846	152	9	68.7724	398	33	363	33
SX29	JS-JR1	905	109.195	33.1858	11.0887	9.14558	29.7967	804.142	26.0545	-4.63875	30.6933	19.8426	0.912625	20.9041	0.912625	846	152	9	68.7724	398	33	363	33
SX30	JS-JR1	832	109.002	33.3106	12.2244	9.09196	29.7045	802.377	27.2407	-3.36725	30.608	20.9603	2.08383	22.031	2.08383	819	145	8	68.5388	384	31	344	31
SX31	JR1	926	109.011	33.3114	12.2244	9.09196	29.7045	802.377	27.2407	-3.36725	30.608	20.9603	2.08383	22.031	2.08383	819	145	8	68.5388	384	31	344	31
SX32	JS-JR1	1115	109.131	33.3225	12.2244	9.09196	29.7045	802.377	27.2407	-3.36725	30.608	20.9603	2.08383	22.031	2.08383	819	145	8	68.5388	384	31	344	31
SX33	JR1	1020	109.181	33.4354	11.4082	9.37392	30.1538	810.913	26.5397	-4.54725	31.087	20.2106	1.1515	21.3134	1.1515	801	144	8	69.2802	380	30	343	30
SX34	JR1	1259	109.186	33.4217	11.4082	9.37392	30.1538	810.913	26.5397	-4.54725	31.087	20.2106	1.1515	21.3134	1.1515	801	144	8	69.2802	380	30	343	30
SX35	JR1	731	109.202	33.3243	11.0887	9.14558	29.7967	804.142	26.0545	-4.63875	30.6933	19.8426	0.912625	20.9041	0.912625	846	152	9	68.7724	398	33	363	33
SX36	JR1	1166	109.272	33.4719	11.4082	9.37392	30.1538	810.913	26.5397	-4.54725	31.087	20.2106	1.1515	21.3134	1.1515	801	144	8	69.2802	380	30	343	30
SX37	JR1	1237	108.083	35.1528	10.1971	10.445	28.6704	948.822	27.8468	-8.5845	36.4313	20.2511	-1.83596	21.6948	-1.83596	601	111	4	78.0202	321	17	275	17
SX38	JR1	994	109.253	34.2013	12.4374	10.3259	29.2385	923.883	29.6003	-5.716	35.3162	22.2558	0.712708	23.7213	0.712708	639	113	6	70.381	312	22	275	22
SX39	JR1	716	109.312	34.1214	12.5902	10.2935	29.3667	915.751	29.6187	-5.43275	35.0515	22.3079	0.950708	23.7677	0.950708	657	118	6	69.7778	316	23	281	23
SX4	JR1	1032	110.092	34.1314	11.6241	10.4278	30.5743	889.846	27.9053	-6.20125	34.1065	21.0869	0.289167	22.4066	0.289167	708	138	7	72.5405	352	26	323	26
SX40	JR1	702	109.345	34.0605	11.2341	9.30671	28.1733	883.166	27.3307	-5.703	33.0337	20.6816	0.00287501	21.9734	0.00287501	679	122	7	70.0833	329	25	294	25
SX41	JR1	1540	109.031	35.1754	9.06424	10.2609	29.2532	914.946	25.7617	-9.3145	35.0762	18.7311	-2.60575	20.109	-2.60575	584	110	4	80.5018	318	15	279	15
SX42	JR1	468	107.56	34.1526	9.02266	8.26644	26.8304	828.878	24.1903	-6.61975	30.81	17.9916	-1.48225	19.1058	-1.48225	724	129	5	75.3964	369	20	317	20
SX43	JR1	468	107.56	34.1526	9.02266	8.26644	26.8304	828.878	24.1903	-6.61975	30.81	17.9916	-1.48225	19.1058	-1.48225	724	129	5	75.3964	369	20	317	20
SX44	JS-JR1	1309	110.025	32.3841	13.6984	9.31158	29.5918	825.337	29.073	-2.39375	31.4667	22.7776	3.26588	23.7528	3.26588	997	176	12	66.5049	454	46	431	46
SX47	JS-JR1	1350	108.316	33.1857	11.4523	8.57156	29.0675	780.972	25.9355	-3.553	29.4885	19.9818	1.59525	21.0018	1.59525	829	146	8	70.1308	396	30	348	30
SX5	JR1	1109	110.073	34.1257	11.6241	10.4278	30.5743	889.846	27.9053	-6.20125	34.1065	21.0869	0.289167	22.4066	0.289167	708	138	7	72.5405	352	26	323	26
SX6	JR1	1038	110.07	34.1209	11.6241	10.4278	30.5743	889.846	27.9053	-6.20125	34.1065	21.0869	0.289167	22.4066	0.289167	708	138	7	72.5405	352	26	323	26
SX7	JR1	1027	110.05	34.1202	11.6241	10.4278	30.5743	889.846	27.9053	-6.20125	34.1065	21.0869	0.289167	22.4066	0.289167	708	138	7	72.5405	352	26	323	26
SX8	JR1	892	109.563	34.0323	9.27997	8.74877	27.6908	852.648	24.6075	-6.987	31.5945	18.4783	-1.545	19.6351	-1.545	723	134	7	72.167	357	25	324	25
SX9	JR1	844	109.563	33.5344	11.1394	9.31356	29.6247	827.614	26.3943	-5.04425	31.4385	20.0921	0.663792	21.2364	0.663792	791	147	8	70.222	381	30	347	30
TJ1	JR1	58	117.621	40.1259	10.9398	11.4532	27.663	1131.95	29.4605	-11.9423	41.4028	24.0655	-3.85492	24.0655	-3.85492	548	188	4	132.714	409	12	409	12
TJ11	JR1	47	117.629	40.1482	10.9398	11.4532	27.663	1131.95	29.4605	-11.9423	41.4028	24.0655	-3.85492	24.0655	-3.85492	548	188	4	132.714	409	12	409	12
TJ3	JR1	54	117.622	40.1257	10.9398	11.4532	27.663	1131.95	29.4605	-11.9423	41.4028	24.0655	-3.85492	24.0655	-3.85492	548	188	4	132.714	409	12	409	12
TJ4	JR1	43	117.622	40.1252	10.9398	11.4532	27.663	1131.95	29.4605	-11.9423	41.4028	24.0655	-3.85492	24.0655	-3.85492	548	188	4	132.714	409	12	409	12
TJ6	JR1	127	117.626	40.1482	10.9398	11.4532	27.663	1131.95	29.4605	-11.9423	41.4028	24.0655	-3.85492	24.0655	-3.85492	548	188	4	132.714	409	12	409	12
TJ9	JR1	49	117.627	40.1482	10.9398	11.4532	27.663	1131.95	29.4605	-11.9423	41.4028	24.0655	-3.85492	24.0655	-3.85492	548	188	4	132.714	409	12	409	12
YN1	JS	NA	99.964	25.668	14.7099	11.2665	48.0172	443.309	24.379	0.9155	23.4635	19.4258	9.23483	19.4258	8.71638	892	146	16	62.2759	412	68	412	69
YN10	JS	NA	99.964	25.668	14.7099	11.2665	48.0172	443.309	24.379	0.9155	23.4635	19.4258	9.23483	19.4258	8.71638	892	146	16	62.2759	412	68	412	69
YN11	JS	NA	99.964	25.668	14.7099	11.2665	48.0172	443.309	24.379	0.9155	23.4635	19.4258	9.23483	19.4258	8.71638	892	146	16	62.2759	412	68	412	69
YN12	JS	NA	99.964	25.668	14.7099	11.2665	48.0172	443.309	24.379	0.9155	23.4635	19.4258	9.23483	19.4258	8.71638	892	146	16	62.2759	412	68	412	69
YN13	JS	1809	99.95	26.11	12.279	11.3113	48.2777	454.682	21.9048	-1.525	23.4298	17.3241	6.865	17.3241	6.25425	867	143	14	61.4545	394	60	394	67
YN14	JS	1873	99.964	25.668	14.7099	11.2665	48.0172	443.309	24.379	0.9155	23.4635	19.4258	9.23483	19.4258	8.71638	892	146	16	62.2759	412	68	412	69
YN16	JS	NA	99.964	25.668	14.7099	11.2665	48.0172	443.309	24.379	0.9155	23.4635	19.4258	9.23483	19.4258	8.71638	892	146	16	62.2759	412	68	412	69
YN18	JS	2035	99.96	25.67	14.7099	11.2665	48.0172	443.309	24.379	0.9155	23.4635	19.4258	9.23483	19.4258	8.71638	892	146	16	62.2759	412	68	412	69
YN20	JS	NA	99.964	25.668	14.7099	11.2665	48.0172	443.309	24.379	0.9155	23.4635	19.4258	9.23483	19.4258	8.71638	892	146	16	62.2759	412	68	412	69
YN22	JS	NA	99.964	25.668	14.7099	11.2665	48.0172	443.309	24.379	0.9155	23.4635	19.4258	9.23483	19.4258	8.71638	892	146	16	62.2759	412	68	412	69
YN23	JS	NA	99.964	25.668	14.7099	11.2665	48.0172	443.309	24.379	0.9155	23.4635	19.4258	9.23483	19.4258	8.71638	892	146	16	62.2759	412	68	412	69
YN24	JS	NA	99.964	25.668	14.7099	11.2665	48.0172	443.309	24.379	0.9155	23.4635	19.4258	9.23483	19.4258	8.71638	892	146	16	62.2759	412	68	412	69
YN26	JS	NA	99.964	25.668	14.7099	11.2665	48.0172	443.309	24.379	0.9155	23.4635	19.4258	9.23483	19.4258	8.71638	892	146	16	62.2759	412	68	412	69
YN32	JS	NA	99.964	25.668	14.7099	11.2665	48.0172	443.309	24.379	0.9155	23.4635	19.4258	9.23483	19.4258	8.71638	892	146	16	62.2759	412	68	412	69
YN35	JS-JR1	NA	99.563	27.983	4.19933	10.5705	40.2473	593.053	15.5562	-10.7075	26.2638	11.1053	-2.13625	11.1053	-3.27863	698	133	8	68.2549	333	36	333	42
YN41	JS-JR1	NA	99.414	28.156	8.13026	10.7616	41.2209	581.966	19.759	-6.34825	26.1073	14.8732	1.80058	14.8732	0.747333	744	142	8	69.3575	358	35	358	47
YN9	JS	1780	99.964	25.668	14.7099	11.2665	48.0172	443.309	24.379	0.9155	23.4635	19.4258	9.23483	19.4258	8.71638	892	146	16	62.2759	412	68	412	69
