# Supplementary material for: A genome variation map provides insights into the genetics of walnut adaptation and agronomic traits
Source: Genome Biol. 2021 Oct 27;22:300. doi: 10.1186/s13059-021-02517-6 (PMC8554829; doi:10.1186/s13059-021-02517-6)
Supplement: Supplementary file 10 — Additional file 10: Table S9. Genomic regions associated with environmental factors related to temperature, precipitation, and altitude. [file 13059_2021_2517_MOESM10_ESM.xlsx]

## Sheet: TableS9
Table S9 | Genomic regions associated with environmental factors related to temperature, precipitation and altitude.
Environmental Factor	No.	Chr.	Start	End	Lead SNPid	Lead SNP Pvalue	Major->Minor|MAF|effect|SD	Overlapped Region ID
altitude	1	chr3	40511845	41085485	3_40713770	3.50037e-13	C->T|0.364322|-184.835|25.4118
altitude	2	chr6	7678257	7754247	6_7739593	6.17559e-10	G->A|0.454774|142.468|23.0312
altitude	3	chr6	20229082	20369236	6_20369236	2.45177e-09	C->T|0.0648855|282.512|47.3645
bio1	4	chr1	8914336	9014816	1_8914354	4.71288e-10	C->T|0.108163|1.4929|0.239693
bio1	5	chr1	28429920	29344730	1_29196740	5.56608e-10	C->T|0.0555556|-1.95042|0.314469
bio1	6	chr3	35550900	36003651	3_35986611	3.30432e-10	A->G|0.159794|-1.37638|0.219038	temperature hotsplot3
bio1	7	chr13	21442298	23965983	13_22043198	1.03518e-14	A->G|0.057652|-2.50521|0.323886	temperature hotsplot1
bio1	8	chr16	1430850	2950541	16_2354039	2.92659e-13	G->A|0.0988858|-1.83302|0.251177	temperature hotsplot2
bio2	9	chr3	39134451	39199130	3_39134451	1.07758e-09	T->C|0.12423|0.529387|0.0868207	temperature hotsplot3
bio2	10	chr13	21845045	23965983	13_21845045	5.41824e-09	T->G|0.0509165|0.79544|0.13635	temperature hotsplot1
bio2	11	chr16	1430850	2960453	16_2348152	8.17184e-15	A->G|0.0674847|0.889218|0.114518	temperature hotsplot2
bio2	12	chr16	4784317	4897381	16_4897349	4.70931e-12	G->A|0.487629|-0.441682|0.0638815
bio3	13	chr3	3701428	3728401	3_3713693	1.58768e-09	C->T|0.0520408|2.7596|0.457251
bio3	14	chr13	21440210	22005760	13_21595004	2.11407e-12	A->T|0.119632|2.03761|0.289979	temperature hotsplot1
bio3	15	chr14	5483805	5740551	14_5723469	9.87927e-11	G->T|0.0715746|2.51574|0.388905
bio5	16	chr3	35799284	36009590	3_35986611	2.93298e-10	A->G|0.159794|-1.40387|0.222756	temperature hotsplot3
bio5	17	chr6	20229082	20612491	6_20427225	9.43226e-11	G->A|0.0860566|-1.68467|0.260149
bio5	18	chr13	21442298	23904865	13_21479787	3.20134e-13	A->G|0.25122|-1.58192|0.217129	temperature hotsplot1
bio6	19	chr3	35550885	36150420	3_35550900	1.34537e-10	C->T|0.0769231|-2.18395|0.340076	temperature hotsplot3
bio6	20	chr3	37050454	37667841	3_37492714	5.49705e-11	A->T|0.238241|-1.5638|0.2385	temperature hotsplot3
bio6	21	chr13	21442298	23965983	13_22043198	5.41204e-15	A->G|0.057652|-3.35155|0.428755	temperature hotsplot1
bio6	22	chr16	1430850	2960453	16_2354039	6.12168e-16	G->A|0.0988858|-2.69648|0.333439	temperature hotsplot2
bio7	23	chr10	10529301	10571307	10_10571178	1.99481e-09	T->C|0.308247|-0.843779|0.140671
bio7	24	chr16	2714078	2925732	16_2897831	3.74856e-09	C->T|0.0600815|1.51006|0.256163	temperature hotsplot2
bio8	25	chr13	21442298	23965983	13_21479787	6.52538e-13	A->G|0.25122|-1.56033|0.217043	temperature hotsplot1
bio8	26	chr16	2348152	2392053	16_2950541	1.60502e-10	G->A|0.0551724|-2.01603|0.315249	temperature hotsplot2
bio9	27	chr1	8914336	9253435	1_8914354	2.90748e-10	C->T|0.108163|1.61887|0.256815
bio9	28	chr3	35550900	35994203	3_35994203	2.74555e-09	G->C|0.236735|-1.20934|0.203383	temperature hotsplot3
bio9	29	chr3	37050454	37667841	3_37492714	3.06297e-10	A->T|0.238241|-1.20822|0.191917	temperature hotsplot3
bio9	30	chr13	21442298	22198576	13_21480433	1.02651e-10	C->T|0.180693|-1.62383|0.251251	temperature hotsplot1
bio9	31	chr16	1430850	2960453	16_2354048	1.77566e-14	G->A|0.106414|-2.02036|0.263551	temperature hotsplot2
bio10	32	chr3	35799201	36009590	3_35986611	1.2919e-10	A->G|0.159794|-1.47827|0.22997	temperature hotsplot3
bio10	33	chr6	20229082	20612491	6_20427225	7.04881e-11	G->A|0.0860566|-1.75094|0.268565
bio10	34	chr13	21442298	23965983	13_21480433	5.0834e-14	C->T|0.180693|-1.83242|0.243357	temperature hotsplot1
bio10	35	chr16	2348152	2950541	16_2950541	2.33198e-11	G->A|0.0551724|-2.17573|0.325535	temperature hotsplot2
bio11	36	chr1	8914336	9253435	1_8914354	2.00775e-10	C->T|0.108163|1.64743|0.258999
bio11	37	chr1	28429920	29346579	1_29003991	5.7058e-10	C->T|0.155093|-1.6244|0.262069
bio11	38	chr3	35550900	37667841	3_37492714	2.29165e-10	A->T|0.238241|-1.22823|0.193715	temperature hotsplot3
bio11	39	chr13	21442298	23832840	13_22043198	2.99758e-14	A->G|0.057652|-2.65254|0.34909	temperature hotsplot1
bio11	40	chr16	1430850	2960453	16_1493862	4.59803e-12	T->C|0.0606996|-2.16433|0.312879	temperature hotsplot2
bio12	41	chr1	4166242	5586804	1_5439045	1.73081e-11	A->G|0.105102|91.8735|13.6572	precipitation hotspot1
bio13	42	chr10	32200008	32291598	10_32228095	1.31125e-10	G->A|0.142562|11.9242|1.85565
bio14	43	chr1	4081439	5591866	1_5439045	1.09861e-12	A->G|0.105102|2.66409|0.374299	precipitation hotspot1
bio14	44	chr5	38050536	38311330	5_38311330	4.46052e-10	G->A|0.0535714|2.70035|0.432957
bio15	45	chr8	1479269	1586643	8_1517272	3.08359e-09	G->A|0.117108|5.79503|0.977721
bio16	46	chr1	5360583	5421281	1_5380113	6.43368e-10	A->G|0.162766|23.4688|3.79789	precipitation hotspot1
bio17	47	chr1	4085963	5574786	1_5370784	4.19267e-12	G->A|0.0922131|9.71716|1.40208	precipitation hotspot1
bio19	48	chr1	4085982	5574786	1_5370784	1.08388e-11	G->A|0.0922131|9.65362|1.42072	precipitation hotspot1
