# Supplementary material for: A genome variation map provides insights into the genetics of walnut adaptation and agronomic traits
Source: Genome Biol. 2021 Oct 27;22:300. doi: 10.1186/s13059-021-02517-6 (PMC8554829; doi:10.1186/s13059-021-02517-6)
Supplement: Supplementary file 11 — Additional file 11: Table S10. Genes located in genomic regions identified by genetic-environmental association studies. [file 13059_2021_2517_MOESM11_ESM.xlsx]

## Sheet: TableS10
Table S10 | Genes located in genomic regions identified by genetic-environmental association studies.
GeneID	Chr.	Start	End	Pfam	Rice_GeneID	Tair_GeneID	Annotation	Tair_Function	Tair_FlowerGenes	Rice_Function	Pathway
JreChr01G12224	chr1	4082724	4083052	NA	NA	NA	NA	NA	NA	NA	bio14
JreChr01G12234	chr1	4088289	4091607	PF14580(Leucine-rich repeat)	LOC_Os07g41694.1	AT3G50690.1	acidic leucine-rich nuclear phosphoprotein 32-related protein 1, putative, expressed	NA	NA	NA	bio14|bio17|bio19
JreChr01G12244	chr1	4096982	4098073	NA	LOC_Os03g56500.1	AT5G49610.1	OsFBX53 - F-box domain containing protein, expressed	NA	NA	NA	bio14|bio17|bio19
JreChr01G12248	chr1	4101473	4102242	NA	NA	NA	NA	NA	NA	NA	bio14|bio17|bio19
JreChr01G12250	chr1	4104215	4104685	NA	NA	NA	NA	NA	NA	NA	bio14|bio17|bio19
JreChr01G12252	chr1	4104744	4108167	PF07714(Protein tyrosine kinase)	LOC_Os05g12680.1	AT2G18470.1	retrotransposon protein, putative, unclassified, expressed	SALK_034666|Mutant plants showed decreased sensitivity to ABA during root tip growth. Seed germination and seedling growth were less sensitive to ABA in the perk4 mutants than in wild types.	NA	NA	bio14|bio17|bio19
JreChr01G12265	chr1	4115933	4122719	PF00076(RNA recognition motif. (a.k.a. RRM, RBD, or RNP domain))|PF12220(U1 small nuclear ribonucleoprotein of 70kDa MW N terminal)	LOC_Os10g02630.1	AT3G50670.1	transposon protein, putative, CACTA, En/Spm sub-class, expressed	NA	NA	NA	bio14|bio17|bio19
JreChr01G12279	chr1	4127187	4132926	PF01925(Sulfite exporter TauE/SafE)	LOC_Os09g17600.2	AT2G25737.1	membrane protein, putative, expressed	NA	NA	NA	bio14|bio17|bio19
JreChr01G12290	chr1	4136488	4150940	PF00176(SNF2 family N-terminal domain)|PF00271(Helicase conserved C-terminal domain)	LOC_Os09g27060.1	AT5G66750.1	SNF2 family N-terminal domain containing protein, expressed	ros1-1 ddm1-2 (LUC transgene)|The luminescence response of the ros1/ ros1::ddm1/ddm1 double mutant was much higher than that of ros1/ros1::DDM1/DDM1 plants, but was still lower than that of ROS1/ROS1::DDM1/DDM1 plants.	NA	OsDDM1a|&quot;Dwarfism, DNA methylation&quot;	bio14|bio17|bio19
JreChr01G12335	chr1	4174327	4178631	PF00067(Cytochrome P450)	LOC_Os03g12660.1	AT3G50660.1	cytochrome P450, putative, expressed	dwf4-102|Completely infertile.	NA	NA	bio12|bio14|bio17|bio19
JreChr01G12370	chr1	4204253	4204606	PF14223(gag-polypeptide of LTR copia-type)	LOC_Os09g25200.1	NA	NA	NA	NA	NA	bio12|bio14|bio17|bio19
JreChr01G12372	chr1	4204685	4204867	NA	NA	NA	NA	NA	NA	NA	bio12|bio14|bio17|bio19
JreChr01G12377	chr1	4210759	4218592	PF00890(FAD binding domain)|PF02910(Fumarate reductase flavoprotein C-term)	LOC_Os07g04240.1	AT5G66760.1	succinate dehydrogenase flavoprotein subunit,mitochondrial precursor, putative, expressed	NA	NA	NA	bio12|bio14|bio17|bio19
JreChr01G12398	chr1	4230226	4232073	PF03514(GRAS domain family)	LOC_Os03g51330.1	AT5G66770.1	GRAS family transcription factor domain containing protein, expressed	NA	NA	OsGRAS19|Dwarfism. Leaf angle. Brassinolide sensitivity.	bio12|bio14|bio17|bio19
JreChr01G12424	chr1	4254388	4254777	NA	LOC_Os03g51350.1	AT5G66780.1	expressed protein	NA	NA	NA	bio12|bio14|bio17|bio19
JreChr01G12438	chr1	4266072	4273746	PF14111(Domain of unknown function (DUF4283))	LOC_Os11g18710.1	AT2G01050.1	expressed protein	NA	NA	NA	bio12|bio14|bio17|bio19
JreChr01G12460	chr1	4288905	4289117	NA	NA	NA	NA	NA	NA	NA	bio12|bio14|bio17|bio19
JreChr01G12471	chr1	4301363	4301701	NA	NA	NA	NA	NA	NA	NA	bio12|bio14|bio17|bio19
JreChr01G12488	chr1	4318781	4321141	PF00650(CRAL/TRIO domain)|PF03765(CRAL/TRIO, N-terminal domain)	LOC_Os03g51430.1	AT4G36640.1	SEC14 cytosolic factor family protein, putative, expressed	NA	NA	NA	bio12|bio14|bio17|bio19
JreChr01G12490	chr1	4322129	4324064	NA	LOC_Os04g50864.1	AT3G50845.1	expressed protein	NA	NA	NA	bio12|bio14|bio17|bio19
JreChr01G12521	chr1	4342890	4351149	PF00637(Region in Clathrin and VPS)|PF00780(CNH domain)|PF10366(Vacuolar sorting protein 39 domain 1)|PF10367(Vacuolar sorting protein 39 domain 2)	LOC_Os03g50740.1	AT4G36630.1	retrotransposon protein, putative, SINE subclass, expressed	CS24057|embryo defective; cotyledon	NA	NA	bio12|bio14|bio17|bio19
JreChr01G12532	chr1	4351797	4352630	PF10294(Lysine methyltransferase)	LOC_Os07g38220.1	AT5G49560.1	expressed protein	NA	NA	NA	bio12|bio14|bio17|bio19
JreChr01G12534	chr1	4352956	4355572	PF01217(Clathrin adaptor complex small chain)	LOC_Os03g12710.1	AT3G50860.1	clathrin adaptor complex small chain domain containing protein, expressed	NA	NA	NA	bio12|bio14|bio17|bio19
JreChr01G12538	chr1	4356699	4363460	PF13450(NAD(P)-binding Rossmann-like domain)	LOC_Os12g43590.1	AT5G49555.1	FAD dependent oxidoreductase domain containing protein, expressed	NA	NA	NA	bio12|bio14|bio17|bio19
JreChr01G12550	chr1	4367869	4368153	NA	LOC_Os05g50340.1	AT1G75250.1	MYB family transcription factor, putative, expressed	NA	NA	NA	bio12|bio14|bio17|bio19
JreChr01G12570	chr1	4384428	4385627	PF00560(Leucine Rich Repeat)|PF08263(Leucine rich repeat N-terminal domain)|PF13855(Leucine rich repeat)	LOC_Os06g38650.1	AT5G20480.1	receptor kinase, putative, expressed	SALK_068675|More susceptible to Agobacterium tumefaciens.	NA	NA	bio12|bio14|bio17|bio19
JreChr01G12571	chr1	4385907	4387369	PF00069(Protein kinase domain)|PF13855(Leucine rich repeat)	LOC_Os01g49920.1	AT3G47570.1	receptor kinase, putative, expressed	NA	NA	NA	bio12|bio14|bio17|bio19
JreChr01G12657	chr1	4470720	4582448	PF00347(Ribosomal protein L6)|PF02545(Maf-like protein)	LOC_Os11g34770.1	AT5G66550.1	maf, putative, expressed	NA	NA	NA	bio12|bio14|bio17|bio19
JreChr01G12792	chr1	4583793	4586195	PF00025(ADP-ribosylation factor family)	LOC_Os02g22140.1	AT2G18390.1	ADP-ribosylation factor, putative, expressed	CS16077|embryo defective; enlarged endosperm nuclei, immature seeds are filled with a watery endosperm and have a glassy appearance.	NA	NA	bio12|bio14|bio17|bio19
JreChr01G12805	chr1	4595531	4596426	PF00320(GATA zinc finger)	LOC_Os01g47360.1	AT3G50870.1	GATA zinc finger domain containing protein, expressed	mnp|embryo defective	NA	NA	bio12|bio14|bio17|bio19
JreChr01G12825	chr1	4609061	4613589	PF00561(alpha/beta hydrolase fold)	LOC_Os01g44960.1	AT2G18360.1	hydrolase, alpha/beta fold family domain containing protein, expressed	NA	NA	NA	bio12|bio14|bio17|bio19
JreChr01G12831	chr1	4614198	4618944	PF00083(Sugar (and other) transporter)	LOC_Os05g50280.1	AT1G75220.1	transporter family protein, putative, expressed	NA	NA	NA	bio12|bio14|bio17|bio19
JreChr01G12839	chr1	4620285	4621332	PF00730(HhH-GPD superfamily base excision DNA repair protein)	LOC_Os05g50290.1	AT1G19480.1	hhH-GPD superfamily base excision DNA repair protein, putative, expressed	NA	NA	NA	bio12|bio14|bio17|bio19
JreChr01G12888	chr1	4652893	4655510	PF14244(gag-polypeptide of LTR copia-type)	NA	NA	NA	NA	NA	NA	bio12|bio14|bio17|bio19
JreChr01G12894	chr1	4660048	4661112	PF04770(ZF-HD protein dimerisation region)	LOC_Os09g29130.1	AT2G18350.1	ZF-HD protein dimerisation region containing protein, expressed	NA	NA	OsZHD1|dwarfism	bio12|bio14|bio17|bio19
JreChr01G12905	chr1	4669274	4671072	NA	NA	AT4G36600.1	embryonic protein DC-8, putative, expressed	NA	NA	NA	bio12|bio14|bio17|bio19
JreChr01G12907	chr1	4672390	4678839	PF00004(ATPase family associated with various cellular activities (AAA))|PF12037(Domain of unknown function (DUF3523))	LOC_Os02g47760.1	AT2G18330.1	AAA-type ATPase family protein, putative, expressed	NA	NA	NA	bio12|bio14|bio17|bio19
JreChr01G12922	chr1	4682391	4682630	PF00249(Myb-like DNA-binding domain)	LOC_Os01g44390.2	AT1G75250.1	MYB family transcription factor, putative, expressed	NA	NA	NA	bio12|bio14|bio17|bio19
JreChr01G12926	chr1	4686684	4691588	PF04564(U-box domain)|PF05804(Kinesin-associated protein (KAP))	LOC_Os02g47670.1	AT4G36550.1	bg55, putative, expressed	NA	NA	NA	bio12|bio14|bio17|bio19
JreChr01G12931	chr1	4691949	4692242	NA	NA	NA	NA	NA	NA	NA	bio12|bio14|bio17|bio19
JreChr01G12942	chr1	4698855	4699040	NA	NA	NA	NA	NA	NA	NA	bio12|bio14|bio17|bio19
JreChr01G12953	chr1	4708148	4710895	PF00931(NB-ARC domain)	LOC_Os01g57870.1	AT4G27190.1	disease resistance protein RPS2, putative, expressed	NA	NA	NA	bio12|bio14|bio17|bio19
JreChr01G12958	chr1	4712629	4715950	PF00931(NB-ARC domain)	LOC_Os01g72680.1	AT4G27190.1	disease resistance protein RPS2, putative, expressed	NA	NA	NA	bio12|bio14|bio17|bio19
JreChr01G12978	chr1	4731945	4732198	NA	LOC_Os03g54790.1	AT5G39040.1	ABC transporter, ATP-binding protein, putative, expressed	CS66053|No visible phenotype.	NA	NA	bio12|bio14|bio17|bio19
JreChr01G13007	chr1	4757541	4761896	PF04564(U-box domain)|PF05804(Kinesin-associated protein (KAP))	LOC_Os02g47670.1	AT4G36550.1	bg55, putative, expressed	NA	NA	NA	bio12|bio14|bio17|bio19
JreChr01G13020	chr1	4764651	4766455	PF00646(F-box domain)|PF01167(Tub family)	LOC_Os02g47640.1	AT2G18280.1	OsFBT4 - F-box and tubby domain containing protein, expressed	NA	NA	NA	bio12|bio14|bio17|bio19
JreChr01G13033	chr1	4775038	4777343	PF00394(Multicopper oxidase)|PF07731(Multicopper oxidase)|PF07732(Multicopper oxidase)	LOC_Os01g44330.1	AT5G03260.1	laccase precursor protein, putative, expressed	SALK_063746C|no observable phenotype	NA	NA	bio12|bio14|bio17|bio19
JreChr01G13076	chr1	4806895	4810790	PF00931(NB-ARC domain)	LOC_Os09g09490.1	AT1G50180.1	NBS-LRR disease resistance protein, putative, expressed	NA	NA	NA	bio12|bio14|bio17|bio19
JreChr01G13086	chr1	4817602	4818065	PF00931(NB-ARC domain)	LOC_Os11g41540.2	AT1G50180.1	NBS-LRR disease resistance protein, putative, expressed	NA	NA	NA	bio12|bio14|bio17|bio19
JreChr01G13100	chr1	4830790	4832795	NA	NA	NA	NA	NA	NA	NA	bio12|bio14|bio17|bio19
JreChr01G13113	chr1	4840285	4843270	PF00931(NB-ARC domain)	LOC_Os10g10360.3	AT1G50180.1	NBS-LRR disease resistance protein, putative, expressed	NA	NA	NA	bio12|bio14|bio17|bio19
JreChr01G13137	chr1	4857244	4857849	NA	NA	AT1G50180.1	NBS-LRR disease resistance protein, putative, expressed	NA	NA	NA	bio12|bio14|bio17|bio19
JreChr01G13139	chr1	4857865	4861183	PF00931(NB-ARC domain)	LOC_Os11g41540.2	AT1G50180.1	NBS-LRR disease resistance protein, putative, expressed	NA	NA	NA	bio12|bio14|bio17|bio19
JreChr01G13144	chr1	4862832	4863050	NA	NA	NA	NA	NA	NA	NA	bio12|bio14|bio17|bio19
JreChr01G13154	chr1	4872075	4872452	NA	NA	NA	NA	NA	NA	NA	bio12|bio14|bio17|bio19
JreChr01G13159	chr1	4876462	4876887	NA	LOC_Os09g34160.1	AT1G50180.1	NBS-LRR disease resistance protein, putative, expressed	NA	NA	NA	bio12|bio14|bio17|bio19
JreChr01G13164	chr1	4879378	4879906	NA	NA	NA	NA	NA	NA	NA	bio12|bio14|bio17|bio19
JreChr01G13190	chr1	4899695	4900108	NA	NA	NA	NA	NA	NA	NA	bio12|bio14|bio17|bio19
JreChr01G13199	chr1	4910281	4912387	NA	NA	NA	NA	NA	NA	NA	bio12|bio14|bio17|bio19
JreChr01G13203	chr1	4912888	4913347	PF00931(NB-ARC domain)	LOC_Os07g08890.1	AT1G50180.1	NBS-LRR disease resistance protein, putative, expressed	NA	NA	NA	bio12|bio14|bio17|bio19
JreChr01G13236	chr1	4937125	4940771	PF00931(NB-ARC domain)	LOC_Os09g09490.1	AT1G50180.1	NBS-LRR disease resistance protein, putative, expressed	NA	NA	NA	bio12|bio14|bio17|bio19
JreChr01G13329	chr1	5004135	5004655	NA	LOC_Os09g34160.1	AT1G50180.1	NBS-LRR disease resistance protein, putative, expressed	NA	NA	NA	bio12|bio14|bio17|bio19
JreChr01G13338	chr1	5008177	5008392	NA	NA	NA	NA	NA	NA	NA	bio12|bio14|bio17|bio19
JreChr01G13346	chr1	5015425	5016360	NA	LOC_Os10g10360.3	AT1G59780.1	NBS-LRR disease resistance protein, putative, expressed	NA	NA	NA	bio12|bio14|bio17|bio19
JreChr01G13349	chr1	5016386	5018949	PF00931(NB-ARC domain)	LOC_Os11g41540.2	AT1G50180.1	NBS-LRR disease resistance protein, putative, expressed	NA	NA	NA	bio12|bio14|bio17|bio19
JreChr01G13377	chr1	5039742	5043868	PF01467(Cytidylyltransferase-like)	LOC_Os02g04120.1	AT2G18250.1	cytidylyltransferase domain containing protein, expressed	NA	NA	NA	bio12|bio14|bio17|bio19
JreChr01G13388	chr1	5046574	5050908	PF12697(Alpha/beta hydrolase family)	LOC_Os02g47620.1	AT4G36530.2	hydrolase, alpha/beta fold family domain containing protein, expressed	NA	NA	NA	bio12|bio14|bio17|bio19
JreChr01G13395	chr1	5053748	5055441	PF05368(NmrA-like family)	LOC_Os06g28550.1	AT1G75280.1	isoflavone reductase homolog IRL, putative, expressed	NA	NA	NA	bio12|bio14|bio17|bio19
JreChr01G13421	chr1	5069087	5069692	NA	NA	NA	NA	NA	NA	NA	bio12|bio14|bio17|bio19
JreChr01G13428	chr1	5072242	5082361	PF05368(NmrA-like family)	LOC_Os06g27770.1	AT1G75280.1	isoflavone reductase homolog IRL, putative, expressed	NA	NA	NA	bio12|bio14|bio17|bio19
JreChr01G13452	chr1	5095772	5110636	PF05368(NmrA-like family)	LOC_Os06g27770.1	AT1G75280.1	isoflavone reductase homolog IRL, putative, expressed	NA	NA	NA	bio12|bio14|bio17|bio19
JreChr01G13492	chr1	5121920	5122913	PF00719(Inorganic pyrophosphatase)	LOC_Os04g59040.1	AT2G18230.1	soluble inorganic pyrophosphatase, putative, expressed	NA	NA	NA	bio12|bio14|bio17|bio19
JreChr01G13516	chr1	5139737	5146422	NA	LOC_Os01g44310.1	AT4G36520.1	dnaJ domain containing protein, expressed	NA	NA	NA	bio12|bio14|bio17|bio19
JreChr01G13533	chr1	5152431	5153047	NA	NA	NA	NA	NA	NA	NA	bio12|bio14|bio17|bio19
JreChr01G13535	chr1	5153403	5154280	NA	NA	NA	NA	NA	NA	NA	bio12|bio14|bio17|bio19
JreChr01G13546	chr1	5164140	5167567	NA	LOC_Os02g47580.1	AT3G50910.1	expressed protein	NA	NA	NA	bio12|bio14|bio17|bio19
JreChr01G13559	chr1	5182518	5184477	PF00150(Cellulase (glycosyl hydrolase family 5))	LOC_Os01g47400.1	AT5G66460.1	OsMan01 - Endo-Beta-Mannanase, expressed	NA	NA	NA	bio12|bio14|bio17|bio19
JreChr01G13560	chr1	5186539	5188844	PF01535(PPR repeat)|PF12854(PPR repeat)|PF13041(PPR repeat family)	LOC_Os05g50460.1	AT3G47840.1	pentatricopeptide, putative, expressed	NA	NA	NA	bio12|bio14|bio17|bio19
JreChr01G13561	chr1	5188868	5189327	NA	NA	NA	NA	NA	NA	NA	bio12|bio14|bio17|bio19
JreChr01G13562	chr1	5190095	5193431	NA	LOC_Os02g47570.1	AT5G66450.1	phosphatase, putative, expressed	NA	NA	NA	bio12|bio14|bio17|bio19
JreChr01G13564	chr1	5219649	5219861	NA	NA	NA	NA	NA	NA	NA	bio12|bio14|bio17|bio19
JreChr01G13565	chr1	5220889	5221603	NA	LOC_Os05g50470.1	AT5G66440.1	expressed protein	NA	NA	NA	bio12|bio14|bio17|bio19
JreChr01G13566	chr1	5229812	5230801	PF00226(DnaJ domain)	LOC_Os03g27460.2	AT2G01710.1	heat shock protein DnaJ, putative, expressed	NA	NA	NA	bio12|bio14|bio17|bio19
JreChr01G13567	chr1	5233005	5233912	PF00010(Helix-loop-helix DNA-binding domain)	LOC_Os03g15440.1	AT4G38070.1	centromere protein, putative, expressed	NA	NA	NA	bio12|bio14|bio17|bio19
JreChr01G13568	chr1	5239933	5240316	NA	NA	NA	NA	NA	NA	NA	bio12|bio14|bio17|bio19
JreChr01G13569	chr1	5243668	5244129	NA	LOC_Os07g04950.1	AT5G09530.1	retrotransposon protein, putative, unclassified, expressed	NA	NA	NA	bio12|bio14|bio17|bio19
JreChr01G13570	chr1	5267235	5267696	NA	LOC_Os07g04950.1	AT5G09530.1	retrotransposon protein, putative, unclassified, expressed	NA	NA	NA	bio12|bio14|bio17|bio19
JreChr01G13571	chr1	5272343	5272792	NA	LOC_Os07g04950.1	AT5G09530.1	retrotransposon protein, putative, unclassified, expressed	NA	NA	NA	bio12|bio14|bio17|bio19
JreChr01G13572	chr1	5275891	5276331	NA	LOC_Os07g04950.1	AT5G09530.1	retrotransposon protein, putative, unclassified, expressed	NA	NA	NA	bio12|bio14|bio17|bio19
JreChr01G13573	chr1	5278482	5278670	NA	NA	NA	NA	NA	NA	NA	bio12|bio14|bio17|bio19
JreChr01G13574	chr1	5307506	5308924	PF00201(UDP-glucoronosyl and UDP-glucosyl transferase)	LOC_Os01g43280.1	AT3G50740.1	hydroquinone glucosyltransferase, putative, expressed	NA	NA	NA	bio12|bio14|bio17|bio19
JreChr01G13575	chr1	5311943	5313421	PF00201(UDP-glucoronosyl and UDP-glucosyl transferase)	LOC_Os01g43280.1	AT3G50740.1	hydroquinone glucosyltransferase, putative, expressed	NA	NA	NA	bio12|bio14|bio17|bio19
JreChr01G13576	chr1	5316964	5320925	PF01205(Uncharacterized protein family UPF0029)	LOC_Os08g37310.1	AT4G38090.1	uncharacterized protein, YigZ family, putative, expressed	NA	NA	NA	bio12|bio14|bio17|bio19
JreChr01G13577	chr1	5321621	5330811	PF00443(Ubiquitin carboxyl-terminal hydrolase)|PF01753(MYND finger)	LOC_Os09g28940.1	AT5G65450.1	ubiquitin carboxyl-terminal hydrolase family protein, expressed	CS860124|Phenotype similar to that of the double mutant ubp15-1 ubp16-1; similar but more severe than the phenotype of the ubp15-1 mutant (CS860101), with more extreme narrow rosette leaves, smaller flowers, aborted siliques, dwarf plants.	NA	NA	bio12|bio14|bio17|bio19
JreChr01G13578	chr1	5339888	5340874	PF00153(Mitochondrial carrier protein)	LOC_Os08g37370.1	AT2G22500.1	mitochondrial carrier protein, putative, expressed	NA	NA	NA	bio12|bio14|bio17|bio19
JreChr01G13579	chr1	5362435	5368577	PF00244(14-3-3 protein)	LOC_Os08g33370.2	AT5G65430.3	14-3-3 protein, putative, expressed	NA	NA	GF14c|Drought tolerance.	bio12|bio14|bio16|bio17|bio19
JreChr01G13580	chr1	5377630	5379747	PF00134(Cyclin, N-terminal domain)|PF02984(Cyclin, C-terminal domain)	LOC_Os09g29100.1	AT2G22490.2	cyclin, putative, expressed	NA	NA	NA	bio12|bio14|bio16|bio17|bio19
JreChr01G13581	chr1	5384582	5393438	PF00365(Phosphofructokinase)	LOC_Os08g34050.1	AT2G22480.1	phosphofructokinase, putative, expressed	NA	NA	NA	bio12|bio14|bio16|bio17|bio19
JreChr01G13582	chr1	5405278	5406258	NA	NA	AT1G26290.1	NA	NA	NA	NA	bio12|bio14|bio16|bio17|bio19
JreChr01G13583	chr1	5411444	5412178	PF04770(ZF-HD protein dimerisation region)	LOC_Os09g29130.1	AT4G24660.1	ZF-HD homeobox protein, putative, expressed	NA	NA	OsZHD1|dwarfism	bio12|bio14|bio16|bio17|bio19
JreChr01G13584	chr1	5412868	5413266	NA	NA	NA	NA	NA	NA	NA	bio12|bio14|bio16|bio17|bio19
JreChr01G13585	chr1	5425066	5442310	PF02893(GRAM domain)	LOC_Os06g11430.1	AT2G22475.1	GRAM domain containing protein, expressed	NA	NA	NA	bio12|bio14|bio17|bio19
JreChr01G13587	chr1	5450330	5451893	PF03959(Serine hydrolase (FSH1))	LOC_Os04g37710.1	AT5G65400.1	serine hydrolase domain containing protein, expressed	NA	NA	NA	bio12|bio14|bio17|bio19
JreChr01G13588	chr1	5457877	5461303	NA	LOC_Os07g38990.1	AT1G29060.1	expressed protein	atsft12-3|Increased salt tolerance.	NA	NA	bio12|bio14|bio17|bio19
JreChr01G13589	chr1	5468065	5468565	NA	NA	NA	NA	NA	NA	NA	bio12|bio14|bio17|bio19
JreChr01G13590	chr1	5511630	5511901	PF01679(Proteolipid membrane potential modulator)	LOC_Os05g04700.1	AT3G05880.1	OsRCI2-6 - Hydrophobic protein LTI6B, expressed	NA	NA	OsLti6b|Cold tolerance.	bio12|bio14|bio17|bio19
JreChr01G13591	chr1	5539764	5539988	NA	NA	NA	NA	NA	NA	NA	bio12|bio14|bio17|bio19
JreChr01G13593	chr1	5548433	5552601	PF01554(MatE)	LOC_Os03g08900.1	AT5G65380.1	MATE efflux family protein, putative, expressed	NA	NA	NA	bio12|bio14|bio17|bio19
JreChr01G13594	chr1	5563099	5564360	NA	NA	AT4G40080.1	ANTH/ENTH domain containing protein, putative, expressed	NA	NA	NA	bio12|bio14|bio17|bio19
JreChr01G13595	chr1	5574642	5575054	NA	NA	NA	NA	NA	NA	NA	bio12|bio14
JreChr01G13596	chr1	5577592	5578668	PF13639(Ring finger domain)	LOC_Os09g29310.1	AT3G05200.1	zinc finger, C3HC4 type domain containing protein, expressed	NA	NA	NA	bio12|bio14
JreChr01G13597	chr1	5588745	5589644	PF13639(Ring finger domain)	LOC_Os09g29310.1	AT3G05200.1	zinc finger, C3HC4 type domain containing protein, expressed	NA	NA	NA	bio14
JreChr01G13922	chr1	8914504	8914888	NA	NA	NA	NA	NA	NA	NA	bio1|bio9|bio11|
JreChr01G13924	chr1	8933767	8936924	PF03407(Nucleotide-diphospho-sugar transferase)	LOC_Os05g32120.1	AT4G01220.1	alpha 1,3-xylosyltransferase, putative, expressed	NA	NA	NA	bio1|bio9|bio11|
JreChr01G13925	chr1	8940186	8950138	PF00534(Glycosyl transferases group 1)	LOC_Os01g43380.1	AT4G01210.1	glycosyltransferase family protein 1, putative, expressed	NA	NA	NA	bio1|bio9|bio11|
JreChr01G13926	chr1	8951691	8954457	PF04900(Fcf1)	LOC_Os06g06410.1	AT2G46230.1	rRNA-processing protein FCF, putative, expressed	NA	NA	NA	bio1|bio9|bio11|
JreChr01G13927	chr1	8967393	8967833	NA	LOC_Os07g19040.1	AT5G24090.1	glycosyl hydrolase, putative, expressed	NA	NA	NA	bio1|bio9|bio11|
JreChr01G13928	chr1	8970633	8970845	NA	NA	NA	NA	NA	NA	NA	bio1|bio9|bio11|
JreChr01G13930	chr1	8974616	8975887	PF00704(Glycosyl hydrolases family 18)	LOC_Os07g19040.1	AT5G24090.1	glycosyl hydrolase, putative, expressed	NA	NA	NA	bio1|bio9|bio11|
JreChr01G13931	chr1	8982504	8984502	PF01156(Inosine-uridine preferring nucleoside hydrolase)	LOC_Os08g44370.1	AT2G36310.1	inosine-uridine preferring nucleoside hydrolase family protein, putative, expressed	NA	NA	NA	bio1|bio9|bio11|
JreChr01G13932	chr1	8985426	8986449	PF00670(S-adenosyl-L-homocysteine hydrolase, NAD binding domain)	LOC_Os12g34874.2	AT3G06350.1	bifunctional 3-dehydroquinate dehydratase/shikimate dehydrogenase,chloroplast precursor, putative, expressed	CS24352|embryo defective; developmental arrest of mutant embryos occurs at cotyledon stage.	NA	NA	bio1|bio9|bio11|
JreChr01G13933	chr1	8994828	8995643	PF00704(Glycosyl hydrolases family 18)	LOC_Os07g19040.1	AT5G24090.1	glycosyl hydrolase, putative, expressed	NA	NA	NA	bio1|bio9|bio11|
JreChr01G13934	chr1	8995682	8996092	PF00704(Glycosyl hydrolases family 18)	LOC_Os01g64100.1	AT5G24090.1	glycosyl hydrolase, putative, expressed	NA	NA	NA	bio1|bio9|bio11|
JreChr01G13935	chr1	9021240	9023466	PF00704(Glycosyl hydrolases family 18)	LOC_Os07g19040.1	AT5G24090.1	glycosyl hydrolase, putative, expressed	NA	NA	NA	bio1|bio9|bio11|
JreChr01G13937	chr1	9043501	9044765	PF00704(Glycosyl hydrolases family 18)	LOC_Os07g19040.1	AT5G24090.1	glycosyl hydrolase, putative, expressed	NA	NA	NA	bio1|bio9|bio11|
JreChr01G13938	chr1	9048595	9048849	NA	NA	NA	NA	NA	NA	NA	bio1|bio9|bio11|
JreChr01G13939	chr1	9053956	9054228	NA	NA	NA	NA	NA	NA	NA	bio1|bio9|bio11|
JreChr01G13940	chr1	9065463	9065666	NA	NA	NA	NA	NA	NA	NA	bio1|bio9|bio11|
JreChr01G13941	chr1	9070512	9071777	PF00704(Glycosyl hydrolases family 18)	LOC_Os07g19040.1	AT5G24090.1	glycosyl hydrolase, putative, expressed	NA	NA	NA	bio1|bio9|bio11|
JreChr01G13942	chr1	9080036	9084233	PF12937(F-box-like)	LOC_Os01g47050.1	AT3G61590.1	OsFBK5 - F-box domain and kelch repeat containing protein, expressed	NA	NA	NA	bio1|bio9|bio11|
JreChr01G13943	chr1	9097357	9104202	PF00400(WD domain, G-beta repeat)|PF04003(Dip2/Utp12 Family)	LOC_Os03g18840.1	AT5G11240.1	NUC189 domain containing protein, expressed	NA	NA	NA	bio1|bio9|bio11|
JreChr01G13944	chr1	9120675	9121264	PF00407(Pathogenesis-related protein Bet v I family)	LOC_Os03g18850.1	AT1G24020.1	pathogenesis-related Bet v I family protein, putative, expressed	NA	NA	NA	bio1|bio9|bio11|
JreChr01G13945	chr1	9123502	9123825	NA	NA	NA	NA	NA	NA	NA	bio1|bio9|bio11|
JreChr01G13947	chr1	9126538	9126895	PF00808(Histone-like transcription factor (CBF/NF-Y) and archaeal histone)	LOC_Os03g29970.1	AT4G14540.1	histone-like transcription factor and archaeal histone, putative, expressed	NA	NF-YB3, HAP3C|NUCLEAR FACTOR Y, SUBUNIT B3, HEME ACTIVATOR PROTEIN (YEAST) HOMOLOG 3C	NA	bio1|bio9|bio11|
JreChr01G13948	chr1	9128792	9134000	PF01398(JAB1/Mov34/MPN/PAD-1 ubiquitin protease)|PF13012(Maintenance of mitochondrial structure and function)	LOC_Os05g30800.1	AT5G23540.1	26S proteasome non-ATPase regulatory subunit 14, putative, expressed	NA	NA	NA	bio1|bio9|bio11|
JreChr01G13949	chr1	9135342	9138719	NA	LOC_Os02g15980.1	AT5G41620.1	expressed protein	NA	NA	NA	bio1|bio9|bio11|
JreChr01G13950	chr1	9171713	9172272	NA	LOC_Os10g39950.1	NA	NA	NA	NA	NA	bio1|bio9|bio11|
JreChr01G13952	chr1	9196388	9196711	NA	NA	NA	NA	NA	NA	NA	bio1|bio9|bio11|
JreChr01G13953	chr1	9198231	9199395	NA	NA	NA	NA	NA	NA	NA	bio1|bio9|bio11|
JreChr01G13954	chr1	9209363	9209932	NA	NA	NA	NA	NA	NA	NA	bio1|bio9|bio11|
JreChr01G13955	chr1	9223332	9237158	PF00651(BTB/POZ domain)|PF07707(BTB And C-terminal Kelch)	LOC_Os06g31100.1	AT3G61600.1	E1-BTB2 - Bric-a-Brac, Tramtrack, and Broad Complex domain with E1 subfamily conserved sequence, expressed	NA	LRB2, POB1|LIGHT-RESPONSE BTB 2, POZ/BTB CONTAININ G-PROTEIN 1	NA	bio1|bio9|bio11|
JreChr01G13956	chr1	9238401	9238838	PF01176(Translation initiation factor 1A / IF-1)	LOC_Os06g23440.1	AT2G04520.1	eukaryotic translation initiation factor 1A, putative, expressed	NA	NA	NA	bio1|bio9|bio11|
JreChr01G11208	chr1	28451057	28462327	PF04142(Nucleotide-sugar transporter)	LOC_Os04g41320.1	AT3G59360.1	nucleotide-sugar transporter family protein, putative, expressed	NA	NA	NA	bio1|bio11|
JreChr01G11209	chr1	28463043	28463252	NA	NA	NA	NA	NA	NA	NA	bio1|bio11|
JreChr01G11210	chr1	28478572	28478874	NA	NA	NA	NA	NA	NA	NA	bio1|bio11|
JreChr01G11211	chr1	28493350	28521322	PF00076(RNA recognition motif. (a.k.a. RRM, RBD, or RNP domain))	LOC_Os09g33870.1	AT2G43370.1	RNA recognition motif containing protein, putative, expressed	NA	NA	NA	bio1|bio11|
JreChr01G11212	chr1	28522425	28522824	NA	NA	NA	NA	NA	NA	NA	bio1|bio11|
JreChr01G11213	chr1	28553873	28554707	NA	NA	NA	NA	NA	NA	NA	bio1|bio11|
JreChr01G11217	chr1	28626562	28627478	NA	LOC_Os01g07120.1	NA	NA	NA	NA	OsDREB2A|&quot;Drought, salinity and osmotic stress tolerance.&quot;	bio1|bio11|
JreChr01G11218	chr1	28647185	28647418	NA	NA	NA	NA	NA	NA	NA	bio1|bio11|
JreChr01G11219	chr1	28650796	28678348	PF00133(tRNA synthetases class I (I, L, M and V))|PF08264(Anticodon-binding domain of tRNA)	LOC_Os06g43760.1	AT4G10320.1	tRNA synthetase class I, putative, expressed	NA	NA	NA	bio1|bio11|
JreChr01G11222	chr1	28712009	28715747	PF00255(Glutathione peroxidase)	LOC_Os11g18170.1	AT2G43350.1	glutathione peroxidase, putative, expressed	SALK_071176|mutant seed germination is hypersensitive to mannitol. Mutants are sensitive to and produce more H2O2. ABA impaired stomatal closure in atgpx3-1 mutant plants.	NA	NA	bio1|bio11|
JreChr01G11223	chr1	28740371	28741304	PF00290(Tryptophan synthase alpha chain)|PF00400(WD domain, G-beta repeat)	LOC_Os10g39760.1	AT4G35140.1	WD domain, G-beta repeat domain containing protein, expressed	NA	NA	NA	bio1|bio11|
JreChr01G11224	chr1	28744325	28745520	PF07939(Protein of unknown function (DUF1685))	LOC_Os11g17930.1	AT1G05870.1	expressed protein	NA	NA	NA	bio1|bio11|
JreChr01G11225	chr1	28762768	28769711	PF00083(Sugar (and other) transporter)	LOC_Os04g41460.1	AT2G43330.1	transporter family protein, putative, expressed	NA	NA	NA	bio1|bio11|
JreChr01G11228	chr1	28821905	28828647	PF00083(Sugar (and other) transporter)	LOC_Os04g41460.1	AT2G43330.1	transporter family protein, putative, expressed	NA	NA	NA	bio1|bio11|
JreChr01G11229	chr1	28882704	28883561	NA	NA	NA	NA	NA	NA	NA	bio1|bio11|
JreChr01G11230	chr1	28894876	28895428	NA	NA	NA	NA	NA	NA	NA	bio1|bio11|
JreChr01G11231	chr1	28895890	28896324	NA	NA	NA	NA	NA	NA	NA	bio1|bio11|
JreChr01G11232	chr1	28906321	28922305	PF01485(IBR domain, a half RING-finger domain)	LOC_Os04g41470.1	AT2G31510.1	expressed protein	NA	NA	NA	bio1|bio11|
JreChr01G11233	chr1	28934065	28934310	NA	NA	NA	NA	NA	NA	NA	bio1|bio11|
JreChr01G11234	chr1	28941206	28942513	NA	LOC_Os12g12854.1	AT2G31480.1	NA	NA	NA	NA	bio1|bio11|
JreChr01G11235	chr1	28960421	28962543	PF00892(EamA-like transporter family)	LOC_Os03g05530.1	AT4G08300.1	auxin-induced protein 5NG4, putative, expressed	NA	NA	NA	bio1|bio11|
JreChr01G11236	chr1	28992257	28992556	NA	NA	NA	NA	NA	NA	NA	bio1|bio11|
JreChr01G11237	chr1	28996637	28996855	NA	NA	NA	NA	NA	NA	NA	bio1|bio11|
JreChr01G11238	chr1	29008995	29013175	NA	LOC_Os04g41500.2	AT2G43320.1	expressed protein	NA	NA	NA	bio1|bio11|
JreChr01G11239	chr1	29021136	29021432	NA	NA	NA	NA	NA	NA	NA	bio1|bio11|
JreChr01G11240	chr1	29022428	29023264	NA	NA	NA	NA	NA	NA	NA	bio1|bio11|
JreChr01G11241	chr1	29028502	29036590	PF04185(Phosphoesterase family)	LOC_Os03g63580.1	AT3G03530.1	phosphoesterase family protein, putative, expressed	NA	NA	NA	bio1|bio11|
JreChr01G11242	chr1	29038907	29045963	PF06105(Aph-1 protein)	LOC_Os02g17280.1	AT2G31440.1	gamma-secretase subunit APH-1B, putative, expressed	NA	NA	NA	bio1|bio11|
JreChr01G11243	chr1	29049096	29049326	NA	NA	NA	NA	NA	NA	NA	bio1|bio11|
JreChr01G11244	chr1	29056176	29060502	PF01239(Protein prenyltransferase alpha subunit repeat)	LOC_Os09g33930.1	AT3G59380.1	farnesyltransferase/geranylgeranyltransferase type-1 subunitalpha, putative, expressed	plp-2|enlarged shoot apical meristems; increased number of floral organs including sepal, petal, stamen and carpel; reduced lobing of epidermal leaf cells; short stems; retarded plant growth; late flowering; fewer seeds	NA	NA	bio1|bio11|
JreChr01G11245	chr1	29062602	29063087	NA	NA	NA	NA	NA	NA	NA	bio1|bio11|
JreChr01G11246	chr1	29107842	29137301	NA	LOC_Os09g33940.1	AT1G05950.1	expressed protein	NA	NA	NA	bio1|bio11|
JreChr01G11247	chr1	29149884	29168692	PF00004(ATPase family associated with various cellular activities (AAA))|PF00439(Bromodomain)	LOC_Os09g33980.1	AT1G05910.1	bromodomain protein 103, putative, expressed	NA	NA	NA	bio1|bio11|
JreChr01G11248	chr1	29190112	29190306	NA	NA	NA	NA	NA	NA	NA	bio1|bio11|
JreChr01G11249	chr1	29194336	29195910	NA	ChrSy.fgenesh.mRNA.57	NA	NA	NA	NA	NA	bio1|bio11|
JreChr01G11250	chr1	29203873	29205003	NA	NA	NA	NA	NA	NA	NA	bio1|bio11|
JreChr01G11251	chr1	29214775	29215174	NA	NA	NA	NA	NA	NA	NA	bio1|bio11|
JreChr01G11252	chr1	29217696	29245337	NA	LOC_Os01g67290.1	AT1G05960.2	cyclin-related protein, putative, expressed	NA	NA	Osspr1|Root elongation. Fe uptake.	bio1|bio11|
JreChr01G11254	chr1	29240984	29241206	NA	NA	NA	NA	NA	NA	NA	bio1|bio11|
JreChr01G11255	chr1	29264961	29265453	NA	NA	NA	NA	NA	NA	NA	bio1|bio11|
JreChr03G11916	chr3	35568451	35571814	NA	LOC_Os09g19910.1	AT5G57000.1	expressed protein	NA	NA	NA	bio1|bio9|bio11|bio6
JreChr03G11917	chr3	35576924	35583932	PF00651(BTB/POZ domain)|PF11900(Domain of unknown function (DUF3420))|PF12313(NPR1/NIM1 like defence protein C terminal)	LOC_Os01g09800.1	AT1G64280.1	BTBA1 - Bric-a-Brac,Tramtrack, Broad Complex BTB domain with Ankyrin repeat region, expressed	npr1 siz1-2|dwarf. Increased salicyclic acid level.	NA	NH1|Resistance to Xanthomonas oryzae pv. oryzae. Light dependent salicylic acid level.	bio1|bio9|bio11|bio6
JreChr03G11918	chr3	35585459	35587212	PF00447(HSF-type DNA-binding)	LOC_Os03g58160.1	AT2G26150.1	heat stress transcription factor, putative, expressed	NA	NA	NA	bio1|bio9|bio11|bio6
JreChr03G11919	chr3	35589198	35590103	NA	NA	NA	NA	NA	NA	NA	bio1|bio9|bio11|bio6
JreChr03G11920	chr3	35593743	35594021	NA	NA	NA	NA	NA	NA	NA	bio1|bio9|bio11|bio6
JreChr03G11921	chr3	35594369	35594554	NA	NA	NA	NA	NA	NA	NA	bio1|bio9|bio11|bio6
JreChr03G11922	chr3	35605964	35606248	NA	NA	NA	NA	NA	NA	NA	bio1|bio9|bio11|bio6
JreChr03G11924	chr3	35631686	35632213	NA	NA	NA	NA	NA	NA	NA	bio1|bio9|bio11|bio6
JreChr03G11925	chr3	35632271	35633417	PF00447(HSF-type DNA-binding)	LOC_Os03g58160.1	AT2G26150.1	heat stress transcription factor, putative, expressed	NA	NA	NA	bio1|bio9|bio11|bio6
JreChr03G11926	chr3	35640203	35643388	PF01975(Survival protein SurE)	LOC_Os01g51280.1	AT1G72880.2	5-nucleotidase surE, putative, expressed	NA	NA	NA	bio1|bio9|bio11|bio6
JreChr03G11927	chr3	35647409	35656273	NA	LOC_Os01g39100.1	AT5G56930.1	zinc finger C-x8-C-x5-C-x3-H type family protein, expressed	CS24075|embryo defective; globular	NA	NA	bio1|bio9|bio11|bio6
JreChr03G11929	chr3	35678361	35683566	PF00956(Nucleosome assembly protein (NAP))	LOC_Os05g46230.1	AT5G56950.1	NAP domain containing protein, putative, expressed	Atnap1;1-1/Atnap1;2-1/Atnap1;3-1|Increased sensitivity to UV-C radiation.	NA	NA	bio1|bio9|bio11|bio6
JreChr03G11930	chr3	35706342	35710876	PF00956(Nucleosome assembly protein (NAP))	LOC_Os05g46230.1	AT5G56950.1	NAP domain containing protein, putative, expressed	Atnap1;1-1/Atnap1;2-1/Atnap1;3-1|Increased sensitivity to UV-C radiation.	NA	NA	bio1|bio9|bio11|bio6
JreChr03G11932	chr3	35719261	35731970	PF00154(recA bacterial DNA recombination protein)	LOC_Os01g67510.1	AT2G19490.1	recA protein, putative, expressed	NA	NA	NA	bio1|bio9|bio11|bio6
JreChr03G11933	chr3	35754584	35757529	PF00010(Helix-loop-helix DNA-binding domain)	LOC_Os06g37410.1	AT5G56960.1	helix-loop-helix DNA-binding domain containing protein, expressed	NA	NA	NA	bio1|bio9|bio11|bio6
JreChr03G11936	chr3	35795281	35795942	NA	NA	NA	NA	NA	NA	NA	bio1|bio9|bio11|bio6
JreChr03G11937	chr3	35804535	35822205	PF12146(Serine aminopeptidase, S33)	LOC_Os01g39790.1	AT3G47590.1	esterase/lipase/thioesterase, putative, expressed	NA	NA	NA	bio1|bio9|bio11|bio5|bio6|bio10
JreChr03G11938	chr3	35824127	35827739	PF01565(FAD binding domain)|PF09265(Cytokinin dehydrogenase 1, FAD and cytokinin binding)	LOC_Os02g12780.1	AT5G56970.1	cytokinin dehydrogenase precursor, putative, expressed	NA	NA	NA	bio1|bio9|bio11|bio5|bio6|bio10
JreChr03G11940	chr3	35855634	35858711	PF01565(FAD binding domain)|PF09265(Cytokinin dehydrogenase 1, FAD and cytokinin binding)	LOC_Os02g12780.1	AT5G56970.1	cytokinin dehydrogenase precursor, putative, expressed	NA	NA	NA	bio1|bio9|bio11|bio5|bio6|bio10
JreChr03G11941	chr3	35871752	35875220	PF01565(FAD binding domain)|PF09265(Cytokinin dehydrogenase 1, FAD and cytokinin binding)	LOC_Os06g37500.1	AT5G56970.1	cytokinin dehydrogenase precursor, putative, expressed	NA	NA	NA	bio1|bio9|bio11|bio5|bio6|bio10
JreChr03G11942	chr3	35881413	35882142	NA	NA	NA	NA	NA	NA	NA	bio1|bio9|bio11|bio5|bio6|bio10
JreChr03G11943	chr3	35882236	35882682	NA	NA	NA	NA	NA	NA	NA	bio1|bio9|bio11|bio5|bio6|bio10
JreChr03G11944	chr3	35891451	35895448	PF01253(Translation initiation factor SUI1)	LOC_Os01g09890.1	AT5G11900.1	translation initiation factor SUI1, putative, expressed	NA	NA	NA	bio1|bio9|bio11|bio5|bio6|bio10
JreChr03G11945	chr3	35905132	35906359	PF03195(Lateral organ boundaries (LOB) domain)	LOC_Os08g31080.1	AT3G13850.1	DUF260 domain containing protein, putative, expressed	NA	NA	NA	bio1|bio9|bio11|bio5|bio6|bio10
JreChr03G11946	chr3	35907873	35923761	PF00400(WD domain, G-beta repeat)|PF12265(Histone-binding protein RBBP4 or subunit C of CAF1 complex)	LOC_Os01g51300.1	AT2G19520.1	WD domain, G-beta repeat domain containing protein, expressed	suf4 fve-3|Intermediate delay in flowering time compared to both single mutants.	FVE, MSI4|FVE , MULTICOPY SUPPRESSOR OF IRA1 4	NA	bio1|bio9|bio11|bio5|bio6|bio10
JreChr03G11947	chr3	35939495	35939656	PF05251(Oligosaccharyltransferase subunit 5)	LOC_Os06g37070.1	AT4G29735.2	expressed protein	NA	NA	NA	bio1|bio9|bio11|bio5|bio6|bio10
JreChr03G11949	chr3	35948669	35948905	NA	NA	NA	NA	NA	NA	NA	bio1|bio9|bio11|bio5|bio6|bio10
JreChr03G11950	chr3	35952584	35953078	NA	NA	NA	NA	NA	NA	NA	bio1|bio9|bio11|bio5|bio6|bio10
JreChr03G11951	chr3	35955185	35965011	PF07714(Protein tyrosine kinase)	LOC_Os01g51290.1	AT5G56890.1	retrotransposon protein, putative, unclassified, expressed	NA	NA	NA	bio1|bio9|bio11|bio5|bio6|bio10
JreChr03G11952	chr3	35965271	35974192	PF00642(Zinc finger C-x8-C-x5-C-x3-H type (and similar))|PF04676(Protein similar to CwfJ C-terminus 2)|PF04677(Protein similar to CwfJ C-terminus 1)	LOC_Os09g19940.1	AT5G56900.2	cwfJ-like family protein, putative, expressed	NA	NA	NA	bio1|bio9|bio11|bio5|bio6|bio10
JreChr03G11953	chr3	35987210	35987887	PF05553(Cotton fibre expressed protein)|PF14364(Domain of unknown function (DUF4408))	LOC_Os05g46340.1	AT4G26130.1	expressed protein	NA	NA	NA	bio1|bio9|bio11|bio5|bio6|bio10
JreChr03G11954	chr3	36027367	36028041	PF05553(Cotton fibre expressed protein)|PF14364(Domain of unknown function (DUF4408))	LOC_Os01g51310.1	AT2G26110.1	expressed protein	NA	NA	NA	bio1|bio9|bio11|bio6
JreChr03G11955	chr3	36032648	36032836	NA	NA	NA	NA	NA	NA	NA	bio1|bio9|bio11|bio6
JreChr03G11956	chr3	36037250	36037399	NA	NA	NA	NA	NA	NA	NA	bio1|bio9|bio11|bio6
JreChr03G11957	chr3	36047500	36048126	NA	NA	NA	NA	NA	NA	NA	bio1|bio9|bio11|bio6
JreChr03G11958	chr3	36062794	36063351	NA	LOC_Os01g09870.1	AT5G56880.1	expressed protein	NA	NA	NA	bio1|bio9|bio11|bio6
JreChr03G11959	chr3	36068326	36068583	NA	NA	NA	NA	NA	NA	NA	bio1|bio9|bio11|bio6
JreChr03G11961	chr3	36100092	36101747	PF01593(Flavin containing amine oxidoreductase)	LOC_Os01g51320.1	AT4G29720.1	peroxisomal N-acetyl-spermine/spermidine oxidase precursor, putative, expressed	NA	NA	NA	bio1|bio9|bio11|bio6
JreChr03G11962	chr3	36111784	36116053	PF01301(Glycosyl hydrolases family 35)	LOC_Os02g12730.1	AT4G26140.1	beta-galactosidase, putative, expressed	NA	NA	NA	bio1|bio9|bio11|bio6
JreChr03G11963	chr3	36120341	36120761	NA	NA	NA	NA	NA	NA	NA	bio1|bio9|bio11|bio6
JreChr03G11964	chr3	36120507	36121573	NA	NA	NA	NA	NA	NA	NA	bio1|bio9|bio11|bio6
JreChr03G11965	chr3	36127063	36131544	PF01301(Glycosyl hydrolases family 35)	LOC_Os01g39830.1	AT3G13750.1	beta-galactosidase, putative, expressed	NA	NA	NA	bio1|bio9|bio11|bio6
JreChr03G11966	chr3	36133620	36137253	NA	LOC_Os06g05640.1	AT3G60310.1	expressed protein	NA	NA	NA	bio1|bio9|bio11|bio6
JreChr03G11967	chr3	36137956	36144452	PF01301(Glycosyl hydrolases family 35)|PF02140(Galactose binding lectin domain)	LOC_Os01g39830.1	AT3G13750.1	beta-galactosidase, putative, expressed	NA	NA	NA	bio1|bio9|bio11|bio6
JreChr03G11969	chr3	36154970	36155455	NA	NA	NA	NA	NA	NA	NA	bio1|bio9|bio11|
JreChr03G11970	chr3	36168573	36169918	PF00320(GATA zinc finger)	LOC_Os06g37450.1	AT4G26150.1	GATA zinc finger domain containing protein, expressed	NA	NA	NA	bio1|bio9|bio11|
JreChr03G11971	chr3	36190428	36198544	PF01399(PCI domain)	LOC_Os09g21760.1	AT2G19560.1	proteasome subunit, putative, expressed	eer5-2|eer5-2 mutant hypocotyls show hypersensitivity to ethylene, but the hypocotyls grow similarly to wild type hypocotyls when etyhlene signaling is blocked using silver nitrate.	NA	NA	bio1|bio9|bio11|
JreChr03G11972	chr3	36203322	36205731	PF00883(Cytosol aminopeptidase family, catalytic domain)|PF02789(Cytosol aminopeptidase family, N-terminal domain)	LOC_Os02g55140.1	AT2G24200.1	leucine aminopeptidase, chloroplast precursor, putative, expressed	NA	NA	NA	bio1|bio9|bio11|
JreChr03G11973	chr3	36221544	36223037	PF01663(Type I phosphodiesterase / nucleotide pyrophosphatase)	LOC_Os01g10020.1	AT4G29680.1	ectonucleotide pyrophosphatase/phosphodiesterase family member 1, putative, expressed	NA	NA	NA	bio1|bio9|bio11|
JreChr03G11974	chr3	36226200	36234144	PF00085(Thioredoxin)	LOC_Os05g11090.1	AT4G29670.2	thioredoxin, putative, expressed	NA	NA	NA	bio1|bio9|bio11|
JreChr03G11975	chr3	36245011	36246621	NA	LOC_Os05g46280.1	AT4G29660.1	expressed protein	CS24055|embryo defective; cotyledon	NA	NA	bio1|bio9|bio11|
JreChr03G11976	chr3	36254432	36254668	NA	NA	NA	NA	NA	NA	NA	bio1|bio9|bio11|
JreChr03G11978	chr3	36270348	36270668	NA	LOC_Os06g37510.1	AT2G19580.1	tetraspanin family protein, putative, expressed	NA	NA	NA	bio1|bio9|bio11|
JreChr03G11979	chr3	36272297	36272806	NA	NA	NA	NA	NA	NA	NA	bio1|bio9|bio11|
JreChr03G11980	chr3	36282122	36282979	NA	NA	NA	NA	NA	NA	NA	bio1|bio9|bio11|
JreChr03G11981	chr3	36286684	36288273	PF11510(Fanconi Anaemia group E protein FANCE)	LOC_Os06g37570.1	AT4G29560.1	expressed protein	NA	NA	NA	bio1|bio9|bio11|
JreChr03G11982	chr3	36307384	36308601	PF00249(Myb-like DNA-binding domain)	LOC_Os05g10690.1	AT5G56840.1	MYB family transcription factor, putative, expressed	NA	NA	NA	bio1|bio9|bio11|
JreChr03G11983	chr3	36316559	36319990	PF00132(Bacterial transferase hexapeptide (six repeats))|PF13720(Udp N-acetylglucosamine O-acyltransferase; Domain 2)	LOC_Os01g52400.1	AT4G29540.2	bacterial transferase hexapeptide domain containing protein, expressed	NA	NA	NA	bio1|bio9|bio11|
JreChr03G11984	chr3	36321789	36326735	PF07714(Protein tyrosine kinase)	LOC_Os01g41870.2	AT3G13690.1	protein kinase, putative, expressed	NA	NA	NA	bio1|bio9|bio11|
JreChr03G11985	chr3	36330936	36331130	NA	NA	NA	NA	NA	NA	NA	bio1|bio9|bio11|
JreChr03G11986	chr3	36349788	36353327	NA	LOC_Os07g39800.1	AT5G56780.1	transcription repressor HOTR, putative, expressed	NA	NA	NA	bio1|bio9|bio11|
JreChr03G11987	chr3	36360994	36362024	PF00132(Bacterial transferase hexapeptide (six repeats))|PF06426(Serine acetyltransferase, N-terminal)	LOC_Os01g52260.1	AT5G56760.1	serine acetyltransferase protein, putative, expressed	NA	NA	NA	bio1|bio9|bio11|
JreChr03G11988	chr3	36371969	36377267	PF01171(PP-loop family)	LOC_Os02g16670.1	AT3G24560.2	ATP-binding domain-containing protein, putative, expressed	CS3718|Embryo-defective; embryos are morphologically arrested at the globular stage of development; embryos do not show any indication of cotyledon formation, instead, exhibit 'raspberry-like' cellular protuberances with an enlarged suspensor; encodes a protein important for embryogenesis and chloroplast development.	NA	NA	bio1|bio9|bio11|
JreChr03G11989	chr3	36378915	36380384	PF01535(PPR repeat)|PF14432(DYW family of nucleic acid deaminases)	LOC_Os04g09530.1	AT2G15690.1	pentatricopeptide, putative, expressed	NA	NA	NA	bio1|bio9|bio11|
JreChr03G11990	chr3	36381524	36386035	PF00153(Mitochondrial carrier protein)	LOC_Os02g13300.1	AT4G26180.1	mitochondrial carrier protein, putative, expressed	NA	NA	NA	bio1|bio9|bio11|
JreChr03G11991	chr3	36389951	36393443	PF03096(Ndr family)	LOC_Os02g13150.1	AT5G56750.1	pollen-specific protein SF21, putative, expressed	CS68690|Increased primary root length and lateral root density compared to wild-type. agb1-2 allele is possibly additive to the ndl1-2 allele.	NA	NA	bio1|bio9|bio11|
JreChr03G11992	chr3	36415932	36416180	NA	NA	NA	NA	NA	NA	NA	bio1|bio9|bio11|
JreChr03G11993	chr3	36424944	36428172	NA	LOC_Os06g05740.1	AT4G29520.1	expressed protein	NA	NA	NA	bio1|bio9|bio11|
JreChr03G11994	chr3	36428865	36433313	PF06325(Ribosomal protein L11 methyltransferase (PrmA))	LOC_Os09g19560.1	AT4G29510.1	methyltransferase, putative, expressed	NA	NA	NA	bio1|bio9|bio11|
JreChr03G11996	chr3	36445949	36447538	PF00155(Aminotransferase class I and II)	LOC_Os05g10780.1	AT4G26200.1	aminotransferase, classes I and II, domain containing protein, expressed	CS16698|late flowering, increased expression of FLC, decreased expression of FT, increased number of rosette leaves, decreased ethylene production	NA	NA	bio1|bio9|bio11|
JreChr03G11997	chr3	36465080	36465262	NA	NA	NA	NA	NA	NA	NA	bio1|bio9|bio11|
JreChr03G11998	chr3	36469904	36474660	PF04718(Mitochondrial ATP synthase g subunit)	LOC_Os01g41610.2	AT4G26210.1	mitochondrial ATP synthase g subunit family protein, putative, expressed	NA	NA	NA	bio1|bio9|bio11|
JreChr03G11999	chr3	36478215	36483309	PF03398(Regulator of Vps4 activity in the MVB pathway)	LOC_Os01g51010.1	AT2G19710.1	DUF292 domain containing protein, expressed	NA	NA	NA	bio1|bio9|bio11|
JreChr03G12000	chr3	36495599	36495985	PF01596(O-methyltransferase)	LOC_Os06g06980.1	AT4G26220.1	caffeoyl-CoA O-methyltransferase, putative, expressed	NA	NA	NA	bio1|bio9|bio11|
JreChr03G12001	chr3	36502393	36505485	PF01916(Deoxyhypusine synthase)	LOC_Os03g52970.2	AT5G05920.1	deoxyhypusine synthase, putative, expressed	NA	NA	NA	bio1|bio9|bio11|
JreChr03G12002	chr3	36511102	36512628	PF00410(Ribosomal protein S8)	LOC_Os02g15610.1	AT4G29430.1	40S ribosomal protein S15a, putative, expressed	NA	NA	NA	bio1|bio9|bio11|
JreChr03G12003	chr3	36512905	36515080	NA	LOC_Os01g09740.1	AT4G29420.1	F-box/LRR-repeat protein, putative, expressed	NA	NA	NA	bio1|bio9|bio11|
JreChr03G12004	chr3	36522139	36528064	PF00583(Acetyltransferase (GNAT) family)|PF10394(Histone acetyl transferase HAT1 N-terminus)	LOC_Os09g17850.1	AT5G56740.1	acetyltransferase type B catalytic subunit, putative, expressed	NA	NA	NA	bio1|bio9|bio11|
JreChr03G12005	chr3	36528895	36531953	PF12049(Protein of unknown function (DUF3531))	LOC_Os01g37820.1	AT4G29400.1	oxidoreductase/ transition metal ion binding protein, putative, expressed	NA	NA	NA	bio1|bio9|bio11|
JreChr03G12006	chr3	36536080	36536589	PF05631(Sugar-tranasporters, 12 TM)	LOC_Os03g02380.1	AT3G24170.1	glutathione reductase, putative, expressed	NA	NA	NA	bio1|bio9|bio11|
JreChr03G12007	chr3	36537838	36538158	NA	NA	NA	NA	NA	NA	NA	bio1|bio9|bio11|
JreChr03G12008	chr3	36540148	36564863	PF00675(Insulinase (Peptidase family M16))|PF05193(Peptidase M16 inactive domain)	LOC_Os01g37825.1	AT5G56730.1	M16 domain containing zinc peptidase, putative, expressed	NA	NA	NA	bio1|bio9|bio11|
JreChr03G12009	chr3	36574676	36575823	NA	NA	NA	NA	NA	NA	NA	bio1|bio9|bio11|
JreChr03G12010	chr3	36577033	36578291	NA	NA	NA	NA	NA	NA	NA	bio1|bio9|bio11|
JreChr03G12011	chr3	36578899	36579117	PF01198(Ribosomal protein L31e)	LOC_Os08g39500.1	AT5G56710.1	60S ribosomal protein L31, putative, expressed	NA	NA	NA	bio1|bio9|bio11|
JreChr03G12012	chr3	36590394	36593684	PF00152(tRNA synthetases class II (D, K and N))|PF00458(WHEP-TRS domain)|PF01336(OB-fold nucleic acid binding domain)	LOC_Os01g27520.1	AT5G56680.1	tRNA synthetases class II domain containing protein, expressed	CS24058|embryo defective; cotyledon	NA	NA	bio1|bio9|bio11|
JreChr03G12014	chr3	36638678	36644854	PF01546(Peptidase family M20/M25/M40)|PF07687(Peptidase dimerisation domain)	LOC_Os01g37960.1	AT1G51760.1	hydrolase, putative, expressed	NA	NA	NA	bio1|bio9|bio11|
JreChr03G12015	chr3	36660945	36663603	PF03357(Snf7)	LOC_Os06g40620.2	AT2G19830.1	SNF7 domain containing protein, putative, expressed	NA	NA	NA	bio1|bio9|bio11|
JreChr03G12016	chr3	36667681	36667963	PF06376(Arabinogalactan peptide)	LOC_Os01g46850.1	AT2G46330.1	expressed protein	NA	NA	NA	bio1|bio9|bio11|
JreChr03G12017	chr3	36672889	36673718	NA	NA	NA	NA	NA	NA	NA	bio1|bio9|bio11|
JreChr03G12018	chr3	36689390	36692011	NA	NA	NA	NA	NA	NA	NA	bio1|bio9|bio11|
JreChr03G12019	chr3	36710047	36711229	PF00249(Myb-like DNA-binding domain)	LOC_Os08g15020.1	AT5G57620.1	MYB family transcription factor, putative, expressed	myb36-4|Longer root hairs than wild-type but no other obvious visible phenotypes.	NA	NA	bio1|bio9|bio11|
JreChr03G12020	chr3	36712380	36712649	NA	NA	NA	NA	NA	NA	NA	bio1|bio9|bio11|
JreChr03G12022	chr3	36751119	36751444	NA	NA	NA	NA	NA	NA	NA	bio1|bio9|bio11|
JreChr03G12024	chr3	36763062	36764246	PF00642(Zinc finger C-x8-C-x5-C-x3-H type (and similar))	LOC_Os01g09620.1	AT4G29190.1	zinc finger/CCCH transcription factor, putative, expressed	NA	NA	OsDOS|Leaf senescence. JA sensitivity.	bio1|bio9|bio11|
JreChr03G12025	chr3	36774243	36774626	NA	NA	NA	NA	NA	NA	NA	bio1|bio9|bio11|
JreChr03G12026	chr3	36810083	36812489	PF05153(Myo-inositol oxygenase)	LOC_Os06g36560.1	AT4G26260.2	inositol oxygenase, putative, expressed	NA	NA	OsMIOX|Drought tolerance.	bio1|bio9|bio11|
JreChr03G12027	chr3	36833778	36847161	NA	LOC_Os01g09246.1	AT5G11700.2	glycine-rich protein, putative, expressed	NA	NA	NA	bio1|bio9|bio11|
JreChr03G12028	chr3	36849516	36853023	PF01019(Gamma-glutamyltranspeptidase)	LOC_Os01g05810.1	AT4G29210.1	gamma-glutamyltranspeptidase 1 precursor, putative, expressed	ggt4-1 / opt1-1|The 5-oxoproline (5OP) level in this mutant is not significantly different from the level in the oxp1-1 mutant, suggesting that GGT4 is not an important upstream enzyme for generating the 5OP used by OXP1.	NA	NA	bio1|bio9|bio11|
JreChr03G12030	chr3	36863391	36866142	PF01217(Clathrin adaptor complex small chain)	LOC_Os08g30480.1	AT2G19790.1	clathrin adaptor complex small chain domain containing protein, expressed	NA	NA	NA	bio1|bio9|bio11|
JreChr03G12031	chr3	36867267	36867464	NA	NA	NA	NA	NA	NA	NA	bio1|bio9|bio11|
JreChr03G12032	chr3	36869087	36869614	NA	NA	NA	NA	NA	NA	NA	bio1|bio9|bio11|
JreChr03G12033	chr3	36877351	36882018	PF00365(Phosphofructokinase)	LOC_Os06g05860.1	AT4G26270.1	6-phosphofructokinase, putative, expressed	NA	NA	NA	bio1|bio9|bio11|
JreChr03G12034	chr3	36884695	36887334	PF00293(NUDIX domain)	LOC_Os04g46280.1	AT5G47240.1	hydrolase, NUDIX family, domain containing protein, expressed	NA	NA	NA	bio1|bio9|bio11|
JreChr03G12035	chr3	36896573	36898177	PF00675(Insulinase (Peptidase family M16))|PF05193(Peptidase M16 inactive domain)	LOC_Os01g53700.1	AT1G51980.1	mitochondrial-processing peptidase subunit, mitochondrial precursor, putative, expressed	NA	NA	NA	bio1|bio9|bio11|
JreChr03G12036	chr3	36910210	36910465	NA	NA	NA	NA	NA	NA	NA	bio1|bio9|bio11|
JreChr03G12037	chr3	36926411	36930105	PF02365(No apical meristem (NAM) protein)	LOC_Os01g09550.1	AT4G29230.1	no apical meristem protein, putative, expressed	NA	NA	NA	bio1|bio9|bio11|
JreChr03G12038	chr3	36938471	36942284	PF00782(Dual specificity phosphatase, catalytic domain)	LOC_Os01g53710.1	AT5G56610.1	dual specificity protein phosphatase, putative, expressed	NA	NA	NA	bio1|bio9|bio11|
JreChr03G12039	chr3	36964179	36964631	NA	NA	NA	NA	NA	NA	NA	bio1|bio9|bio11|
JreChr03G12040	chr3	36974080	36975357	PF08263(Leucine rich repeat N-terminal domain)	LOC_Os05g09640.1	AT4G29240.1	uncharacterized protein At4g06744 precursor, putative, expressed	NA	NA	NA	bio1|bio9|bio11|
JreChr03G12041	chr3	36976204	36979309	PF03767(HAD superfamily, subfamily IIIB (Acid phosphatase))	LOC_Os06g04790.1	AT4G29260.1	HAD superfamily phosphatase, putative, expressed	NA	NA	NA	bio1|bio9|bio11|
JreChr03G12042	chr3	36981351	36983608	PF06219(Protein of unknown function (DUF1005))	LOC_Os01g53790.1	AT4G29310.1	stress-induced protein, putative, expressed	NA	NA	NA	bio1|bio9|bio11|
JreChr03G12043	chr3	36999060	37000005	PF01535(PPR repeat)|PF13041(PPR repeat family)	LOC_Os11g45410.1	AT4G16470.1	pentatricopeptide, putative, expressed	NA	NA	NA	bio1|bio9|bio11|
JreChr03G12045	chr3	37007921	37008421	PF13499(EF-hand domain pair)|PF13833(EF-hand domain pair)	LOC_Os05g41210.1	AT3G43810.1	OsCam1-2 - Calmodulin, expressed	NA	NA	NA	bio1|bio9|bio11|
JreChr03G12046	chr3	37020500	37022595	PF00235(Profilin)	LOC_Os10g17660.1	AT2G19770.1	profilin domain containing protein, expressed	NA	NA	NA	bio1|bio9|bio11|
JreChr03G12047	chr3	37023939	37024992	NA	NA	NA	NA	NA	NA	NA	bio1|bio9|bio11|
JreChr03G12048	chr3	37028619	37029391	NA	NA	NA	NA	NA	NA	NA	bio1|bio9|bio11|
JreChr03G12049	chr3	37032541	37034294	PF00235(Profilin)	LOC_Os10g17660.1	AT4G29350.1	profilin domain containing protein, expressed	NA	NA	NA	bio1|bio9|bio11|
JreChr03G12050	chr3	37041209	37041717	NA	NA	NA	NA	NA	NA	NA	bio1|bio9|bio11|
JreChr03G12051	chr3	37045786	37048639	PF00332(Glycosyl hydrolases family 17)|PF07983(X8 domain)	LOC_Os01g53750.1	AT5G56590.1	glucan endo-1,3-beta-glucosidase precursor, putative, expressed	NA	NA	NA	bio1|bio9|bio11|
JreChr03G12052	chr3	37052897	37056472	PF05183(RNA dependent RNA polymerase)	LOC_Os02g50330.1	AT1G14790.1	RNA-dependent RNA polymerase, putative, expressed	CS66485|similar to rdr6-15; homozygous individuals have elongated, downwardly curled rosette leaves; early rosette leaves have higher length/width ratios than those of Col-0.	NA	OsRDR1|abiotic stress response	bio1|bio9|bio11|bio6
JreChr03G12053	chr3	37071352	37079970	PF00069(Protein kinase domain)	LOC_Os01g32660.1	AT5G56580.1	STE_MEK_ste7_MAP2K.2 - STE kinases include homologs to sterile 7, sterile 11 and sterile 20 from yeast, expressed	NA	NA	OsMKK6|Cold tolerance.	bio1|bio9|bio11|bio6
JreChr03G12055	chr3	37105953	37106177	NA	LOC_Os05g09580.1	NA	NA	NA	NA	NA	bio1|bio9|bio11|bio6
JreChr03G12056	chr3	37110455	37123568	PF00069(Protein kinase domain)|PF00400(WD domain, G-beta repeat)|PF02985(HEAT repeat)	LOC_Os02g55340.1	AT4G29380.1	WD domain and HEAT domain containing protein, putative, expressed	NA	NA	NA	bio1|bio9|bio11|bio6
JreChr03G12057	chr3	37131700	37134333	PF01095(Pectinesterase)	LOC_Os01g53990.1	AT5G19730.1	pectinesterase, putative, expressed	NA	NA	NA	bio1|bio9|bio11|bio6
JreChr03G12059	chr3	37147348	37149085	PF00612(IQ calmodulin-binding motif)|PF13178(Protein of unknown function (DUF4005))	LOC_Os01g09470.1	AT3G16490.1	IQ calmodulin-binding motif family protein, expressed	NA	NA	NA	bio1|bio9|bio11|bio6
JreChr03G12060	chr3	37212159	37213790	PF01554(MatE)	LOC_Os06g36330.1	AT4G29140.1	MATE domain containing protein, expressed	NA	NA	NA	bio1|bio9|bio11|bio6
JreChr03G12061	chr3	37239589	37246320	PF00349(Hexokinase)|PF03727(Hexokinase)	LOC_Os05g45590.1	AT2G19860.1	hexokinase, putative, expressed	NA	NA	NA	bio1|bio9|bio11|bio6
JreChr03G12062	chr3	37252922	37253152	NA	NA	NA	NA	NA	NA	NA	bio1|bio9|bio11|bio6
JreChr03G12063	chr3	37268709	37269115	NA	NA	NA	NA	NA	NA	NA	bio1|bio9|bio11|bio6
JreChr03G12064	chr3	37269207	37270172	NA	NA	NA	NA	NA	NA	NA	bio1|bio9|bio11|bio6
JreChr03G12065	chr3	37290167	37291383	PF00069(Protein kinase domain)	LOC_Os05g44770.1	AT5G25930.1	receptor-like protein kinase 5 precursor, putative, expressed	CS860331|No visible phenotype	NA	NA	bio1|bio9|bio11|bio6
JreChr03G12066	chr3	37292117	37293303	PF00560(Leucine Rich Repeat)|PF08263(Leucine rich repeat N-terminal domain)|PF13855(Leucine rich repeat)	LOC_Os02g12910.1	AT5G25910.1	receptor-like protein kinase 5 precursor, putative, expressed	CS65500|No visible phenotype.	NA	NA	bio1|bio9|bio11|bio6
JreChr03G12068	chr3	37316450	37316644	NA	NA	NA	NA	NA	NA	NA	bio1|bio9|bio11|bio6
JreChr03G12069	chr3	37316649	37317363	NA	NA	NA	NA	NA	NA	NA	bio1|bio9|bio11|bio6
JreChr03G12071	chr3	37330456	37331496	PF03446(NAD binding domain of 6-phosphogluconate dehydrogenase)|PF14833(NAD-binding of NADP-dependent 3-hydroxyisobutyrate dehydrogenase)	LOC_Os01g53910.1	AT4G29120.1	dehydrogenase, putative, expressed	NA	NA	NA	bio1|bio9|bio11|bio6
JreChr03G12072	chr3	37333573	37334010	PF00069(Protein kinase domain)	LOC_Os06g36270.3	AT5G25930.1	receptor-like protein kinase 5 precursor, putative, expressed	CS860331|No visible phenotype	NA	NA	bio1|bio9|bio11|bio6
JreChr03G12074	chr3	37347752	37348441	PF02466(Tim17/Tim22/Tim23/Pmp24 family)	LOC_Os07g41330.1	AT2G37410.1	mitochondrial import inner membrane translocase subunit Tim17, putative, expressed	NA	NA	NA	bio1|bio9|bio11|bio6
JreChr03G12075	chr3	37358723	37366180	PF13506(Glycosyl transferase family 21)	LOC_Os01g67870.1	AT2G19880.2	expressed protein	NA	NA	NA	bio1|bio9|bio11|bio6
JreChr03G12076	chr3	37367194	37370916	PF00173(Cytochrome b5-like Heme/Steroid binding domain)	LOC_Os08g29669.1	AT1G60660.1	cytochrome b5-like Heme/Steroid binding domain containing protein, expressed	NA	NA	NA	bio1|bio9|bio11|bio6
JreChr03G12077	chr3	37371395	37371687	NA	NA	NA	NA	NA	NA	NA	bio1|bio9|bio11|bio6
JreChr03G12078	chr3	37385230	37385730	NA	NA	NA	NA	NA	NA	NA	bio1|bio9|bio11|bio6
JreChr03G12079	chr3	37388229	37392166	PF04179(Rit1 DUSP-like domain)|PF17184(Rit1 N-terminal domain)	LOC_Os06g36170.1	AT2G40570.1	initiator tRNA phosphoribosyl transferase family protein, putative, expressed	NA	NA	NA	bio1|bio9|bio11|bio6
JreChr03G12080	chr3	37396924	37399315	NA	LOC_Os01g54050.1	AT3G16360.2	histidine-containing phosphotransfer protein, putative, expressed	CS860164|Abnormal growth and development: reduced vascular development in primary root; very short and narrow primary root; adventitious root development; smaller rosettes, shorter siliques, fewer seeds per silique; larger seeds and larger embryos than the wild type; reduced fertility; increased hypocotyl elongation in the presence of cytokinin.	NA	NA	bio1|bio9|bio11|bio6
JreChr03G12082	chr3	37403246	37403563	PF13639(Ring finger domain)	LOC_Os10g34590.1	AT1G68180.1	zinc finger, C3HC4 type domain containing protein, expressed	NA	NA	NA	bio1|bio9|bio11|bio6
JreChr03G12084	chr3	37416155	37416508	NA	NA	NA	NA	NA	NA	NA	bio1|bio9|bio11|bio6
JreChr03G12085	chr3	37419180	37421995	PF03171(2OG-Fe(II) oxygenase superfamily)|PF14226(non-haem dioxygenase in morphine synthesis N-terminal)	LOC_Os01g09300.1	AT1G35190.1	oxidoreductase, putative, expressed	NA	NA	NA	bio1|bio9|bio11|bio6
JreChr03G12086	chr3	37426176	37432181	PF00390(Malic enzyme, N-terminal domain)|PF03949(Malic enzyme, NAD binding domain)	LOC_Os05g09440.1	AT5G25880.1	NADP-dependent malic enzyme, chloroplast precursor, putative, expressed	NA	NA	NA	bio1|bio9|bio11|bio6
JreChr03G12087	chr3	37449943	37474145	PF05183(RNA dependent RNA polymerase)	LOC_Os01g10140.2	AT2G19930.1	RNA-dependent RNA polymerase, putative, expressed	NA	NA	NA	bio1|bio9|bio11|bio6
JreChr03G12089	chr3	37479273	37479905	NA	NA	NA	NA	NA	NA	NA	bio1|bio9|bio11|bio6
JreChr03G12090	chr3	37483931	37494989	PF09787(Golgin subfamily A member 5)	LOC_Os01g54119.1	AT2G19950.2	retrotransposon protein, putative, unclassified, expressed	NA	NA	NA	bio1|bio9|bio11|bio6
JreChr03G12092	chr3	37501298	37501453	NA	NA	NA	NA	NA	NA	NA	bio1|bio9|bio11|bio6
JreChr03G12093	chr3	37504480	37504803	PF00346(Respiratory-chain NADH dehydrogenase, 49 Kd subunit)	LOC_Os12g33958.1	ATMG00510.1	NADH-ubiquinone oxidoreductase 49 kDa subunit, putative, expressed	NA	NA	NA	bio1|bio9|bio11|bio6
JreChr03G12094	chr3	37509197	37509844	PF05553(Cotton fibre expressed protein)	LOC_Os06g36070.1	AT1G52140.1	expressed protein	NA	NA	NA	bio1|bio9|bio11|bio6
JreChr03G12095	chr3	37514520	37514843	NA	NA	NA	NA	NA	NA	NA	bio1|bio9|bio11|bio6
JreChr03G12097	chr3	37547372	37547875	PF10604(Polyketide cyclase / dehydrase and lipid transport)	LOC_Os01g52570.1	AT2G25770.1	lachrymatory factor synthase, putative, expressed	NA	NA	NA	bio1|bio9|bio11|bio6
JreChr03G12098	chr3	37551435	37551653	NA	NA	NA	NA	NA	NA	NA	bio1|bio9|bio11|bio6
JreChr03G12099	chr3	37557628	37559519	PF12799(Leucine Rich repeats (2 copies))|PF13855(Leucine rich repeat)	LOC_Os02g13640.1	AT5G19680.1	protein phosphatase 1 regulatory subunit SDS22, putative, expressed	NA	NA	NA	bio1|bio9|bio11|bio6
JreChr03G12100	chr3	37562585	37567472	PF02731(SKIP/SNW domain)	LOC_Os02g52250.1	AT1G77180.1	SKIP/SNW domain containing protein, expressed	NA	NA	OsSKIPa|&quot;ABA, drought, mannitol and salinity tolerance.&quot;	bio1|bio9|bio11|bio6
JreChr03G12101	chr3	37567637	37576593	PF02516(Oligosaccharyl transferase STT3 subunit)	LOC_Os05g44360.1	AT5G19690.1	oligosaccharyl transferase, putative, expressed	CS800052|Sensitive to salt (NaCl and KCl) and to nonionic hyperosmotic stress; decreased protein glycosylation, BiP hyperexpression, and reduced CycB1;1 expression in seedlings; reduced cell division in root meristems, linked to improper glycosylation and protein folding.	NA	NA	bio1|bio9|bio11|bio6
JreChr03G12102	chr3	37585360	37585575	NA	NA	NA	NA	NA	NA	NA	bio1|bio9|bio11|bio6
JreChr03G12103	chr3	37586565	37587033	NA	NA	NA	NA	NA	NA	NA	bio1|bio9|bio11|bio6
JreChr03G12104	chr3	37588276	37596579	PF05664(Plant family of unknown function (DUF810))	LOC_Os09g17760.1	AT2G20010.2	expressed protein	NA	NA	NA	bio1|bio9|bio11|bio6
JreChr03G12105	chr3	37603430	37604907	NA	NA	NA	NA	NA	NA	NA	bio1|bio9|bio11|bio6
JreChr03G12252	chr3	39141966	39153756	PF00005(ABC transporter)|PF01061(ABC-2 type transporter)|PF08370(Plant PDR ABC transporter associated)|PF14510(ABC-transporter extracellular N-terminal)	LOC_Os01g42410.1	AT2G26910.1	pleiotropic drug resistance protein, putative, expressed	NA	NA	NA	bio2
JreChr03G12253	chr3	39155082	39155501	NA	NA	NA	NA	NA	NA	NA	bio2
JreChr03G12254	chr3	39165650	39167547	PF03171(2OG-Fe(II) oxygenase superfamily)|PF14226(non-haem dioxygenase in morphine synthesis N-terminal)	LOC_Os01g08220.1	AT4G21690.1	gibberellin 3-beta-dioxygenase 2-2, putative, expressed	ga3ox3/ga3ox1/ga3ox4|Dwarf phenotype, early flowers are sterile while late flowers are fertile. Reduced silique length.	NA	d18|Dwarfism. Gibberellin biosynthesis.	bio2
JreChr03G12255	chr3	39169082	39180865	PF00400(WD domain, G-beta repeat)|PF08513(LisH)	LOC_Os01g42260.1	AT4G32551.2	transcriptional corepressor LEUNIG, putative, expressed	luh-1/lug-3|Mutant flowers have carpelloid sepals and sepal like organs topped with horns. No petals and stames are absent or fused to first whorl organs. Sterile.	NA	NA	bio2
JreChr03G12257	chr3	39183832	39188972	PF01758(Sodium Bile acid symporter family)	LOC_Os01g45750.1	AT2G26900.1	bile acid sodium symporter family protein, putative, expressed	NA	NA	NA	bio2
JreChr03G12258	chr3	39195937	39196417	NA	NA	NA	NA	NA	NA	NA	bio2
JreChr03G12405	chr3	40519484	40521874	PF14372(Domain of unknown function (DUF4413))	LOC_Os08g09840.1	AT3G42170.1	transposon protein, putative, unclassified, expressed	daysleeper|Seedlings homozygous for the T-DNA insertion completely lacked expression of DAYSLEEPER. Mutant seedlings grew very slowly, and showed no expansion of the cotyledons or development of normal leaves or floral organs. The root remained short and had an excess of abnormal root hairs. The main and lateral root meristems appeared to have a normal organization when young, but as they matured…	NA	NA	altitude
JreChr03G12406	chr3	40523116	40526727	PF05691(Raffinose synthase or seed imbibition protein Sip1)	LOC_Os06g07600.1	AT5G20250.4	uncharacterized glycosyltransferase, putative, expressed	NA	NA	NA	altitude
JreChr03G12407	chr3	40536832	40537119	NA	NA	NA	NA	NA	NA	NA	altitude
JreChr03G12408	chr3	40546453	40548591	PF00139(Legume lectin domain)	LOC_Os05g03450.1	AT3G53380.1	expressed protein	NA	NA	NA	altitude
JreChr03G12409	chr3	40553013	40567592	NA	LOC_Os09g03600.1	AT5G35430.1	immunoglobulin/major histocompatibility complex, putative, expressed	NA	NA	NA	altitude
JreChr03G12410	chr3	40577533	40578279	PF14547(Hydrophobic seed protein)	LOC_Os06g43600.2	AT2G10940.1	LTPL129 - Protease inhibitor/seed storage/LTP family protein precursor, expressed	NA	NA	NA	altitude
JreChr03G12412	chr3	40602993	40608223	PF07744(SPOC domain)	LOC_Os04g55190.1	AT5G11430.1	transcription factor S-II, central domain containing protein, expressed	NA	NA	NA	altitude
JreChr03G12413	chr3	40609723	40612107	PF03909(BSD domain)	LOC_Os05g43520.2	AT2G10950.1	BSD, putative, expressed	NA	NA	NA	altitude
JreChr03G12415	chr3	40623883	40631108	PF07651(ANTH domain)	LOC_Os06g07830.1	AT5G35200.1	ANTH/ENTH domain containing protein, putative, expressed	NA	NA	NA	altitude
JreChr03G12416	chr3	40636682	40652184	PF04112(Mak10 subunit, NatC N(alpha)-terminal acetyltransferase)	LOC_Os02g55950.1	AT2G11000.1	ATMAK10, putative, expressed	NA	NA	NA	altitude
JreChr03G12417	chr3	40653545	40656177	PF03016(Exostosin family)	LOC_Os02g39960.1	AT5G20260.1	exostosin family protein, putative, expressed	NA	NA	NA	altitude
JreChr03G12419	chr3	40667645	40669744	PF03016(Exostosin family)	LOC_Os07g09050.1	AT5G20260.1	exostosin family protein, putative, expressed	NA	NA	NA	altitude
JreChr03G12420	chr3	40672848	40675474	PF03006(Haemolysin-III related)	LOC_Os06g43620.1	AT5G20270.1	haemolysin-III, putative, expressed	NA	NA	NA	altitude
JreChr03G12421	chr3	40678551	40689229	PF00534(Glycosyl transferases group 1)|PF00862(Sucrose synthase)|PF05116(Sucrose-6F-phosphate phosphohydrolase)	LOC_Os08g20660.1	AT5G20280.1	sucrose-phosphate synthase, putative, expressed	NA	NA	NA	altitude
JreChr03G12423	chr3	40702812	40705732	PF07714(Protein tyrosine kinase)	LOC_Os09g03620.1	AT2G11520.1	wall-associated receptor kinase-like 20 precursor, putative, expressed	NA	NA	NA	altitude
JreChr03G12424	chr3	40707689	40712440	PF00654(Voltage gated chloride channel)	LOC_Os04g55210.1	AT5G33280.1	chloride channel protein, putative, expressed	NA	NA	NA	altitude
JreChr03G12425	chr3	40722326	40729444	PF00168(C2 domain)|PF17047(Synaptotagmin-like mitochondrial-lipid-binding domain)	LOC_Os04g55220.1	AT1G05500.1	C2 domain containing protein, expressed	NA	NA	NA	altitude
JreChr03G12426	chr3	40733211	40739097	PF00149(Calcineurin-like phosphoesterase)|PF14008(Iron/zinc purple acid phosphatase-like protein C)|PF16656(Purple acid Phosphatase, N-terminal domain)	LOC_Os06g43640.1	AT5G34850.1	Ser/Thr protein phosphatase family protein, putative, expressed	NA	NA	NA	altitude
JreChr03G12427	chr3	40756958	40758172	NA	LOC_Os02g55920.1	NA	NA	NA	NA	NA	altitude
JreChr03G12428	chr3	40759576	40761858	PF04548(AIG1 family)|PF11886(Translocase of chloroplast 159/132, membrane anchor domain)	LOC_Os12g09570.2	AT5G20300.1	GTP binding protein, putative, expressed	NA	NA	NA	altitude
JreChr03G12429	chr3	40769792	40772344	PF01535(PPR repeat)|PF13041(PPR repeat family)|PF13812(Pentatricopeptide repeat domain)	LOC_Os03g56850.1	AT4G21300.1	pentatricopeptide, putative, expressed	NA	NA	NA	altitude
JreChr03G12431	chr3	40774563	40778051	PF06027(Solute carrier family 35)	LOC_Os04g55260.1	AT4G32140.1	thiamine-repressible mitochondrial transport protein THI74, putative, expressed	NA	NA	NA	altitude
JreChr03G12432	chr3	40789171	40792029	PF00892(EamA-like transporter family)	LOC_Os04g55260.1	AT4G32140.1	thiamine-repressible mitochondrial transport protein THI74, putative, expressed	NA	NA	NA	altitude
JreChr03G12435	chr3	40804228	40807563	PF06925(Monogalactosyldiacylglycerol (MGDG) synthase)	LOC_Os02g55910.1	AT5G20410.1	monogalactosyldiacylglycerol synthase, putative, expressed	mgd2-1|No visible or biochemically determinable mutant phenotype observed under nutrient-sufficient conditions.	NA	NA	altitude
JreChr03G12436	chr3	40816187	40816481	NA	NA	NA	NA	NA	NA	NA	altitude
JreChr03G12437	chr3	40817019	40820297	NA	LOC_Os01g15630.1	AT4G39140.1	zinc finger, C3HC4 type domain containing protein, expressed	NA	NA	NA	altitude
JreChr03G12438	chr3	40832195	40838134	PF03030(Inorganic H+ pyrophosphatase)	LOC_Os02g09150.1	AT1G15690.1	inorganic H+ pyrophosphatase, putative, expressed	avp1-1|Shoot defects include: smaller leaves, decreased cell number in leaves, mesophyll and vascular patterning disorganized, cup-shaped cotyledons.Root defects: small cells at apex, columella cell layers reduced to 2, deformed root cap.	NA	NA	altitude
JreChr03G12439	chr3	40850186	40852713	PF02153(Prephenate dehydrogenase)	LOC_Os06g49505.1	AT5G34930.1	arogenate dehydrogenase 1, chloroplast precursor, putative, expressed	NA	NA	NA	altitude
JreChr03G12441	chr3	40914216	40914419	NA	NA	NA	NA	NA	NA	NA	altitude
JreChr03G12442	chr3	40943300	40948111	PF03171(2OG-Fe(II) oxygenase superfamily)|PF14226(non-haem dioxygenase in morphine synthesis N-terminal)	LOC_Os06g07941.1	AT1G49390.1	leucoanthocyanidin dioxygenase, putative, expressed	LDOX	NA	NA	altitude
JreChr03G12443	chr3	40957776	40958221	PF01493(GXGXG motif)	LOC_Os07g46460.1	AT2G41220.1	ferredoxin-dependent glutamate synthase, chloroplast precursor, putative, expressed	NA	NA	NA	altitude
JreChr03G12444	chr3	40961854	40963534	PF03171(2OG-Fe(II) oxygenase superfamily)|PF14226(non-haem dioxygenase in morphine synthesis N-terminal)	LOC_Os06g08032.1	AT1G49390.1	leucoanthocyanidin dioxygenase, putative, expressed	LDOX	NA	NA	altitude
JreChr03G12446	chr3	40968312	40968668	PF00312(Ribosomal protein S15)|PF08069(Ribosomal S13/S15 N-terminal domain)	LOC_Os08g02400.1	AT4G00100.1	40S ribosomal protein S13, putative, expressed	pfl2|Altered leaf morphology, growth retardation	NA	NA	altitude
JreChr03G12447	chr3	41052037	41054935	PF03662(Glycosyl hydrolase family 79, N-terminal domain)	LOC_Os02g55870.1	AT5G34940.2	heparanase-like protein precursor, putative, expressed	NA	NA	NA	altitude
JreChr03G12448	chr3	41058536	41059480	PF05617(Prolamin-like)	LOC_Os03g18530.1	AT5G54062.1	ECAGL3 - ECA1 gametogenesis related family protein precursor, putative, expressed	NA	NA	NA	altitude
JreChr03G12449	chr3	41063836	41064171	NA	NA	NA	NA	NA	NA	NA	altitude
JreChr03G12451	chr3	41066640	41067575	PF06200(tify domain)	LOC_Os01g57470.1	AT4G27280.1	EF hand family protein, putative, expressed	NA	NA	NA	altitude
JreChr03G12452	chr3	41068919	41072183	PF04389(Peptidase family M28)	LOC_Os07g19530.1	AT1G67420.2	peptidase, putative, expressed	NA	NA	NA	altitude
JreChr03G12453	chr3	41080762	41084305	NA	NA	NA	NA	NA	NA	NA	altitude
JreChr05G12191	chr5	38052850	38053422	PF03168(Late embryogenesis abundant protein)	LOC_Os01g53470.1	AT2G46150.1	harpin-induced protein 1 domain containing protein, expressed	NA	NA	NA	bio14
JreChr05G12192	chr5	38062534	38063964	PF00201(UDP-glucoronosyl and UDP-glucosyl transferase)	LOC_Os01g50200.1	AT3G16520.3	UDP-glucoronosyl and UDP-glucosyl transferase domain containing protein, expressed	NA	NA	NA	bio14
JreChr05G12193	chr5	38075529	38075873	NA	NA	NA	NA	NA	NA	NA	bio14
JreChr05G12194	chr5	38085345	38088353	PF00560(Leucine Rich Repeat)|PF08263(Leucine rich repeat N-terminal domain)|PF13516(Leucine Rich repeat)|PF13855(Leucine rich repeat)	LOC_Os08g42840.1	AT2G34930.1	leucine rich repeat protein, putative, expressed	NA	NA	NA	bio14
JreChr05G12195	chr5	38099750	38101192	PF00201(UDP-glucoronosyl and UDP-glucosyl transferase)	LOC_Os01g50200.1	AT3G16520.3	UDP-glucoronosyl and UDP-glucosyl transferase domain containing protein, expressed	NA	NA	NA	bio14
JreChr05G12196	chr5	38117121	38117750	PF08263(Leucine rich repeat N-terminal domain)|PF14432(DYW family of nucleic acid deaminases)	LOC_Os04g49520.1	AT5G39680.1	EMB2744, putative, expressed	emb2744|embryo defective	NA	NA	bio14
JreChr05G12197	chr5	38117776	38118168	PF13855(Leucine rich repeat)	LOC_Os01g41910.1	AT1G07390.3	Cf-4A protein, putative, expressed	CS65432|No visible phenotype.	NA	NA	bio14
JreChr05G12198	chr5	38119267	38121825	PF01535(PPR repeat)|PF13041(PPR repeat family)|PF14432(DYW family of nucleic acid deaminases)	LOC_Os12g36620.1	AT5G52850.1	pentatricopeptide, putative, expressed	NA	NA	NA	bio14
JreChr05G12199	chr5	38122452	38124688	PF04716(ETC complex I subunit conserved region)	LOC_Os03g19890.1	AT5G52840.1	NADH dehydrogenase 1 alpha subcomplex subunit 5, putative, expressed	NA	NA	NA	bio14
JreChr05G12200	chr5	38127856	38129406	PF03106(WRKY DNA -binding domain)	LOC_Os02g16540.1	AT5G52830.1	WRKY39, expressed	NA	NA	NA	bio14
JreChr05G12201	chr5	38140510	38144344	PF04278(Tic22-like family)	LOC_Os01g12550.1	AT5G62650.1	expressed protein	NA	NA	NA	bio14
JreChr05G12202	chr5	38150546	38157546	NA	LOC_Os11g34130.1	AT5G24060.2	expressed protein	NA	NA	NA	bio14
JreChr05G12203	chr5	38158995	38160044	PF02423(Ornithine cyclodeaminase/mu-crystallin family)	LOC_Os10g38930.1	AT5G52810.1	shikimate/quinate 5-dehydrogenase, putative, expressed	NA	NA	NA	bio14
JreChr05G12204	chr5	38161369	38167835	NA	LOC_Os07g28470.1	AT5G52800.3	coiled-coil domain-containing protein 111, putative, expressed	NA	NA	NA	bio14
JreChr05G12205	chr5	38172161	38172488	NA	NA	NA	NA	NA	NA	NA	bio14
JreChr05G12207	chr5	38183891	38189067	PF01595(Domain of unknown function DUF21)	LOC_Os03g03430.1	AT5G52790.1	CBS domain containing protein, expressed	NA	NA	NA	bio14
JreChr05G12209	chr5	38211321	38215266	PF00249(Myb-like DNA-binding domain)	LOC_Os02g45670.1	AT5G52660.2	myb-like DNA-binding domain containing protein, expressed	NA	NA	NA	bio14
JreChr05G12210	chr5	38216302	38218822	PF00183(Hsp90 protein)|PF02518(Histidine kinase-, DNA gyrase B-, and HSP90-like ATPase)	LOC_Os04g01740.1	AT5G52640.1	heat shock protein, putative, expressed	CS68773|No visible phenotype.	NA	NA	bio14
JreChr05G12211	chr5	38228728	38234179	PF05096(Glutamine cyclotransferase)	LOC_Os06g01410.1	AT4G25720.1	glutamine cyclotransferase precursor, putative, expressed	NA	NA	NA	bio14
JreChr05G12212	chr5	38255733	38257397	PF04116(Fatty acid hydroxylase superfamily)	LOC_Os03g03370.1	AT4G25700.1	fatty acid hydroxylase, putative, expressed	lut1-3 b1 b2|Significant reduction of hydroxylated &beta;-rings xanthophylls.	NA	dsm2|Drought and oxidative stress tolerance.	bio14
JreChr05G12213	chr5	38259349	38259543	PF00081(Iron/manganese superoxide dismutases, alpha-hairpin domain)	LOC_Os05g25850.1	AT3G10920.1	superoxide dismutase, mitochondrial precursor, putative, expressed	NA	NA	NA	bio14
JreChr05G12214	chr5	38263518	38264114	PF01225(Mur ligase family, catalytic domain)	NA	NA	NA	NA	NA	NA	bio14
JreChr05G12215	chr5	38268309	38269304	PF01656(CobQ/CobB/MinD/ParA nucleotide binding domain)	LOC_Os06g01690.1	AT5G24020.1	septum site-determining protein minD, putative, expressed	CS68688|Heterogeneous chloroplasts and multiple Z rings in mesophyll cells.	NA	NA	bio14
JreChr05G12216	chr5	38279747	38282233	PF07714(Protein tyrosine kinase)|PF12819(Carbohydrate-binding protein of the ER)	LOC_Os06g22810.1	AT5G24010.1	TKL_IRAK_CrRLK1L-1.14 - The CrRLK1L-1 subfamily has homology to the CrRLK1L homolog, expressed	NA	NA	NA	bio14
JreChr05G12217	chr5	38283318	38283941	PF05684(Protein of unknown function (DUF819))	NA	AT5G52540.1	expressed protein	NA	NA	NA	bio14
JreChr05G12218	chr5	38286142	38286339	NA	NA	NA	NA	NA	NA	NA	bio14
JreChr05G12219	chr5	38287769	38293405	PF00587(tRNA synthetase class II core domain (G, H, P, S and T))|PF03129(Anticodon binding domain)|PF09180(Prolyl-tRNA synthetase, C-terminal)	LOC_Os07g07060.1	AT5G52520.1	prolyl-tRNA synthetase, putative, expressed	prors1-4|Female gametophyte lethality.	NA	NA	bio14
JreChr05G12220	chr5	38294087	38296417	NA	NA	NA	NA	NA	NA	NA	bio14
JreChr05G12222	chr5	38305207	38308881	PF01554(MatE)	LOC_Os08g44870.1	AT4G25640.2	MATE efflux family protein, putative, expressed	SALK_104224|abnormal germination rates and seed morphology, faster growth rate and development, reduced fertility due to defects in anther dehiscence and fewer pollen, altered flavonoid metabolism compared to wild type	NA	NA	bio14
JreChr06G12137	chr6	7689847	7691501	PF10716(NADH dehydrogenase transmembrane subunit)	LOC_Os05g28090.1	AT1G70760.1	expressed protein	NA	NA	NA	altitude
JreChr06G12138	chr6	7709195	7719381	PF05804(Kinesin-associated protein (KAP))	LOC_Os01g34080.1	AT1G23180.1	armadillo/beta-catenin-like repeat family protein, expressed	NA	NA	NA	altitude
JreChr06G12139	chr6	7725677	7725886	NA	NA	NA	NA	NA	NA	NA	altitude
JreChr06G12140	chr6	7726552	7729953	PF03000(NPH3 family)	LOC_Os08g06500.1	AT1G07590.1	PPR repeat domain containing protein, putative, expressed	NA	NA	NA	altitude
JreChr06G12141	chr6	7734953	7736100	NA	NA	NA	NA	NA	NA	NA	altitude
JreChr06G10549	chr6	20238619	20243577	PF08449(UAA transporter family)	LOC_Os06g39260.1	AT1G14360.1	solute carrier family 35 member B1, putative, expressed	NA	NA	NA	altitude|bio5|bio10|
JreChr06G10550	chr6	20246311	20251285	PF13921(Myb-like DNA-binding domain)	LOC_Os07g43420.1	AT2G02820.2	MYB family transcription factor, putative, expressed	CS65771|More severe phenotype than a flp-7 single mutant characterized by a presence of numerous clusters of cells consisting of mature stomata and developmentally arrested guard cells.	NA	NA	altitude|bio5|bio10|
JreChr06G10551	chr6	20256992	20257417	NA	NA	NA	NA	NA	NA	NA	altitude|bio5|bio10|
JreChr06G10553	chr6	20275588	20277017	PF00046(Homeobox domain)|PF02183(Homeobox associated leucine zipper)	LOC_Os03g07450.1	AT1G69780.1	homeobox associated leucine zipper, putative, expressed	NA	NA	NA	altitude|bio5|bio10|
JreChr06G10554	chr6	20283881	20295507	PF13347(MFS/sugar transport protein)	LOC_Os02g58080.1	AT2G02860.1	transporter, major facilitator family, putative, expressed	NA	NA	NA	altitude|bio5|bio10|
JreChr06G10556	chr6	20315986	20316468	PF14223(gag-polypeptide of LTR copia-type)	LOC_Os09g25200.1	NA	NA	NA	NA	NA	altitude|bio5|bio10|
JreChr06G10557	chr6	20322705	20323402	NA	LOC_Os10g26460.1	AT1G26945.1	bHLH family protein, putative, expressed	NA	NA	NA	altitude|bio5|bio10|
JreChr06G10558	chr6	20339725	20340042	NA	NA	NA	NA	NA	NA	NA	altitude|bio5|bio10|
JreChr06G10559	chr6	20353004	20360823	PF00160(Cyclophilin type peptidyl-prolyl cis-trans isomerase/CLD)	LOC_Os11g38990.2	AT1G26940.1	peptidyl-prolyl cis-trans isomerase, putative, expressed	NA	NA	NA	altitude|bio5|bio10|
JreChr06G10560	chr6	20383005	20384330	PF01344(Kelch motif)	LOC_Os03g07530.1	AT1G14330.1	OsFBK12 - F-box domain and kelch repeat containing protein, expressed	NA	NA	NA	altitude|bio5|bio10|
JreChr06G10562	chr6	20396889	20397434	NA	NA	AT1G26920.1	NA	NA	NA	NA	altitude|bio5|bio10|
JreChr06G10563	chr6	20404903	20405907	NA	LOC_Os03g50480.1	AT1G70730.3	phosphoglucomutase, putative, expressed	NA	NA	NA	altitude|bio5|bio10|
JreChr06G10564	chr6	20410236	20412069	NA	NA	NA	NA	NA	NA	NA	altitude|bio5|bio10|
JreChr06G10565	chr6	20423170	20426003	PF00163(Ribosomal protein S4/S9 N-terminal domain)|PF01479(S4 domain)	LOC_Os11g38959.1	AT5G39850.1	40S ribosomal protein S9-2, putative, expressed	NA	NA	NA	altitude|bio5|bio10|
JreChr06G10567	chr6	20440272	20458934	PF00415(Regulator of chromosome condensation (RCC1) repeat)|PF01363(FYVE zinc finger)|PF08381(Transcription factor regulating root and shoot growth via Pin3)|PF13713(Transcription factor BRX N-terminal domain)	LOC_Os05g31920.2	AT1G69710.1	FYVE zinc finger domain containing protein, expressed	NA	NA	NA	altitude|bio5|bio10|
JreChr06G10568	chr6	20464465	20464662	NA	NA	NA	NA	NA	NA	NA	altitude|bio5|bio10|
JreChr06G10569	chr6	20477044	20478237	PF03634(TCP family transcription factor)	LOC_Os02g51280.1	AT3G47620.1	TCP-domain protein, putative, expressed	WiscDsLox445B10|Delayed germination. Germination of the mutants exhibited hypersensitivity to exogenously applied abscisic acid and paclobutrazol, an inhibitor of gibberellin biosynthesis.	NA	NA	altitude|bio5|bio10|
JreChr06G10570	chr6	20489130	20489755	PF00139(Legume lectin domain)	LOC_Os01g57100.1	AT5G06740.1	legume lectins beta domain containing protein, expressed	NA	NA	NA	altitude|bio5|bio10|
JreChr06G10571	chr6	20491743	20492315	NA	NA	NA	NA	NA	NA	NA	altitude|bio5|bio10|
JreChr06G10572	chr6	20504102	20504359	NA	NA	NA	NA	NA	NA	NA	altitude|bio5|bio10|
JreChr06G10573	chr6	20505236	20508097	PF04603(Ran-interacting Mog1 protein)	LOC_Os04g38610.2	AT1G69680.1	RAN guanine nucleotide release factor, putative, expressed	NA	NA	NA	altitude|bio5|bio10|
JreChr06G10575	chr6	20517065	20520676	PF13419(Haloacid dehalogenase-like hydrolase)	LOC_Os08g07300.2	AT1G14310.1	haloacid dehalogenase-like hydrolase domain-containing protein 3, putative, expressed	NA	NA	NA	altitude|bio5|bio10|
JreChr06G10576	chr6	20524219	20538124	PF04765(Protein of unknown function (DUF616))	LOC_Os11g09170.1	AT2G02910.1	hydrolase, acting on carbon-nitrogen, putative, expressed	NA	NA	NA	altitude|bio5|bio10|
JreChr06G10577	chr6	20544022	20549479	PF04063(Domain of unknown function (DUF383))|PF04064(Domain of unknown function (DUF384))	LOC_Os10g26660.1	AT1G14300.2	expressed protein	NA	NA	NA	altitude|bio5|bio10|
JreChr06G10578	chr6	20552627	20555464	PF05460(Origin recognition complex subunit 6 (ORC6))	LOC_Os07g43540.1	AT1G26840.1	ORC6 - Putative origin recognition complex subunit 6, expressed	NA	NA	NA	altitude|bio5|bio10|
JreChr06G10579	chr6	20559119	20561815	PF04116(Fatty acid hydroxylase superfamily)	LOC_Os06g12250.1	AT1G14290.1	sphingolipid C4-hydroxylase SUR2, putative, expressed	sbh1-1 sbh2-1|Dwarf plants with reduced vigor, dies before expansion of the true leaves, necrotic lesions on cotyledons. When grew on agar plates, the double mutants displayed extended viability and developed into compact and epinastic rosette with small curled leaves and short petioles, however no bolting. Short roots on agar plate.	NA	NA	altitude|bio5|bio10|
JreChr06G10580	chr6	20564263	20565807	NA	NA	AT2G02950.1	NA	pks1-101|Under FRc conditions, the length mutant hypocotyls is decreased compared to that of wild-type plants. Under Rc conditions, the hypocotyl length is also decreased and the cotyledon area is larger.	NA	NA	altitude|bio5|bio10|
JreChr06G10581	chr6	20568605	20573651	PF03141(Putative S-adenosyl-L-methionine-dependent methyltransferase)	LOC_Os09g24900.1	AT1G26850.1	methyltransferase, putative, expressed	NA	NA	NA	altitude|bio5|bio10|
JreChr06G10582	chr6	20574640	20574978	NA	NA	NA	NA	NA	NA	NA	altitude|bio5|bio10|
JreChr06G10583	chr6	20579145	20580641	PF02365(No apical meristem (NAM) protein)	LOC_Os08g33910.1	AT1G26870.1	no apical meristem protein, putative, expressed	SALK_025663|Homozygotes have a reduced number of columella root cap (COL) and lateral root cap (LRC) cell layers. Meristem length, meristem cell number and root length are comparable to WT. Periclinal division rates in the COL and LRC stem cells are reduced.	NA	NA	altitude|bio5|bio10|
JreChr06G10584	chr6	20604010	20604969	PF13417(Glutathione S-transferase, N-terminal domain)	LOC_Os09g29200.1	AT1G74590.1	glutathione S-transferase, putative, expressed	NA	NA	NA	altitude|bio5|bio10|
JreChr06G10585	chr6	20610072	20610467	PF13417(Glutathione S-transferase, N-terminal domain)	LOC_Os09g29200.1	AT1G74590.1	glutathione S-transferase, putative, expressed	NA	NA	NA	altitude|bio5|bio10|
JreChr06G10586	chr6	20610686	20611015	NA	LOC_Os09g29200.1	AT1G74590.1	glutathione S-transferase, putative, expressed	NA	NA	NA	altitude|bio5|bio10|
JreChr08G10396	chr8	1480822	1486006	PF07500(Transcription factor S-II (TFIIS), central domain)|PF07744(SPOC domain)	LOC_Os02g11780.1	AT5G11430.1	transcription factor S-II, central domain containing protein, expressed	NA	NA	NA	bio15
JreChr08G10399	chr8	1486875	1489319	PF00226(DnaJ domain)|PF01556(DnaJ C terminal domain)	LOC_Os08g06460.1	AT5G25530.1	dnaJ domain containing protein, expressed	NA	NA	NA	bio15
JreChr08G10400	chr8	1491345	1492319	PF02845(CUE domain)	NA	AT5G11440.1	NA	NA	NA	NA	bio15
JreChr08G10401	chr8	1494238	1499067	PF01789(PsbP)	LOC_Os01g43070.1	AT5G11450.1	psbP-related thylakoid lumenal protein 4, chloroplast precursor, putative, expressed	NA	NA	NA	bio15
JreChr08G10408	chr8	1500398	1503147	NA	LOC_Os01g08410.1	AT2G25670.1	early fruit mRNA, putative, expressed	NA	NA	NA	bio15
JreChr08G10411	chr8	1505696	1508882	PF05739(SNARE domain)|PF11416(Syntaxin-5 N-terminal, Sly1p-binding domain)	LOC_Os01g08400.1	AT3G24350.2	syntaxin, putative, expressed	NA	NA	NA	bio15
JreChr08G10414	chr8	1517148	1552958	PF12348(CLASP N terminal)	LOC_Os01g60050.1	AT2G35630.1	HEAT, putative, expressed	mor1-1|Temperature-sensitive mutants. Mutation causes temperature-dependant microtubule disruption causing cortical microtubules to shorten and lose ordered alignment at temperatures above 28 degrees C. Recovery of normal microtubule organization after returning to the permissive temperature was rapid. When grown at permissive temperature mutant plants and wild type cannot be distinguished. At th…	NA	NA	bio15
JreChr08G10444	chr8	1567987	1569612	NA	LOC_Os01g08430.1	AT4G32620.2	expressed protein	NA	NA	NA	bio15
JreChr08G10446	chr8	1569630	1574368	PF10513(Enhancer of polycomb-like)	LOC_Os01g08430.1	AT4G32620.2	expressed protein	NA	NA	NA	bio15
JreChr10G10049	chr10	10529611	10530364	PF12507(Human Cytomegalovirus UL139 protein)	NA	AT2G34580.1	NA	NA	NA	NA	bio7
JreChr10G10050	chr10	10537080	10537259	NA	NA	NA	NA	NA	NA	NA	bio7
JreChr10G10051	chr10	10539922	10541553	PF04969(CS domain)|PF09032(Siah interacting protein, N terminal)	LOC_Os01g55270.1	AT1G30070.2	SGS domain containing protein, expressed	NA	NA	NA	bio7
JreChr10G10052	chr10	10546215	10554631	PF00004(ATPase family associated with various cellular activities (AAA))	LOC_Os01g48270.1	AT2G34560.2	AAA-type ATPase family protein, putative, expressed	NA	NA	NA	bio7
JreChr10G10053	chr10	10560078	10560539	NA	NA	NA	NA	NA	NA	NA	bio7
JreChr10G11525	chr10	32217653	32222158	PF00202(Aminotransferase class-III)	LOC_Os05g39770.1	AT3G08860.1	aminotransferase, putative, expressed	NA	NA	NA	bio13
JreChr10G11526	chr10	32242965	32244154	NA	LOC_Os07g47960.1	AT2G40435.1	basic helix-loop-helix domain containing protein, expressed	NA	NA	NA	bio13
JreChr10G11527	chr10	32263991	32266381	PF00141(Peroxidase)	LOC_Os07g48030.1	AT5G05340.1	peroxidase precursor, putative, expressed	NA	NA	NA	bio13
JreChr10G11528	chr10	32268307	32269089	NA	LOC_Os06g45300.2	AT4G31170.1	serine/threonine-protein kinase HT1, putative, expressed	NA	NA	NA	bio13
JreChr10G11529	chr10	32274805	32276437	PF00141(Peroxidase)	LOC_Os07g48030.1	AT5G05340.1	peroxidase precursor, putative, expressed	NA	NA	NA	bio13
JreChr10G11530	chr10	32278983	32281880	PF00155(Aminotransferase class I and II)	LOC_Os06g35540.1	AT2G30970.1	aminotransferase, classes I and II, domain containing protein, expressed	NA	NA	NA	bio13
JreChr13G10715	chr13	21455290	21455983	PF01190(Pollen proteins Ole e I like)	LOC_Os02g33170.1	AT5G22430.1	POEI29 - Pollen Ole e I allergen and extensin family protein precursor, putative, expressed	NA	NA	NA	bio1|bio5|bio6|bio8|bio9|bio10|bio11|bio3
JreChr13G10716	chr13	21465186	21465893	PF04520(Senescence regulator)	LOC_Os01g64300.1	AT3G15040.1	DUF584 domain containing protein, putative, expressed	NA	NA	NA	bio1|bio5|bio6|bio8|bio9|bio10|bio11|bio3
JreChr13G10718	chr13	21481665	21483838	PF00411(Ribosomal protein S11)	LOC_Os02g33140.1	AT3G52580.1	ribosomal protein, putative, expressed	NA	NA	NA	bio1|bio5|bio6|bio8|bio9|bio10|bio11|bio3
JreChr13G10719	chr13	21484585	21485217	PF00190(Cupin)	LOC_Os09g39530.1	AT3G04200.1	Cupin domain containing protein, expressed	NA	NA	NA	bio1|bio5|bio6|bio8|bio9|bio10|bio11|bio3
JreChr13G10720	chr13	21489484	21490074	PF00190(Cupin)	LOC_Os09g39530.1	AT3G62020.1	Cupin domain containing protein, expressed	NA	NA	NA	bio1|bio5|bio6|bio8|bio9|bio10|bio11|bio3
JreChr13G10721	chr13	21490942	21491568	PF00190(Cupin)	LOC_Os09g39530.1	AT3G62020.1	Cupin domain containing protein, expressed	NA	NA	NA	bio1|bio5|bio6|bio8|bio9|bio10|bio11|bio3
JreChr13G10722	chr13	21504846	21505079	NA	NA	NA	NA	NA	NA	NA	bio1|bio5|bio6|bio8|bio9|bio10|bio11|bio3
JreChr13G10724	chr13	21518366	21518998	PF00190(Cupin)	LOC_Os09g39530.1	AT1G02335.1	Cupin domain containing protein, expressed	NA	NA	NA	bio1|bio5|bio6|bio8|bio9|bio10|bio11|bio3
JreChr13G10725	chr13	21524099	21524808	NA	NA	NA	NA	NA	NA	NA	bio1|bio5|bio6|bio8|bio9|bio10|bio11|bio3
JreChr13G10726	chr13	21532932	21533135	NA	NA	NA	NA	NA	NA	NA	bio1|bio5|bio6|bio8|bio9|bio10|bio11|bio3
JreChr13G10727	chr13	21533146	21533784	NA	NA	NA	NA	NA	NA	NA	bio1|bio5|bio6|bio8|bio9|bio10|bio11|bio3
JreChr13G10729	chr13	21536333	21536962	PF00190(Cupin)	LOC_Os09g39530.1	AT1G02335.1	Cupin domain containing protein, expressed	NA	NA	NA	bio1|bio5|bio6|bio8|bio9|bio10|bio11|bio3
JreChr13G10730	chr13	21549060	21549620	PF00190(Cupin)	LOC_Os09g39530.1	AT4G14630.1	Cupin domain containing protein, expressed	NA	NA	NA	bio1|bio5|bio6|bio8|bio9|bio10|bio11|bio3
JreChr13G10731	chr13	21565219	21565851	PF00190(Cupin)	LOC_Os09g39530.1	AT1G09560.1	Cupin domain containing protein, expressed	glp5|No increased tolerance to arsenic compared to wild type.	NA	NA	bio1|bio5|bio6|bio8|bio9|bio10|bio11|bio3
JreChr13G10732	chr13	21566530	21567156	PF00190(Cupin)	LOC_Os09g39530.1	AT1G09560.1	Cupin domain containing protein, expressed	glp5|No increased tolerance to arsenic compared to wild type.	NA	NA	bio1|bio5|bio6|bio8|bio9|bio10|bio11|bio3
JreChr13G10733	chr13	21571824	21574535	PF00141(Peroxidase)	LOC_Os09g15500.1	AT5G22410.1	peroxidase precursor, putative, expressed	NA	NA	NA	bio1|bio5|bio6|bio8|bio9|bio10|bio11|bio3
JreChr13G10734	chr13	21575217	21575435	NA	NA	NA	NA	NA	NA	NA	bio1|bio5|bio6|bio8|bio9|bio10|bio11|bio3
JreChr13G10735	chr13	21582339	21582632	NA	NA	NA	NA	NA	NA	NA	bio1|bio5|bio6|bio8|bio9|bio10|bio11|bio3
JreChr13G10736	chr13	21585586	21586137	PF03168(Late embryogenesis abundant protein)	LOC_Os08g44410.1	AT3G44380.1	harpin-induced protein 1 domain containing protein, expressed	NA	NA	NA	bio1|bio5|bio6|bio8|bio9|bio10|bio11|bio3
JreChr13G10737	chr13	21597751	21607205	PF00620(RhoGAP domain)	LOC_Os11g05540.1	AT5G22400.1	rhoGAP domain containing protein, expressed	NA	NA	NA	bio1|bio5|bio6|bio8|bio9|bio10|bio11|bio3
JreChr13G10738	chr13	21611001	21611978	PF11250(Fantastic Four meristem regulator)	LOC_Os11g05550.1	AT1G54740.1	expressed protein	NA	NA	NA	bio1|bio5|bio6|bio8|bio9|bio10|bio11|bio3
JreChr13G10739	chr13	21612861	21613164	NA	NA	NA	NA	NA	NA	NA	bio1|bio5|bio6|bio8|bio9|bio10|bio11|bio3
JreChr13G10740	chr13	21613279	21613598	NA	NA	NA	NA	NA	NA	NA	bio1|bio5|bio6|bio8|bio9|bio10|bio11|bio3
JreChr13G10741	chr13	21614828	21619694	PF00795(Carbon-nitrogen hydrolase)	LOC_Os02g33080.1	AT2G27450.2	N-carbamoylputrescine amidase, putative, expressed	NA	NA	NA	bio1|bio5|bio6|bio8|bio9|bio10|bio11|bio3
JreChr13G10743	chr13	21630846	21658209	PF04810(Sec23/Sec24 zinc finger)|PF04811(Sec23/Sec24 trunk domain)|PF04815(Sec23/Sec24 helical domain)	LOC_Os05g37120.1	AT2G27460.1	sec23/Sec24 zinc finger family protein, expressed	NA	NA	NA	bio1|bio5|bio6|bio8|bio9|bio10|bio11|bio3
JreChr13G10744	chr13	21703654	21725661	PF00076(RNA recognition motif. (a.k.a. RRM, RBD, or RNP domain))	LOC_Os12g04180.2	AT3G52660.1	RNA recognition motif containing protein, expressed	NA	NA	NA	bio1|bio5|bio6|bio8|bio9|bio10|bio11|bio3
JreChr13G10745	chr13	21736963	21740140	PF00036(EF hand)|PF13405(EF-hand domain)	LOC_Os12g04240.1	AT2G27480.1	EF hand family protein, putative, expressed	NA	NA	NA	bio1|bio5|bio6|bio8|bio9|bio10|bio11|bio3
JreChr13G10746	chr13	21747140	21750888	PF00332(Glycosyl hydrolases family 17)	LOC_Os04g33640.1	AT2G27500.1	glycosyl hydrolases family 17, putative, expressed	NA	NA	NA	bio1|bio5|bio6|bio8|bio9|bio10|bio11|bio3
JreChr13G10748	chr13	21785111	21786025	NA	NA	NA	NA	NA	NA	NA	bio1|bio5|bio6|bio8|bio9|bio10|bio11|bio3
JreChr13G10749	chr13	21792131	21792849	NA	NA	NA	NA	NA	NA	NA	bio1|bio5|bio6|bio8|bio9|bio10|bio11|bio3
JreChr13G10750	chr13	21807826	21808469	NA	NA	NA	NA	NA	NA	NA	bio1|bio5|bio6|bio8|bio9|bio10|bio11|bio3
JreChr13G10751	chr13	21853445	21854064	NA	NA	NA	NA	NA	NA	NA	bio1|bio5|bio6|bio8|bio9|bio10|bio11|bio2|bio3
JreChr13G10752	chr13	21872715	21873188	PF00111(2Fe-2S iron-sulfur cluster binding domain)	LOC_Os03g61960.1	AT2G27510.1	2Fe-2S iron-sulfur cluster binding domain containing protein, expressed	NA	NA	NA	bio1|bio5|bio6|bio8|bio9|bio10|bio11|bio2|bio3
JreChr13G10754	chr13	21891041	21891817	NA	LOC_Os01g64030.2	AT1G67190.1	OsFBL5 - F-box domain and LRR containing protein, expressed	NA	NA	NA	bio1|bio5|bio6|bio8|bio9|bio10|bio11|bio2|bio3
JreChr13G10756	chr13	21905957	21907273	NA	LOC_Os01g64030.2	AT1G67190.1	OsFBL5 - F-box domain and LRR containing protein, expressed	NA	NA	NA	bio1|bio5|bio6|bio8|bio9|bio10|bio11|bio2|bio3
JreChr13G10757	chr13	21915179	21915846	NA	NA	NA	NA	NA	NA	NA	bio1|bio5|bio6|bio8|bio9|bio10|bio11|bio2|bio3
JreChr13G10758	chr13	21915921	21916145	NA	NA	NA	NA	NA	NA	NA	bio1|bio5|bio6|bio8|bio9|bio10|bio11|bio2|bio3
JreChr13G10759	chr13	21921539	21922287	NA	NA	NA	NA	NA	NA	NA	bio1|bio5|bio6|bio8|bio9|bio10|bio11|bio2|bio3
JreChr13G10760	chr13	21922651	21933646	PF00170(bZIP transcription factor)|PF14144(Seed dormancy control)	LOC_Os11g05480.1	AT1G08320.1	transcription factor, putative, expressed	NA	NA	NA	bio1|bio5|bio6|bio8|bio9|bio10|bio11|bio2|bio3
JreChr13G10762	chr13	21939019	21955726	NA	LOC_Os05g01690.1	AT5G22450.1	expressed protein	NA	NA	NA	bio1|bio5|bio6|bio8|bio9|bio10|bio11|bio2|bio3
JreChr13G10763	chr13	21968509	21968727	NA	NA	NA	NA	NA	NA	NA	bio1|bio5|bio6|bio8|bio9|bio10|bio11|bio2|bio3
JreChr13G10764	chr13	21984612	21987569	PF12697(Alpha/beta hydrolase family)	LOC_Os12g05600.1	AT3G44510.2	hydrolase, alpha/beta fold family protein, putative, expressed	NA	NA	NA	bio1|bio5|bio6|bio8|bio9|bio10|bio11|bio2|bio3
JreChr13G10766	chr13	22001241	22002122	NA	NA	NA	NA	NA	NA	NA	bio1|bio5|bio6|bio8|bio9|bio10|bio11|bio2|bio3
JreChr13G10767	chr13	22008038	22029907	PF12697(Alpha/beta hydrolase family)	LOC_Os12g05600.1	AT5G22460.1	hydrolase, alpha/beta fold family protein, putative, expressed	NA	NA	NA	bio1|bio5|bio6|bio8|bio9|bio10|bio11|bio2
JreChr13G10768	chr13	22032212	22034904	PF12697(Alpha/beta hydrolase family)	LOC_Os12g05600.1	AT5G22460.1	hydrolase, alpha/beta fold family protein, putative, expressed	NA	NA	NA	bio1|bio5|bio6|bio8|bio9|bio10|bio11|bio2
JreChr13G10769	chr13	22043119	22043721	NA	NA	NA	NA	NA	NA	NA	bio1|bio5|bio6|bio8|bio9|bio10|bio11|bio2
JreChr13G10770	chr13	22046655	22048616	PF01535(PPR repeat)|PF13041(PPR repeat family)|PF14432(DYW family of nucleic acid deaminases)	LOC_Os07g44299.1	AT5G48910.1	pentatricopeptide, putative, expressed	lpa66-1|pale green leaf	NA	NA	bio1|bio5|bio6|bio8|bio9|bio10|bio11|bio2
JreChr13G10772	chr13	22057739	22058929	PF01161(Phosphatidylethanolamine-binding protein)	LOC_Os12g05590.1	AT2G27550.1	RCN1 Centroradialis-like1 homogous to TFL1 gene; contains Pfam profile PF01161: Phosphatidylethanolamine-binding protein, expressed	NA	ATC|ARABIDOPSIS THALIANA CENTRORADIALIS	NA	bio1|bio5|bio6|bio8|bio9|bio10|bio11|bio2
JreChr13G10773	chr13	22091161	22091442	NA	NA	NA	NA	NA	NA	NA	bio1|bio5|bio6|bio8|bio9|bio10|bio11|bio2
JreChr13G10774	chr13	22094106	22094365	NA	NA	NA	NA	NA	NA	NA	bio1|bio5|bio6|bio8|bio9|bio10|bio11|bio2
JreChr13G10775	chr13	22095774	22098454	PF12874(Zinc-finger of C2H2 type)	LOC_Os06g40960.1	AT1G08290.1	ZOS6-05 - C2H2 zinc finger protein, expressed	NA	NA	NA	bio1|bio5|bio6|bio8|bio9|bio10|bio11|bio2
JreChr13G10778	chr13	22136302	22137669	PF00777(Glycosyltransferase family 29 (sialyltransferase))	LOC_Os01g63970.1	AT1G08280.1	sialyltransferase family domain containing protein, expressed	NA	NA	NA	bio1|bio5|bio6|bio8|bio9|bio10|bio11|bio2
JreChr13G10779	chr13	22142509	22142817	NA	NA	NA	NA	NA	NA	NA	bio1|bio5|bio6|bio8|bio9|bio10|bio11|bio2
JreChr13G10780	chr13	22143290	22144257	PF12776(Myb/SANT-like DNA-binding domain)	NA	NA	NA	NA	NA	NA	bio1|bio5|bio6|bio8|bio9|bio10|bio11|bio2
JreChr13G10781	chr13	22149189	22150988	PF06813(Nodulin-like)	LOC_Os07g09010.1	AT2G28120.1	nodulin, putative, expressed	NA	NA	NA	bio1|bio5|bio6|bio8|bio9|bio10|bio11|bio2
JreChr13G10782	chr13	22151943	22152330	NA	NA	NA	NA	NA	NA	NA	bio1|bio5|bio6|bio8|bio9|bio10|bio11|bio2
JreChr13G10783	chr13	22154974	22158396	NA	LOC_Os01g63950.1	AT2G27590.1	expressed protein	NA	NA	NA	bio1|bio5|bio6|bio8|bio9|bio10|bio11|bio2
JreChr13G10784	chr13	22176563	22176901	NA	NA	NA	NA	NA	NA	NA	bio1|bio5|bio6|bio8|bio9|bio10|bio11|bio2
JreChr13G10785	chr13	22177360	22177882	NA	NA	NA	NA	NA	NA	NA	bio1|bio5|bio6|bio8|bio9|bio10|bio11|bio2
JreChr13G10786	chr13	22192979	22205110	PF00004(ATPase family associated with various cellular activities (AAA))|PF04212(MIT (microtubule interacting and transport) domain)|PF09336(Vps4 C terminal oligomerisation domain)	LOC_Os01g04814.1	AT2G27600.1	vacuolar protein sorting-associating protein 4B, putative, expressed	NA	NA	NA	bio1|bio5|bio6|bio8|bio9|bio10|bio11|bio2
JreChr13G10787	chr13	22216391	22227198	PF00004(ATPase family associated with various cellular activities (AAA))|PF04212(MIT (microtubule interacting and transport) domain)|PF09336(Vps4 C terminal oligomerisation domain)	LOC_Os01g04814.1	AT2G27600.1	vacuolar protein sorting-associating protein 4B, putative, expressed	NA	NA	NA	bio1|bio5|bio6|bio8|bio9|bio10|bio11|bio2
JreChr13G10789	chr13	22248484	22254026	PF03015(Male sterility protein)|PF07993(Male sterility protein)	LOC_Os08g20200.1	AT4G33790.1	male sterility protein, putative, expressed	CS34|very bright green stems and siliques; substantially reduced number of lobed plates on the epicuticular wax layer; altered wax structures which are relatively large, sharp-edged and platelike.	NA	NA	bio1|bio5|bio6|bio8|bio9|bio10|bio11|bio2
JreChr13G10790	chr13	22254760	22265348	PF16953(Protein-only RNase P)|PF17177(Pentacotripeptide-repeat region of PRORP)	LOC_Os01g73690.1	AT4G21900.1	pentatricopeptide, putative, expressed	NA	NA	NA	bio1|bio5|bio6|bio8|bio9|bio10|bio11|bio2
JreChr13G10791	chr13	22307190	22311423	NA	NA	NA	NA	NA	NA	NA	bio1|bio5|bio6|bio8|bio9|bio10|bio11|bio2
JreChr13G10795	chr13	22350024	22351526	PF00067(Cytochrome P450)	LOC_Os01g63930.1	AT2G27690.1	cytochrome P450, putative, expressed	NA	NA	NA	bio1|bio5|bio6|bio8|bio9|bio10|bio11|bio2
JreChr13G10796	chr13	22361025	22361662	NA	NA	NA	NA	NA	NA	NA	bio1|bio5|bio6|bio8|bio9|bio10|bio11|bio2
JreChr13G10798	chr13	22370941	22371348	NA	NA	NA	NA	NA	NA	NA	bio1|bio5|bio6|bio8|bio9|bio10|bio11|bio2
JreChr13G10800	chr13	22394944	22410085	NA	LOC_Os09g39400.1	AT5G39340.1	histidine-containing phosphotransfer protein 4, putative, expressed	CS860164|Abnormal growth and development: reduced vascular development in primary root; very short and narrow primary root; adventitious root development; smaller rosettes, shorter siliques, fewer seeds per silique; larger seeds and larger embryos than the wild type; reduced fertility; increased hypocotyl elongation in the presence of cytokinin.	NA	OsAHP2|hypersensitive to salt stress with inhibition shoot growth	bio1|bio5|bio6|bio8|bio9|bio10|bio11|bio2
JreChr13G10801	chr13	22420466	22422083	NA	NA	NA	NA	NA	NA	NA	bio1|bio5|bio6|bio8|bio9|bio10|bio11|bio2
JreChr13G10802	chr13	22424190	22426784	NA	LOC_Os04g33510.1	AT4G04190.1	expressed protein	NA	NA	NA	bio1|bio5|bio6|bio8|bio9|bio10|bio11|bio2
JreChr13G10804	chr13	22434640	22445081	PF07082(Protein of unknown function (DUF1350))	LOC_Os09g26580.1	AT3G43540.1	expressed protein	NA	NA	NA	bio1|bio5|bio6|bio8|bio9|bio10|bio11|bio2
JreChr13G10805	chr13	22445652	22449848	PF00248(Aldo/keto reductase family)	LOC_Os09g39390.1	AT2G27680.1	oxidoreductase, aldo/keto reductase family protein, putative, expressed	NA	NA	NA	bio1|bio5|bio6|bio8|bio9|bio10|bio11|bio2
JreChr13G10807	chr13	22450819	22492125	PF00136(DNA polymerase family B)|PF03104(DNA polymerase family B, exonuclease domain)|PF08490(Domain of unknown function (DUF1744))	LOC_Os02g30800.1	AT1G08260.1	POLE1 - Putative DNA polymerase epsilon catalytic subunit, expressed	tilted1-4|Twenty-five percent of embryos show abnormal cell divisions during embryogenesis-large cells- decreased rate of cell division. Division of the hypohyseal cell abnormal leading to abnormal placement of the root pole. Homozygotes show delayed flowering, abnormal floraly phyllotaxy and abnormal ovules.	ESD7, TIL1, ABO4|EARLY IN SHORT DAYS 7 , TILTED 1 , ABA OVERLY SENSITIVE 4	NA	bio1|bio5|bio6|bio8|bio9|bio10|bio11|bio2
JreChr13G10808	chr13	22493522	22494805	NA	NA	NA	NA	NA	NA	NA	bio1|bio5|bio6|bio8|bio9|bio10|bio11|bio2
JreChr13G10809	chr13	22503537	22516417	PF00428(60s Acidic ribosomal protein)	LOC_Os05g37330.1	AT3G44590.2	60S acidic ribosomal protein, putative, expressed	NA	NA	NA	bio1|bio5|bio6|bio8|bio9|bio10|bio11|bio2
JreChr13G10810	chr13	22520216	22526661	PF01627(Hpt domain)	LOC_Os09g39400.1	AT3G21510.1	histidine-containing phosphotransfer protein, putative, expressed	CS860164|Abnormal growth and development: reduced vascular development in primary root; very short and narrow primary root; adventitious root development; smaller rosettes, shorter siliques, fewer seeds per silique; larger seeds and larger embryos than the wild type; reduced fertility; increased hypocotyl elongation in the presence of cytokinin.	NA	OsAHP2|hypersensitive to salt stress with inhibition shoot growth	bio1|bio5|bio6|bio8|bio9|bio10|bio11|bio2
JreChr13G10811	chr13	22534919	22535666	NA	NA	NA	NA	NA	NA	NA	bio1|bio5|bio6|bio8|bio9|bio10|bio11|bio2
JreChr13G10812	chr13	22553936	22557329	PF00069(Protein kinase domain)	LOC_Os11g05320.1	AT3G44610.1	AGC_PVPK_like_kin82y.1 - ACG kinases include homologs to PKA, PKG and PKC, expressed	NA	NA	NA	bio1|bio5|bio6|bio8|bio9|bio10|bio11|bio2
JreChr13G10813	chr13	22559454	22559976	NA	NA	AT1G22270.1	TRM112, putative, expressed	NA	NA	NA	bio1|bio5|bio6|bio8|bio9|bio10|bio11|bio2
JreChr13G10814	chr13	22575495	22579522	PF00069(Protein kinase domain)	LOC_Os12g29580.1	AT2G36350.1	AGC_PVPK_like_kin82y.19 - ACG kinases include homologs to PKA, PKG and PKC, expressed	NA	NA	NA	bio1|bio5|bio6|bio8|bio9|bio10|bio11|bio2
JreChr13G10815	chr13	22592434	22593976	PF01451(Low molecular weight phosphotyrosine protein phosphatase)	LOC_Os08g44320.1	AT3G44620.2	low molecular weight protein-tyrosine-phosphatase slr0328, putative, expressed	NA	NA	NA	bio1|bio5|bio6|bio8|bio9|bio10|bio11|bio2
JreChr13G10816	chr13	22594922	22609701	PF00850(Histone deacetylase domain)	LOC_Os04g33480.1	AT3G44680.1	histone deacetylase, putative, expressed	NA	HDA9|HISTONE DEACETYLASE 9	NA	bio1|bio5|bio6|bio8|bio9|bio10|bio11|bio2
JreChr13G10817	chr13	22632370	22632793	NA	NA	NA	NA	NA	NA	NA	bio1|bio5|bio6|bio8|bio9|bio10|bio11|bio2
JreChr13G10818	chr13	22649650	22649832	NA	NA	NA	NA	NA	NA	NA	bio1|bio5|bio6|bio8|bio9|bio10|bio11|bio2
JreChr13G10819	chr13	22654377	22659842	PF00005(ABC transporter)|PF01061(ABC-2 type transporter)|PF08370(Plant PDR ABC transporter associated)|PF14510(ABC-transporter extracellular N-terminal)	LOC_Os02g11760.1	AT2G36380.1	pleiotropic drug resistance protein, putative, expressed	NA	NA	NA	bio1|bio5|bio6|bio8|bio9|bio10|bio11|bio2
JreChr13G10820	chr13	22659901	22662326	PF01061(ABC-2 type transporter)	LOC_Os07g33780.1	AT1G66950.1	pleiotropic drug resistance protein, putative, expressed	NA	NA	NA	bio1|bio5|bio6|bio8|bio9|bio10|bio11|bio2
JreChr13G10822	chr13	22672930	22674424	PF04949(Transcriptional activator)	LOC_Os04g33450.1	AT2G27740.1	expressed protein	NA	NA	NA	bio1|bio5|bio6|bio8|bio9|bio10|bio11|bio2
JreChr13G10823	chr13	22692813	22701467	PF01715(IPP transferase)	LOC_Os01g73760.1	AT2G27760.1	IPP transferase, putative, expressed	atipt2-2|No visible phenotype.	NA	NA	bio1|bio5|bio6|bio8|bio9|bio10|bio11|bio2
JreChr13G10824	chr13	22716538	22717338	PF00847(AP2 domain)	LOC_Os01g73770.1	AT5G51990.1	dehydration-responsive element-binding protein, putative, expressed	NA	NA	OsDREB1F|&quot;Cold, drought and salinity tolerance.&quot;	bio1|bio5|bio6|bio8|bio9|bio10|bio11|bio2
JreChr13G10825	chr13	22725038	22725838	PF00847(AP2 domain)	LOC_Os01g73770.1	AT5G51990.1	dehydration-responsive element-binding protein, putative, expressed	NA	NA	OsDREB1F|&quot;Cold, drought and salinity tolerance.&quot;	bio1|bio5|bio6|bio8|bio9|bio10|bio11|bio2
JreChr13G10826	chr13	22748521	22749318	PF00847(AP2 domain)	LOC_Os01g73770.1	AT5G51990.1	dehydration-responsive element-binding protein, putative, expressed	NA	NA	OsDREB1F|&quot;Cold, drought and salinity tolerance.&quot;	bio1|bio5|bio6|bio8|bio9|bio10|bio11|bio2
JreChr13G10827	chr13	22762743	22763268	PF07876(Stress responsive A/B Barrel Domain)	LOC_Os11g05290.1	AT5G22580.1	stress responsive A/B Barrel domain containing protein, expressed	NA	NA	NA	bio1|bio5|bio6|bio8|bio9|bio10|bio11|bio2
JreChr13G10828	chr13	22764239	22765036	NA	NA	AT3G44716.1	NA	NA	NA	NA	bio1|bio5|bio6|bio8|bio9|bio10|bio11|bio2
JreChr13G10829	chr13	22790866	22791783	PF05910(Plant protein of unknown function (DUF868))	LOC_Os03g59200.1	AT2G27770.1	expressed protein	NA	NA	NA	bio1|bio5|bio6|bio8|bio9|bio10|bio11|bio2
JreChr13G10831	chr13	22803468	22803902	NA	NA	AT2G27775.2	NA	NA	NA	NA	bio1|bio5|bio6|bio8|bio9|bio10|bio11|bio2
JreChr13G10832	chr13	22804443	22808028	PF00300(Histidine phosphatase superfamily (branch 1))	LOC_Os11g05260.1	AT5G22620.1	phosphoglycerate mutase, putative, expressed	NA	NA	NA	bio1|bio5|bio6|bio8|bio9|bio10|bio11|bio2
JreChr13G10833	chr13	22827266	22838032	PF00860(Permease family)	LOC_Os01g63870.1	AT2G27810.1	nucleobase-ascorbate transporter, putative, expressed	NA	NA	NA	bio1|bio5|bio6|bio8|bio9|bio10|bio11|bio2
JreChr13G10834	chr13	22877865	22879112	PF00800(Prephenate dehydratase)	LOC_Os04g33390.1	AT1G08250.1	prephenate dehydratase domain containing protein, expressed	CS860137|No visible phenotype	NA	NA	bio1|bio5|bio6|bio8|bio9|bio10|bio11|bio2
JreChr13G10835	chr13	22892700	22892903	NA	NA	NA	NA	NA	NA	NA	bio1|bio5|bio6|bio8|bio9|bio10|bio11|bio2
JreChr13G10836	chr13	22893227	22893409	NA	NA	NA	NA	NA	NA	NA	bio1|bio5|bio6|bio8|bio9|bio10|bio11|bio2
JreChr13G10837	chr13	22900605	22901064	PF06404(Phytosulfokine precursor protein (PSK))	LOC_Os12g05260.1	AT3G44735.1	phytosulfokines precursor, putative, expressed	NA	NA	NA	bio1|bio5|bio6|bio8|bio9|bio10|bio11|bio2
JreChr13G10838	chr13	22914463	22915059	NA	LOC_Os02g32580.1	AT2G27830.1	expressed protein	NA	NA	NA	bio1|bio5|bio6|bio8|bio9|bio10|bio11|bio2
JreChr13G10839	chr13	22927891	22931625	NA	LOC_Os05g51830.1	AT5G03740.1	ZOS1-22 - C2H2 zinc finger protein, expressed	NA	NA	HDT701|Resistance to Magnaporthe oryzae and Xanthomonas oryzae pv oryzae.	bio1|bio5|bio6|bio8|bio9|bio10|bio11|bio2
JreChr13G10840	chr13	22932796	22933229	NA	NA	NA	NA	NA	NA	NA	bio1|bio5|bio6|bio8|bio9|bio10|bio11|bio2
JreChr13G10841	chr13	22941982	22943778	PF00076(RNA recognition motif. (a.k.a. RRM, RBD, or RNP domain))|PF00642(Zinc finger C-x8-C-x5-C-x3-H type (and similar))	LOC_Os09g31482.1	AT1G27650.1	splicing factor U2AF, putative, expressed	SALK_123839|Comparison of SALK_123839C to Columbia under normal growth conditions resulted in a trend toward increased leaf length in the mutant (P=0.13; median 22 for mutant,17 for Columbia).	NA	NA	bio1|bio5|bio6|bio8|bio9|bio10|bio11|bio2
JreChr13G10843	chr13	22954565	22960689	PF13641(Glycosyltransferase like family 2)	LOC_Os06g42020.1	AT5G22740.1	CSLA9 - cellulose synthase-like family A, expressed	NA	NA	CSLA9|O.glaberrima Dwarfism to Rice tungro sperical virus (RTVS) infection	bio1|bio5|bio6|bio8|bio9|bio10|bio11|bio2
JreChr13G10845	chr13	22978745	22979572	PF01423(LSM domain)	NA	AT4G20440.1	LSM domain containing protein, expressed	NA	NA	NA	bio1|bio5|bio6|bio8|bio9|bio10|bio11|bio2
JreChr13G10846	chr13	23001456	23006865	PF03479(Domain of unknown function (DUF296))	LOC_Os02g57820.1	AT2G45850.1	AT hook motif domain containing protein, expressed	NA	NA	NA	bio1|bio5|bio6|bio8|bio9|bio10|bio11|bio2
JreChr13G10847	chr13	23017412	23019359	NA	NA	NA	NA	NA	NA	NA	bio1|bio5|bio6|bio8|bio9|bio10|bio11|bio2
JreChr13G10848	chr13	23026375	23043366	PF00176(SNF2 family N-terminal domain)|PF00271(Helicase conserved C-terminal domain)|PF08797(HIRAN domain)|PF13920(Zinc finger, C3HC4 type (RING finger))	LOC_Os02g32570.1	AT5G22750.1	SNF2 family N-terminal domain containing protein, expressed	NA	NA	NA	bio1|bio5|bio6|bio8|bio9|bio10|bio11|bio2
JreChr13G10849	chr13	23050601	23050956	NA	NA	NA	NA	NA	NA	NA	bio1|bio5|bio6|bio8|bio9|bio10|bio11|bio2
JreChr13G10850	chr13	23058200	23066161	PF00628(PHD-finger)|PF02791(DDT domain)|PF15612(WSTF, HB1, Itc1p, MBD9 motif 1)	LOC_Os11g05130.1	AT5G22760.1	PHD-finger family protein, expressed	NA	NA	NA	bio1|bio5|bio6|bio8|bio9|bio10|bio11|bio2
JreChr13G10852	chr13	23067488	23096960	PF01602(Adaptin N terminal region)|PF02296(Alpha adaptin AP2, C-terminal domain)|PF02883(Adaptin C-terminal domain)	LOC_Os03g02150.1	AT5G22780.1	adapitin protein, putative, expressed	NA	NA	NA	bio1|bio5|bio6|bio8|bio9|bio10|bio11|bio2
JreChr13G10853	chr13	23098693	23103654	PF11891(Protein RETICULATA-related)	LOC_Os04g44290.1	AT5G22790.1	expressed protein	NA	NA	NA	bio1|bio5|bio6|bio8|bio9|bio10|bio11|bio2
JreChr13G10856	chr13	23112509	23117444	PF03000(NPH3 family)	LOC_Os03g43990.1	AT3G44820.1	BTBN8 - Bric-a-Brac, Tramtrack, Broad Complex BTB domain with non-phototropic hypocotyl 3 NPH3 and coiled-coil domains, expressed	NA	NA	GRP162|Hong-Lian cytoplasmic male sterility.	bio1|bio5|bio6|bio8|bio9|bio10|bio11|bio2
JreChr13G10857	chr13	23138115	23141287	PF01370(NAD dependent epimerase/dehydratase family)	LOC_Os01g73790.1	AT1G08200.1	NAD dependent epimerase/dehydratase family protein, putative, expressed	NA	NA	NA	bio1|bio5|bio6|bio8|bio9|bio10|bio11|bio2
JreChr13G10859	chr13	23156189	23176989	PF02450(Lecithin:cholesterol acyltransferase)	LOC_Os09g27210.1	AT3G44830.1	lecithine cholesterol acyltransferase, putative, expressed	NA	NA	NA	bio1|bio5|bio6|bio8|bio9|bio10|bio11|bio2
JreChr13G10860	chr13	23177419	23177931	PF02450(Lecithin:cholesterol acyltransferase)	LOC_Os09g27210.1	AT3G44830.1	lecithine cholesterol acyltransferase, putative, expressed	NA	NA	NA	bio1|bio5|bio6|bio8|bio9|bio10|bio11|bio2
JreChr13G10861	chr13	23185532	23187024	PF00657(GDSL-like Lipase/Acylhydrolase)	LOC_Os06g05550.1	AT5G22810.1	GDSL-like lipase/acylhydrolase, putative, expressed	NA	NA	NA	bio1|bio5|bio6|bio8|bio9|bio10|bio11|bio2
JreChr13G10862	chr13	23193218	23193403	NA	NA	NA	NA	NA	NA	NA	bio1|bio5|bio6|bio8|bio9|bio10|bio11|bio2
JreChr13G10863	chr13	23194293	23196238	PF00657(GDSL-like Lipase/Acylhydrolase)	LOC_Os06g05550.1	AT5G22810.1	GDSL-like lipase/acylhydrolase, putative, expressed	NA	NA	NA	bio1|bio5|bio6|bio8|bio9|bio10|bio11|bio2
JreChr13G10864	chr13	23213788	23219539	PF14541(Xylanase inhibitor C-terminal)|PF14543(Xylanase inhibitor N-terminal)	LOC_Os01g56930.1	AT5G22850.1	eukaryotic aspartyl protease domain containing protein, expressed	NA	NA	NA	bio1|bio5|bio6|bio8|bio9|bio10|bio11|bio2
JreChr13G10865	chr13	23221692	23228766	PF02170(PAZ domain)|PF02171(Piwi domain)|PF08699(Argonaute linker 1 domain)|PF16486(N-terminal domain of argonaute)|PF16487(Mid domain of argonaute)|PF16488(Argonaute linker 2 domain)	LOC_Os03g58600.1	AT2G27880.1	PAZ domain containing protein, putative, expressed	NA	NA	NA	bio1|bio5|bio6|bio8|bio9|bio10|bio11|bio2
JreChr13G10866	chr13	23234174	23234449	NA	NA	NA	NA	NA	NA	NA	bio1|bio5|bio6|bio8|bio9|bio10|bio11|bio2
JreChr13G10867	chr13	23245577	23247613	PF05176(ATP10 protein)	LOC_Os05g08410.1	AT1G08220.1	ATP10 protein, expressed	NA	NA	NA	bio1|bio5|bio6|bio8|bio9|bio10|bio11|bio2
JreChr13G10868	chr13	23267486	23319442	PF05577(Serine carboxypeptidase S28)	LOC_Os06g43930.1	AT5G22860.1	OsProCP1 - Putative Lysosomal Pro-x Carboxypeptidase homologue, expressed	NA	NA	NA	bio1|bio5|bio6|bio8|bio9|bio10|bio11|bio2
JreChr13G10870	chr13	23339806	23342905	PF04646(Protein of unknown function, DUF604)	LOC_Os10g39020.2	AT5G12460.1	fringe-related protein, putative, expressed	NA	NA	NA	bio1|bio5|bio6|bio8|bio9|bio10|bio11|bio2
JreChr13G10871	chr13	23352558	23355692	PF05577(Serine carboxypeptidase S28)	LOC_Os06g43930.1	AT5G22860.1	OsProCP1 - Putative Lysosomal Pro-x Carboxypeptidase homologue, expressed	NA	NA	NA	bio1|bio5|bio6|bio8|bio9|bio10|bio11|bio2
JreChr13G10872	chr13	23366182	23380439	PF00637(Region in Clathrin and VPS)	LOC_Os04g11880.1	AT1G08190.1	WD domain, G-beta repeat domain containing protein, expressed	NA	NA	NA	bio1|bio5|bio6|bio8|bio9|bio10|bio11|bio2
JreChr13G10873	chr13	23414404	23417760	PF00450(Serine carboxypeptidase)	LOC_Os08g44640.1	AT2G27920.1	OsSCP18 - Putative Serine Carboxypeptidase homologue, expressed	NA	NA	NA	bio1|bio5|bio6|bio8|bio9|bio10|bio11|bio2
JreChr13G10874	chr13	23427143	23428109	PF04640(PLATZ transcription factor)	LOC_Os04g50120.1	AT1G76590.1	zinc-binding protein, putative, expressed	NA	NA	NA	bio1|bio5|bio6|bio8|bio9|bio10|bio11|bio2
JreChr13G10875	chr13	23465611	23465940	NA	NA	AT5G02420.1	NA	NA	NA	NA	bio1|bio5|bio6|bio8|bio9|bio10|bio11|bio2
JreChr13G10876	chr13	23468039	23468935	PF00125(Core histone H2A/H2B/H3/H4)	LOC_Os09g39730.1	AT1G08170.1	Core histone H2A/H2B/H3/H4 domain containing protein, putative, expressed	NA	NA	NA	bio1|bio5|bio6|bio8|bio9|bio10|bio11|bio2
JreChr13G10877	chr13	23474198	23474798	PF13639(Ring finger domain)	LOC_Os02g50930.1	AT2G27940.1	zinc finger, C3HC4 type domain containing protein, expressed	NA	NA	NA	bio1|bio5|bio6|bio8|bio9|bio10|bio11|bio2
JreChr13G10878	chr13	23484433	23484754	NA	NA	NA	NA	NA	NA	NA	bio1|bio5|bio6|bio8|bio9|bio10|bio11|bio2
JreChr13G10879	chr13	23497328	23504010	PF13920(Zinc finger, C3HC4 type (RING finger))	LOC_Os09g39690.1	AT2G27950.1	protein binding protein, putative, expressed	NA	NA	NA	bio1|bio5|bio6|bio8|bio9|bio10|bio11|bio2
JreChr13G10881	chr13	23515349	23518349	NA	NA	NA	NA	NA	NA	NA	bio1|bio5|bio6|bio8|bio9|bio10|bio11|bio2
JreChr13G10882	chr13	23519962	23520318	NA	NA	NA	NA	NA	NA	NA	bio1|bio5|bio6|bio8|bio9|bio10|bio11|bio2
JreChr13G10883	chr13	23525498	23525894	NA	NA	NA	NA	NA	NA	NA	bio1|bio5|bio6|bio8|bio9|bio10|bio11|bio2
JreChr13G10884	chr13	23533636	23534274	PF03168(Late embryogenesis abundant protein)	LOC_Os02g44670.1	AT5G22870.1	harpin-induced protein 1 domain containing protein, expressed	NA	NA	NA	bio1|bio5|bio6|bio8|bio9|bio10|bio11|bio2
JreChr13G10885	chr13	23567493	23574406	PF00628(PHD-finger)|PF16135(TPL-binding domain in jasmonate signalling)	LOC_Os06g51450.1	AT2G27980.1	PHD-finger domain containing protein, expressed	NA	NA	NA	bio1|bio5|bio6|bio8|bio9|bio10|bio11|bio2
JreChr13G10886	chr13	23575489	23576240	PF01111(Cyclin-dependent kinase regulatory subunit)	LOC_Os03g05300.1	AT2G27970.1	cyclin-dependent kinases regulatory subunit 1, putative, expressed	NA	NA	NA	bio1|bio5|bio6|bio8|bio9|bio10|bio11|bio2
JreChr13G10887	chr13	23592340	23604106	PF00355(Rieske [2Fe-2S] domain)|PF08417(Pheophorbide a oxygenase)	LOC_Os03g05310.1	AT3G44880.1	pheophorbide a oxygenase, chloroplast precursor, putative, expressed	pao1|This mutant develops a lesion-mimic phenotype on the leaves similar to that of several acd1 mutants. The lesions occur in a development-related, light-dependent fashion, coinciding with the initiation of leaf senescence in the wild-type. Premature cell death was observed in the flowers. Sepals and petals started to degrade earlier than that of wild-type, resulting in flowers that fail to ful…	NA	OsPAO|Lesion mimic. Leaf senescence.	bio1|bio5|bio6|bio8|bio9|bio10|bio11|bio2
JreChr13G10888	chr13	23606335	23607899	PF01535(PPR repeat)	LOC_Os02g03530.1	AT1G71210.1	PPR repeat domain containing protein, putative, expressed	NA	NA	NA	bio1|bio5|bio6|bio8|bio9|bio10|bio11|bio2
JreChr13G10889	chr13	23608608	23612158	PF04437(RINT-1 / TIP-1 family)	LOC_Os07g48720.1	AT1G08400.1	MAG2, putative, expressed	NA	NA	NA	bio1|bio5|bio6|bio8|bio9|bio10|bio11|bio2
JreChr13G10890	chr13	23618569	23620685	PF01730(UreF)	LOC_Os02g07150.1	AT1G21840.1	urease accessory protein F, putative, expressed	ureF-2|No visible phenotype. Unable to sustain growth on urea as sole nitrogen source. No urease activity detected.	NA	NA	bio1|bio5|bio6|bio8|bio9|bio10|bio11|bio2
JreChr13G10891	chr13	23626327	23630527	PF00249(Myb-like DNA-binding domain)	LOC_Os01g59660.1	AT5G06100.2	MYB family transcription factor, putative, expressed	NA	NA	gamyb|Pollen development.	bio1|bio5|bio6|bio8|bio9|bio10|bio11|bio2
JreChr13G10892	chr13	23632477	23633829	PF13912(C2H2-type zinc finger)	LOC_Os06g51140.1	AT2G26940.1	ZOS7-11 - C2H2 zinc finger protein, expressed	NA	NA	NA	bio1|bio5|bio6|bio8|bio9|bio10|bio11|bio2
JreChr13G10893	chr13	23637403	23638833	PF13912(C2H2-type zinc finger)	LOC_Os07g39970.1	AT2G26940.1	ZOS7-11 - C2H2 zinc finger protein, expressed	NA	NA	NA	bio1|bio5|bio6|bio8|bio9|bio10|bio11|bio2
JreChr13G10894	chr13	23641183	23645959	PF01170(Putative RNA methylase family UPF0020)	LOC_Os02g35060.1	AT3G26410.1	RNA methyltransferase protein, putative, expressed	NA	NA	NA	bio1|bio5|bio6|bio8|bio9|bio10|bio11|bio2
JreChr13G10895	chr13	23647358	23649493	PF03081(Exo70 exocyst complex subunit)	LOC_Os02g05620.1	AT4G31540.1	ATEXO70G1, putative, expressed	NA	NA	NA	bio1|bio5|bio6|bio8|bio9|bio10|bio11|bio2
JreChr13G10896	chr13	23651127	23652308	NA	LOC_Os01g65940.1	AT3G13690.1	protein kinase, putative, expressed	NA	NA	NA	bio1|bio5|bio6|bio8|bio9|bio10|bio11|bio2
JreChr13G10897	chr13	23665788	23666753	PF13639(Ring finger domain)|PF14369(zinc-ribbon)	LOC_Os03g22830.2	AT2G40830.2	zinc finger, C3HC4 type domain containing protein, expressed	NA	NA	NA	bio1|bio5|bio6|bio8|bio9|bio10|bio11|bio2
JreChr13G10898	chr13	23668277	23678032	PF03222(Tryptophan/tyrosine permease family)	LOC_Os07g46780.1	AT5G19500.1	tyrosine-specific transport protein, putative, expressed	NA	NA	NA	bio1|bio5|bio6|bio8|bio9|bio10|bio11|bio2
JreChr13G10899	chr13	23688498	23696819	PF00288(GHMP kinases N terminal domain)	LOC_Os01g58790.2	AT2G26930.1	GHMP kinases ATP-binding protein, putative, expressed	ispE-1|ispE-1 mutants die as albino lethal mutants. Photosynthetic pigments are almost undetectable in these mutants and they completely lack thylakoid membranes.	NA	NA	bio1|bio5|bio6|bio8|bio9|bio10|bio11|bio2
JreChr13G10900	chr13	23698561	23699838	PF11955(Plant organelle RNA recognition domain)	LOC_Os11g34160.1	AT5G21970.1	ubiquitin carboxyl-terminal hydrolase, family 1, putative, expressed	NA	NA	NA	bio1|bio5|bio6|bio8|bio9|bio10|bio11|bio2
JreChr13G10901	chr13	23700596	23702548	NA	LOC_Os05g33850.1	AT2G26920.1	UBA/TS-N domain containing protein, expressed	NA	NA	NA	bio1|bio5|bio6|bio8|bio9|bio10|bio11|bio2
JreChr13G10902	chr13	23706521	23707099	NA	NA	NA	NA	NA	NA	NA	bio1|bio5|bio6|bio8|bio9|bio10|bio11|bio2
JreChr13G10903	chr13	23725192	23726019	PF16845(Aspartic acid proteinase inhibitor)	LOC_Os01g16430.1	AT3G12490.2	cysteine proteinase inhibitor precursor protein, putative, expressed	NA	NA	NA	bio1|bio5|bio6|bio8|bio9|bio10|bio11|bio2
JreChr13G10904	chr13	23730404	23731233	PF16845(Aspartic acid proteinase inhibitor)	LOC_Os01g58890.1	AT3G12490.2	cysteine proteinase inhibitor precursor protein, putative, expressed	NA	NA	NA	bio1|bio5|bio6|bio8|bio9|bio10|bio11|bio2
JreChr13G10906	chr13	23740254	23749976	PF00266(Aminotransferase class-V)	LOC_Os12g18900.1	AT1G08490.1	aminotransferase, putative, expressed	NA	NA	NA	bio1|bio5|bio6|bio8|bio9|bio10|bio11|bio2
JreChr13G10907	chr13	23757745	23759556	PF03171(2OG-Fe(II) oxygenase superfamily)|PF14226(non-haem dioxygenase in morphine synthesis N-terminal)	LOC_Os03g03034.1	AT3G13610.1	flavonol synthase/flavanone 3-hydroxylase, putative, expressed	NA	NA	NA	bio1|bio5|bio6|bio8|bio9|bio10|bio11|bio2
JreChr13G10908	chr13	23760859	23763726	PF03171(2OG-Fe(II) oxygenase superfamily)|PF14226(non-haem dioxygenase in morphine synthesis N-terminal)	LOC_Os03g03034.1	AT3G13610.1	flavonol synthase/flavanone 3-hydroxylase, putative, expressed	NA	NA	NA	bio1|bio5|bio6|bio8|bio9|bio10|bio11|bio2
JreChr13G10909	chr13	23764545	23768356	PF00132(Bacterial transferase hexapeptide (six repeats))|PF00483(Nucleotidyl transferase)	LOC_Os06g23160.1	AT5G19485.1	bacterial transferase hexapeptide domain containing protein, expressed	NA	NA	NA	bio1|bio5|bio6|bio8|bio9|bio10|bio11|bio2
JreChr13G10910	chr13	23773925	23774976	PF01344(Kelch motif)	LOC_Os11g04330.1	AT5G26960.1	OsFBO23 - F-box and other domain containing protein, expressed	NA	NA	NA	bio1|bio5|bio6|bio8|bio9|bio10|bio11|bio2
JreChr13G10911	chr13	23775004	23775435	NA	NA	NA	NA	NA	NA	NA	bio1|bio5|bio6|bio8|bio9|bio10|bio11|bio2
JreChr13G10912	chr13	23783398	23786464	PF00586(AIR synthase related protein, N-terminal domain)|PF02769(AIR synthase related protein, C-terminal domain)	LOC_Os03g61600.1	AT3G55010.1	phosphoribosylformylglycinamidine synthase, putative, expressed	NA	NA	NA	bio1|bio5|bio6|bio8|bio9|bio10|bio11|bio2
JreChr13G10913	chr13	23800591	23802558	PF01535(PPR repeat)|PF13041(PPR repeat family)	LOC_Os12g15460.1	AT4G18750.1	pentatricopeptide, putative, expressed	dot4-1|dot4-1 mutants have an aberrant midgap leaf and cotyledon venation pattern and their roots are slightly shorter than wild type roots.	NA	NA	bio1|bio5|bio6|bio8|bio9|bio10|bio11|bio2
JreChr13G10914	chr13	23804216	23807320	PF00009(Elongation factor Tu GTP binding domain)|PF00679(Elongation factor G C-terminus)|PF03144(Elongation factor Tu domain 2)	LOC_Os03g44780.1	AT3G22980.1	elongation factor Tu family protein, putative, expressed	NA	NA	NA	bio1|bio5|bio6|bio8|bio9|bio10|bio11|bio2
JreChr13G10915	chr13	23815185	23816029	PF09801(Integral membrane protein S linking to the trans Golgi network)	LOC_Os01g41040.1	AT1G79990.1	coatomer subunit beta, putative, expressed	NA	NA	NA	bio1|bio5|bio6|bio8|bio9|bio10|bio11|bio2
JreChr13G10916	chr13	23816570	23819727	NA	LOC_Os01g18060.1	AT5G12260.1	sugar transporter superfamily, putative, expressed	NA	NA	NA	bio1|bio5|bio6|bio8|bio9|bio10|bio11|bio2
JreChr13G10917	chr13	23831792	23842889	PF16709(Fused Ig-PH domain of plant-specific actin-binding protein)|PF16711(Actin-binding domain of plant-specific actin-binding protein)|PF16712(Coiled-coil regions of plant-specific actin-binding protein)	LOC_Os01g59130.1	AT2G26770.1	proline-rich family protein, putative, expressed	NA	NA	NA	bio2
JreChr13G10919	chr13	23844360	23844900	NA	NA	NA	NA	NA	NA	NA	bio2
JreChr13G10920	chr13	23852436	23853068	PF02391(MoaE protein)	LOC_Os02g04740.1	AT2G43760.1	molybdenum cofactor synthesis protein 2 large subunit, putative, expressed	NA	NA	NA	bio2
JreChr13G10922	chr13	23873146	23938236	PF13001(Proteasome stabiliser)	LOC_Os11g04220.1	AT2G26780.1	HEAT repeat family protein, putative, expressed	NA	NA	NA	bio2
JreChr13G10923	chr13	23940715	23944888	PF15375(Domain of unknown function (DUF4602))	LOC_Os01g12480.1	AT2G44820.2	expressed protein	NA	NA	NA	bio2
JreChr14G11392	chr14	5518370	5529210	NA	NA	NA	NA	NA	NA	NA	bio3
JreChr14G11393	chr14	5555748	5556269	NA	NA	NA	NA	NA	NA	NA	bio3
JreChr14G11395	chr14	5570624	5571040	NA	LOC_Os05g50100.1	AT2G47485.1	expressed protein	NA	NA	NA	bio3
JreChr14G11398	chr14	5587702	5589606	NA	LOC_Os01g74620.1	AT1G31930.1	G-protein alpha subunit, putative, expressed	NA	NA	NA	bio3
JreChr14G11399	chr14	5590593	5593011	PF00067(Cytochrome P450)	LOC_Os07g33440.1	AT2G42850.1	cytochrome P450 domain containing protein, expressed	NA	NA	NA	bio3
JreChr14G11400	chr14	5597575	5598282	NA	NA	NA	NA	NA	NA	NA	bio3
JreChr14G11401	chr14	5599419	5601250	PF00170(bZIP transcription factor)	LOC_Os07g48180.1	AT1G06850.1	bZIP transcription factor family protein, putative, expressed	NA	NA	NA	bio3
JreChr14G11402	chr14	5602931	5606660	PF00249(Myb-like DNA-binding domain)	LOC_Os06g08290.1	AT1G15720.1	MYB family transcription factor, putative, expressed	NA	NA	aid1|Pollen development. Anther dehiscence.	bio3
JreChr14G11403	chr14	5613544	5614481	PF01357(Pollen allergen)|PF03330(Lytic transglycolase)	LOC_Os01g60770.1	AT2G40610.1	expansin precursor, putative, expressed	NA	NA	NA	bio3
JreChr14G11405	chr14	5623239	5627287	PF03151(Triose-phosphate Transporter family)	LOC_Os01g07310.1	AT1G06890.1	transporter-related, putative, expressed	NA	NA	NA	bio3
JreChr14G11407	chr14	5630732	5631682	PF01283(Ribosomal protein S26e)	LOC_Os01g60790.1	AT3G56340.1	40S ribosomal protein S26, putative, expressed	NA	NA	NA	bio3
JreChr14G11408	chr14	5636459	5641077	NA	LOC_Os12g02260.1	AT3G51620.2	nucleotidyltransferase, putative, expressed	NA	NA	NA	bio3
JreChr14G11410	chr14	5647966	5653411	PF00069(Protein kinase domain)	LOC_Os11g02305.1	AT5G58350.1	STE_PAK_Ste20_Slob_Wnk.4 - STE kinases include homologs to sterile 7, sterile 11 and sterile 20 from yeast, expressed	NA	NA	NA	bio3
JreChr14G11411	chr14	5661754	5664642	NA	NA	NA	NA	NA	NA	NA	bio3
JreChr14G11412	chr14	5668176	5669252	PF04844(Transcriptional repressor, ovate)|PF13724(DNA-binding domain)	LOC_Os01g60810.1	AT1G06920.1	DUF623 domain containing protein, expressed	NA	NA	NA	bio3
JreChr14G11413	chr14	5671204	5672021	NA	LOC_Os07g48140.1	AT2G30395.1	ATOFP17/OFP17, putative, expressed	NA	NA	NA	bio3
JreChr14G11414	chr14	5672601	5673947	PF04859(Plant protein of unknown function (DUF641))	LOC_Os10g23220.1	AT2G45260.1	GIL1, putative, expressed	NA	NA	NA	bio3
JreChr14G11415	chr14	5687557	5687880	NA	NA	NA	NA	NA	NA	NA	bio3
JreChr14G11416	chr14	5691617	5694918	PF17181(Epidermal patterning factor proteins)	LOC_Os01g60900.1	AT2G30370.1	expressed protein	tmm;chal-1|Mutants produce stomata on the hypocotyl and also produce small groups of hypocotyl cells in an arrangement that resembles braided 'challah' bread.	NA	NA	bio3
JreChr14G11417	chr14	5698939	5700240	PF00069(Protein kinase domain)|PF03822(NAF domain)	LOC_Os01g10890.1	AT2G30360.1	CAMK_KIN1/SNF1/Nim1_like.8 - CAMK includes calcium/calmodulin depedent protein kinases, expressed	NA	NA	NA	bio3
JreChr14G11418	chr14	5705203	5705577	NA	LOC_Os11g02200.1	AT5G58375.1	expressed protein	NA	NA	NA	bio3
JreChr14G11419	chr14	5708276	5714253	PF01541(GIY-YIG catalytic domain)	LOC_Os07g12710.1	AT2G30350.2	GIY-YIG catalytic domain containing protein, putative, expressed	NA	NA	NA	bio3
JreChr14G11420	chr14	5717777	5718445	NA	LOC_Os01g07240.1	NA	NA	NA	NA	NA	bio3
JreChr14G11421	chr14	5728242	5728838	NA	NA	NA	NA	NA	NA	NA	bio3
JreChr14G11422	chr14	5737871	5738639	PF03195(Lateral organ boundaries (LOB) domain)	LOC_Os05g07270.1	AT2G30340.1	DUF260 domain containing protein, putative, expressed	NA	NA	NA	bio3
JreChr16G10240	chr16	1431328	1436917	PF00013(KH domain)	LOC_Os02g13130.1	AT2G25970.1	KH domain-containing protein, putative, expressed	NA	NA	NA	bio1|bio2|bio6|bio9|bio11|
JreChr16G10243	chr16	1438819	1439994	PF04718(Mitochondrial ATP synthase g subunit)	LOC_Os01g41610.2	AT2G19680.1	mitochondrial ATP synthase g subunit family protein, putative, expressed	NA	NA	NA	bio1|bio2|bio6|bio9|bio11|
JreChr16G10247	chr16	1442594	1444367	PF00762(Ferrochelatase)	LOC_Os09g12560.1	AT5G26030.1	ferrochelatase-2, chloroplast precursor, putative, expressed	atfc1|no visible phenotype. decreased heme contents in roots	NA	NA	bio1|bio2|bio6|bio9|bio11|
JreChr16G10251	chr16	1444861	1445249	PF00762(Ferrochelatase)	LOC_Os09g12560.1	AT2G30390.2	ferrochelatase-2, chloroplast precursor, putative, expressed	fc2-1/pub4-6|Seedlings green normally when exposed to 4 hour light cycle. Plants still produce ROS and chloroplasts look abnormal but do not degrade.	NA	NA	bio1|bio2|bio6|bio9|bio11|
JreChr16G10253	chr16	1449674	1461891	PF06201(PITH domain)	LOC_Os01g37832.1	AT2G25950.1	thioredoxin, putative, expressed	NA	NA	NA	bio1|bio2|bio6|bio9|bio11|
JreChr16G10265	chr16	1463390	1465545	NA	LOC_Os06g05720.1	AT4G32960.1	expressed protein	NA	NA	NA	bio1|bio2|bio6|bio9|bio11|
JreChr16G10269	chr16	1470739	1480811	PF00481(Protein phosphatase 2C)|PF01650(Peptidase C13 family)	LOC_Os01g37910.1	AT4G32940.1	vacuolar-processing enzyme precursor, putative, expressed	CS67918|Suppressed fumonisin B1-induced lesion formation compared to wild type. Has greater suppression than the gammavpe-1 single mutant.	NA	OsaLeg1|&quot;wounding response, vegetative-related protease&quot;	bio1|bio2|bio6|bio9|bio11|
JreChr16G10283	chr16	1489282	1489851	PF00481(Protein phosphatase 2C)	LOC_Os04g25570.1	AT4G32950.1	protein phosphatase 2C, putative, expressed	NA	NA	NA	bio1|bio2|bio6|bio9|bio11|
JreChr16G10286	chr16	1492632	1492838	NA	NA	NA	NA	NA	NA	NA	bio1|bio2|bio6|bio9|bio11|
JreChr16G10289	chr16	1496819	1499823	PF02485(Core-2/I-Branching enzyme)	LOC_Os03g52120.1	AT5G11730.1	DNA binding protein, putative, expressed	NA	NA	NA	bio1|bio2|bio6|bio9|bio11|
JreChr16G10308	chr16	1513307	1516776	NA	LOC_Os01g38530.1	AT2G25930.1	ELF3 protein, putative, expressed	CS3795|early flowering; photoperiod-insensitive; long hypocotyl in light-grown seedlings.	ELF3|EARLY FLOWERING 3	NA	bio1|bio2|bio6|bio9|bio11|
JreChr16G10309	chr16	1518384	1528601	PF01417(ENTH domain)	LOC_Os04g51120.1	AT5G11710.1	ENTH domain containing protein, expressed	SALK_049204|defects in vacuolar trafficking of soluble cargo proteins	NA	NA	bio1|bio2|bio6|bio9|bio11|
JreChr16G10320	chr16	1531736	1537589	PF01259(SAICAR synthetase)	LOC_Os09g29190.1	AT3G21110.1	phosphoribosylaminoimidazole-succinocarboxamide synthase, chloroplast precursor, putative, expressed	NA	NA	NA	bio1|bio2|bio6|bio9|bio11|
JreChr16G10330	chr16	1544347	1545857	PF00249(Myb-like DNA-binding domain)	LOC_Os05g48010.1	AT5G65790.1	MYB family transcription factor, putative, expressed	NA	NA	OsMYB55|Growth under high temprature.	bio1|bio2|bio6|bio9|bio11|
JreChr16G10338	chr16	1558633	1559754	PF00642(Zinc finger C-x8-C-x5-C-x3-H type (and similar))	LOC_Os01g09620.1	AT4G29190.1	zinc finger/CCCH transcription factor, putative, expressed	NA	NA	OsDOS|Leaf senescence. JA sensitivity.	bio1|bio2|bio6|bio9|bio11|
JreChr16G10354	chr16	1582092	1582307	NA	NA	NA	NA	NA	NA	NA	bio1|bio2|bio6|bio9|bio11|
JreChr16G10359	chr16	1587832	1594086	PF03789(ELK domain)|PF03790(KNOX1 domain)|PF03791(KNOX2 domain)|PF05920(Homeobox KN domain)	LOC_Os03g51690.2	AT4G08150.1	Homeobox domain containing protein, expressed	knat6-1; knat2-5; bp-9; pny-41026|Similar to knat6;bp;pny except htat shows greater suppression on bp pny silique orientation defects.	NA	OSH1|Shoot organization. Leaf blade formation.	bio1|bio2|bio6|bio9|bio11|
JreChr16G10366	chr16	1599218	1599685	NA	LOC_Os02g10700.1	AT2G25490.1	OsFBL7 - F-box domain and LRR containing protein, expressed	ebf1-3 ebf2-3 ein3-1 eil1-3|Almost complete rescue of the ebf1-3 ebf2-3 phenotype. Plants are phenotypically indistinguishable from the wild type.	NA	NA	bio1|bio2|bio6|bio9|bio11|
JreChr16G10367	chr16	1602589	1603746	PF00046(Homeobox domain)|PF02183(Homeobox associated leucine zipper)	LOC_Os03g12860.1	AT4G37790.1	homeobox associated leucine zipper, putative, expressed	NA	NA	NA	bio1|bio2|bio6|bio9|bio11|
JreChr16G10373	chr16	1614362	1615146	PF00141(Peroxidase)	LOC_Os11g02100.1	AT5G05340.1	peroxidase precursor, putative, expressed	NA	NA	NA	bio1|bio2|bio6|bio9|bio11|
JreChr16G10402	chr16	1664596	1665131	NA	NA	NA	NA	NA	NA	NA	bio1|bio2|bio6|bio9|bio11|
JreChr16G10407	chr16	1670772	1671556	PF00141(Peroxidase)	LOC_Os11g02100.1	AT5G05340.1	peroxidase precursor, putative, expressed	NA	NA	NA	bio1|bio2|bio6|bio9|bio11|
JreChr16G10419	chr16	1693824	1699988	PF01554(MatE)	LOC_Os09g29284.1	AT5G65380.1	MATE efflux family protein, putative, expressed	NA	NA	NA	bio1|bio2|bio6|bio9|bio11|
JreChr16G10440	chr16	1709204	1719248	PF01554(MatE)	LOC_Os09g29284.1	AT5G65380.1	MATE efflux family protein, putative, expressed	NA	NA	NA	bio1|bio2|bio6|bio9|bio11|
JreChr16G10454	chr16	1731183	1731404	NA	NA	NA	NA	NA	NA	NA	bio1|bio2|bio6|bio9|bio11|
JreChr16G10457	chr16	1733237	1734376	PF13639(Ring finger domain)	LOC_Os09g29310.1	AT1G72200.1	zinc finger, C3HC4 type domain containing protein, expressed	NA	NA	NA	bio1|bio2|bio6|bio9|bio11|
JreChr16G10484	chr16	1763859	1764700	PF14624(VWA / Hh protein intein-like)	LOC_Os02g56280.1	AT2G38970.1	zinc finger family protein, putative, expressed	NA	NA	NA	bio1|bio2|bio6|bio9|bio11|
JreChr16G10496	chr16	1783983	1784354	NA	NA	NA	NA	NA	NA	NA	bio1|bio2|bio6|bio9|bio11|
JreChr16G10501	chr16	1790636	1791618	NA	NA	NA	NA	NA	NA	NA	bio1|bio2|bio6|bio9|bio11|
JreChr16G10508	chr16	1796880	1797209	NA	NA	NA	NA	NA	NA	NA	bio1|bio2|bio6|bio9|bio11|
JreChr16G10511	chr16	1799748	1800546	NA	NA	NA	NA	NA	NA	NA	bio1|bio2|bio6|bio9|bio11|
JreChr16G10545	chr16	1845314	1845519	NA	NA	NA	NA	NA	NA	NA	bio1|bio2|bio6|bio9|bio11|
JreChr16G10551	chr16	1852927	1853103	NA	NA	NA	NA	NA	NA	NA	bio1|bio2|bio6|bio9|bio11|
JreChr16G10573	chr16	1876811	1878197	PF00010(Helix-loop-helix DNA-binding domain)	LOC_Os02g52190.1	AT1G72210.1	helix-loop-helix DNA-binding protein, putative, expressed	NA	NA	NA	bio1|bio2|bio6|bio9|bio11|
JreChr16G10582	chr16	1888350	1900781	NA	LOC_Os10g23060.1	AT2G14095.1	expressed protein	NA	NA	NA	bio1|bio2|bio6|bio9|bio11|
JreChr16G10597	chr16	1903018	1903368	NA	NA	NA	NA	NA	NA	NA	bio1|bio2|bio6|bio9|bio11|
JreChr16G10600	chr16	1904768	1911758	PF13432(Tetratricopeptide repeat)	LOC_Os12g37780.1	AT2G43040.1	tetratricopeptide repeat domain containing protein, expressed	NA	NA	NA	bio1|bio2|bio6|bio9|bio11|
JreChr16G10606	chr16	1912806	1914543	NA	NA	NA	NA	NA	NA	NA	bio1|bio2|bio6|bio9|bio11|
JreChr16G10617	chr16	1919548	1922363	PF14392(Zinc knuckle)	NA	NA	NA	NA	NA	NA	bio1|bio2|bio6|bio9|bio11|
JreChr16G10619	chr16	1923386	1926250	NA	LOC_Os10g23060.1	AT2G14095.1	expressed protein	NA	NA	NA	bio1|bio2|bio6|bio9|bio11|
JreChr16G10621	chr16	1926355	1926672	NA	NA	NA	NA	NA	NA	NA	bio1|bio2|bio6|bio9|bio11|
JreChr16G10625	chr16	1929313	1932443	NA	LOC_Os02g58470.1	AT4G09060.2	expressed protein	NA	NA	NA	bio1|bio2|bio6|bio9|bio11|
JreChr16G10628	chr16	1935116	1936488	PF00076(RNA recognition motif. (a.k.a. RRM, RBD, or RNP domain))	LOC_Os08g37700.1	AT4G09040.1	RNA recognition motif containing protein, putative, expressed	NA	NA	NA	bio1|bio2|bio6|bio9|bio11|
JreChr16G10641	chr16	1941433	1942613	NA	NA	NA	NA	NA	NA	NA	bio1|bio2|bio6|bio9|bio11|
JreChr16G10648	chr16	1948519	1949947	PF02298(Plastocyanin-like domain)	LOC_Os06g11490.1	AT1G72230.1	plastocyanin-like domain containing protein, putative, expressed	NA	NA	NA	bio1|bio2|bio6|bio9|bio11|
JreChr16G10656	chr16	1956603	1957025	NA	NA	NA	NA	NA	NA	NA	bio1|bio2|bio6|bio9|bio11|
JreChr16G10676	chr16	1974457	1975683	PF00046(Homeobox domain)|PF02183(Homeobox associated leucine zipper)	LOC_Os03g08960.1	AT5G65310.1	homeobox associated leucine zipper, putative, expressed	NA	NA	NA	bio1|bio2|bio6|bio9|bio11|
JreChr16G10683	chr16	1982315	1982944	NA	NA	AT1G35210.1	expressed protein	NA	NA	NA	bio1|bio2|bio6|bio9|bio11|
JreChr16G10698	chr16	1999746	2005210	PF10250(GDP-fucose protein O-fucosyltransferase)	LOC_Os12g08820.2	AT1G22460.1	growth regulator related protein, putative, expressed	NA	NA	NA	bio1|bio2|bio6|bio9|bio11|
JreChr16G10705	chr16	2007262	2011727	PF00141(Peroxidase)	LOC_Os04g51300.1	AT4G09010.1	peroxidase precursor, putative, expressed	NA	NA	NA	bio1|bio2|bio6|bio9|bio11|
JreChr16G10712	chr16	2013411	2021056	PF14541(Xylanase inhibitor C-terminal)|PF14543(Xylanase inhibitor N-terminal)	LOC_Os07g40260.1	AT5G43100.1	eukaryotic aspartyl protease domain containing protein, expressed	NA	NA	OsAP65|Pollen germination. Pollen tube growth.	bio1|bio2|bio6|bio9|bio11|
JreChr16G10714	chr16	2023735	2024175	PF02704(Gibberellin regulated protein)	LOC_Os03g55290.1	AT5G59845.1	GASR3 - Gibberellin-regulated GASA/GAST/Snakin family protein precursor, expressed	NA	NA	NA	bio1|bio2|bio6|bio9|bio11|
JreChr16G10715	chr16	2036149	2038285	PF04788(Protein of unknown function (DUF620))	LOC_Os07g40150.1	AT3G19540.1	expressed protein	NA	NA	NA	bio1|bio2|bio6|bio9|bio11|
JreChr16G10716	chr16	2045606	2046915	NA	LOC_Os03g32170.1	AT4G24220.1	NAD dependent epimerase/dehydratase family protein, putative, expressed	vep1|Reduced complexity of veins in cotyledons and leaves	NA	NA	bio1|bio2|bio6|bio9|bio11|
JreChr16G10717	chr16	2051762	2053068	NA	LOC_Os03g32170.1	AT4G24220.1	NAD dependent epimerase/dehydratase family protein, putative, expressed	vep1|Reduced complexity of veins in cotyledons and leaves	NA	NA	bio1|bio2|bio6|bio9|bio11|
JreChr16G10718	chr16	2053852	2055623	NA	NA	NA	NA	NA	NA	NA	bio1|bio2|bio6|bio9|bio11|
JreChr16G10720	chr16	2070285	2072888	NA	LOC_Os03g32170.1	AT4G24220.1	NAD dependent epimerase/dehydratase family protein, putative, expressed	vep1|Reduced complexity of veins in cotyledons and leaves	NA	NA	bio1|bio2|bio6|bio9|bio11|
JreChr16G10721	chr16	2078760	2079472	PF14392(Zinc knuckle)	NA	NA	NA	NA	NA	NA	bio1|bio2|bio6|bio9|bio11|
JreChr16G10722	chr16	2080764	2082313	NA	LOC_Os03g32170.1	AT4G24220.1	NAD dependent epimerase/dehydratase family protein, putative, expressed	vep1|Reduced complexity of veins in cotyledons and leaves	NA	NA	bio1|bio2|bio6|bio9|bio11|
JreChr16G10723	chr16	2082327	2083073	NA	LOC_Os03g32170.1	AT4G24220.1	NAD dependent epimerase/dehydratase family protein, putative, expressed	vep1|Reduced complexity of veins in cotyledons and leaves	NA	NA	bio1|bio2|bio6|bio9|bio11|
JreChr16G10724	chr16	2089927	2091221	NA	LOC_Os03g32170.1	AT4G24220.1	NAD dependent epimerase/dehydratase family protein, putative, expressed	vep1|Reduced complexity of veins in cotyledons and leaves	NA	NA	bio1|bio2|bio6|bio9|bio11|
JreChr16G10725	chr16	2093769	2094264	PF00173(Cytochrome b5-like Heme/Steroid binding domain)	LOC_Os05g01820.1	AT5G48810.1	cytochrome b5-like Heme/Steroid binding domain containing protein, expressed	NA	NA	NA	bio1|bio2|bio6|bio9|bio11|
JreChr16G10726	chr16	2098422	2099837	PF09177(Syntaxin 6, N-terminal)	LOC_Os10g20240.1	AT1G27700.1	syntaxin 6, N-terminal domain containing protein, expressed	NA	NA	NA	bio1|bio2|bio6|bio9|bio11|
JreChr16G10727	chr16	2103221	2110100	PF02297(Cytochrome oxidase c subunit VIb)	LOC_Os03g27290.1	AT1G22450.1	cytochrome c oxidase subunit, putative, expressed	NA	NA	NA	bio1|bio2|bio6|bio9|bio11|
JreChr16G10728	chr16	2110696	2113303	PF13920(Zinc finger, C3HC4 type (RING finger))|PF16040(Domain of unknown function (DUF4792))|PF16041(Domain of unknown function (DUF4793))	LOC_Os06g14200.1	AT2G38220.1	zinc finger family protein, putative, expressed	NA	NA	NA	bio1|bio2|bio6|bio9|bio11|
JreChr16G10729	chr16	2130547	2132774	PF00134(Cyclin, N-terminal domain)|PF02984(Cyclin, C-terminal domain)	LOC_Os03g41100.1	AT1G47210.2	cyclin, putative, expressed	NA	NA	NA	bio1|bio2|bio6|bio9|bio11|
JreChr16G10730	chr16	2140451	2142701	PF00134(Cyclin, N-terminal domain)|PF02984(Cyclin, C-terminal domain)	LOC_Os03g41100.1	AT1G47210.2	cyclin, putative, expressed	NA	NA	NA	bio1|bio2|bio6|bio9|bio11|
JreChr16G10731	chr16	2145195	2153122	PF00400(WD domain, G-beta repeat)	LOC_Os07g22220.1	AT5G67320.1	F-box-like/WD repeat-containing protein TBL1XR1-A, putative, expressed	hos15|Enhanced sensitivity to freezing.Reduced cold tolerance.	NA	NA	bio1|bio2|bio6|bio9|bio11|
JreChr16G10732	chr16	2163678	2163893	NA	NA	NA	NA	NA	NA	NA	bio1|bio2|bio6|bio9|bio11|
JreChr16G10733	chr16	2171453	2171947	PF13943(WPP domain)	LOC_Os03g11060.1	AT1G47200.1	MFP1 attachment factor 1, putative, expressed	NA	NA	NA	bio1|bio2|bio6|bio9|bio11|
JreChr16G10734	chr16	2178926	2179195	NA	NA	NA	NA	NA	NA	NA	bio1|bio2|bio6|bio9|bio11|
JreChr16G10735	chr16	2189056	2189589	PF00646(F-box domain)	LOC_Os03g10040.1	AT4G24210.1	OsFBX77 - F-box domain containing protein, expressed	sly1-t2|Increased seed dormancy.	NA	gid2|Dwarfism. Gibberellin sensitivity.	bio1|bio2|bio6|bio9|bio11|
JreChr16G10736	chr16	2206874	2207846	PF13359(DDE superfamily endonuclease)	LOC_Os03g44510.1	AT5G28950.1	transposon protein, putative, CACTA, En/Spm sub-class, expressed	NA	NA	NA	bio1|bio2|bio6|bio9|bio11|
JreChr16G10737	chr16	2208208	2209255	PF12776(Myb/SANT-like DNA-binding domain)	LOC_Os08g25050.1	AT1G30140.1	expressed protein	NA	NA	NA	bio1|bio2|bio6|bio9|bio11|
JreChr16G10739	chr16	2211929	2212758	NA	NA	NA	NA	NA	NA	NA	bio1|bio2|bio6|bio9|bio11|
JreChr16G10740	chr16	2220596	2222989	PF00954(S-locus glycoprotein domain)|PF01453(D-mannose binding lectin)	LOC_Os06g06960.1	AT4G21390.1	serine/threonine-protein kinase receptor precursor, putative, expressed	NA	NA	NA	bio1|bio2|bio6|bio9|bio11|
JreChr16G10741	chr16	2240774	2243176	PF00954(S-locus glycoprotein domain)|PF01453(D-mannose binding lectin)	LOC_Os01g48020.1	AT2G19130.1	S-domain receptor-like protein kinase, putative, expressed	NA	NA	NA	bio1|bio2|bio6|bio9|bio11|
JreChr16G10742	chr16	2246887	2249292	PF00954(S-locus glycoprotein domain)|PF01453(D-mannose binding lectin)	LOC_Os01g47840.1	AT2G19130.1	S-domain receptor-like protein kinase, putative, expressed	NA	NA	NA	bio1|bio2|bio6|bio9|bio11|
JreChr16G10744	chr16	2264022	2264252	NA	NA	NA	NA	NA	NA	NA	bio1|bio2|bio6|bio9|bio11|
JreChr16G10745	chr16	2270664	2271415	PF01453(D-mannose binding lectin)	LOC_Os06g06960.1	AT1G61370.1	serine/threonine-protein kinase receptor precursor, putative, expressed	NA	NA	NA	bio1|bio2|bio6|bio9|bio11|
JreChr16G10746	chr16	2272767	2273054	NA	LOC_Os06g06930.1	AT1G29730.1	receptor-like protein kinase 2, putative, expressed	NA	NA	NA	bio1|bio2|bio6|bio9|bio11|
JreChr16G10747	chr16	2278542	2280950	PF00954(S-locus glycoprotein domain)|PF01453(D-mannose binding lectin)	LOC_Os01g48020.1	AT2G19130.1	S-domain receptor-like protein kinase, putative, expressed	NA	NA	NA	bio1|bio2|bio6|bio9|bio11|
JreChr16G10748	chr16	2293242	2295653	PF00954(S-locus glycoprotein domain)|PF01453(D-mannose binding lectin)	LOC_Os01g48020.1	AT4G00340.1	S-domain receptor-like protein kinase, putative, expressed	NA	NA	NA	bio1|bio2|bio6|bio9|bio11|
JreChr16G10749	chr16	2300927	2303621	NA	LOC_Os06g14030.1	AT3G02850.1	potassium channel SKOR, putative, expressed	CS3816|reduced shoot K+ content (ca. 50% of wt) when grown in soil; expression is localized in root stelar tissues (pericycle and stelar parenchyma) and is strongly inhibited by the stress phytohormone abscisic acid.	NA	NA	bio1|bio2|bio6|bio9|bio11|
JreChr16G10750	chr16	2307715	2308647	PF00249(Myb-like DNA-binding domain)	LOC_Os09g01960.1	AT4G37260.1	MYB family transcription factor, putative, expressed	NA	NA	NA	bio1|bio2|bio6|bio9|bio11|
JreChr16G10751	chr16	2331632	2333432	PF01112(Asparaginase)	LOC_Os04g55710.1	AT3G16150.1	transposon protein, putative, unclassified, expressed	WiscDsLox382A10|increased sensitivity to inhibition of root elongation by exogenous asparagine	NA	NA	bio1|bio2|bio6|bio9|bio11|
JreChr16G10752	chr16	2337712	2337975	NA	NA	NA	NA	NA	NA	NA	bio1|bio2|bio6|bio9|bio11|
JreChr16G10753	chr16	2348851	2350352	PF00134(Cyclin, N-terminal domain)|PF02984(Cyclin, C-terminal domain)	LOC_Os09g29100.1	AT4G34160.1	cyclin, putative, expressed	NA	NA	NA	bio1|bio2|bio6|bio9|bio11|bio8|bio10
JreChr16G10754	chr16	2363271	2369750	PF11523(Protein of unknown function (DUF3223))	LOC_Os08g21700.1	AT3G46630.1	DCL, chloroplast precursor, putative, expressed	NA	NA	NA	bio1|bio2|bio6|bio9|bio11|bio8|bio10
JreChr16G10756	chr16	2373785	2375563	PF14392(Zinc knuckle)	LOC_Os03g30510.1	AT5G36228.1	expressed protein	NA	NA	NA	bio1|bio2|bio6|bio9|bio11|bio8|bio10
JreChr16G10757	chr16	2379412	2380126	NA	NA	NA	NA	NA	NA	NA	bio1|bio2|bio6|bio9|bio11|bio8|bio10
JreChr16G10759	chr16	2395659	2397251	PF00646(F-box domain)|PF13516(Leucine Rich repeat)	LOC_Os04g42670.1	AT1G47056.1	OsFBL19 - F-box domain and LRR containing protein, expressed	vfb1-1/vfb2-1/vfb3-1/vfb4rnai|Defects in lateral root formation, delayed root elongation and delayed plant growth. Reduced cell size.	NA	NA	bio1|bio2|bio6|bio9|bio11|bio8|bio10
JreChr16G10760	chr16	2400820	2401580	NA	NA	NA	NA	NA	NA	NA	bio1|bio2|bio6|bio9|bio11|bio8|bio10
JreChr16G10761	chr16	2404297	2406419	PF04193(PQ loop repeat)	LOC_Os07g29610.1	AT4G07390.1	PQ loop repeat domain containing protein, expressed	NA	NA	NA	bio1|bio2|bio6|bio9|bio11|bio8|bio10
JreChr16G10762	chr16	2413772	2415525	PF14215(bHLH-MYC and R2R3-MYB transcription factors N-terminal)	LOC_Os06g12740.1	AT1G60060.1	expressed protein	NA	NA	NA	bio1|bio2|bio6|bio9|bio11|bio8|bio10
JreChr16G10763	chr16	2418799	2421495	PF00112(Papain family cysteine protease)|PF00396(Granulin)|PF08246(Cathepsin propeptide inhibitor domain (I29))	LOC_Os04g57440.1	AT1G47128.1	oryzain beta chain precursor, putative, expressed	NA	NA	NA	bio1|bio2|bio6|bio9|bio11|bio8|bio10
JreChr16G10765	chr16	2431914	2433247	PF00011(Hsp20/alpha crystallin family)	NA	AT1G54400.1	hsp20/alpha crystallin family protein, putative, expressed	NA	NA	NA	bio1|bio2|bio6|bio9|bio11|bio8|bio10
JreChr16G10766	chr16	2436898	2437720	PF00011(Hsp20/alpha crystallin family)	LOC_Os03g45340.1	AT1G54400.1	hsp20/alpha crystallin family protein, putative, expressed	NA	NA	NA	bio1|bio2|bio6|bio9|bio11|bio8|bio10
JreChr16G10767	chr16	2438815	2441220	PF04578(Protein of unknown function, DUF594)|PF13968(Domain of unknown function (DUF4220))	LOC_Os11g42080.1	AT5G45540.1	expressed protein	NA	NA	NA	bio1|bio2|bio6|bio9|bio11|bio8|bio10
JreChr16G10769	chr16	2453598	2454728	PF04578(Protein of unknown function, DUF594)	LOC_Os11g42080.1	AT5G45540.1	expressed protein	NA	NA	NA	bio1|bio2|bio6|bio9|bio11|bio8|bio10
JreChr16G10770	chr16	2470037	2471404	NA	LOC_Os04g42620.1	AT3G19320.1	uncharacterized protein At4g06744 precursor, putative, expressed	NA	NA	NA	bio1|bio2|bio6|bio9|bio11|bio8|bio10
JreChr16G10771	chr16	2480346	2483174	PF00069(Protein kinase domain)|PF13855(Leucine rich repeat)	LOC_Os04g55620.1	AT5G43020.1	receptor kinase, putative, expressed	NA	NA	NA	bio1|bio2|bio6|bio9|bio11|bio8|bio10
JreChr16G10772	chr16	2484843	2498812	PF00225(Kinesin motor domain)	LOC_Os09g02650.1	AT5G47820.1	kinesin motor domain containing protein, putative, expressed	NA	NA	gdd1|Dwarfism. Cell elongation. Regulation of gibberellin biosynthesis.	bio1|bio2|bio6|bio9|bio11|bio8|bio10
JreChr16G10773	chr16	2514287	2514511	NA	NA	NA	NA	NA	NA	NA	bio1|bio2|bio6|bio9|bio11|bio8|bio10
JreChr16G10774	chr16	2530226	2530774	PF13962(Domain of unknown function)	LOC_Os06g18900.1	AT5G51160.1	ankyrin repeat-containing protein, putative, expressed	NA	NA	NA	bio1|bio2|bio6|bio9|bio11|bio8|bio10
JreChr16G10775	chr16	2539461	2540090	PF13962(Domain of unknown function)	LOC_Os06g17700.1	AT5G51160.1	ankyrin repeat-containing protein, putative, expressed	NA	NA	NA	bio1|bio2|bio6|bio9|bio11|bio8|bio10
JreChr16G10776	chr16	2543505	2547681	NA	LOC_Os09g25200.1	NA	NA	NA	NA	NA	bio1|bio2|bio6|bio9|bio11|bio8|bio10
JreChr16G10778	chr16	2554100	2554802	PF13962(Domain of unknown function)	LOC_Os06g17600.1	AT5G51160.1	ankyrin repeat-containing protein, putative, expressed	NA	NA	NA	bio1|bio2|bio6|bio9|bio11|bio8|bio10
JreChr16G10779	chr16	2569355	2569916	PF13962(Domain of unknown function)	LOC_Os06g19050.1	AT5G51160.1	ankyrin repeat-containing protein, putative, expressed	NA	NA	NA	bio1|bio2|bio6|bio9|bio11|bio8|bio10
JreChr16G10780	chr16	2583994	2584697	PF13962(Domain of unknown function)	LOC_Os06g17700.1	AT5G51160.1	ankyrin repeat-containing protein, putative, expressed	NA	NA	NA	bio1|bio2|bio6|bio9|bio11|bio8|bio10
JreChr16G10781	chr16	2590024	2590386	PF03732(Retrotransposon gag protein)	LOC_Os02g35820.1	NA	NA	NA	NA	NA	bio1|bio2|bio6|bio9|bio11|bio8|bio10
JreChr16G10782	chr16	2599871	2601141	NA	NA	NA	NA	NA	NA	NA	bio1|bio2|bio6|bio9|bio11|bio8|bio10
JreChr16G10784	chr16	2609706	2609933	NA	NA	NA	NA	NA	NA	NA	bio1|bio2|bio6|bio9|bio11|bio8|bio10
JreChr16G10785	chr16	2617152	2617918	NA	NA	AT4G35800.1	retrotransposon protein, putative, unclassified, expressed	NA	NA	NA	bio1|bio2|bio6|bio9|bio11|bio8|bio10
JreChr16G10786	chr16	2621863	2622261	NA	NA	NA	NA	NA	NA	NA	bio1|bio2|bio6|bio9|bio11|bio8|bio10
JreChr16G10787	chr16	2624391	2624708	PF13962(Domain of unknown function)	LOC_Os06g17600.1	AT5G51160.1	ankyrin repeat-containing protein, putative, expressed	NA	NA	NA	bio1|bio2|bio6|bio9|bio11|bio8|bio10
JreChr16G10788	chr16	2645951	2646289	NA	NA	NA	NA	NA	NA	NA	bio1|bio2|bio6|bio9|bio11|bio8|bio10
JreChr16G10789	chr16	2670299	2670954	NA	NA	NA	NA	NA	NA	NA	bio1|bio2|bio6|bio9|bio11|bio8|bio10
JreChr16G10790	chr16	2690701	2690919	NA	NA	NA	NA	NA	NA	NA	bio1|bio2|bio6|bio9|bio11|bio8|bio10
JreChr16G10791	chr16	2723050	2732467	NA	LOC_Os01g56290.1	AT2G34780.1	expressed protein	emb1611-2|Shoot apical meristem terminates prematurely. The embryonic SAM appears normal during embryogenesis but after germination it begins to show signs of disorganization and decreasing size.	NA	NA	bio1|bio2|bio6|bio9|bio11|bio7|bio8|bio10
JreChr16G10793	chr16	2741292	2742312	NA	NA	NA	NA	NA	NA	NA	bio1|bio2|bio6|bio9|bio11|bio7|bio8|bio10
JreChr16G10794	chr16	2742741	2743007	NA	NA	NA	NA	NA	NA	NA	bio1|bio2|bio6|bio9|bio11|bio7|bio8|bio10
JreChr16G10795	chr16	2743029	2743412	NA	NA	NA	NA	NA	NA	NA	bio1|bio2|bio6|bio9|bio11|bio7|bio8|bio10
JreChr16G10796	chr16	2753145	2753672	NA	NA	NA	NA	NA	NA	NA	bio1|bio2|bio6|bio9|bio11|bio7|bio8|bio10
JreChr16G10798	chr16	2805953	2806345	NA	NA	NA	NA	NA	NA	NA	bio1|bio2|bio6|bio9|bio11|bio7|bio8|bio10
JreChr16G10799	chr16	2811595	2811885	NA	NA	NA	NA	NA	NA	NA	bio1|bio2|bio6|bio9|bio11|bio7|bio8|bio10
JreChr16G10801	chr16	2837911	2839158	NA	LOC_Os06g07020.1	AT5G52010.1	ZOS6-01 - C2H2 zinc finger protein, expressed	NA	NA	NA	bio1|bio2|bio6|bio9|bio11|bio7|bio8|bio10
JreChr16G10802	chr16	2846115	2846564	PF00847(AP2 domain)	LOC_Os04g55520.1	AT1G46768.1	AP2 domain containing protein, expressed	rap2.1-2|The mutant plants showed an improved tolerance to the drought and cold.	NA	NA	bio1|bio2|bio6|bio9|bio11|bio7|bio8|bio10
JreChr16G10803	chr16	2871137	2872251	NA	NA	NA	NA	NA	NA	NA	bio1|bio2|bio6|bio9|bio11|bio7|bio8|bio10
JreChr16G10804	chr16	2882316	2882868	PF00046(Homeobox domain)	LOC_Os04g55590.1	AT1G46480.1	homeobox domain containing protein, expressed	NA	NA	WOX4|Maintainance of shoot apical meristem.	bio1|bio2|bio6|bio9|bio11|bio7|bio8|bio10
JreChr16G10805	chr16	2904804	2905741	NA	NA	NA	NA	NA	NA	NA	bio1|bio2|bio6|bio9|bio11|bio7|bio8|bio10
JreChr16G10806	chr16	2906366	2906686	NA	NA	NA	NA	NA	NA	NA	bio1|bio2|bio6|bio9|bio11|bio7|bio8|bio10
JreChr16G10807	chr16	2909629	2918746	PF00076(RNA recognition motif. (a.k.a. RRM, RBD, or RNP domain))|PF00658(Poly-adenylate binding protein, unique domain)	LOC_Os08g22354.1	AT4G34110.1	polyadenylate-binding protein, putative, expressed	CS8179|Serrated-dentated leaf margins; increased number of leaves; delayed flowering; increased width and size of siliques; reduced inflorescence length (stunted).	NA	NA	bio1|bio2|bio6|bio9|bio11|bio7|bio8|bio10
JreChr16G10808	chr16	2925931	2927303	PF02458(Transferase family)	LOC_Os06g01350.1	AT5G42830.1	transferase family protein, putative, expressed	NA	NA	NA	bio1|bio2|bio6|bio9|bio11|bio8|bio10
JreChr16G10810	chr16	2946781	2948151	PF02458(Transferase family)	LOC_Os06g01350.1	AT5G42830.1	transferase family protein, putative, expressed	NA	NA	NA	bio1|bio2|bio6|bio9|bio11|bio8|bio10
JreChr16G10932	chr16	4797097	4797646	NA	LOC_Os06g38294.1	AT3G25280.1	peptide transporter PTR2, putative, expressed	NA	NA	NA	bio2
JreChr16G10933	chr16	4799284	4799733	PF13966(zinc-binding in reverse transcriptase)	LOC_Os03g41160.1	AT4G29090.1	RNA-directed DNA polymerase, putative, expressed	NA	NA	NA	bio2
JreChr16G10934	chr16	4807320	4807670	NA	NA	NA	NA	NA	NA	NA	bio2
JreChr16G10935	chr16	4807887	4808235	NA	NA	NA	NA	NA	NA	NA	bio2
JreChr16G10936	chr16	4813500	4814156	PF00854(POT family)	LOC_Os01g54515.1	AT1G69850.1	peptide transporter PTR2, putative, expressed	NA	NA	NA	bio2
JreChr16G10937	chr16	4814841	4817382	NA	LOC_Os03g55630.1	AT1G47310.1	expressed protein	NA	NA	NA	bio2
JreChr16G10938	chr16	4825749	4828014	PF00717(Peptidase S24-like)	LOC_Os09g28000.1	AT1G06870.1	OsSigP6 - Putative Type I Signal Peptidase homologue; employs a putative Ser/Lys catalytic dyad, expressed	NA	NA	NA	bio2
JreChr16G10939	chr16	4842082	4847844	PF01490(Transmembrane amino acid transporter protein)	LOC_Os12g30040.1	AT1G47670.1	transmembrane amino acid transporter protein, putative, expressed	NA	NA	NA	bio2
JreChr16G10940	chr16	4863621	4864349	PF02701(Dof domain, zinc finger)	LOC_Os02g47810.1	AT3G50410.1	expressed protein	NA	NA	NA	bio2
JreChr16G10942	chr16	4877664	4880619	PF00067(Cytochrome P450)	LOC_Os06g37330.1	AT5G25900.1	cytochrome P450, putative, expressed	CS60|dwarf, responsive to gibberellin; germination increased by gibberellin.	NA	NA	bio2
JreChr16G10943	chr16	4883312	4883521	NA	NA	AT1G15760.1	expressed protein	NA	NA	NA	bio2
