# Supplementary material for: A genome variation map provides insights into the genetics of walnut adaptation and agronomic traits
Source: Genome Biol. 2021 Oct 27;22:300. doi: 10.1186/s13059-021-02517-6 (PMC8554829; doi:10.1186/s13059-021-02517-6)
Supplement: Supplementary file 12 — Additional file 12: Table S11. Genes under putatively selected genomic regions for the Tibetan walnut population identified by three selective sweep scan approaches. [file 13059_2021_2517_MOESM12_ESM.xlsx]

## Sheet: TableS11
Table S11 | Genes under putatively selected genomic regions for Tibetan walnut population identified by three selective sweep scan approaches.
GeneID	Chrom	Win_S	Win_E	GeneS	GeneE	RAiSD	Z_Fst	Z_Pi	count	Pfam	Rice	Tair	Anno	Tair	TairFlower	Rice
JreChr01G10255	1	13570000	13780001	13581050	13585986	0	0	1	1	PF03372(Endonuclease/Exonuclease/phosphatase family)	LOC_Os10g13550.1	AT1G02270.1	endonuclease/exonuclease/phosphatase family domain containing protein, expressed	NA	NA	NA
JreChr01G10256	1	13570000	13780001	13598785	13603645	0	0	1	1	PF04161(Arv1-like family)	LOC_Os03g57090.1	AT1G01020.1	arv1, putative, expressed	NA	NA	NA
JreChr01G10258	1	13570000	13780001	13636759	13666820	0	0	1	1	PF00626(Gelsolin repeat)|PF04810(Sec23/Sec24 zinc finger)|PF04811(Sec23/Sec24 trunk domain)|PF04815(Sec23/Sec24 helical domain)|PF08033(Sec23/Sec24 beta-sandwich domain)	LOC_Os08g36994.1	AT2G21630.1	protein transport protein, putative, expressed	NA	NA	NA
JreChr01G10259	1	13570000	13780001	13667730	13668185	0	0	1	1	NA	NA	NA	NA	NA	NA	NA
JreChr01G10261	1	13570000	13780001	13697724	13720411	0	0	1	1	PF00501(AMP-binding enzyme)|PF01011(PQQ enzyme repeat)|PF13193(AMP-binding enzyme C-terminal domain)|PF13360(PQQ-like domain)	LOC_Os06g02160.2	AT5G35930.1	AMP-binding enzyme family protein, expressed	NA	NA	NA
JreChr01G10263	1	13570000	13780001	13747094	13748324	0	0	1	1	PF06966(Protein of unknown function (DUF1295))	LOC_Os04g01510.1	AT2G46890.1	DUF1295 domain containing protein, putative, expressed	NA	NA	NA
JreChr01G10264	1	13570000	13780001	13765926	13766983	0	0	1	1	NA	NA	NA	NA	NA	NA	NA
JreChr01G10632	1	18220000	18400001	18249344	18250136	0	0	1	1	NA	NA	NA	NA	NA	NA	NA
JreChr01G10633	1	18220000	18400001	18259969	18260443	0	0	1	1	PF00248(Aldo/keto reductase family)	LOC_Os02g57240.1	AT1G04690.1	oxidoreductase, aldo/keto reductase family protein, putative, expressed	NA	NA	NA
JreChr01G10635	1	18220000	18400001	18279547	18280880	0	0	1	1	NA	LOC_Os02g57240.1	AT1G04690.1	oxidoreductase, aldo/keto reductase family protein, putative, expressed	NA	NA	NA
JreChr01G10636	1	18220000	18400001	18385439	18385621	1	0	1	2	NA	NA	NA	NA	NA	NA	NA
JreChr01G10674	1	1894087	2034086	1900781	1901341	1	0	0	1	PF13499(EF-hand domain pair)	LOC_Os01g72100.1	AT2G15680.1	OsCML16 - Calmodulin-related calcium sensor protein, expressed	NA	NA	NA
JreChr01G10675	1	1894087	2034086	1902381	1902710	1	0	0	1	NA	NA	NA	NA	NA	NA	NA
JreChr01G10683	1	1894087	2034086	1914402	1914698	1	0	0	1	NA	LOC_Os02g52540.1	NA	NA	NA	NA	NA
JreChr01G10698	1	1894087	2034086	1928371	1929120	1	0	0	1	NA	LOC_Os01g13300.1	NA	NA	NA	NA	NA
JreChr01G10699	1	1894087	2034086	1928371	1932896	1	0	0	1	PF02362(B3 DNA binding domain)	LOC_Os01g13300.1	AT3G19184.1	B3 DNA binding domain containing protein, expressed	NA	NA	NA
JreChr01G10713	1	1894087	2034086	1950625	1951095	1	0	0	1	NA	LOC_Os06g19630.2	AT4G37030.1	steroid nuclear receptor, ligand-binding, putative, expressed	NA	NA	NA
JreChr01G10731	1	1894087	2034086	1967017	1969899	1	0	0	1	NA	LOC_Os10g25000.1	AT4G37020.2	expressed protein	NA	NA	NA
JreChr01G10736	1	1894087	2034086	1973872	1975524	1	0	0	1	PF01554(MatE)	LOC_Os02g45380.1	AT5G19700.1	MATE domain containing protein, expressed	NA	NA	NA
JreChr01G10740	1	1894087	2034086	1977545	1980049	1	0	0	1	NA	LOC_Os01g38620.1	AT2G25910.2	3-5 exonuclease/ nucleic acid binding protein, putative, expressed	NA	NA	NA
JreChr01G10759	1	1894087	2034086	2004964	2005293	1	0	0	1	NA	NA	NA	NA	NA	NA	NA
JreChr01G10764	1	1894087	2034086	2021838	2022113	1	0	0	1	NA	LOC_Os02g52540.1	NA	NA	NA	NA	NA
JreChr01G10772	1	1894087	2034086	2032109	2033157	1	0	0	1	NA	LOC_Os09g28520.1	AT5G66800.1	expressed protein	NA	NA	SG1|Culm and rachis internode elongation. Seed development. Cell proliferation. Leaf angle. Brassinolide sensitivity.
JreChr01G10857	1	21313800	21713795	21314529	21316354	1	0	0	1	NA	NA	NA	NA	NA	NA	NA
JreChr01G10858	1	21313800	21713795	21318741	21319244	1	0	0	1	PF08263(Leucine rich repeat N-terminal domain)	LOC_Os03g50810.1	AT3G23750.1	receptor protein kinase TMK1 precursor, putative, expressed	NA	NA	NA
JreChr01G10859	1	21313800	21713795	21324359	21328128	1	0	0	1	PF00069(Protein kinase domain)|PF07714(Protein tyrosine kinase)|PF14111(Domain of unknown function (DUF4283))|PF14392(Zinc knuckle)	LOC_Os03g50810.1	AT3G23750.1	receptor protein kinase TMK1 precursor, putative, expressed	NA	NA	NA
JreChr01G10860	1	21313800	21713795	21347592	21348025	1	0	0	1	NA	NA	NA	NA	NA	NA	NA
JreChr01G10861	1	21313800	21713795	21358104	21358587	1	0	0	1	NA	NA	NA	NA	NA	NA	NA
JreChr01G10862	1	21313800	21713795	21361280	21363845	1	0	0	1	PF07714(Protein tyrosine kinase)	LOC_Os03g50810.1	AT3G23750.1	receptor protein kinase TMK1 precursor, putative, expressed	NA	NA	NA
JreChr01G10863	1	21313800	21713795	21369462	21369659	1	0	0	1	PF08263(Leucine rich repeat N-terminal domain)	NA	NA	NA	NA	NA	NA
JreChr01G10864	1	21313800	21713795	21369830	21371827	1	0	0	1	PF12697(Alpha/beta hydrolase family)	LOC_Os05g34630.1	AT5G38520.2	hydrolase, alpha/beta fold family domain containing protein, expressed	NA	NA	NA
JreChr01G10865	1	21313800	21713795	21382885	21383178	1	0	0	1	PF08263(Leucine rich repeat N-terminal domain)	LOC_Os03g05140.1	AT3G23750.1	receptor protein kinase TMK1 precursor, putative, expressed	NA	NA	NA
JreChr01G10867	1	21313800	21713795	21425497	21426470	1	0	0	1	NA	NA	NA	NA	NA	NA	NA
JreChr01G10868	1	21313800	21713795	21445283	21446342	1	0	0	1	PF07714(Protein tyrosine kinase)	LOC_Os03g50810.1	AT3G23750.1	receptor protein kinase TMK1 precursor, putative, expressed	NA	NA	NA
JreChr01G10869	1	21313800	21713795	21453278	21453881	1	0	0	1	NA	NA	NA	NA	NA	NA	NA
JreChr01G10870	1	21313800	21713795	21464425	21477096	1	0	0	1	PF08263(Leucine rich repeat N-terminal domain)	LOC_Os03g50810.1	AT3G23750.1	receptor protein kinase TMK1 precursor, putative, expressed	NA	NA	NA
JreChr01G10871	1	21313800	21713795	21491514	21493317	1	0	0	1	NA	NA	NA	NA	NA	NA	NA
JreChr01G10872	1	21313800	21713795	21510396	21510785	1	0	0	1	PF08263(Leucine rich repeat N-terminal domain)	LOC_Os03g05140.1	AT3G23750.1	receptor protein kinase TMK1 precursor, putative, expressed	NA	NA	NA
JreChr01G10873	1	21313800	21713795	21519966	21521285	1	0	0	1	PF03151(Triose-phosphate Transporter family)	LOC_Os08g08840.2	AT5G17630.1	phosphate/phosphate translocator, putative, expressed	NA	NA	NA
JreChr01G10874	1	21313800	21713795	21529372	21530076	1	0	0	1	NA	NA	NA	NA	NA	NA	NA
JreChr01G10875	1	21313800	21713795	21533148	21534660	1	0	0	1	PF00201(UDP-glucoronosyl and UDP-glucosyl transferase)	NA	NA	NA	NA	NA	NA
JreChr01G10876	1	21313800	21713795	21541271	21541573	1	0	0	1	NA	NA	NA	NA	NA	NA	NA
JreChr01G10877	1	21313800	21713795	21545251	21546774	1	0	0	1	PF00201(UDP-glucoronosyl and UDP-glucosyl transferase)	LOC_Os01g08440.1	AT4G15550.1	UDP-glucoronosyl and UDP-glucosyl transferase domain containing protein, expressed	NA	NA	NA
JreChr01G10878	1	21313800	21713795	21554501	21556421	1	0	0	1	NA	NA	NA	NA	NA	NA	NA
JreChr01G10879	1	21313800	21713795	21565288	21566583	1	0	0	1	PF03151(Triose-phosphate Transporter family)	LOC_Os08g08840.2	AT5G17630.1	phosphate/phosphate translocator, putative, expressed	NA	NA	NA
JreChr01G10880	1	21313800	21713795	21569415	21569827	1	0	0	1	NA	NA	NA	NA	NA	NA	NA
JreChr01G10881	1	21313800	21713795	21579214	21580719	1	0	0	1	PF00201(UDP-glucoronosyl and UDP-glucosyl transferase)	LOC_Os01g08440.1	AT4G15550.1	UDP-glucoronosyl and UDP-glucosyl transferase domain containing protein, expressed	NA	NA	NA
JreChr01G10882	1	21313800	21713795	21584654	21585544	1	0	0	1	NA	NA	NA	NA	NA	NA	NA
JreChr01G10884	1	21313800	21713795	21620366	21620824	1	0	0	1	NA	LOC_Os09g34250.1	AT1G05560.1	UDP-glucoronosyl and UDP-glucosyl transferase domain containing protein, expressed	ugt75b1|Extracts from mutant leaves, flowers, and siliques show a 95% reduction in p-acylglucosyltransferase activity relative to wild type extracts, and p-ABA-glucose formation is severely diminished when assayed in a radiotracer feeding experiment using mutant and wild type leaves. Though the ratio of glucosylated to non-glucosylated pABA is much lower in mutant plants, they have comparable lev…	NA	OsSGT1|Probenazole dependent blast resistance.
JreChr01G10886	1	21313800	21713795	21627182	21627559	1	0	0	1	PF05498(Rapid ALkalinization Factor (RALF))	NA	AT4G14010.1	RALFL4 - Rapid ALkalinization Factor RALF family protein precursor, expressed	NA	NA	NA
JreChr01G10887	1	21313800	21713795	21630228	21630617	1	0	0	1	PF05498(Rapid ALkalinization Factor (RALF))	NA	AT4G14010.1	RALFL4 - Rapid ALkalinization Factor RALF family protein precursor, expressed	NA	NA	NA
JreChr01G10888	1	21313800	21713795	21653033	21674412	1	0	0	1	PF00501(AMP-binding enzyme)	LOC_Os03g62850.1	AT3G23790.1	AMP-binding enzyme, putative, expressed	CS65786|No visible phenotype.	NA	NA
JreChr01G10889	1	21313800	21713795	21706146	21708878	1	0	0	1	PF00332(Glycosyl hydrolases family 17)|PF07983(X8 domain)	LOC_Os09g32550.1	AT3G23770.1	glucan endo-1,3-beta-glucosidase precursor, putative, expressed	NA	NA	NA
JreChr01G10937	1	22250000	22440001	22267983	22271925	0	0	1	1	PF01201(Ribosomal protein S8e)	LOC_Os04g28180.1	AT5G59240.1	ribosomal protein, putative, expressed	NA	NA	NA
JreChr01G10938	1	22250000	22440001	22347040	22360868	0	0	1	1	PF00515(Tetratricopeptide repeat)|PF13176(Tetratricopeptide repeat)|PF13414(TPR repeat)|PF13424(Tetratricopeptide repeat)|PF13844(Glycosyl transferase family 41)	LOC_Os01g68680.1	AT3G04240.1	tetratricopeptide repeat domain containing protein, expressed	NA	NA	NA
JreChr01G10939	1	22250000	22440001	22366152	22367343	0	0	1	1	NA	NA	NA	NA	NA	NA	NA
JreChr01G10940	1	22250000	22440001	22369243	22369644	0	0	1	1	PF16845(Aspartic acid proteinase inhibitor)	LOC_Os04g28250.1	AT2G31980.1	cysteine proteinase inhibitor precursor, putative, expressed	NA	NA	NA
JreChr01G10941	1	22250000	22440001	22370018	22370271	0	0	1	1	NA	NA	NA	NA	NA	NA	NA
JreChr01G10942	1	22250000	22440001	22393880	22409158	1	0	1	2	PF00225(Kinesin motor domain)	LOC_Os02g28850.1	AT3G23670.1	Kinesin motor domain domain containing protein, expressed	NA	NA	NA
JreChr01G10943	1	22250000	22440001	22416405	22418759	0	0	1	1	PF00010(Helix-loop-helix DNA-binding domain)	LOC_Os01g68700.1	AT3G07340.1	BHLH transcription factor, putative, expressed	NA	NA	NA
JreChr01G10959	1	22843777	22863778	22847939	22848148	1	0	0	1	NA	NA	NA	NA	NA	NA	NA
JreChr01G10960	1	22843777	22863778	22855642	22856157	1	0	0	1	NA	NA	NA	NA	NA	NA	NA
JreChr01G10969	1	23060000	23180001	23088985	23090871	0	0	1	1	NA	NA	NA	NA	NA	NA	NA
JreChr01G10970	1	23060000	23180001	23094093	23094536	0	0	1	1	NA	NA	NA	NA	NA	NA	NA
JreChr01G10971	1	23060000	23180001	23110174	23110878	0	0	1	1	NA	LOC_Os03g48904.1	AT4G29090.1	RNA-directed DNA polymerase, putative, expressed	NA	NA	NA
JreChr01G10973	1	23060000	23180001	23133795	23135302	0	0	1	1	NA	NA	NA	NA	NA	NA	NA
JreChr01G10974	1	23060000	23180001	23142664	23142846	0	0	1	1	NA	NA	NA	NA	NA	NA	NA
JreChr01G10975	1	23060000	23180001	23167949	23168251	0	0	1	1	NA	NA	NA	NA	NA	NA	NA
JreChr01G10983	1	23473768	23783764	23520682	23520897	1	0	0	1	NA	NA	NA	NA	NA	NA	NA
JreChr01G10984	1	23473768	23783764	23523048	23523695	1	0	0	1	NA	NA	NA	NA	NA	NA	NA
JreChr01G10986	1	23473768	23783764	23540681	23541229	1	0	0	1	NA	NA	NA	NA	NA	NA	NA
JreChr01G10987	1	23473768	23783764	23555159	23555824	1	0	0	1	NA	LOC_Os12g24680.1	NA	NA	NA	NA	NA
JreChr01G10988	1	23473768	23783764	23572477	23572668	1	0	0	1	NA	NA	NA	NA	NA	NA	NA
JreChr01G10991	1	23473768	23783764	23641941	23643197	1	0	0	1	NA	NA	NA	NA	NA	NA	NA
JreChr01G10993	1	23473768	23783764	23708495	23708788	1	0	0	1	NA	NA	NA	NA	NA	NA	NA
JreChr01G10995	1	23473768	23783764	23724392	23724610	1	0	0	1	NA	NA	NA	NA	NA	NA	NA
JreChr01G11114	1	2614077	2844074	2635227	2636195	1	0	0	1	PF00560(Leucine Rich Repeat)	LOC_Os06g08154.1	AT1G74180.1	leucine-rich repeat family protein, putative, expressed	CS65449|No visible phenotype.	NA	NA
JreChr01G11119	1	2614077	2844074	2642963	2643463	1	0	0	1	NA	LOC_Os09g15850.1	AT5G66900.1	disease resistance protein, putative, expressed	NA	NA	NA
JreChr01G11121	1	2614077	2844074	2644359	2646461	1	0	0	1	PF00931(NB-ARC domain)|PF05659(Arabidopsis broad-spectrum mildew resistance protein RPW8)	LOC_Os12g39620.2	AT5G66900.1	disease resistance protein, putative, expressed	NA	NA	NA
JreChr01G11126	1	2614077	2844074	2649638	2650165	1	0	0	1	PF05659(Arabidopsis broad-spectrum mildew resistance protein RPW8)	NA	AT5G66630.1	LIM domain-containing protein, putative, expressed	NA	NA	NA
JreChr01G11128	1	2614077	2844074	2654232	2654552	1	0	0	1	NA	NA	NA	NA	NA	NA	NA
JreChr01G11130	1	2614077	2844074	2655025	2655912	1	0	0	1	PF00098(Zinc knuckle)	LOC_Os11g02590.1	NA	NA	NA	NA	NA
JreChr01G11132	1	2614077	2844074	2658075	2658692	1	0	0	1	NA	NA	NA	NA	NA	NA	NA
JreChr01G11133	1	2614077	2844074	2660923	2663243	1	0	0	1	PF00190(Cupin)	LOC_Os08g08960.1	AT5G39130.1	Cupin domain containing protein, expressed	NA	NA	NA
JreChr01G11135	1	2614077	2844074	2666037	2666513	1	0	0	1	NA	NA	NA	NA	NA	NA	NA
JreChr01G11137	1	2614077	2844074	2667190	2667636	1	0	0	1	NA	NA	NA	NA	NA	NA	NA
JreChr01G11141	1	26710000	26910001	26735714	26736298	0	0	1	1	NA	NA	NA	NA	NA	NA	NA
JreChr01G11142	1	26710000	26910001	26768100	26768354	0	0	1	1	NA	NA	NA	NA	NA	NA	NA
JreChr01G11143	1	26710000	26910001	26769716	26770104	0	0	1	1	NA	NA	NA	NA	NA	NA	NA
JreChr01G11144	1	26710000	26910001	26777527	26777847	0	0	1	1	NA	LOC_Os03g44440.1	AT5G53130.1	cyclic nucleotide-gated ion channel 1, putative, expressed	NA	NA	NA
JreChr01G11145	1	26710000	26910001	26826811	26827133	1	1	1	3	NA	NA	NA	NA	NA	NA	NA
JreChr01G11146	1	26710000	26910001	26829475	26831420	1	1	1	3	PF13962(Domain of unknown function)	LOC_Os11g14544.2	AT3G18670.1	ankyrin repeat-containing protein, putative, expressed	NA	NA	NA
JreChr01G11147	1	26710000	26910001	26873870	26874294	1	1	1	3	NA	NA	NA	NA	NA	NA	NA
JreChr01G11149	1	26710000	26910001	26881849	26882424	1	1	1	3	NA	NA	NA	NA	NA	NA	NA
JreChr01G11150	1	26820000	27250001	26917817	26918071	1	1	0	2	NA	NA	NA	NA	NA	NA	NA
JreChr01G11151	1	26820000	27250001	26933148	26933468	1	1	0	2	NA	LOC_Os03g44440.1	AT5G53130.1	cyclic nucleotide-gated ion channel 1, putative, expressed	NA	NA	NA
JreChr01G11152	1	26820000	27250001	26936568	26936825	1	1	0	2	PF08284(Retroviral aspartyl protease)	LOC_Os12g31470.1	NA	NA	NA	NA	NA
JreChr01G11153	1	26820000	27250001	26948565	26948861	1	1	0	2	NA	NA	NA	NA	NA	NA	NA
JreChr01G11154	1	26820000	27250001	26954846	26957375	1	1	0	2	NA	NA	NA	NA	NA	NA	NA
JreChr01G11155	1	26820000	27250001	26974629	26976585	1	1	0	2	PF13962(Domain of unknown function)	LOC_Os11g14544.2	AT3G18670.1	ankyrin repeat-containing protein, putative, expressed	NA	NA	NA
JreChr01G11156	1	26820000	27250001	26998445	26998723	1	1	0	2	NA	NA	NA	NA	NA	NA	NA
JreChr01G11157	1	26820000	27250001	27043193	27043496	1	1	0	2	NA	NA	NA	NA	NA	NA	NA
JreChr01G11158	1	26820000	27250001	27066445	27067185	1	1	0	2	NA	NA	NA	NA	NA	NA	NA
JreChr01G11159	1	26820000	27250001	27081795	27083800	1	1	0	2	NA	NA	NA	NA	NA	NA	NA
JreChr01G11160	1	26820000	27250001	27128293	27129608	1	1	0	2	NA	NA	NA	NA	NA	NA	NA
JreChr01G11161	1	26820000	27250001	27180577	27180915	1	1	0	2	NA	NA	NA	NA	NA	NA	NA
JreChr01G11162	1	26820000	27250001	27201514	27203453	1	1	0	2	PF13962(Domain of unknown function)	LOC_Os11g14544.2	AT3G18670.1	ankyrin repeat-containing protein, putative, expressed	NA	NA	NA
JreChr01G11163	1	26820000	27250001	27223158	27223820	1	1	0	2	NA	NA	NA	NA	NA	NA	NA
JreChr01G11164	1	26820000	27250001	27248949	27249464	0	1	0	1	NA	NA	NA	NA	NA	NA	NA
JreChr01G11183	1	27690000	27890001	27691458	27691727	0	0	1	1	NA	NA	NA	NA	NA	NA	NA
JreChr01G11184	1	27690000	27890001	27696457	27698434	0	0	1	1	PF13962(Domain of unknown function)	LOC_Os11g14544.2	AT3G18670.1	ankyrin repeat-containing protein, putative, expressed	NA	NA	NA
JreChr01G11185	1	27690000	27890001	27783792	27784301	1	0	1	2	NA	ChrUn.fgenesh.mRNA.15	NA	NA	NA	NA	NA
JreChr01G11186	1	27690000	27890001	27820546	27820866	1	0	1	2	NA	NA	NA	NA	NA	NA	NA
JreChr01G11187	1	27690000	27890001	27823583	27828651	1	0	1	2	NA	NA	NA	NA	NA	NA	NA
JreChr01G11188	1	27690000	27890001	27874986	27875198	0	0	1	1	PF01077(Nitrite and sulphite reductase 4Fe-4S domain)	LOC_Os05g42350.1	AT5G04590.1	ferredoxin--nitrite reductase, putative, expressed	NA	NA	NA
JreChr01G11223	1	28740000	28860001	28740371	28741304	0	0	1	1	PF00290(Tryptophan synthase alpha chain)|PF00400(WD domain, G-beta repeat)	LOC_Os10g39760.1	AT4G35140.1	WD domain, G-beta repeat domain containing protein, expressed	NA	NA	NA
JreChr01G11224	1	28740000	28860001	28744325	28745520	0	0	1	1	PF07939(Protein of unknown function (DUF1685))	LOC_Os11g17930.1	AT1G05870.1	expressed protein	NA	NA	NA
JreChr01G11225	1	28740000	28860001	28762768	28769711	0	0	1	1	PF00083(Sugar (and other) transporter)	LOC_Os04g41460.1	AT2G43330.1	transporter family protein, putative, expressed	NA	NA	NA
JreChr01G11228	1	28740000	28860001	28821905	28828647	0	0	1	1	PF00083(Sugar (and other) transporter)	LOC_Os04g41460.1	AT2G43330.1	transporter family protein, putative, expressed	NA	NA	NA
JreChr01G11229	1	28823689	28903689	28882704	28883561	1	0	0	1	NA	NA	NA	NA	NA	NA	NA
JreChr01G11230	1	28823689	28903689	28894876	28895428	1	0	0	1	NA	NA	NA	NA	NA	NA	NA
JreChr01G11231	1	28823689	28903689	28895890	28896324	1	0	0	1	NA	NA	NA	NA	NA	NA	NA
JreChr01G11279	1	29740000	30380001	29743246	29744691	0	1	0	1	PF03101(FAR1 DNA-binding domain)	LOC_Os03g50900.1	AT3G07500.1	FAR1 family protein, expressed	NA	NA	NA
JreChr01G11280	1	29740000	30380001	29756000	29761383	0	1	0	1	NA	NA	NA	NA	NA	NA	NA
JreChr01G11281	1	29740000	30380001	29772623	29772904	0	1	0	1	NA	LOC_Os02g54480.1	NA	NA	NA	NA	NA
JreChr01G11282	1	29740000	30380001	29785264	29789536	0	1	0	1	PF03101(FAR1 DNA-binding domain)	LOC_Os03g15040.1	AT3G07500.1	FAR1 family protein, expressed	NA	NA	NA
JreChr01G11285	1	29740000	30380001	29820814	29821047	0	1	0	1	NA	NA	NA	NA	NA	NA	NA
JreChr01G11287	1	29740000	30380001	29880907	29881190	0	1	0	1	NA	NA	NA	NA	NA	NA	NA
JreChr01G11288	1	29740000	30380001	29908039	29909322	0	1	0	1	NA	NA	NA	NA	NA	NA	NA
JreChr01G11289	1	29740000	30380001	29972308	29972742	0	1	0	1	NA	NA	NA	NA	NA	NA	NA
JreChr01G11290	1	29740000	30380001	29972894	29973085	0	1	0	1	NA	NA	NA	NA	NA	NA	NA
JreChr01G11293	1	29740000	30380001	30054554	30054808	0	1	0	1	NA	NA	NA	NA	NA	NA	NA
JreChr01G11294	1	30200000	30310001	30209600	30209770	0	1	1	2	NA	NA	NA	NA	NA	NA	NA
JreChr01G11296	1	30200000	30310001	30264086	30265093	1	1	1	3	PF00098(Zinc knuckle)	NA	NA	NA	NA	NA	NA
JreChr01G11298	1	29740000	30380001	30372391	30372960	0	1	0	1	NA	NA	NA	NA	NA	NA	NA
JreChr01G11312	1	30583663	30643663	30594466	30596744	1	0	0	1	NA	NA	NA	NA	NA	NA	NA
JreChr01G11313	1	30583663	30643663	30621494	30621727	1	0	0	1	NA	NA	NA	NA	NA	NA	NA
JreChr01G11314	1	30583663	30643663	30633272	30634164	1	0	0	1	NA	NA	NA	NA	NA	NA	NA
JreChr01G11335	1	31040000	31150001	31061027	31065788	1	1	0	2	PF00294(pfkB family carbohydrate kinase)	LOC_Os01g66940.1	AT3G59480.1	kinase, pfkB family, putative, expressed	NA	NA	NA
JreChr01G11339	1	31040000	31150001	31126969	31131129	1	1	0	2	NA	NA	NA	NA	NA	NA	NA
JreChr01G11344	1	31140000	31570001	31329735	31330046	0	0	1	1	NA	NA	NA	NA	NA	NA	NA
JreChr01G11345	1	31140000	31570001	31337756	31346132	0	0	1	1	PF03878(YIF1)	LOC_Os04g08320.1	AT1G30890.1	YIF1B, putative, expressed	NA	NA	NA
JreChr01G11346	1	31140000	31570001	31346451	31347509	0	0	1	1	PF13855(Leucine rich repeat)	LOC_Os06g38650.1	AT3G59510.1	receptor-like protein kinase precursor, putative, expressed	NA	NA	NA
JreChr01G11347	1	31140000	31570001	31350503	31350769	0	0	1	1	NA	NA	NA	NA	NA	NA	NA
JreChr01G11348	1	31140000	31570001	31387380	31387832	0	0	1	1	NA	NA	NA	NA	NA	NA	NA
JreChr01G11349	1	31140000	31570001	31402941	31412519	0	0	1	1	PF00643(B-box zinc finger)	LOC_Os02g39360.1	AT1G06040.1	B-box zinc finger family protein, putative, expressed	SALK_067473C|Faster germination rate, increase in anthocyanins and narrow, curled leaves.	STO|SALT TOLERANCE	NA
JreChr01G11350	1	31140000	31570001	31461699	31461948	0	0	1	1	NA	NA	NA	NA	NA	NA	NA
JreChr01G11351	1	31140000	31570001	31506960	31507637	0	0	1	1	NA	NA	NA	NA	NA	NA	NA
JreChr01G11352	1	31140000	31570001	31513136	31513579	0	0	1	1	NA	NA	AT2G43390.1	NA	NA	NA	NA
JreChr01G11353	1	31140000	31570001	31515105	31520129	0	0	1	1	NA	NA	NA	NA	NA	NA	NA
JreChr01G11356	1	31140000	31570001	31549987	31550685	0	0	1	1	NA	LOC_Os10g02380.1	AT1G59960.1	oxidoreductase, aldo/keto reductase family protein, putative, expressed	NA	NA	NA
JreChr01G11357	1	31140000	31570001	31556516	31557463	0	0	1	1	PF07059(Protein of unknown function (DUF1336))	LOC_Os08g05640.2	AT1G06050.1	DUF1336 domain containing protein, expressed	NA	NA	NA
JreChr01G11369	1	32070000	32250001	32075178	32086867	0	0	1	1	PF00514(Armadillo/beta-catenin-like repeat)|PF01749(Importin beta binding domain)|PF16186(Atypical Arm repeat)	LOC_Os01g14950.1	AT4G16143.1	importin subunit alpha, putative, expressed	NA	NA	NA
JreChr01G11370	1	32070000	32250001	32100008	32109292	0	0	1	1	PF00262(Calreticulin family)	LOC_Os05g43170.1	AT1G08450.1	calreticulin precursor protein, putative, expressed	SALK_051336C|compromised in EFR but not FLS2 signaling.	NA	NA
JreChr01G11371	1	32070000	32250001	32119675	32120121	0	0	1	1	NA	NA	NA	NA	NA	NA	NA
JreChr01G11372	1	32070000	32250001	32123419	32128894	0	0	1	1	PF00753(Metallo-beta-lactamase superfamily)|PF16123(Hydroxyacylglutathione hydrolase C-terminus)	LOC_Os09g34100.1	AT2G31350.1	metallo-beta-lactamase family protein, putative, expressed	NA	NA	NA
JreChr01G11373	1	32070000	32250001	32131767	32139854	0	0	1	1	PF01073(3-beta hydroxysteroid dehydrogenase/isomerase family)|PF02453(Reticulon)	LOC_Os03g29170.1	AT2G43420.1	sterol-4-alpha-carboxylate 3-dehydrogenase, decarboxylating, putative, expressed	NA	NA	NA
JreChr01G11374	1	32070000	32250001	32143744	32143953	0	0	1	1	NA	NA	NA	NA	NA	NA	NA
JreChr01G11375	1	32070000	32250001	32148411	32156061	0	0	1	1	PF00076(RNA recognition motif. (a.k.a. RRM, RBD, or RNP domain))|PF07744(SPOC domain)	LOC_Os09g34070.1	AT2G43410.2	RNA recognition motif containing protein, expressed	fpa-6|Longest delay in flowering (among all fpa mutants). Rosette leaf number at flowering was approximately 5 times higher than in the wild type.	FPA|FPA	OsRRMh|Transition to reproductive phase. Panicle size.
JreChr01G11376	1	32070000	32250001	32194750	32205578	0	0	1	1	PF00646(F-box domain)|PF04379(ApaG domain)	LOC_Os11g16390.1	AT1G06110.1	expressed protein	NA	NA	NA
JreChr01G11377	1	32070000	32250001	32248765	32249379	0	0	1	1	PF00320(GATA zinc finger)	LOC_Os01g74540.1	AT3G06740.1	expressed protein	NA	NA	NA
JreChr01G11744	1	36270000	36840001	36311893	36313745	0	0	1	1	PF00238(Ribosomal protein L14p/L23e)	LOC_Os12g42180.1	AT5G46160.1	ribosomal protein, putative, expressed	NA	NA	NA
JreChr01G11745	1	36270000	36840001	36314641	36315204	0	0	1	1	PF13302(Acetyltransferase (GNAT) domain)	LOC_Os03g58010.1	AT2G32030.1	acetyltransferase, GNAT family, putative, expressed	NA	NA	NA
JreChr01G11746	1	36270000	36840001	36316301	36318303	0	0	1	1	PF13302(Acetyltransferase (GNAT) domain)	LOC_Os03g46250.1	AT2G32030.1	acetyltransferase, GNAT family, putative, expressed	NA	NA	NA
JreChr01G11747	1	36270000	36840001	36318791	36319758	0	0	1	1	PF13302(Acetyltransferase (GNAT) domain)	LOC_Os03g46250.1	AT3G22560.1	acetyltransferase, GNAT family, putative, expressed	NA	NA	NA
JreChr01G11748	1	36270000	36840001	36330126	36331779	0	0	1	1	PF05179(RNA pol II accessory factor, Cdc73 family, C-terminal)|PF16050(Paf1 complex subunit CDC73 N-terminal)	LOC_Os03g46190.1	AT3G22590.1	parafibromin, putative, expressed	cdc73-2|Early flowering in short and long days.	PHP, CDC73|PLANT HOMOLOGOUS TO PARAFIBROMIN , CDC73	NA
JreChr01G11749	1	36270000	36840001	36336920	36338100	0	0	1	1	PF14368(Probable lipid transfer)	LOC_Os07g07870.1	AT3G22600.1	LTPL78 - Protease inhibitor/seed storage/LTP family protein precursor, expressed	NA	NA	NA
JreChr01G11750	1	36270000	36840001	36338436	36338825	0	0	1	1	NA	NA	NA	NA	NA	NA	NA
JreChr01G11751	1	36270000	36840001	36351162	36352412	0	0	1	1	PF00149(Calcineurin-like phosphoesterase)	LOC_Os11g15570.1	AT1G18480.1	Ser/Thr protein phosphatase family protein, putative, expressed	NA	NA	NA
JreChr01G11752	1	36270000	36840001	36353330	36354847	0	0	1	1	PF05811(Eukaryotic protein of unknown function (DUF842))	LOC_Os11g14990.1	AT2G31725.1	expressed protein	NA	NA	NA
JreChr01G11753	1	36270000	36840001	36355865	36356053	0	0	1	1	NA	LOC_Os12g41760.1	AT2G43780.1	expressed protein	NA	NA	NA
JreChr01G11754	1	36270000	36840001	36358407	36358943	0	0	1	1	NA	NA	NA	NA	NA	NA	NA
JreChr01G11755	1	36270000	36840001	36364180	36366418	0	0	1	1	PF00106(short chain dehydrogenase)	LOC_Os02g39490.1	AT3G59710.1	carbonyl reductase 3, putative, expressed	NA	NA	NA
JreChr01G11756	1	36270000	36840001	36374853	36375664	0	0	1	1	PF00400(WD domain, G-beta repeat)	LOC_Os06g44370.1	AT2G43770.1	WD domain, G-beta repeat domain containing protein, expressed	NA	NA	NA
JreChr01G11757	1	36270000	36840001	36384357	36385123	0	0	1	1	NA	NA	NA	NA	NA	NA	NA
JreChr01G11758	1	36270000	36840001	36392266	36399994	0	0	1	1	PF06241(Castor and Pollux, part of voltage-gated ion channel)	LOC_Os03g62650.1	AT5G49960.1	ion channel DMI1, chloroplast precursor, putative, expressed	NA	NA	Os-castor|Mycorrhizal symbiosis.
JreChr01G11760	1	36270000	36840001	36424534	36424914	0	0	1	1	PF13774(Regulated-SNARE-like domain)	LOC_Os06g07780.1	AT2G25340.1	vesicle-associated membrane protein, putative, expressed	NA	NA	NA
JreChr01G11761	1	36270000	36840001	36431274	36431961	0	0	1	1	NA	NA	NA	NA	NA	NA	NA
JreChr01G11762	1	36270000	36840001	36436078	36436329	0	0	1	1	NA	NA	NA	NA	NA	NA	NA
JreChr01G11763	1	36270000	36840001	36441125	36442152	0	0	1	1	PF12776(Myb/SANT-like DNA-binding domain)	LOC_Os08g25050.1	AT3G11290.1	transposon protein, putative, CACTA, En/Spm sub-class, expressed	NA	NA	NA
JreChr01G11764	1	36270000	36840001	36442444	36442701	0	0	1	1	NA	NA	NA	NA	NA	NA	NA
JreChr01G11765	1	36270000	36840001	36446494	36446721	0	0	1	1	NA	NA	NA	NA	NA	NA	NA
JreChr01G11766	1	36270000	36840001	36446752	36447253	0	0	1	1	NA	NA	NA	NA	NA	NA	NA
JreChr01G11767	1	36270000	36840001	36447275	36447676	0	0	1	1	NA	NA	NA	NA	NA	NA	NA
JreChr01G11768	1	36270000	36840001	36448618	36463229	0	0	1	1	PF00581(Rhodanese-like domain)	LOC_Os01g67120.1	AT3G59780.1	rhodanese-like domain containing protein, putative, expressed	NA	NA	NA
JreChr01G11769	1	36270000	36840001	36471477	36471857	0	0	1	1	PF00004(ATPase family associated with various cellular activities (AAA))	LOC_Os09g26260.1	AT4G30250.1	AAA-type ATPase family protein, putative, expressed	NA	NA	NA
JreChr01G11771	1	36270000	36840001	36490699	36491457	0	0	1	1	PF02383(SacI homology domain)	NA	AT3G59770.3	SAC9, putative, expressed	sac9-2|slow growing, small leaves with short petioles, accumulates anthocyanin in the leaves, small and constitutively closed guard cells, shorter primary roots, fewer lateral roots, hypersensitive to osmotic stress, cold stress and high-light stress	NA	NA
JreChr01G11772	1	36270000	36840001	36497639	36518490	0	0	1	1	PF00397(WW domain)|PF02383(SacI homology domain)	LOC_Os01g25330.1	AT3G59770.3	SAC9, putative, expressed	sac9-2|slow growing, small leaves with short petioles, accumulates anthocyanin in the leaves, small and constitutively closed guard cells, shorter primary roots, fewer lateral roots, hypersensitive to osmotic stress, cold stress and high-light stress	NA	NA
JreChr01G11774	1	36270000	36840001	36527815	36528537	0	0	1	1	NA	NA	NA	NA	NA	NA	NA
JreChr01G11775	1	36270000	36840001	36535087	36537864	1	0	1	2	PF01535(PPR repeat)|PF13041(PPR repeat family)|PF14432(DYW family of nucleic acid deaminases)	LOC_Os01g08120.1	AT4G14820.1	pentatricopeptide, putative, expressed	NA	NA	NA
JreChr01G11776	1	36270000	36840001	36563907	36564432	1	0	1	2	NA	NA	AT1G05440.1	expressed protein	NA	NA	NA
JreChr01G11778	1	36270000	36840001	36586750	36597161	1	0	1	2	PF03092(BT1 family)	LOC_Os07g07654.1	AT2G32040.1	BT1 family protein, putative, expressed	NA	NA	NA
JreChr01G11780	1	36270000	36840001	36599570	36600992	1	0	1	2	PF04570(zinc-finger of the FCS-type, C2-C2)	LOC_Os03g46260.1	AT3G22550.1	DUF581 domain containing protein, expressed	NA	NA	NA
JreChr01G11781	1	36270000	36840001	36638994	36640852	1	0	1	2	PF00238(Ribosomal protein L14p/L23e)	LOC_Os12g42180.1	AT5G46160.1	ribosomal protein, putative, expressed	NA	NA	NA
JreChr01G11782	1	36270000	36840001	36641749	36642312	1	0	1	2	PF13302(Acetyltransferase (GNAT) domain)	LOC_Os03g58010.1	AT2G32030.1	acetyltransferase, GNAT family, putative, expressed	NA	NA	NA
JreChr01G11783	1	36270000	36840001	36643411	36645414	1	0	1	2	PF13302(Acetyltransferase (GNAT) domain)	LOC_Os03g46250.1	AT2G32030.1	acetyltransferase, GNAT family, putative, expressed	NA	NA	NA
JreChr01G11784	1	36270000	36840001	36656154	36657018	1	0	1	2	NA	NA	NA	NA	NA	NA	NA
JreChr01G11785	1	36270000	36840001	36665612	36667241	1	0	1	2	PF05179(RNA pol II accessory factor, Cdc73 family, C-terminal)|PF16050(Paf1 complex subunit CDC73 N-terminal)	LOC_Os03g46190.1	AT3G22590.1	parafibromin, putative, expressed	cdc73-2|Early flowering in short and long days.	PHP, CDC73|PLANT HOMOLOGOUS TO PARAFIBROMIN , CDC73	NA
JreChr01G11786	1	36270000	36840001	36669537	36670394	1	0	1	2	PF14368(Probable lipid transfer)	LOC_Os07g07930.1	AT3G22600.1	LTPL78 - Protease inhibitor/seed storage/LTP family protein precursor, expressed	NA	NA	NA
JreChr01G11787	1	36270000	36840001	36672395	36673574	1	0	1	2	PF14368(Probable lipid transfer)	LOC_Os07g07870.1	AT3G22600.1	LTPL78 - Protease inhibitor/seed storage/LTP family protein precursor, expressed	NA	NA	NA
JreChr01G11788	1	36270000	36840001	36687168	36688418	1	0	1	2	PF00149(Calcineurin-like phosphoesterase)	LOC_Os11g15570.1	AT1G18480.1	Ser/Thr protein phosphatase family protein, putative, expressed	NA	NA	NA
JreChr01G11789	1	36270000	36840001	36699866	36702112	1	0	1	2	PF00106(short chain dehydrogenase)	LOC_Os02g39490.1	AT3G59710.1	carbonyl reductase 3, putative, expressed	NA	NA	NA
JreChr01G11790	1	36270000	36840001	36708931	36709494	1	0	1	2	NA	LOC_Os04g41900.1	AT5G16250.1	expressed protein	NA	NA	NA
JreChr01G11791	1	36270000	36840001	36710301	36710678	1	0	1	2	PF00400(WD domain, G-beta repeat)	LOC_Os06g44370.1	AT2G43770.1	WD domain, G-beta repeat domain containing protein, expressed	NA	NA	NA
JreChr01G11792	1	36270000	36840001	36710709	36711056	1	0	1	2	PF00400(WD domain, G-beta repeat)	LOC_Os06g44370.1	AT2G43770.1	WD domain, G-beta repeat domain containing protein, expressed	NA	NA	NA
JreChr01G11793	1	36270000	36840001	36719661	36727356	1	0	1	2	PF06241(Castor and Pollux, part of voltage-gated ion channel)	LOC_Os03g62650.1	AT5G49960.1	ion channel DMI1, chloroplast precursor, putative, expressed	NA	NA	Os-castor|Mycorrhizal symbiosis.
JreChr01G11795	1	36270000	36840001	36751906	36752558	1	0	1	2	PF13774(Regulated-SNARE-like domain)	LOC_Os06g07780.1	AT5G11150.1	vesicle-associated membrane protein, putative, expressed	S_116835|The mutant plants are indistinguishable from the wild-type plants when grown in 1/2 strength Murashige and Skoog (MS) medium. However, when exposed to salt stress, they exhibit increased salt tolerance.	NA	NA
JreChr01G11796	1	36270000	36840001	36752927	36753202	1	0	1	2	NA	NA	NA	NA	NA	NA	NA
JreChr01G11797	1	36270000	36840001	36758495	36759174	1	0	1	2	NA	NA	NA	NA	NA	NA	NA
JreChr01G11799	1	36270000	36840001	36763288	36763539	1	0	1	2	NA	NA	NA	NA	NA	NA	NA
JreChr01G11800	1	36270000	36840001	36767260	36768795	0	0	1	1	PF12776(Myb/SANT-like DNA-binding domain)	LOC_Os08g25050.1	AT3G11290.1	transposon protein, putative, CACTA, En/Spm sub-class, expressed	NA	NA	NA
JreChr01G11801	1	36270000	36840001	36769085	36769342	0	0	1	1	NA	NA	NA	NA	NA	NA	NA
JreChr01G11802	1	36270000	36840001	36773973	36774374	0	0	1	1	NA	NA	NA	NA	NA	NA	NA
JreChr01G11803	1	36270000	36840001	36775519	36790110	0	0	1	1	PF00581(Rhodanese-like domain)	LOC_Os01g67120.1	AT3G59780.1	rhodanese-like domain containing protein, putative, expressed	NA	NA	NA
JreChr01G11805	1	36270000	36840001	36798312	36798704	0	0	1	1	PF00004(ATPase family associated with various cellular activities (AAA))	LOC_Os09g26260.1	AT4G30250.1	AAA-type ATPase family protein, putative, expressed	NA	NA	NA
JreChr01G11836	1	37160000	37350001	37185258	37190214	1	0	1	2	PF05697(Bacterial trigger factor protein (TF))	LOC_Os01g66980.1	AT2G30695.1	expressed protein	NA	NA	NA
JreChr01G11837	1	37160000	37350001	37191260	37192820	1	0	1	2	PF02290(Signal recognition particle 14kD protein)	LOC_Os04g53220.1	AT2G43640.1	signal recognition particle 14 kDa protein, putative, expressed	NA	NA	NA
JreChr01G11838	1	37160000	37350001	37195864	37196903	1	0	1	2	PF00182(Chitinase class I)|PF00187(Chitin recognition protein)	LOC_Os02g39330.1	AT3G54420.1	CHIT3 - Chitinase family protein precursor, expressed	NA	NA	NA
JreChr01G11839	1	37160000	37350001	37222718	37223201	1	0	1	2	NA	NA	NA	NA	NA	NA	NA
JreChr01G11840	1	37160000	37350001	37226155	37227119	1	0	1	2	PF00182(Chitinase class I)|PF00187(Chitin recognition protein)	LOC_Os04g41680.1	AT3G54420.1	CHIT3 - Chitinase family protein precursor, expressed	NA	NA	NA
JreChr01G11841	1	37160000	37350001	37229521	37229730	1	0	1	2	NA	NA	AT4G28460.1	NA	NA	NA	NA
JreChr01G11842	1	37160000	37350001	37232288	37232497	1	0	1	2	NA	NA	AT4G28460.1	NA	NA	NA	NA
JreChr01G11843	1	37160000	37350001	37250948	37251193	1	0	1	2	NA	LOC_Os08g42800.1	AT4G28460.1	NA	NA	NA	NA
JreChr01G11844	1	37160000	37350001	37258185	37258649	1	0	1	2	PF05922(Peptidase inhibitor I9)	LOC_Os05g36010.1	AT1G01900.1	OsSub45 - Putative Subtilisin homologue, expressed	NA	NA	NA
JreChr01G11847	1	37160000	37350001	37286416	37286598	1	0	1	2	NA	NA	NA	NA	NA	NA	NA
JreChr01G11848	1	37160000	37350001	37289429	37323423	1	0	1	2	PF01367(5'-3' exonuclease, C-terminal SAM fold)|PF02739(5'-3' exonuclease, N-terminal resolvase-like domain)	LOC_Os03g12610.1	AT3G52050.3	DNA polymerase I, putative, expressed	NA	NA	NA
JreChr01G11849	1	37160000	37350001	37327848	37332805	1	0	1	2	PF05697(Bacterial trigger factor protein (TF))	LOC_Os01g66980.1	AT2G30695.1	expressed protein	NA	NA	NA
JreChr01G11850	1	37160000	37350001	37333866	37335397	0	0	1	1	PF02290(Signal recognition particle 14kD protein)	LOC_Os04g53220.1	AT2G43640.1	signal recognition particle 14 kDa protein, putative, expressed	NA	NA	NA
JreChr01G11851	1	37160000	37350001	37340513	37341552	0	0	1	1	PF00182(Chitinase class I)|PF00187(Chitin recognition protein)	LOC_Os02g39330.1	AT3G54420.1	CHIT3 - Chitinase family protein precursor, expressed	NA	NA	NA
JreChr01G11891	1	37693557	37793557	37696466	37697755	1	0	0	1	NA	NA	AT4G13540.1	NA	NA	NA	NA
JreChr01G11892	1	37693557	37793557	37700485	37706744	1	0	0	1	NA	LOC_Os02g18820.2	AT1G04140.2	WD domain, G-beta repeat domain containing protein, expressed	NA	NA	NA
JreChr01G11893	1	37693557	37793557	37733169	37733794	1	0	0	1	NA	NA	NA	NA	NA	NA	NA
JreChr01G11894	1	37693557	37793557	37733825	37734418	1	0	0	1	NA	NA	NA	NA	NA	NA	NA
JreChr01G11895	1	37693557	37793557	37750916	37751552	1	0	0	1	NA	NA	NA	NA	NA	NA	NA
JreChr01G11896	1	37693557	37793557	37751673	37752373	1	0	0	1	NA	NA	NA	NA	NA	NA	NA
JreChr01G11897	1	37693557	37793557	37769720	37771807	1	0	0	1	PF00743(Flavin-binding monooxygenase-like)	LOC_Os04g03980.1	AT1G04610.1	flavin monooxygenase, putative, expressed	NA	NA	NA
JreChr01G12618	1	44370000	44490001	44381883	44382491	0	0	1	1	NA	NA	NA	NA	NA	NA	NA
JreChr01G12619	1	44370000	44490001	44384981	44388170	0	0	1	1	PF05172(Nup53/35/40-type RNA recognition motif)	LOC_Os01g10350.1	AT3G16310.1	MPPN domain containing protein, expressed	NA	NA	NA
JreChr01G12620	1	44370000	44490001	44395940	44396505	0	0	1	1	NA	NA	NA	NA	NA	NA	NA
JreChr01G12621	1	44370000	44490001	44403310	44403888	0	0	1	1	NA	NA	NA	NA	NA	NA	NA
JreChr01G12623	1	44370000	44490001	44416627	44417143	0	0	1	1	NA	NA	NA	NA	NA	NA	NA
JreChr01G12624	1	44370000	44490001	44422883	44423441	0	0	1	1	NA	NA	NA	NA	NA	NA	NA
JreChr01G12625	1	44370000	44490001	44429204	44429779	0	0	1	1	NA	NA	NA	NA	NA	NA	NA
JreChr01G12626	1	44370000	44490001	44430927	44438143	0	0	1	1	PF00004(ATPase family associated with various cellular activities (AAA))|PF01434(Peptidase family M41)	LOC_Os06g51029.1	AT3G16290.1	OsFtsH1 FtsH protease, homologue of AtFtsH1/5, expressed	NA	NA	NA
JreChr01G12627	1	44370000	44490001	44439077	44440020	0	0	1	1	PF02298(Plastocyanin-like domain)	LOC_Os01g16610.1	AT1G79800.1	plastocyanin-like domain containing protein, putative, expressed	NA	NA	NA
JreChr01G12628	1	44370000	44490001	44443755	44446550	0	0	1	1	PF12796(Ankyrin repeats (3 copies))|PF13962(Domain of unknown function)	LOC_Os08g42960.1	AT1G10340.1	ankyrin repeat-containing protein, putative, expressed	NA	NA	NA
JreChr01G12629	1	44370000	44490001	44453685	44453927	0	0	1	1	NA	NA	NA	NA	NA	NA	NA
JreChr01G12630	1	44370000	44490001	44455396	44456196	0	0	1	1	PF13962(Domain of unknown function)	LOC_Os08g42960.1	AT1G10340.1	ankyrin repeat-containing protein, putative, expressed	NA	NA	NA
JreChr01G12631	1	44483457	44583457	44487401	44490582	1	0	0	1	PF05172(Nup53/35/40-type RNA recognition motif)	LOC_Os01g10350.1	AT3G16310.1	MPPN domain containing protein, expressed	NA	NA	NA
JreChr01G12632	1	44483457	44583457	44493144	44496069	1	0	0	1	PF04535(Domain of unknown function (DUF588))	LOC_Os01g52610.1	AT3G16300.1	membrane associated DUF588 domain containing protein, putative, expressed	NA	NA	NA
JreChr01G12633	1	44483457	44583457	44505147	44505575	1	0	0	1	NA	NA	NA	NA	NA	NA	NA
JreChr01G12634	1	44483457	44583457	44518862	44519433	1	0	0	1	NA	NA	NA	NA	NA	NA	NA
JreChr01G12635	1	44483457	44583457	44537203	44537597	1	0	0	1	PF13975(gag-polyprotein putative aspartyl protease)	NA	AT3G30770.1	NA	NA	NA	NA
JreChr01G12636	1	44483457	44583457	44540177	44540752	1	0	0	1	NA	NA	NA	NA	NA	NA	NA
JreChr01G12637	1	44483457	44583457	44541891	44549115	1	0	0	1	PF00004(ATPase family associated with various cellular activities (AAA))|PF01434(Peptidase family M41)	LOC_Os06g45820.1	AT3G16290.1	OsFtsH1 FtsH protease, homologue of AtFtsH1/5, expressed	NA	NA	NA
JreChr01G12638	1	44483457	44583457	44550053	44550996	1	0	0	1	PF02298(Plastocyanin-like domain)	LOC_Os01g16610.1	AT1G79800.1	plastocyanin-like domain containing protein, putative, expressed	NA	NA	NA
JreChr01G12639	1	44483457	44583457	44551474	44553747	1	0	0	1	PF12796(Ankyrin repeats (3 copies))|PF13962(Domain of unknown function)	LOC_Os08g42960.1	AT1G10340.1	ankyrin repeat-containing protein, putative, expressed	NA	NA	NA
JreChr01G12640	1	44483457	44583457	44554725	44557521	1	0	0	1	PF12796(Ankyrin repeats (3 copies))|PF13962(Domain of unknown function)	LOC_Os08g42960.1	AT1G10340.1	ankyrin repeat-containing protein, putative, expressed	NA	NA	NA
JreChr01G12934	1	46943420	47133419	46945402	46946442	1	0	0	1	PF03634(TCP family transcription factor)	LOC_Os08g43160.1	AT2G45680.1	TCP family transcription factor, putative, expressed	NA	NA	NA
JreChr01G12935	1	46943420	47133419	46946706	46946900	1	0	0	1	NA	NA	NA	NA	NA	NA	NA
JreChr01G12936	1	46943420	47133419	46948280	46956677	1	0	0	1	PF00168(C2 domain)|PF00614(Phospholipase D Active site motif)|PF12357(Phospholipase D C terminal)	LOC_Os10g38060.2	AT2G42010.1	phospholipase D, putative, expressed	NA	NA	PLDβ1|Sensitivity to ABA during germination stage.
JreChr01G12937	1	46943420	47133419	46960259	46965027	1	0	0	1	PF00082(Subtilase family)|PF05922(Peptidase inhibitor I9)	LOC_Os09g30250.1	AT4G00230.1	OsSub58 - Putative Subtilisin homologue, expressed	NA	NA	NA
JreChr01G12938	1	46943420	47133419	46966817	46967085	1	0	0	1	NA	NA	NA	NA	NA	NA	NA
JreChr01G12939	1	46943420	47133419	46967500	46968044	1	0	0	1	NA	NA	NA	NA	NA	NA	NA
JreChr01G12940	1	46943420	47133419	46967814	46968985	1	0	0	1	NA	LOC_Os02g01760.1	AT3G54250.1	GHMP kinases ATP-binding protein, putative, expressed	NA	NA	NA
JreChr01G12941	1	46943420	47133419	46971760	46979172	1	0	0	1	PF01553(Acyltransferase)|PF13833(EF-hand domain pair)	LOC_Os06g49790.1	AT2G45670.1	acyltransferase, putative, expressed	NA	NA	NA
JreChr01G12943	1	46990000	47100001	46998837	47008217	1	0	1	2	PF00319(SRF-type transcription factor (DNA-binding and dimerisation domain))|PF01486(K-box region)	LOC_Os10g39130.1	AT2G45660.1	OsMADS56 - MADS-box family gene with MIKCc type-box, expressed	suf4 soc1-2|Slight increase in delay in flowering under LD conditions compared to soc1-2 single mutant.	SOC1, AGL20|SUPPRESSOR OF OVEREXPRESSION OF CO 1 , AGAMOUS-LIKE 20	OsMADS56|Flowering time under long day condition.
JreChr01G12944	1	46990000	47100001	47008780	47012829	1	0	1	2	NA	LOC_Os06g12600.1	AT1G66430.1	kinase, pfkB family, putative, expressed	NA	NA	NA
JreChr01G12945	1	46990000	47100001	47012443	47012746	1	0	1	2	NA	NA	NA	NA	NA	NA	NA
JreChr01G12946	1	46990000	47100001	47014116	47019699	1	0	1	2	PF00319(SRF-type transcription factor (DNA-binding and dimerisation domain))|PF01486(K-box region)	LOC_Os02g45770.1	AT2G45650.1	OsMADS6 - MADS-box family gene with MIKCc type-box, expressed	NA	AGL6|AGAMOUS-LIKE 6	osmads6|Floral organ identity. Seed starch filling.
JreChr01G12947	1	46990000	47100001	47026007	47029251	1	0	1	2	PF06487(Sin3 associated polypeptide p18 (SAP18))	LOC_Os02g02960.4	AT2G45640.1	histone deacetylase complex subunit SAP18, putative, expressed	NA	NA	NA
JreChr01G12948	1	46990000	47100001	47031358	47037103	1	0	1	2	PF01501(Glycosyl transferase family 8)	LOC_Os09g36190.1	AT3G61130.1	glycosyl transferase family 8, putative, expressed	NA	NA	NA
JreChr01G12949	1	46990000	47100001	47042228	47043845	1	0	1	2	PF03171(2OG-Fe(II) oxygenase superfamily)|PF14226(non-haem dioxygenase in morphine synthesis N-terminal)	LOC_Os03g63970.1	AT4G25420.1	gibberellin 20 oxidase 1, putative, expressed	ga5-3|semidwarf	GA20ox1|GIBBERELLIN 20-OXIDASE 1	NA
JreChr01G12950	1	46990000	47100001	47047409	47052730	1	0	1	2	PF00389(D-isomer specific 2-hydroxyacid dehydrogenase, catalytic domain)|PF02826(D-isomer specific 2-hydroxyacid dehydrogenase, NAD binding domain)	LOC_Os04g01674.1	AT2G45630.2	erythronate-4-phosphate dehydrogenase domain containing protein, expressed	NA	NA	NA
JreChr01G12951	1	46990000	47100001	47069083	47070206	1	0	1	2	PF08610(Peroxisomal membrane protein (Pex16))	LOC_Os02g03070.1	AT2G45690.1	SSE1, putative, expressed	CS6000|Altered seed storage composition, reduced oil and protein body contents with concurrent accumulation of starch; developing embryos have white colored appearance; cotyledons and hypocotyl cells contain no recognizable protein bodies and few oil bodies; starch granules, membrane stacks, vesicles, and vacuoles are present in cells (all of which are absent in wt cells); oil bodies contain high…	NA	NA
JreChr01G12954	1	46990000	47100001	47089850	47096446	1	0	1	2	NA	NA	NA	NA	NA	NA	NA
JreChr01G12955	1	46943420	47133419	47097375	47102862	1	0	0	1	PF00082(Subtilase family)|PF05922(Peptidase inhibitor I9)	LOC_Os09g30250.1	AT4G00230.1	OsSub58 - Putative Subtilisin homologue, expressed	NA	NA	NA
JreChr01G12956	1	46943420	47133419	47104652	47105224	1	0	0	1	PF02984(Cyclin, C-terminal domain)	NA	AT3G50070.1	retrotransposon protein, putative, unclassified, expressed	NA	NA	NA
JreChr01G12957	1	46943420	47133419	47109614	47117120	1	0	0	1	PF01553(Acyltransferase)|PF13833(EF-hand domain pair)	LOC_Os06g49790.1	AT2G45670.1	acyltransferase, putative, expressed	NA	NA	NA
JreChr01G12971	1	47260000	47360001	47265076	47266808	0	1	0	1	PF00067(Cytochrome P450)	LOC_Os03g14400.1	AT2G45550.1	cytochrome P450, putative, expressed	NA	NA	NA
JreChr01G12972	1	47260000	47360001	47275056	47275590	0	1	0	1	PF13923(Zinc finger, C3HC4 type (RING finger))	LOC_Os02g53140.1	AT2G32950.1	COP1, putative, expressed	cop1-9|Both dark- and light-grown homozygous mutant seedlings are severely retarded in their development, with significantly reduced cell elongation in their hypocotyls and reduced cell enlargement in their cotyledons. Both mature seeds and seedlings homozygous for the mutations exhibit dark purple coloration in their hypocotyls and cotyledons due to high levels of anthocyanin accumulation. Most …	COP1|CONSTITUTIVE PHOTOMORPHOGENIC 1	pps|Juvenile to adult phase change. Flowering time independent of daylength. Dwarfism.
JreChr01G12973	1	47260000	47360001	47289573	47293618	0	1	0	1	NA	LOC_Os06g03920.1	AT2G45520.1	expressed protein	NA	NA	NA
JreChr01G12974	1	47260000	47360001	47304993	47306593	0	1	0	1	PF08240(Alcohol dehydrogenase GroES-like domain)|PF13602(Zinc-binding dehydrogenase)	LOC_Os08g29170.1	AT1G23740.1	dehydrogenase, putative, expressed	NA	NA	NA
JreChr01G12975	1	47260000	47360001	47309862	47311706	0	1	0	1	PF00069(Protein kinase domain)	LOC_Os03g55620.1	AT2G45490.1	CAMK_CAMK_like_Aur_like.2 - CAMK includes calcium/calmodulin depedent protein kinases, expressed	NA	NA	NA
JreChr01G12976	1	47260000	47360001	47311749	47311928	0	1	0	1	NA	NA	NA	NA	NA	NA	NA
JreChr01G12977	1	47260000	47360001	47312519	47315098	0	1	0	1	PF08879(WRC)|PF08880(QLQ)	LOC_Os04g48510.1	AT2G45480.1	growth regulating factor protein, putative, expressed	NA	NA	NA
JreChr01G12979	1	47260000	47360001	47324629	47332227	0	1	0	1	PF00160(Cyclophilin type peptidyl-prolyl cis-trans isomerase/CLD)	LOC_Os04g48520.1	AT1G01930.1	ZOS4-12 - C2H2 zinc finger protein, expressed	NA	NA	NA
JreChr01G12980	1	47260000	47360001	47333940	47344981	0	1	0	1	PF00498(FHA domain)	LOC_Os03g03560.1	AT2G45460.3	FHA domain containing protein, putative, expressed	NA	NA	NA
JreChr01G12981	1	47260000	47360001	47350185	47350596	0	1	0	1	NA	LOC_Os09g34890.1	AT3G60890.2	expressed protein	NA	NA	NA
JreChr01G12982	1	47260000	47360001	47352933	47355502	0	1	0	1	PF00701(Dihydrodipicolinate synthetase family)	LOC_Os04g18200.1	AT2G45440.1	dihydrodipicolinate synthase, chloroplast precursor, putative, expressed	dhdps2|Increased levels of threonine	NA	NA
JreChr01G13236	1	4924042	4954043	4937125	4940771	1	0	0	1	PF00931(NB-ARC domain)	LOC_Os09g09490.1	AT1G50180.1	NBS-LRR disease resistance protein, putative, expressed	NA	NA	NA
JreChr01G13531	1	51500000	51820001	51506180	51516654	0	0	1	1	PF04564(U-box domain)	LOC_Os03g60140.1	AT5G05230.1	U-box domain-containing protein, putative, expressed	NA	NA	NA
JreChr01G13532	1	51500000	51820001	51519882	51523366	0	0	1	1	PF07714(Protein tyrosine kinase)|PF08263(Leucine rich repeat N-terminal domain)|PF13855(Leucine rich repeat)	LOC_Os03g21730.1	AT3G56370.1	receptor-like protein kinase precursor, putative, expressed	NA	NA	NA
JreChr01G13534	1	51500000	51820001	51533909	51536403	0	0	1	1	PF03106(WRKY DNA -binding domain)	LOC_Os08g29660.1	AT2G40740.1	WRKY74, expressed	NA	NA	NA
JreChr01G13536	1	51500000	51820001	51538176	51538837	0	0	1	1	NA	LOC_Os12g10184.1	AT1G71460.1	pentatricopeptide, putative, expressed	NA	NA	NA
JreChr01G13537	1	51500000	51820001	51539673	51541162	0	0	1	1	PF03106(WRKY DNA -binding domain)	LOC_Os05g25770.1	AT3G56400.1	WRKY45, expressed	SALK_025198|SA-induced expression of WRKY70 was completely blocked in the insertion mutants. Mutants did not exhibit morphological differences from the wild-type. Enhanced JA-induced accumulation of anthocyanins. Enhanced disease susceptibility to bacterial and fungal pathogens. Enhanced susceptibility to Psm ES4326 infection.	NA	WRKY45|priming of diterpenoid phytoalexin (DP) biosynthesis through cytokinin (CK) signaling
JreChr01G13538	1	51500000	51820001	51553116	51553392	0	0	1	1	NA	NA	NA	NA	NA	NA	NA
JreChr01G13539	1	51500000	51820001	51563816	51567484	0	0	1	1	PF00581(Rhodanese-like domain)	LOC_Os05g25780.1	AT2G40760.1	rhodanese-like domain containing protein, putative, expressed	NA	NA	NA
JreChr01G13540	1	51500000	51820001	51572606	51572812	0	0	1	1	PF09784(Mitochondrial ribosomal protein L31)	NA	AT1G27435.1	NA	NA	NA	NA
JreChr01G13541	1	51500000	51820001	51573109	51573288	0	0	1	1	NA	NA	NA	NA	NA	NA	NA
JreChr01G13542	1	51500000	51820001	51576923	51577141	0	0	1	1	NA	NA	NA	NA	NA	NA	NA
JreChr01G13543	1	51500000	51820001	51580525	51583022	0	0	1	1	PF01096(Transcription factor S-II (TFIIS))|PF07500(Transcription factor S-II (TFIIS), central domain)|PF08711(TFIIS helical bundle-like domain)	LOC_Os03g60130.1	AT2G38560.1	transcription elongation factor protein, putative, expressed	SALK_056755|slightly earlier flowering time; reduced seed dormancy.	NA	NA
JreChr01G13544	1	51500000	51820001	51592651	51639663	0	0	1	1	PF00097(Zinc finger, C3HC4 type (RING finger))|PF00176(SNF2 family N-terminal domain)|PF00271(Helicase conserved C-terminal domain)	LOC_Os07g48270.1	AT2G40770.1	SNF2 family N-terminal domain containing protein, expressed	NA	NA	NA
JreChr01G13545	1	51500000	51820001	51641308	51656776	1	0	1	2	PF03109(ABC1 family)	LOC_Os07g12530.1	AT5G05200.1	ABC1 family domain containing protein, putative, expressed	NA	NA	NA
JreChr01G13547	1	51500000	51820001	51660787	51663794	1	0	1	2	PF11331(Probable zinc-ribbon domain)	LOC_Os02g26560.1	AT5G05190.1	expressed protein	NA	NA	NA
JreChr01G13548	1	51500000	51820001	51666188	51689814	0	0	1	1	NA	LOC_Os01g07382.1	AT2G40800.1	expressed protein	NA	NA	NA
JreChr01G13549	1	51500000	51820001	51696318	51707997	0	0	1	1	PF00753(Metallo-beta-lactamase superfamily)|PF16123(Hydroxyacylglutathione hydrolase C-terminus)	LOC_Os03g21460.1	AT3G10850.1	metallo-beta-lactamase family protein, putative, expressed	NA	NA	NA
JreChr01G13550	1	51500000	51820001	51712387	51712641	0	0	1	1	NA	NA	NA	NA	NA	NA	NA
JreChr01G13551	1	51500000	51820001	51718385	51722210	0	0	1	1	NA	LOC_Os05g40410.1	AT3G54190.1	expressed protein	NA	NA	NA
JreChr01G13552	1	51500000	51820001	51738328	51786750	0	0	1	1	NA	LOC_Os10g36250.1	AT1G33400.1	tetratricopeptide repeat, putative, expressed	NA	NA	NA
JreChr01G13553	1	51500000	51820001	51800831	51803431	0	0	1	1	NA	NA	NA	NA	NA	NA	NA
JreChr01G13554	1	51500000	51820001	51805331	51806027	0	0	1	1	NA	NA	NA	NA	NA	NA	NA
JreChr01G13555	1	51500000	51820001	51806410	51807636	0	0	1	1	NA	LOC_Os05g11980.1	AT5G52910.1	timeless protein, expressed	NA	NA	NA
JreChr01G13556	1	51500000	51820001	51816696	51816905	0	0	1	1	NA	NA	NA	NA	NA	NA	NA
JreChr02G10126	2	12640000	12890001	12676725	12678077	0	0	1	1	PF01764(Lipase (class 3))	LOC_Os11g19340.1	AT1G05800.1	lipase, putative, expressed	NA	NA	NA
JreChr02G10127	2	12640000	12890001	12682469	12682778	0	0	1	1	NA	NA	NA	NA	NA	NA	NA
JreChr02G10128	2	12640000	12890001	12756300	12756787	1	0	1	2	NA	NA	NA	NA	NA	NA	NA
JreChr02G10129	2	12640000	12890001	12762817	12764243	0	0	1	1	NA	NA	NA	NA	NA	NA	NA
JreChr02G10132	2	12640000	12890001	12842440	12843793	0	0	1	1	NA	NA	NA	NA	NA	NA	NA
JreChr02G10133	2	12640000	12890001	12860863	12861377	0	0	1	1	NA	NA	NA	NA	NA	NA	NA
JreChr02G10135	2	12640000	12890001	12867109	12867384	0	0	1	1	NA	NA	NA	NA	NA	NA	NA
JreChr02G10170	2	13373194	13413196	13389401	13389737	1	0	0	1	NA	NA	NA	NA	NA	NA	NA
JreChr02G10171	2	13373194	13413196	13407827	13408300	1	0	0	1	NA	LOC_Os04g56500.1	AT2G43060.1	expressed protein	NA	NA	NA
JreChr02G10265	2	1482302	1512304	1494720	1494973	1	0	0	1	NA	NA	NA	NA	NA	NA	NA
JreChr02G10271	2	1482302	1512304	1504853	1505784	1	0	0	1	NA	NA	NA	NA	NA	NA	NA
JreChr02G10303	2	15620000	15730001	15620586	15621356	0	0	1	1	NA	LOC_Os03g58090.1	AT3G13480.1	expressed protein	NA	NA	NA
JreChr02G10304	2	15620000	15730001	15646385	15648212	0	0	1	1	PF00195(Chalcone and stilbene synthases, N-terminal domain)|PF02797(Chalcone and stilbene synthases, C-terminal domain)	LOC_Os11g32650.1	AT5G13930.1	chalcone synthase, putative, expressed	tt4|pale yellow seeds, no flavonoid in tapetum cells	NA	NA
JreChr02G10305	2	15620000	15730001	15679505	15679927	0	0	1	1	NA	NA	NA	NA	NA	NA	NA
JreChr02G10306	2	15620000	15730001	15688442	15689353	0	0	1	1	NA	NA	NA	NA	NA	NA	NA
JreChr02G10308	2	15620000	15730001	15692761	15693567	0	0	1	1	PF12776(Myb/SANT-like DNA-binding domain)	NA	NA	NA	NA	NA	NA
JreChr02G10309	2	15620000	15730001	15702572	15702850	0	0	1	1	PF00542(Ribosomal protein L7/L12 C-terminal domain)	LOC_Os05g48050.1	AT1G70190.1	ribosomal protein L7/L12 C-terminal domain containing protein, expressed	NA	NA	NA
JreChr02G10310	2	15620000	15730001	15705078	15721620	0	0	1	1	PF00920(Dehydratase family)	LOC_Os08g44530.1	AT3G23940.1	dihydroxy-acid dehydratase, putative, expressed	NA	NA	NA
JreChr02G10480	2	17573508	17623512	17593572	17600004	1	0	0	1	PF05623(Protein of unknown function (DUF789))	LOC_Os03g61580.1	AT5G49220.1	expressed protein	NA	NA	NA
JreChr02G10481	2	17573508	17623512	17604330	17604937	1	0	0	1	PF00407(Pathogenesis-related protein Bet v I family)	LOC_Os03g18850.1	AT1G24020.1	pathogenesis-related Bet v I family protein, putative, expressed	NA	NA	NA
JreChr02G10482	2	17573508	17623512	17615576	17616048	1	0	0	1	PF02458(Transferase family)	LOC_Os01g63480.1	AT5G01210.1	transferase family protein, putative, expressed	NA	NA	NA
JreChr02G10483	2	17573508	17623512	17617053	17617721	1	0	0	1	PF00407(Pathogenesis-related protein Bet v I family)	LOC_Os03g18850.1	AT1G24020.1	pathogenesis-related Bet v I family protein, putative, expressed	NA	NA	NA
JreChr02G10818	2	20743746	20793749	20766575	20768475	1	0	0	1	PF00076(RNA recognition motif. (a.k.a. RRM, RBD, or RNP domain))	LOC_Os02g57010.1	AT1G60000.1	RNA recognition motif containing protein, putative, expressed	NA	NA	NA
JreChr02G10820	2	20743746	20793749	20770309	20771671	1	0	0	1	NA	NA	AT4G21865.1	NA	NA	NA	NA
JreChr02G10821	2	20743746	20793749	20786581	20789452	1	0	0	1	PF02309(AUX/IAA family)	LOC_Os02g57250.1	AT2G33310.2	OsIAA10 - Auxin-responsive Aux/IAA gene family member, expressed	NA	NA	NA
JreChr02G10852	2	21113774	21133775	21117295	21118245	1	0	0	1	PF00413(Matrixin)|PF01471(Putative peptidoglycan binding domain)	LOC_Os02g50730.1	AT1G24140.1	metalloendoproteinase 1 precursor, putative, expressed	NA	NA	NA
JreChr02G10853	2	21113774	21133775	21125250	21126200	1	0	0	1	PF00413(Matrixin)|PF01471(Putative peptidoglycan binding domain)	LOC_Os02g50730.1	AT1G24140.1	metalloendoproteinase 1 precursor, putative, expressed	NA	NA	NA
JreChr02G10894	2	21523805	21723819	21550771	21551493	1	0	0	1	PF00378(Enoyl-CoA hydratase/isomerase)	LOC_Os05g45300.1	AT4G14440.1	enoyl-CoA hydratase/isomerase family protein, putative, expressed	SALK_012852C|This mutant does not show any change in sensitivity to indole-3-butyric acid (IBA)(although a mutation in a closely related gene (IBR10 / At4g14430) does cause increased IBA resistance).	NA	NA
JreChr02G10895	2	21523805	21723819	21554153	21560868	1	0	0	1	PF00176(SNF2 family N-terminal domain)|PF00271(Helicase conserved C-terminal domain)|PF08797(HIRAN domain)|PF13920(Zinc finger, C3HC4 type (RING finger))	LOC_Os04g09800.1	AT5G43530.1	SWI/SNF-related matrix-associated actin-dependent regulator of chromatin subfamily A, putative, expressed	NA	NA	NA
JreChr02G10896	2	21523805	21723819	21562796	21563113	1	0	0	1	NA	NA	AT1G04330.1	NA	NA	NA	NA
JreChr02G10897	2	21523805	21723819	21574078	21575823	1	0	0	1	PF05003(Protein of unknown function (DUF668))|PF11961(Domain of unknown function (DUF3475))	LOC_Os04g08764.1	AT3G23160.1	avr9/Cf-9 rapidly elicited protein 137, putative, expressed	NA	NA	NA
JreChr02G10898	2	21523805	21723819	21601290	21602144	1	0	0	1	PF03479(Domain of unknown function (DUF296))	LOC_Os02g57520.1	AT4G14465.1	DNA binding protein, putative, expressed	NA	NA	NA
JreChr02G10899	2	21523805	21723819	21611102	21611431	1	0	0	1	NA	NA	NA	NA	NA	NA	NA
JreChr02G10901	2	21523805	21723819	21621058	21623572	1	0	0	1	PF03171(2OG-Fe(II) oxygenase superfamily)|PF14226(non-haem dioxygenase in morphine synthesis N-terminal)	LOC_Os03g48430.1	AT1G06620.1	1-aminocyclopropane-1-carboxylate oxidase homolog 4, putative, expressed	NA	NA	NA
JreChr02G10902	2	21523805	21723819	21630854	21631922	1	0	0	1	PF05514(HR-like lesion-inducing)	LOC_Os03g05520.1	AT1G04340.1	nicotiana lesion-inducing like, putative, expressed	NA	NA	NA
JreChr02G10903	2	21523805	21723819	21664679	21665401	1	0	0	1	PF00378(Enoyl-CoA hydratase/isomerase)	LOC_Os05g45300.1	AT4G14440.1	enoyl-CoA hydratase/isomerase family protein, putative, expressed	SALK_012852C|This mutant does not show any change in sensitivity to indole-3-butyric acid (IBA)(although a mutation in a closely related gene (IBR10 / At4g14430) does cause increased IBA resistance).	NA	NA
JreChr02G10904	2	21523805	21723819	21667506	21674677	1	0	0	1	PF00176(SNF2 family N-terminal domain)|PF00271(Helicase conserved C-terminal domain)|PF08797(HIRAN domain)|PF13920(Zinc finger, C3HC4 type (RING finger))	LOC_Os04g09800.1	AT5G43530.1	SWI/SNF-related matrix-associated actin-dependent regulator of chromatin subfamily A, putative, expressed	NA	NA	NA
JreChr02G10905	2	21523805	21723819	21687569	21689314	1	0	0	1	PF05003(Protein of unknown function (DUF668))|PF11961(Domain of unknown function (DUF3475))	LOC_Os04g08764.1	AT3G23160.1	avr9/Cf-9 rapidly elicited protein 137, putative, expressed	NA	NA	NA
JreChr02G11335	2	25384094	25404095	25401806	25401991	1	0	0	1	NA	NA	NA	NA	NA	NA	NA
JreChr02G11336	2	25384094	25404095	25402010	25402240	1	0	0	1	NA	LOC_Os01g08150.1	AT3G15550.1	expressed protein	NA	NA	NA
JreChr02G11337	2	25384094	25404095	25402342	25402527	1	0	0	1	NA	NA	NA	NA	NA	NA	NA
JreChr02G11397	2	25794125	25814126	25797560	25801390	1	0	0	1	PF16987(KIX domain)	LOC_Os08g45080.1	AT1G15780.1	expressed protein	NA	NA	NA
JreChr02G11924	2	3820000	3930001	3826514	3827230	0	0	1	1	NA	NA	NA	NA	NA	NA	NA
JreChr02G11925	2	3820000	3930001	3850866	3851552	1	0	1	2	NA	LOC_Os04g48170.1	AT1G12740.2	cytochrome P450, putative, expressed	NA	NA	NA
JreChr02G11926	2	3820000	3930001	3867717	3867902	1	0	1	2	NA	NA	NA	NA	NA	NA	NA
JreChr02G11927	2	3820000	3930001	3877222	3877937	1	0	1	2	NA	NA	NA	NA	NA	NA	NA
JreChr02G11929	2	3820000	3930001	3898197	3898424	0	0	1	1	NA	NA	NA	NA	NA	NA	NA
JreChr02G11930	2	3820000	3930001	3899722	3901205	0	0	1	1	PF12796(Ankyrin repeats (3 copies))	LOC_Os02g16660.1	AT3G24530.1	cbxX, chromosomal, putative, expressed	NA	NA	NA
JreChr02G11931	2	3820000	3930001	3902954	3903400	0	0	1	1	NA	NA	NA	NA	NA	NA	NA
JreChr02G12022	2	5112574	5162577	5138795	5139658	1	0	0	1	NA	LOC_Os04g08410.1	AT2G46040.1	ELM2 domain containing protein, putative, expressed	NA	NA	NA
JreChr02G12023	2	5112574	5162577	5149600	5158009	1	0	0	1	PF01388(ARID/BRIGHT DNA binding domain)|PF13456(Reverse transcriptase-like)	LOC_Os04g08410.1	AT2G46040.1	ELM2 domain containing protein, putative, expressed	NA	NA	NA
JreChr02G12218	2	7562758	7582759	7563181	7563507	1	0	0	1	NA	NA	NA	NA	NA	NA	NA
JreChr02G12219	2	7562758	7582759	7576592	7577053	1	0	0	1	NA	NA	NA	NA	NA	NA	NA
JreChr02G12220	2	7562758	7582759	7577170	7578746	1	0	0	1	NA	NA	NA	NA	NA	NA	NA
JreChr03G10162	3	11607080	11627081	11608888	11619144	1	0	0	1	PF13838(Clathrin-H-link)	LOC_Os12g01390.1	AT3G11130.1	clathrin heavy chain, putative, expressed	NA	NA	NA
JreChr03G10821	3	18847151	19757160	18863896	18864165	1	0	0	1	PF12609(Wound-induced protein)	LOC_Os04g54240.1	AT4G10270.1	wound induced protein, putative, expressed	NA	NA	NA
JreChr03G10822	3	18847151	19757160	18869281	18869553	1	0	0	1	PF12609(Wound-induced protein)	LOC_Os04g54240.1	AT4G10265.1	wound induced protein, putative, expressed	NA	NA	NA
JreChr03G10823	3	18847151	19757160	18869281	18869680	1	0	0	1	PF12609(Wound-induced protein)	LOC_Os04g54240.1	AT4G10265.1	wound induced protein, putative, expressed	NA	NA	NA
JreChr03G10824	3	18870000	18970001	18871189	18871461	1	1	0	2	PF12609(Wound-induced protein)	LOC_Os04g54240.1	AT4G10265.1	wound induced protein, putative, expressed	NA	NA	NA
JreChr03G10825	3	18870000	18970001	18874858	18875127	1	1	0	2	PF12609(Wound-induced protein)	LOC_Os04g54240.1	AT4G10270.1	wound induced protein, putative, expressed	NA	NA	NA
JreChr03G10826	3	18870000	18970001	18886124	18886393	1	1	0	2	PF12609(Wound-induced protein)	LOC_Os04g54240.1	AT4G10270.1	wound induced protein, putative, expressed	NA	NA	NA
JreChr03G10827	3	18870000	18970001	18897697	18898852	1	1	0	2	NA	NA	NA	NA	NA	NA	NA
JreChr03G10828	3	18870000	18970001	18898442	18898852	1	1	0	2	NA	NA	NA	NA	NA	NA	NA
JreChr03G10829	3	18870000	18970001	18910172	18910444	1	1	0	2	PF12609(Wound-induced protein)	LOC_Os04g54240.1	AT4G10265.1	wound induced protein, putative, expressed	NA	NA	NA
JreChr03G10830	3	18870000	18970001	18917979	18918251	1	1	0	2	PF12609(Wound-induced protein)	LOC_Os04g54240.1	AT4G10265.1	wound induced protein, putative, expressed	NA	NA	NA
JreChr03G10831	3	18870000	18970001	18921774	18922114	1	1	0	2	NA	NA	NA	NA	NA	NA	NA
JreChr03G10833	3	18870000	18970001	18933875	18934679	1	1	0	2	NA	NA	NA	NA	NA	NA	NA
JreChr03G10834	3	18870000	18970001	18939732	18940012	1	1	0	2	NA	NA	NA	NA	NA	NA	NA
JreChr03G10835	3	18870000	18970001	18947969	18948241	1	1	0	2	PF12609(Wound-induced protein)	LOC_Os04g54240.1	AT4G10265.1	wound induced protein, putative, expressed	NA	NA	NA
JreChr03G10836	3	18870000	18970001	18967653	18968916	1	1	0	2	NA	NA	NA	NA	NA	NA	NA
JreChr03G10837	3	18847151	19757160	18973717	18973989	1	0	0	1	PF12609(Wound-induced protein)	LOC_Os04g54240.1	AT4G10265.1	wound induced protein, putative, expressed	NA	NA	NA
JreChr03G10838	3	18847151	19757160	18981630	18981902	1	0	0	1	PF12609(Wound-induced protein)	LOC_Os04g54240.1	AT4G10265.1	wound induced protein, putative, expressed	NA	NA	NA
JreChr03G10839	3	18847151	19757160	18986035	18986505	1	0	0	1	NA	NA	NA	NA	NA	NA	NA
JreChr03G10840	3	18847151	19757160	18989005	18989187	1	0	0	1	NA	NA	NA	NA	NA	NA	NA
JreChr03G10841	3	18847151	19757160	18994184	18994393	1	0	0	1	PF12609(Wound-induced protein)	LOC_Os04g54240.1	AT4G10265.1	wound induced protein, putative, expressed	NA	NA	NA
JreChr03G10842	3	18847151	19757160	18996373	18996781	1	0	0	1	PF01474(Class-II DAHP synthetase family)	LOC_Os03g27230.1	AT4G39980.1	phospho-2-dehydro-3-deoxyheptonate aldolase, chloroplast precursor, putative, expressed	NA	NA	NA
JreChr03G10843	3	18847151	19757160	18998317	18998727	1	0	0	1	PF01988(VIT family)	LOC_Os04g59020.1	AT3G43660.1	integral membrane protein, putative, expressed	NA	NA	NA
JreChr03G10846	3	18847151	19757160	19012871	19016437	1	0	0	1	PF00635(MSP (Major sperm protein) domain)	LOC_Os08g04620.1	AT4G21450.3	MSP domain containing protein, putative, expressed	NA	NA	NA
JreChr03G10847	3	18847151	19757160	19021524	19021778	1	0	0	1	PF12609(Wound-induced protein)	NA	AT4G28240.1	NA	NA	NA	NA
JreChr03G10848	3	18847151	19757160	19031279	19031915	1	0	0	1	NA	NA	NA	NA	NA	NA	NA
JreChr03G10849	3	18847151	19757160	19031970	19032191	1	0	0	1	NA	NA	NA	NA	NA	NA	NA
JreChr03G10850	3	18847151	19757160	19043724	19045491	1	0	0	1	PF14392(Zinc knuckle)	LOC_Os03g30510.1	NA	NA	NA	NA	NA
JreChr03G10851	3	18847151	19757160	19055728	19060648	1	0	0	1	NA	NA	NA	NA	NA	NA	NA
JreChr03G10852	3	18847151	19757160	19064035	19064319	1	0	0	1	NA	NA	NA	NA	NA	NA	NA
JreChr03G10853	3	18847151	19757160	19069299	19070120	1	0	0	1	NA	NA	NA	NA	NA	NA	NA
JreChr03G10855	3	18847151	19757160	19084891	19099428	1	0	0	1	PF00637(Region in Clathrin and VPS)|PF05131(Pep3/Vps18/deep orange family)	LOC_Os08g08060.1	AT1G12470.1	vacuolar protein sorting-associated protein 18, putative, expressed	NA	NA	NA
JreChr03G10856	3	19100000	19390001	19105648	19106645	1	1	0	2	NA	NA	NA	NA	NA	NA	NA
JreChr03G10857	3	19100000	19390001	19109286	19111801	1	1	0	2	PF01535(PPR repeat)|PF13041(PPR repeat family)|PF13812(Pentatricopeptide repeat domain)	LOC_Os05g40320.1	AT1G11900.1	PPR repeat domain containing protein, putative, expressed	NA	NA	NA
JreChr03G10858	3	19100000	19390001	19114755	19121993	1	1	0	2	PF07992(Pyridine nucleotide-disulphide oxidoreductase)	LOC_Os06g47000.2	AT4G28220.1	external NADH-ubiquinone oxidoreductase 1, mitochondrial precursor, putative, expressed	NA	NA	NA
JreChr03G10859	3	19100000	19390001	19128733	19128984	1	1	0	2	NA	NA	NA	NA	NA	NA	NA
JreChr03G10860	3	19100000	19390001	19153720	19158142	1	1	0	2	NA	NA	AT4G28210.1	NA	NA	NA	NA
JreChr03G10861	3	19160000	19350001	19180457	19181719	1	1	1	3	PF01535(PPR repeat)|PF13041(PPR repeat family)	LOC_Os03g63510.1	AT1G03510.1	pentatricopeptide, putative, expressed	NA	NA	NA
JreChr03G10863	3	19160000	19350001	19184344	19187560	1	1	1	3	PF16166(Chloroplast import apparatus Tic20-like)	LOC_Os07g38110.1	AT4G03320.1	tic20, putative, expressed	NA	NA	NA
JreChr03G10864	3	19160000	19350001	19188790	19192439	1	1	1	3	PF14223(gag-polypeptide of LTR copia-type)	NA	AT1G21280.1	expressed protein	NA	NA	NA
JreChr03G10865	3	19160000	19350001	19204124	19204385	1	1	1	3	NA	NA	NA	NA	NA	NA	NA
JreChr03G10866	3	19160000	19350001	19206520	19207159	1	1	1	3	NA	NA	NA	NA	NA	NA	NA
JreChr03G10867	3	19160000	19350001	19211814	19213241	1	1	1	3	PF01501(Glycosyl transferase family 8)	LOC_Os04g54360.1	AT2G20810.1	glycosyl transferase 8 domain containing protein, putative, expressed	NA	NA	NA
JreChr03G10868	3	19160000	19350001	19214780	19217829	1	1	1	3	PF04484(QWRF family)	LOC_Os07g02470.1	AT2G20815.1	expressed protein	NA	NA	NA
JreChr03G10869	3	19160000	19350001	19226970	19227452	1	1	1	3	NA	NA	NA	NA	NA	NA	NA
JreChr03G10870	3	19160000	19350001	19227464	19227706	1	1	1	3	NA	NA	NA	NA	NA	NA	NA
JreChr03G10871	3	19160000	19350001	19232813	19233409	1	1	1	3	NA	NA	NA	NA	NA	NA	NA
JreChr03G10872	3	19160000	19350001	19243186	19246500	1	1	1	3	NA	NA	NA	NA	NA	NA	NA
JreChr03G10873	3	19160000	19350001	19250732	19252629	1	1	1	3	NA	LOC_Os03g38520.1	AT2G20820.2	expressed protein	NA	NA	NA
JreChr03G10874	3	19160000	19350001	19256670	19260316	1	1	1	3	NA	LOC_Os04g54370.1	NA	NA	NA	NA	NA
JreChr03G10876	3	19160000	19350001	19288853	19290676	1	1	1	3	PF07837(Formiminotransferase domain, N-terminal subdomain)	LOC_Os03g38540.1	AT2G20830.2	folic acid binding protein, putative, expressed	NA	NA	NA
JreChr03G10878	3	19160000	19350001	19292995	19293303	1	1	1	3	NA	NA	NA	NA	NA	NA	NA
JreChr03G10879	3	19160000	19350001	19295851	19296060	1	1	1	3	NA	NA	NA	NA	NA	NA	NA
JreChr03G10880	3	19160000	19350001	19296774	19297310	1	1	1	3	NA	NA	NA	NA	NA	NA	NA
JreChr03G10881	3	19160000	19350001	19301503	19301697	1	1	1	3	PF12609(Wound-induced protein)	LOC_Os02g06560.1	AT4G10265.1	wound induced protein, putative, expressed	NA	NA	NA
JreChr03G10883	3	19160000	19350001	19337365	19337631	1	1	1	3	NA	NA	NA	NA	NA	NA	NA
JreChr03G10884	3	19160000	19350001	19340911	19341180	1	1	1	3	PF12609(Wound-induced protein)	LOC_Os04g54240.1	AT4G10270.1	wound induced protein, putative, expressed	NA	NA	NA
JreChr03G10885	3	19160000	19350001	19344505	19345363	1	1	1	3	NA	NA	AT5G53430.1	histone-lysine N-methyltransferase ATX5, putative, expressed	NA	NA	NA
JreChr03G10886	3	19100000	19390001	19358731	19359134	1	1	0	2	NA	NA	NA	NA	NA	NA	NA
JreChr03G10887	3	19100000	19390001	19364627	19364818	1	1	0	2	NA	NA	NA	NA	NA	NA	NA
JreChr03G10888	3	19100000	19390001	19365542	19365763	1	1	0	2	NA	NA	NA	NA	NA	NA	NA
JreChr03G10889	3	19100000	19390001	19385913	19386128	1	1	0	2	NA	NA	NA	NA	NA	NA	NA
JreChr03G10890	3	19100000	19390001	19388059	19388328	1	1	0	2	PF12609(Wound-induced protein)	LOC_Os04g54240.1	AT4G10270.1	wound induced protein, putative, expressed	NA	NA	NA
JreChr03G10891	3	18847151	19757160	19403836	19404176	1	0	0	1	NA	NA	NA	NA	NA	NA	NA
JreChr03G10892	3	18847151	19757160	19419625	19420057	1	0	0	1	NA	NA	NA	NA	NA	NA	NA
JreChr03G10893	3	18847151	19757160	19435016	19435288	1	0	0	1	PF12609(Wound-induced protein)	LOC_Os04g54240.1	AT4G10265.1	wound induced protein, putative, expressed	NA	NA	NA
JreChr03G10895	3	18847151	19757160	19443138	19443353	1	0	0	1	NA	NA	NA	NA	NA	NA	NA
JreChr03G10896	3	18847151	19757160	19451699	19452039	1	0	0	1	NA	NA	NA	NA	NA	NA	NA
JreChr03G10897	3	18847151	19757160	19462947	19463903	1	0	0	1	NA	NA	NA	NA	NA	NA	NA
JreChr03G10898	3	18847151	19757160	19465997	19467053	1	0	0	1	NA	NA	NA	NA	NA	NA	NA
JreChr03G10899	3	18847151	19757160	19483997	19484269	1	0	0	1	PF12609(Wound-induced protein)	LOC_Os04g54240.1	AT4G10265.1	wound induced protein, putative, expressed	NA	NA	NA
JreChr03G10900	3	18847151	19757160	19491895	19492167	1	0	0	1	PF12609(Wound-induced protein)	LOC_Os04g54240.1	AT4G10265.1	wound induced protein, putative, expressed	NA	NA	NA
JreChr03G10901	3	18847151	19757160	19504671	19505075	1	0	0	1	PF12609(Wound-induced protein)	LOC_Os04g54240.1	AT4G10265.1	wound induced protein, putative, expressed	NA	NA	NA
JreChr03G10902	3	18847151	19757160	19506808	19507404	1	0	0	1	NA	NA	NA	NA	NA	NA	NA
JreChr03G10903	3	18847151	19757160	19526290	19527905	1	0	0	1	PF12609(Wound-induced protein)	NA	AT4G28240.1	NA	NA	NA	NA
JreChr03G10904	3	18847151	19757160	19536042	19536605	1	0	0	1	NA	NA	NA	NA	NA	NA	NA
JreChr03G10905	3	18847151	19757160	19567220	19568287	1	0	0	1	NA	NA	NA	NA	NA	NA	NA
JreChr03G10906	3	18847151	19757160	19574992	19578223	1	0	0	1	NA	LOC_Os01g52560.1	AT1G59870.1	pleiotropic drug resistance protein, putative, expressed	pen3-1|mutants allow increased penetration by inappropiate pathogens (eg barley powdery mildew Blumeria graminis f. sp hordei, Erysiphe pisi (tribe Erysipheae), and B. g. hordei (tribe Blumerieae)). pen3-1 mutants are resistant to E. cichoracearum and become chlorotic after E. cichoracearum infection.	NA	NA
JreChr03G10907	3	18847151	19757160	19606023	19620671	1	0	0	1	PF00637(Region in Clathrin and VPS)|PF05131(Pep3/Vps18/deep orange family)	LOC_Os08g08060.1	AT1G12470.1	vacuolar protein sorting-associated protein 18, putative, expressed	NA	NA	NA
JreChr03G10908	3	19620000	19730001	19627899	19629847	1	0	1	2	PF01535(PPR repeat)|PF13041(PPR repeat family)|PF13812(Pentatricopeptide repeat domain)	LOC_Os05g40320.1	AT1G11900.1	PPR repeat domain containing protein, putative, expressed	NA	NA	NA
JreChr03G10909	3	19620000	19730001	19632882	19640176	1	0	1	2	PF07992(Pyridine nucleotide-disulphide oxidoreductase)	LOC_Os06g47000.2	AT4G28220.1	external NADH-ubiquinone oxidoreductase 1, mitochondrial precursor, putative, expressed	NA	NA	NA
JreChr03G10911	3	19620000	19730001	19665934	19670362	1	0	1	2	NA	NA	AT4G28210.1	NA	NA	NA	NA
JreChr03G10912	3	19620000	19730001	19700772	19701371	1	0	1	2	NA	NA	NA	NA	NA	NA	NA
JreChr03G10913	3	19620000	19730001	19702351	19704417	1	0	1	2	NA	NA	NA	NA	NA	NA	NA
JreChr03G10915	3	19620000	19730001	19715814	19716470	1	0	1	2	NA	NA	NA	NA	NA	NA	NA
JreChr03G10916	3	19620000	19730001	19721560	19722987	1	0	1	2	PF01501(Glycosyl transferase family 8)	LOC_Os04g54360.1	AT2G20810.1	glycosyl transferase 8 domain containing protein, putative, expressed	NA	NA	NA
JreChr03G10917	3	19620000	19730001	19724720	19727766	1	0	1	2	PF04484(QWRF family)	LOC_Os07g02470.1	AT2G20815.1	expressed protein	NA	NA	NA
JreChr03G10918	3	18847151	19757160	19737402	19737644	1	0	0	1	NA	NA	NA	NA	NA	NA	NA
JreChr03G10919	3	18847151	19757160	19742751	19743347	1	0	0	1	NA	NA	NA	NA	NA	NA	NA
JreChr03G10920	3	18847151	19757160	19752668	19756409	1	0	0	1	NA	NA	NA	NA	NA	NA	NA
JreChr03G10973	3	20257164	20287166	20272528	20273134	1	0	0	1	NA	NA	NA	NA	NA	NA	NA
JreChr03G10974	3	20257164	20287166	20276218	20278054	1	0	0	1	NA	LOC_Os04g39910.1	AT5G60900.1	receptor-like protein kinase, putative, expressed	NA	NA	NA
JreChr03G11232	3	23747199	23797200	23753880	23760368	1	0	0	1	PF01699(Sodium/calcium exchanger protein)|PF13499(EF-hand domain pair)	LOC_Os02g14980.1	AT1G53210.1	calcium-binding EF hand family protein, putative, expressed	NA	NA	NA
JreChr03G11233	3	23747199	23797200	23759536	23760368	1	0	0	1	NA	LOC_Os01g11414.1	AT1G53210.1	calcium-binding EF hand family protein, putative, expressed	NA	NA	NA
JreChr03G11234	3	23747199	23797200	23777259	23780469	1	0	0	1	NA	LOC_Os05g34920.1	AT1G77270.1	expressed protein	NA	NA	NA
JreChr03G11235	3	23747199	23797200	23790084	23790275	1	0	0	1	NA	LOC_Os02g14910.1	AT3G58120.1	bZIP transcription factor domain containing protein, expressed	NA	NA	NA
JreChr03G11256	3	24150000	24310001	24150679	24151017	0	1	0	1	NA	NA	NA	NA	NA	NA	NA
JreChr03G11258	3	24150000	24310001	24201789	24202034	0	1	0	1	NA	NA	NA	NA	NA	NA	NA
JreChr03G11259	3	24150000	24310001	24202132	24202442	0	1	0	1	NA	NA	NA	NA	NA	NA	NA
JreChr03G11260	3	24150000	24310001	24212994	24213209	0	1	0	1	NA	NA	NA	NA	NA	NA	NA
JreChr03G11261	3	24150000	24310001	24214559	24215044	0	1	0	1	NA	NA	NA	NA	NA	NA	NA
JreChr03G11262	3	24150000	24310001	24223551	24223829	0	1	0	1	NA	NA	NA	NA	NA	NA	NA
JreChr03G11285	3	24570000	24780001	24604147	24605613	0	1	0	1	PF13839(GDSL/SGNH-like Acyl-Esterase family found in Pmr5 and Cas1p)|PF14416(PMR5 N terminal Domain)	LOC_Os01g42810.1	AT3G12060.1	expressed protein	NA	NA	NA
JreChr03G11320	3	25660000	25770001	25720787	25721347	1	1	0	2	PF00112(Papain family cysteine protease)	LOC_Os11g14900.4	AT5G50260.1	vignain precursor, putative, expressed	NA	NA	NA
JreChr03G11321	3	25660000	25770001	25721497	25721883	1	1	0	2	PF08246(Cathepsin propeptide inhibitor domain (I29))	LOC_Os12g17540.1	AT1G29090.1	vignain precursor, putative, expressed	NA	NA	NA
JreChr03G11323	3	25660000	25770001	25739593	25739796	1	1	0	2	NA	NA	NA	NA	NA	NA	NA
JreChr03G11324	3	25687218	25997221	25772706	25772966	1	0	0	1	NA	NA	NA	NA	NA	NA	NA
JreChr03G11326	3	25687218	25997221	25785158	25785901	1	0	0	1	NA	NA	NA	NA	NA	NA	NA
JreChr03G11328	3	25687218	25997221	25829625	25834524	1	0	0	1	PF07933(Protein of unknown function (DUF1681))	LOC_Os01g42830.1	AT3G58600.1	adaptin ear-binding coat-associated protein 2, putative, expressed	NA	NA	NA
JreChr03G11329	3	25687218	25997221	25851227	25853066	1	0	0	1	NA	NA	NA	NA	NA	NA	NA
JreChr03G11330	3	25687218	25997221	25858153	25859015	1	0	0	1	NA	LOC_Os12g16650.1	AT3G23510.1	Cyclopropane-fatty-acyl-phospholipid synthase, putative, expressed	NA	NA	NA
JreChr03G11331	3	25687218	25997221	25905052	25908703	1	0	0	1	PF00194(Eukaryotic-type carbonic anhydrase)	LOC_Os08g36630.1	AT1G08080.1	bifunctional monodehydroascorbate reductase and carbonic anhydrasenectarin-3 precursor, putative, expressed	NA	NA	NA
JreChr03G11332	3	25687218	25997221	25918853	25919825	1	0	0	1	NA	NA	NA	NA	NA	NA	NA
JreChr03G11455	3	28730000	28830001	28737076	28737721	0	0	1	1	NA	NA	NA	NA	NA	NA	NA
JreChr03G11457	3	28730000	28830001	28776957	28777574	0	0	1	1	NA	NA	NA	NA	NA	NA	NA
JreChr03G11458	3	28730000	28830001	28784784	28786478	0	0	1	1	PF14541(Xylanase inhibitor C-terminal)|PF14543(Xylanase inhibitor N-terminal)	LOC_Os02g21040.1	AT3G59080.1	aspartic proteinase nepenthesin precursor, putative, expressed	NA	NA	NA
JreChr03G11459	3	28730000	28830001	28793508	28793742	0	0	1	1	NA	NA	NA	NA	NA	NA	NA
JreChr03G11460	3	28730000	28830001	28797075	28797575	0	0	1	1	NA	NA	NA	NA	NA	NA	NA
JreChr03G11651	3	31850000	31980001	31863832	31864746	0	1	0	1	NA	NA	NA	NA	NA	NA	NA
JreChr03G11652	3	31850000	31980001	31865469	31869543	0	1	0	1	PF00534(Glycosyl transferases group 1)|PF00862(Sucrose synthase)	LOC_Os03g28330.4	AT3G43190.1	sucrose synthase, putative, expressed	sus4|The amounts of glucose, fructose, sucrose, cellulose (roots) and starch in the mutant were not statistically significantly different from those of the equivalent wild-type lines grown under the same conditions at the same time.	SUS4|SUCROSE SYNTHASE 4	NA
JreChr03G11653	3	31850000	31980001	31904214	31911832	0	1	0	1	NA	NA	NA	NA	NA	NA	NA
JreChr03G11654	3	31850000	31980001	31919160	31919420	0	1	0	1	NA	LOC_Os05g33820.1	AT1G10740.1	lipase, putative, expressed	NA	NA	NA
JreChr03G11655	3	31850000	31980001	31934836	31935707	0	1	0	1	NA	NA	NA	NA	NA	NA	NA
JreChr03G11656	3	31850000	31980001	31951269	31963002	0	1	0	1	PF00179(Ubiquitin-conjugating enzyme)	LOC_Os05g38550.1	AT3G46460.1	ubiquitin-conjugating enzyme, putative, expressed	NA	NA	NA
JreChr03G11657	3	31850000	31980001	31962380	31962676	0	1	0	1	NA	NA	NA	NA	NA	NA	NA
JreChr03G11659	3	31850000	31980001	31966387	31967025	0	1	0	1	NA	NA	NA	NA	NA	NA	NA
JreChr03G11737	3	33017289	33087291	33024597	33025692	1	0	0	1	PF00112(Papain family cysteine protease)|PF08246(Cathepsin propeptide inhibitor domain (I29))	LOC_Os12g17540.1	AT5G45890.1	vignain precursor, putative, expressed	sag12-2|Homozygous sag12-2 mutants showed no visibly altered phenotype during senescence compared with wild type plants. SAVs were detected in the mutant line.	NA	NA
JreChr03G11738	3	33017289	33087291	33024597	33043417	1	0	0	1	PF00112(Papain family cysteine protease)|PF08246(Cathepsin propeptide inhibitor domain (I29))	LOC_Os12g17540.1	AT5G45890.1	vignain precursor, putative, expressed	sag12-2|Homozygous sag12-2 mutants showed no visibly altered phenotype during senescence compared with wild type plants. SAVs were detected in the mutant line.	NA	NA
JreChr03G11739	3	33017289	33087291	33029908	33031583	1	0	0	1	NA	NA	NA	NA	NA	NA	NA
JreChr03G11740	3	33017289	33087291	33032311	33032734	1	0	0	1	NA	NA	NA	NA	NA	NA	NA
JreChr03G11741	3	33017289	33087291	33042322	33043417	1	0	0	1	PF00112(Papain family cysteine protease)|PF08246(Cathepsin propeptide inhibitor domain (I29))	LOC_Os12g17540.1	AT5G45890.1	vignain precursor, putative, expressed	sag12-2|Homozygous sag12-2 mutants showed no visibly altered phenotype during senescence compared with wild type plants. SAVs were detected in the mutant line.	NA	NA
JreChr03G11742	3	33017289	33087291	33059297	33062942	1	0	0	1	NA	LOC_Os07g42250.1	AT3G59530.1	strictosidine synthase, putative, expressed	NA	NA	NA
JreChr03G11743	3	33017289	33087291	33081255	33081760	1	0	0	1	NA	NA	NA	NA	NA	NA	NA
JreChr03G11747	3	33127291	33157292	33130745	33131248	1	0	0	1	NA	NA	NA	NA	NA	NA	NA
JreChr03G11748	3	33127291	33157292	33131975	33132350	1	0	0	1	NA	NA	NA	NA	NA	NA	NA
JreChr03G11749	3	33127291	33157292	33136857	33137170	1	0	0	1	NA	NA	NA	NA	NA	NA	NA
JreChr03G11750	3	33127291	33157292	33138201	33138793	1	0	0	1	NA	LOC_Os08g06480.1	AT3G15880.2	lissencephaly type-1-like homology motif, putative, expressed	NA	NA	asp1|Pleiotropic developmental effect. Panicle branching. Spikelet development.
JreChr03G11803	3	33857298	34457304	33999910	34000183	1	0	0	1	NA	NA	NA	NA	NA	NA	NA
JreChr03G11806	3	33857298	34457304	34045943	34046173	1	0	0	1	NA	NA	NA	NA	NA	NA	NA
JreChr03G11807	3	33857298	34457304	34053721	34054519	1	0	0	1	PF00249(Myb-like DNA-binding domain)	LOC_Os12g07640.1	AT1G22640.1	MYB family transcription factor, putative, expressed	NA	NA	NA
JreChr03G11808	3	33857298	34457304	34059408	34059833	1	0	0	1	NA	NA	NA	NA	NA	NA	NA
JreChr03G11809	3	33857298	34457304	34072479	34073066	1	0	0	1	NA	NA	NA	NA	NA	NA	NA
JreChr03G11811	3	33857298	34457304	34079500	34080318	1	0	0	1	PF07876(Stress responsive A/B Barrel Domain)	LOC_Os07g41810.4	AT2G31670.1	stress responsive A/B Barrel domain containing protein, expressed	NA	NA	NA
JreChr03G11812	3	33857298	34457304	34081675	34082030	1	0	0	1	NA	NA	NA	NA	NA	NA	NA
JreChr03G11813	3	33857298	34457304	34091442	34094391	1	0	0	1	PF00067(Cytochrome P450)	LOC_Os01g43774.1	AT3G14690.1	cytochrome P450 72A1, putative, expressed	NA	NA	NA
JreChr03G11815	3	33857298	34457304	34137260	34138540	1	0	0	1	PF00249(Myb-like DNA-binding domain)	LOC_Os03g29614.1	AT1G22640.1	MYB family transcription factor, putative, expressed	NA	NA	NA
JreChr03G11816	3	33857298	34457304	34137260	34138585	1	0	0	1	PF00249(Myb-like DNA-binding domain)	LOC_Os03g29614.1	AT1G22640.1	MYB family transcription factor, putative, expressed	NA	NA	NA
JreChr03G11817	3	33857298	34457304	34146200	34146540	1	0	0	1	NA	NA	NA	NA	NA	NA	NA
JreChr03G11818	3	33857298	34457304	34206833	34208241	1	0	0	1	PF00249(Myb-like DNA-binding domain)	LOC_Os03g29614.1	AT4G38620.1	MYB family transcription factor, putative, expressed	myb4|Increased sinpate esters in leaves, uV-B tolerant	NA	NA
JreChr03G11822	3	33857298	34457304	34236282	34236548	1	0	0	1	NA	NA	NA	NA	NA	NA	NA
JreChr03G11824	3	33857298	34457304	34289883	34291291	1	0	0	1	PF00249(Myb-like DNA-binding domain)	LOC_Os03g29614.1	AT4G38620.1	MYB family transcription factor, putative, expressed	myb4|Increased sinpate esters in leaves, uV-B tolerant	NA	NA
JreChr03G11933	3	35730000	35840001	35754584	35757529	0	1	0	1	PF00010(Helix-loop-helix DNA-binding domain)	LOC_Os06g37410.1	AT5G56960.1	helix-loop-helix DNA-binding domain containing protein, expressed	NA	NA	NA
JreChr03G11936	3	35730000	35840001	35795281	35795942	0	1	0	1	NA	NA	NA	NA	NA	NA	NA
JreChr03G11937	3	35730000	35840001	35804535	35822205	0	1	0	1	PF12146(Serine aminopeptidase, S33)	LOC_Os01g39790.1	AT3G47590.1	esterase/lipase/thioesterase, putative, expressed	NA	NA	NA
JreChr03G11938	3	35730000	35840001	35824127	35827739	0	1	0	1	PF01565(FAD binding domain)|PF09265(Cytokinin dehydrogenase 1, FAD and cytokinin binding)	LOC_Os02g12780.1	AT5G56970.1	cytokinin dehydrogenase precursor, putative, expressed	NA	NA	NA
JreChr03G12200	3	38677345	38697346	38690837	38691157	1	0	0	1	NA	LOC_Os01g08670.1	AT2G25735.1	expressed protein	NA	NA	NA
JreChr03G12441	3	40887367	41077369	40914216	40914419	1	0	0	1	NA	NA	NA	NA	NA	NA	NA
JreChr03G12442	3	40887367	41077369	40943300	40948111	1	0	0	1	PF03171(2OG-Fe(II) oxygenase superfamily)|PF14226(non-haem dioxygenase in morphine synthesis N-terminal)	LOC_Os06g07941.1	AT1G49390.1	leucoanthocyanidin dioxygenase, putative, expressed	NA	NA	NA
JreChr03G12443	3	40887367	41077369	40957776	40958221	1	0	0	1	PF01493(GXGXG motif)	LOC_Os07g46460.1	AT2G41220.1	ferredoxin-dependent glutamate synthase, chloroplast precursor, putative, expressed	NA	NA	NA
JreChr03G12444	3	40887367	41077369	40961854	40963534	1	0	0	1	PF03171(2OG-Fe(II) oxygenase superfamily)|PF14226(non-haem dioxygenase in morphine synthesis N-terminal)	LOC_Os06g08032.1	AT1G49390.1	leucoanthocyanidin dioxygenase, putative, expressed	NA	NA	NA
JreChr03G12446	3	40887367	41077369	40968312	40968668	1	0	0	1	PF00312(Ribosomal protein S15)|PF08069(Ribosomal S13/S15 N-terminal domain)	LOC_Os08g02400.1	AT4G00100.1	40S ribosomal protein S13, putative, expressed	pfl2|Altered leaf morphology, growth retardation	NA	NA
JreChr03G12447	3	40887367	41077369	41052037	41054935	1	0	0	1	PF03662(Glycosyl hydrolase family 79, N-terminal domain)	LOC_Os02g55870.1	AT5G34940.2	heparanase-like protein precursor, putative, expressed	NA	NA	NA
JreChr03G12448	3	40887367	41077369	41058536	41059480	1	0	0	1	PF05617(Prolamin-like)	LOC_Os03g18530.1	AT5G54062.1	ECAGL3 - ECA1 gametogenesis related family protein precursor, putative, expressed	NA	NA	NA
JreChr03G12449	3	40887367	41077369	41063836	41064171	1	0	0	1	NA	NA	NA	NA	NA	NA	NA
JreChr03G12451	3	40887367	41077369	41066640	41067575	1	0	0	1	PF06200(tify domain)	LOC_Os01g57470.1	AT4G27280.1	EF hand family protein, putative, expressed	NA	NA	NA
JreChr03G12452	3	40887367	41077369	41068919	41072183	1	0	0	1	PF04389(Peptidase family M28)	LOC_Os07g19530.1	AT1G67420.2	peptidase, putative, expressed	NA	NA	NA
JreChr03G12829	3	44320000	44560001	44327074	44327292	0	0	1	1	PF06972(Protein of unknown function (DUF1296))	LOC_Os09g08670.1	AT3G07660.1	protein of unknown function DUF1296 domain containing protein, expressed	NA	NA	NA
JreChr03G12830	3	44320000	44560001	44333139	44340418	0	0	1	1	NA	LOC_Os09g08670.1	AT3G07660.1	protein of unknown function DUF1296 domain containing protein, expressed	NA	NA	NA
JreChr03G12831	3	44320000	44560001	44343129	44346027	0	0	1	1	PF00514(Armadillo/beta-catenin-like repeat)	LOC_Os01g02200.1	AT4G12710.1	armadillo/beta-catenin repeat family protein, putative, expressed	NA	NA	NA
JreChr03G12832	3	44320000	44560001	44348579	44350300	0	0	1	1	NA	LOC_Os10g31810.1	AT2G04280.1	expressed protein	NA	NA	NA
JreChr03G12833	3	44320000	44560001	44352631	44376049	0	0	1	1	PF00686(Starch binding domain)|PF10150(Ribonuclease E/G family)	LOC_Os08g23430.1	AT2G04270.5	starch binding domain containing protein, putative, expressed	SALK_093546C|White seedlings that arrest at the cotyledon stage. Phenotype rescued by providing sucrose. On sucrose, mutant plants have small chloroplasts with fewer thylakoids and shorter granal stacks than WT. Fully developed chloroplasts are not observed.	NA	NA
JreChr03G12835	3	44320000	44560001	44384413	44385414	1	0	1	2	NA	NA	NA	NA	NA	NA	NA
JreChr03G12836	3	44320000	44560001	44397903	44402622	0	0	1	1	PF07890(Rrp15p)	LOC_Os11g16480.1	AT5G48240.3	transposon protein, putative, unclassified, expressed	NA	NA	NA
JreChr03G12837	3	44320000	44560001	44404144	44407723	0	0	1	1	PF06203(CCT motif)	LOC_Os06g19444.1	AT3G07650.1	CCT/B-box zinc finger protein, putative, expressed	col9-t|Flowers consistently ealier than wild-type plants under long day conditions.	COL9|CONSTANS-LIKE 9	NA
JreChr03G12839	3	44320000	44560001	44411652	44432775	0	0	1	1	NA	LOC_Os06g40590.1	AT2G04235.1	expressed protein	NA	NA	NA
JreChr03G12840	3	44320000	44560001	44433418	44435724	0	0	1	1	NA	NA	NA	NA	NA	NA	NA
JreChr03G12842	3	44320000	44560001	44467591	44468526	0	0	1	1	PF05910(Plant protein of unknown function (DUF868))	LOC_Os02g10530.1	AT2G04220.1	expressed protein	NA	NA	NA
JreChr03G12843	3	44320000	44560001	44476051	44484641	0	0	1	1	NA	NA	NA	NA	NA	NA	NA
JreChr03G12844	3	44320000	44560001	44487802	44488892	0	0	1	1	NA	LOC_Os06g19630.2	AT4G12680.1	steroid nuclear receptor, ligand-binding, putative, expressed	NA	NA	NA
JreChr03G12845	3	44320000	44560001	44490704	44490983	0	0	1	1	NA	NA	AT3G07620.1	exostosin family protein, putative, expressed	NA	NA	NA
JreChr03G12847	3	44320000	44560001	44505070	44506317	0	0	1	1	PF03016(Exostosin family)	LOC_Os07g09050.1	AT3G07620.1	exostosin family protein, putative, expressed	NA	NA	NA
JreChr04G10020	4	10180000	10290001	10192293	10214613	0	1	0	1	PF00443(Ubiquitin carboxyl-terminal hydrolase)	LOC_Os04g37950.1	AT4G39910.1	ubiquitin carboxyl-terminal hydrolase domain containing protein, expressed	CS860084|No visible phenotype.	NA	NA
JreChr04G10021	4	10180000	10290001	10220246	10222277	0	1	0	1	PF00831(Ribosomal L29 protein)	LOC_Os02g51790.1	AT5G65220.1	ribosomal protein L29, putative, expressed	NA	NA	NA
JreChr04G10023	4	10180000	10290001	10229944	10230718	0	1	0	1	NA	NA	NA	NA	NA	NA	NA
JreChr04G10024	4	10180000	10290001	10246192	10246857	0	1	0	1	NA	NA	NA	NA	NA	NA	NA
JreChr04G10025	4	10180000	10290001	10256045	10256548	0	1	0	1	NA	NA	NA	NA	NA	NA	NA
JreChr04G10455	4	15460000	15570001	15462221	15462472	0	0	1	1	NA	NA	NA	NA	NA	NA	NA
JreChr04G10458	4	15460000	15570001	15521698	15522748	1	0	1	2	PF03083(Sugar efflux transporter for intercellular exchange)	LOC_Os01g65880.1	AT1G21460.1	nodulin MtN3 family protein, putative, expressed	NA	NA	NA
JreChr04G10499	4	16240000	16350001	16306558	16307085	1	0	1	2	NA	NA	NA	NA	NA	NA	NA
JreChr04G10500	4	16240000	16350001	16315490	16316162	1	0	1	2	NA	NA	NA	NA	NA	NA	NA
JreChr04G10501	4	16262417	16692226	16373956	16374180	1	0	0	1	NA	NA	NA	NA	NA	NA	NA
JreChr04G10502	4	16262417	16692226	16398631	16400867	1	0	0	1	PF00096(Zinc finger, C2H2 type)	LOC_Os01g14010.1	AT1G03840.1	ZOS1-05 - C2H2 zinc finger protein, expressed	NA	NA	NA
JreChr04G10504	4	16262417	16692226	16407133	16407489	1	0	0	1	NA	NA	NA	NA	NA	NA	NA
JreChr04G10505	4	16262417	16692226	16435032	16436308	1	0	0	1	NA	NA	NA	NA	NA	NA	NA
JreChr04G10506	4	16262417	16692226	16441429	16442556	1	0	0	1	NA	LOC_Os09g27570.1	AT3G07870.1	OsFBX331 - F-box domain containing protein, expressed	NA	NA	NA
JreChr04G10507	4	16262417	16692226	16443985	16444578	1	0	0	1	NA	NA	NA	NA	NA	NA	NA
JreChr04G10509	4	16262417	16692226	16461666	16462790	1	0	0	1	NA	LOC_Os09g27570.1	AT3G07870.1	OsFBX331 - F-box domain containing protein, expressed	NA	NA	NA
JreChr04G10510	4	16262417	16692226	16478438	16478638	1	0	0	1	NA	NA	NA	NA	NA	NA	NA
JreChr04G10511	4	16262417	16692226	16488159	16489767	1	0	0	1	PF13456(Reverse transcriptase-like)	LOC_Os03g48904.1	NA	NA	NA	NA	NA
JreChr04G10513	4	16262417	16692226	16489998	16491710	1	0	0	1	NA	LOC_Os09g27570.1	AT1G12870.1	OsFBX290 - F-box domain containing protein, expressed	NA	NA	NA
JreChr04G10514	4	16262417	16692226	16491743	16492570	1	0	0	1	PF14223(gag-polypeptide of LTR copia-type)	LOC_Os09g25200.1	NA	NA	NA	NA	NA
JreChr04G10515	4	16262417	16692226	16496292	16496615	1	0	0	1	NA	NA	NA	NA	NA	NA	NA
JreChr04G10516	4	16262417	16692226	16504999	16505325	1	0	0	1	NA	NA	NA	NA	NA	NA	NA
JreChr04G10518	4	16262417	16692226	16566223	16566949	1	0	0	1	NA	NA	NA	NA	NA	NA	NA
JreChr04G10519	4	16262417	16692226	16603538	16605437	1	0	0	1	PF02365(No apical meristem (NAM) protein)	LOC_Os01g48130.2	AT4G28500.1	no apical meristem protein, putative, expressed	NA	NA	NA
JreChr04G10520	4	16262417	16692226	16677747	16679022	1	0	0	1	NA	NA	NA	NA	NA	NA	NA
JreChr04G10557	4	17270000	17370001	17277300	17277653	0	0	1	1	NA	NA	NA	NA	NA	NA	NA
JreChr04G10558	4	17270000	17370001	17295371	17295742	0	0	1	1	NA	NA	NA	NA	NA	NA	NA
JreChr04G10561	4	17270000	17370001	17323875	17324033	0	0	1	1	NA	LOC_Os09g25200.1	NA	NA	NA	NA	NA
JreChr04G10562	4	17270000	17370001	17335889	17336203	0	0	1	1	NA	NA	NA	NA	NA	NA	NA
JreChr04G10563	4	17270000	17370001	17336881	17337322	0	0	1	1	NA	LOC_Os05g19270.1	AT3G18524.1	MSH-like DNA mismatch repair protein, putative, expressed	atmsh2-1|Increased meiotic recombination between divergent sequences tested using marker lines.	NA	NA
JreChr04G10564	4	17270000	17370001	17345626	17346845	0	0	1	1	PF01487(Type I 3-dehydroquinase)	LOC_Os01g27750.1	AT3G06350.1	bifunctional 3-dehydroquinate dehydratase/shikimate dehydrogenase,chloroplast precursor, putative, expressed	CS24352|embryo defective; developmental arrest of mutant embryos occurs at cotyledon stage.	NA	NA
JreChr04G10565	4	17270000	17370001	17347702	17357190	0	0	1	1	PF08501(Shikimate dehydrogenase substrate binding domain)	LOC_Os12g34874.2	AT3G06350.1	bifunctional 3-dehydroquinate dehydratase/shikimate dehydrogenase,chloroplast precursor, putative, expressed	CS24352|embryo defective; developmental arrest of mutant embryos occurs at cotyledon stage.	NA	NA
JreChr04G10568	4	17381893	17711749	17458149	17514069	1	0	0	1	PF00891(O-methyltransferase)|PF08100(Dimerisation domain)	LOC_Os12g25450.1	AT4G35160.1	O-methyltransferase, putative, expressed	NA	NA	NA
JreChr04G10569	4	17381893	17711749	17523715	17523975	1	0	0	1	NA	NA	NA	NA	NA	NA	NA
JreChr04G10570	4	17381893	17711749	17547259	17548324	1	0	0	1	PF15612(WSTF, HB1, Itc1p, MBD9 motif 1)	LOC_Os03g58820.1	AT1G18950.1	aminoacyl-tRNA synthetase, putative, expressed	NA	NA	NA
JreChr04G10572	4	17381893	17711749	17571428	17573052	1	0	0	1	PF00071(Ras family)	LOC_Os02g20850.1	AT4G35020.1	ras-related protein, putative, expressed	NA	NA	NA
JreChr04G10573	4	17381893	17711749	17585327	17585971	1	0	0	1	PF03195(Lateral organ boundaries (LOB) domain)	LOC_Os03g41600.1	AT1G06280.1	DUF260 domain containing protein, putative, expressed	NA	NA	NA
JreChr04G10574	4	17381893	17711749	17590244	17590660	1	0	0	1	NA	NA	NA	NA	NA	NA	NA
JreChr04G10575	4	17381893	17711749	17611777	17612070	1	0	0	1	NA	NA	NA	NA	NA	NA	NA
JreChr04G10576	4	17381893	17711749	17642670	17642960	1	0	0	1	PF01106(NifU-like domain)	LOC_Os11g07916.1	AT5G49940.1	nifU, putative, expressed	NA	NA	NA
JreChr04G10578	4	17381893	17711749	17680629	17680922	1	0	0	1	NA	NA	NA	NA	NA	NA	NA
JreChr04G10579	4	17381893	17711749	17708887	17709883	1	0	0	1	NA	LOC_Os06g43560.1	AT3G15920.1	phox domain-containing protein, putative, expressed	NA	NA	NA
JreChr04G10674	4	19380000	19530001	19402001	19402682	0	0	1	1	NA	NA	NA	NA	NA	NA	NA
JreChr04G10675	4	19380000	19530001	19474061	19474246	1	0	1	2	NA	NA	NA	NA	NA	NA	NA
JreChr04G10676	4	19380000	19530001	19476718	19477011	1	0	1	2	NA	NA	NA	NA	NA	NA	NA
JreChr04G10678	4	19380000	19530001	19522703	19523511	0	0	1	1	NA	NA	NA	NA	NA	NA	NA
JreChr04G10679	4	19380000	19530001	19524035	19524388	0	0	1	1	NA	NA	NA	NA	NA	NA	NA
JreChr04G10825	4	22739386	22759387	22749281	22749472	1	0	0	1	NA	NA	NA	NA	NA	NA	NA
JreChr04G11093	4	26950000	27060001	27007072	27007584	0	0	1	1	PF14111(Domain of unknown function (DUF4283))	NA	NA	NA	NA	NA	NA
JreChr04G11096	4	26950000	27060001	27023947	27026330	0	0	1	1	NA	NA	NA	NA	NA	NA	NA
JreChr04G11098	4	26950000	27060001	27046241	27046768	0	0	1	1	NA	NA	AT5G56880.1	expressed protein	NA	NA	NA
JreChr04G11099	4	26950000	27060001	27057711	27058001	0	0	1	1	NA	NA	NA	NA	NA	NA	NA
JreChr04G11117	4	27390000	27590001	27455358	27455732	0	1	0	1	NA	NA	NA	NA	NA	NA	NA
JreChr04G11121	4	27390000	27590001	27555720	27556103	0	1	0	1	NA	LOC_Os04g15760.1	ATMG00820.1	expressed protein	NA	NA	NA
JreChr04G11122	4	27390000	27590001	27571806	27573354	0	1	0	1	NA	NA	NA	NA	NA	NA	NA
JreChr04G11123	4	27390000	27590001	27580592	27581053	0	1	0	1	NA	NA	NA	NA	NA	NA	NA
JreChr04G11124	4	27390000	27590001	27588823	27589317	0	1	0	1	NA	NA	NA	NA	NA	NA	NA
JreChr04G11160	4	28436720	28496703	28436916	28439523	1	0	0	1	PF00112(Papain family cysteine protease)|PF08246(Cathepsin propeptide inhibitor domain (I29))	LOC_Os01g67980.1	AT5G43060.1	oryzain beta chain precursor, putative, expressed	NA	NA	OsSAG12-1|Leaf senescence. Resistance to Xanthomonas oryzae pv. oryzae.
JreChr04G11161	4	28436720	28496703	28453839	28454230	1	0	0	1	NA	NA	NA	NA	NA	NA	NA
JreChr04G11162	4	28436720	28496703	28483297	28483581	1	0	0	1	NA	NA	NA	NA	NA	NA	NA
JreChr04G11163	4	28436720	28496703	28495453	28495768	1	0	0	1	NA	NA	NA	NA	NA	NA	NA
JreChr04G11190	4	2878679	2958652	2900302	2900586	1	0	0	1	NA	NA	NA	NA	NA	NA	NA
JreChr04G11194	4	2878679	2958652	2904269	2922341	1	0	0	1	PF01165(Ribosomal protein S21)	LOC_Os02g09590.1	AT3G27160.1	ribosome, putative, expressed	NA	NA	NA
JreChr04G11207	4	2878679	2958652	2923780	2925722	1	0	0	1	PF02201(SWIB/MDM2 domain)	LOC_Os04g31320.1	AT5G14170.1	SWIB/MDM2 domain containing protein, expressed	NA	BAF60, CHC1|BAF60, CHC1	NA
JreChr04G11209	4	2878679	2958652	2926401	2927942	1	0	0	1	PF00067(Cytochrome P450)	LOC_Os11g29290.1	AT3G01900.1	cytochrome P450, putative, expressed	NA	NA	NA
JreChr04G11228	4	2878679	2958652	2952084	2953076	1	0	0	1	PF00268(Ribonucleotide reductase, small chain)	LOC_Os06g14620.1	AT3G27060.1	ribonucleoside-diphosphate reductase small chain, putative, expressed	tso2-1 rnr2a-1|tso2-1 rnr2a-1 seedlings did not develop beyond the two- to four-leaf stage. Their SAMs were terminated with callus-like cells, and their leaves exhibited massively. Exhibited significantly increased sensitivity to UV-C light.	NA	st1|Chloroplast development during seedling stage.
JreChr04G11439	4	32360000	32470001	32388390	32388807	1	0	1	2	PF14432(DYW family of nucleic acid deaminases)	LOC_Os09g29825.1	AT1G08070.1	pentatricopeptide, putative, expressed	NA	NA	NA
JreChr04G11441	4	32360000	32470001	32449602	32452411	1	0	1	2	PF00069(Protein kinase domain)|PF00560(Leucine Rich Repeat)|PF08263(Leucine rich repeat N-terminal domain)|PF13855(Leucine rich repeat)	LOC_Os01g42294.1	AT2G26730.1	inactive receptor kinase At2g26730 precursor, putative, expressed	NA	NA	NA
JreChr04G11443	4	32294915	32544808	32468790	32471121	1	0	0	1	PF00249(Myb-like DNA-binding domain)	LOC_Os01g08160.1	AT2G03500.1	MYB family transcription factor, putative, expressed	NA	EFM|EARLY FLOWERING MYB FLOWERING	NA
JreChr04G11444	4	32294915	32544808	32480187	32480561	1	0	0	1	NA	NA	NA	NA	NA	NA	NA
JreChr04G11445	4	32294915	32544808	32498337	32498576	1	0	0	1	NA	NA	NA	NA	NA	NA	NA
JreChr04G11446	4	32294915	32544808	32503025	32504251	1	0	0	1	NA	NA	NA	NA	NA	NA	NA
JreChr04G11447	4	32294915	32544808	32507335	32507937	1	0	0	1	NA	NA	NA	NA	NA	NA	NA
JreChr04G11449	4	32294915	32544808	32523829	32524425	1	0	0	1	NA	NA	NA	NA	NA	NA	NA
JreChr04G11450	4	32294915	32544808	32530082	32530801	1	0	0	1	PF01535(PPR repeat)|PF13041(PPR repeat family)	LOC_Os09g38310.1	AT2G42920.1	pentatricopeptide, putative, expressed	NA	NA	NA
JreChr04G11451	4	32294915	32544808	32530872	32531753	1	0	0	1	PF01535(PPR repeat)|PF13041(PPR repeat family)	LOC_Os10g26070.1	AT2G22410.1	pentatricopeptide, putative, expressed	NA	NA	NA
JreChr04G11452	4	32294915	32544808	32533395	32534447	1	0	0	1	PF03151(Triose-phosphate Transporter family)	LOC_Os08g10350.1	AT5G19980.1	integral membrane family protein, putative, expressed	NA	NA	NA
JreChr04G11453	4	32294915	32544808	32540255	32540563	1	0	0	1	PF14223(gag-polypeptide of LTR copia-type)	NA	NA	NA	NA	NA	NA
JreChr04G11572	4	33764227	33804219	33799169	33799905	1	0	0	1	NA	LOC_Os03g02310.1	AT2G40780.1	RNA binding protein, putative, expressed	NA	NA	NA
JreChr04G11573	4	33764227	33804219	33801241	33802249	1	0	0	1	NA	LOC_Os03g02310.1	AT2G40780.1	RNA binding protein, putative, expressed	NA	NA	NA
JreChr04G11598	4	34104068	34703798	34241196	34246740	1	0	0	1	PF00560(Leucine Rich Repeat)|PF13516(Leucine Rich repeat)|PF13855(Leucine rich repeat)	LOC_Os04g55420.1	AT1G74170.1	leucine-rich repeat family protein, putative, expressed	CS65448|No visible phenotype.	NA	NA
JreChr04G11599	4	34104068	34703798	34270259	34270492	1	0	0	1	NA	LOC_Os04g55150.2	AT2G12550.1	UBA/TS-N domain containing protein, expressed	NA	NA	NA
JreChr04G11600	4	34104068	34703798	34271878	34272312	1	0	0	1	NA	LOC_Os04g55440.1	AT2G25470.1	leucine-rich repeat family protein, putative, expressed	CS65455|No visible phenotype.	NA	NA
JreChr04G11601	4	34104068	34703798	34272345	34272959	1	0	0	1	PF00560(Leucine Rich Repeat)|PF13855(Leucine rich repeat)	LOC_Os01g41770.1	AT1G74170.1	leucine-rich repeat family protein, putative, expressed	CS65448|No visible phenotype.	NA	NA
JreChr04G11603	4	34104068	34703798	34291708	34467410	1	0	0	1	PF07915(Glucosidase II beta subunit-like protein)	LOC_Os06g43710.1	AT5G35080.1	glucosidase II beta subunit-like domain containing protein, expressed	NA	NA	NA
JreChr04G11609	4	34104068	34703798	34649027	34652793	1	0	0	1	PF00627(UBA/TS-N domain)	LOC_Os04g55150.2	AT2G12550.1	UBA/TS-N domain containing protein, expressed	NA	NA	NA
JreChr04G11610	4	34104068	34703798	34660751	34661155	1	0	0	1	PF13855(Leucine rich repeat)	LOC_Os04g55440.1	AT5G49290.1	leucine-rich repeat family protein, putative, expressed	CS65506|No visible phenotype.	NA	NA
JreChr04G11611	4	34104068	34703798	34674951	34680516	1	0	0	1	PF00627(UBA/TS-N domain)	LOC_Os04g55150.2	AT2G12550.1	UBA/TS-N domain containing protein, expressed	NA	NA	NA
JreChr04G11612	4	34104068	34703798	34681926	34685500	1	0	0	1	PF07915(Glucosidase II beta subunit-like protein)	LOC_Os06g43710.1	AT5G35080.1	glucosidase II beta subunit-like domain containing protein, expressed	NA	NA	NA
JreChr04G11613	4	34104068	34703798	34700555	34701172	1	0	0	1	NA	NA	NA	NA	NA	NA	NA
JreChr04G11895	4	37230000	37400001	37251744	37252229	0	0	1	1	PF12937(F-box-like)	LOC_Os03g10040.1	AT5G48170.1	OsFBX77 - F-box domain containing protein, expressed	NA	NA	gid2|Dwarfism. Gibberellin sensitivity.
JreChr04G11896	4	37230000	37400001	37256040	37258166	0	0	1	1	PF00226(DnaJ domain)|PF11926(Domain of unknown function (DUF3444))	LOC_Os02g30620.3	AT2G05230.1	dnaJ domain containing protein, expressed	NA	NA	NA
JreChr04G11897	4	37230000	37400001	37258986	37260689	0	0	1	1	PF04241(Protein of unknown function (DUF423))	NA	AT2G04900.1	expressed protein	NA	NA	NA
JreChr04G11898	4	37230000	37400001	37264489	37265781	0	0	1	1	PF05060(N-acetylglucosaminyltransferase II (MGAT2))	LOC_Os02g55470.1	AT2G05320.1	alpha-1,6-mannosyl-glycoprotein 2-beta-N-acetylglucosaminyltransferase, putative, expressed	NA	NA	NA
JreChr04G11900	4	37230000	37400001	37278761	37278988	0	0	1	1	PF00133(tRNA synthetases class I (I, L, M and V))	LOC_Os03g48850.1	AT1G14610.1	valyl-tRNA synthetase, putative, expressed	CS8840|high frequency of polyembryony following embryogenic transformation of the suspensor in early embryogenesis; viable twin and occasional triplet seedlings; twin embryos develop in tandem within the seed, connected by intact segments of the suspensor; pleiotropic mutant that displays incomplete penetrance and a wide range of developmental defects in embryonic cell division, morphological dev…	NA	NA
JreChr04G11901	4	37230000	37400001	37289682	37290128	1	0	1	2	PF01493(GXGXG motif)	LOC_Os07g46460.1	AT5G04140.2	ferredoxin-dependent glutamate synthase, chloroplast precursor, putative, expressed	CS8612|chlorotic and smaller in air; 1 percent carbon dioxide (CO2) restores normal growth appearance of this conditional lethal mutation; reduced Fd-GOGAT activity.	NA	NA
JreChr04G11902	4	37230000	37400001	37304643	37305359	0	0	1	1	NA	LOC_Os12g31510.1	AT5G35870.1	expressed protein	NA	NA	NA
JreChr04G11903	4	37230000	37400001	37309114	37309704	0	0	1	1	PF00808(Histone-like transcription factor (CBF/NF-Y) and archaeal histone)	LOC_Os07g41580.1	AT4G14540.1	histone-like transcription factor and archaeal histone, putative, expressed	NA	NF-YB3, HAP3C|NUCLEAR FACTOR Y, SUBUNIT B3, HEME ACTIVATOR PROTEIN (YEAST) HOMOLOG 3C	NA
JreChr04G11904	4	37230000	37400001	37317391	37321293	0	0	1	1	PF03169(OPT oligopeptide transporter protein)	LOC_Os08g38400.1	AT4G26590.1	oligopeptide transporter, putative, expressed	NA	NA	NA
JreChr04G11905	4	37230000	37400001	37324520	37325856	0	0	1	1	PF02469(Fasciclin domain)	LOC_Os09g07350.1	AT4G12730.1	fasciclin-like arabinogalactan protein 8 precursor, putative, expressed	NA	NA	NA
JreChr04G11906	4	37230000	37400001	37327646	37331866	0	0	1	1	PF00479(Glucose-6-phosphate dehydrogenase, NAD binding domain)|PF02781(Glucose-6-phosphate dehydrogenase, C-terminal domain)	LOC_Os07g22350.1	AT5G13110.1	glucose-6-phosphate 1-dehydrogenase, chloroplast precursor, putative, expressed	NA	NA	NA
JreChr04G11908	4	37230000	37400001	37371890	37376061	1	0	1	2	PF00293(NUDIX domain)	LOC_Os06g42790.1	AT5G47650.1	hydrolase, NUDIX family, domain containing protein, expressed	NA	NA	NA
JreChr04G11909	4	37230000	37400001	37386188	37391236	0	0	1	1	PF00108(Thiolase, N-terminal domain)	LOC_Os09g07830.2	AT5G48230.2	acetyl-CoA acetyltransferase, cytosolic, putative, expressed	CS16017|embryo defective; developmental arrest of mutant embryos	NA	NA
JreChr04G11910	4	37230000	37400001	37397233	37397968	0	0	1	1	PF05627(Cleavage site for pathogenic type III effector avirulence factor Avr)	LOC_Os09g07920.1	AT2G04410.1	nitrate-induced NOI protein, putative, expressed	NA	NA	NA
JreChr04G11946	4	3940000	4050001	3943350	3944072	0	1	0	1	PF00011(Hsp20/alpha crystallin family)	LOC_Os06g14240.1	AT5G37670.1	hsp20/alpha crystallin family protein, putative, expressed	NA	NA	NA
JreChr04G11947	4	3940000	4050001	3947009	3949092	0	1	0	1	PF00293(NUDIX domain)	LOC_Os02g50130.1	AT2G01670.1	hydrolase, NUDIX family, domain containing protein, expressed	NA	NA	NA
JreChr04G11948	4	3960000	4150001	3969335	3970083	0	1	1	2	NA	NA	NA	NA	NA	NA	NA
JreChr04G11949	4	3960000	4150001	3990469	3991189	0	1	1	2	NA	LOC_Os03g50780.1	AT1G66170.1	PHD-finger domain containing protein, putative, expressed	mmd1|Male sterile.	NA	NA
JreChr04G11950	4	3960000	4150001	3991822	3993191	0	1	1	2	NA	LOC_Os03g50780.1	AT1G66170.1	PHD-finger domain containing protein, putative, expressed	mmd1|Male sterile.	NA	NA
JreChr04G11951	4	3960000	4150001	3994156	3994840	0	1	1	2	PF03141(Putative S-adenosyl-L-methionine-dependent methyltransferase)	LOC_Os04g36710.1	AT3G05390.1	methyltransferase domain containing protein, expressed	NA	NA	NA
JreChr04G11953	4	3960000	4150001	4006525	4007295	1	1	1	3	NA	LOC_Os03g13600.2	AT1G66140.1	ZOS3-07 - C2H2 zinc finger protein, expressed	NA	NA	NA
JreChr04G11954	4	3960000	4150001	4017510	4017803	1	1	1	3	NA	NA	NA	NA	NA	NA	NA
JreChr04G11956	4	3960000	4150001	4022846	4024361	1	1	1	3	NA	LOC_Os08g02330.1	AT4G10610.1	RNA recognition motif containing protein, putative, expressed	NA	NA	NA
JreChr04G11957	4	3960000	4150001	4023210	4023830	1	1	1	3	NA	LOC_Os08g02330.1	AT4G10610.1	RNA recognition motif containing protein, putative, expressed	NA	NA	NA
JreChr04G11958	4	3960000	4150001	4024323	4024541	1	1	1	3	NA	NA	NA	NA	NA	NA	NA
JreChr04G11959	4	3960000	4150001	4039719	4045750	1	1	1	3	PF00249(Myb-like DNA-binding domain)	LOC_Os09g23200.1	AT5G16560.1	KANADI1, putative, expressed	pgy1-1/kan1-2/kan2-1|kan1/kan2 defects in gynoecium development is mostly supressed. Plants are fertile and siliques more elongated compared to the kan1/kan2 double mutant and only occasionally form ectopic style tissue along the replum.Leaves are small and adaxialized.	NA	rl9|Leaf rolling. Grain size.
JreChr04G11960	4	3960000	4150001	4047601	4050695	1	0	1	2	NA	LOC_Os08g32980.1	AT5G16550.1	expressed protein	NA	NA	NA
JreChr04G11961	4	3960000	4150001	4054853	4055117	1	0	1	2	NA	NA	NA	NA	NA	NA	NA
JreChr04G11962	4	3960000	4150001	4059421	4066275	1	0	1	2	PF04442(Cytochrome c oxidase assembly protein CtaG/Cox11)|PF06886(Targeting protein for Xklp2 (TPX2))	LOC_Os03g50940.1	AT1G02410.1	cytochrome c oxidase assembly protein COX11, mitochondrial precursor, putative, expressed	NA	NA	NA
JreChr04G11963	4	3960000	4150001	4070394	4090286	1	0	1	2	PF03109(ABC1 family)|PF03371(PRP38 family)	LOC_Os11g34750.1	AT1G65950.1	ABC1 family domain containing protein, putative, expressed	NA	NA	NA
JreChr04G11964	4	3960000	4150001	4091417	4095513	1	0	1	2	PF00180(Isocitrate/isopropylmalate dehydrogenase)	LOC_Os01g46610.1	AT1G65930.1	dehydrogenase, putative, expressed	NA	NA	NA
JreChr04G11965	4	3960000	4150001	4099111	4105035	1	0	1	2	PF01704(UTP--glucose-1-phosphate uridylyltransferase)	LOC_Os02g02560.1	AT5G17310.2	UTP--glucose-1-phosphate uridylyltransferase, putative, expressed	atugp1/atugp2|The atugp1/atugp2 double mutant showed extremely reduced plant growth and a delayed flowering time.	NA	NA
JreChr04G11968	4	3960000	4150001	4121798	4131779	1	0	1	2	PF00076(RNA recognition motif. (a.k.a. RRM, RBD, or RNP domain))|PF01585(G-patch domain)	LOC_Os02g07070.1	AT3G54230.2	RNA recognition motif family protein, expressed	NA	NA	NA
JreChr04G11969	4	3960000	4150001	4143141	4143359	1	0	1	2	NA	NA	NA	NA	NA	NA	NA
JreChr04G11970	4	3998156	4877754	4149028	4150642	1	0	0	1	PF00043(Glutathione S-transferase, C-terminal domain)|PF02798(Glutathione S-transferase, N-terminal domain)	LOC_Os03g04260.1	AT3G03190.1	glutathione S-transferase, putative, expressed	NA	NA	NA
JreChr04G11971	4	3998156	4877754	4158158	4164046	1	0	0	1	PF00856(SET domain)|PF09273(Rubisco LSMT substrate-binding)	LOC_Os07g28840.1	AT5G17240.1	SET domain containing protein, expressed	NA	NA	NA
JreChr04G11972	4	3998156	4877754	4169046	4172975	1	0	0	1	PF00534(Glycosyl transferases group 1)|PF00862(Sucrose synthase)	LOC_Os04g24430.1	AT1G73370.1	sucrose synthase, putative, expressed	sus6 (WISC)|The amounts of glucose, fructose, sucrose, cellulose (roots) and starch in the mutant were not statistically significantly different from those of the equivalent wild-type lines grown under the same conditions at the same time.	NA	NA
JreChr04G11973	4	3998156	4877754	4176953	4182017	1	0	0	1	PF03381(LEM3 (ligand-effect modulator 3) family / CDC50 family)	LOC_Os03g02830.1	AT3G12740.1	cell cycle control protein, putative, expressed	NA	NA	NA
JreChr04G11974	4	3998156	4877754	4183171	4187751	1	0	0	1	PF02365(No apical meristem (NAM) protein)	LOC_Os03g02800.1	AT1G65910.1	no apical meristem protein, putative, expressed	NA	NA	rim1|Rice dwarf virus resistance.
JreChr04G11975	4	3998156	4877754	4190851	4191660	1	0	0	1	PF00043(Glutathione S-transferase, C-terminal domain)|PF02798(Glutathione S-transferase, N-terminal domain)	LOC_Os09g20220.1	AT1G78370.1	glutathione S-transferase, putative, expressed	NA	NA	NA
JreChr04G11976	4	3998156	4877754	4204350	4206243	1	0	0	1	PF00501(AMP-binding enzyme)|PF13193(AMP-binding enzyme C-terminal domain)	LOC_Os09g38350.1	AT1G65890.1	AMP-binding domain containing protein, expressed	CS65820|No visible phenotype.	NA	NA
JreChr04G11977	4	3998156	4877754	4210575	4211221	1	0	0	1	NA	NA	NA	NA	NA	NA	NA
JreChr04G11979	4	3998156	4877754	4216613	4221648	1	0	0	1	PF00071(Ras family)	LOC_Os03g46390.1	AT5G45130.1	ras-related protein, putative, expressed	NA	NA	NA
JreChr04G11980	4	3998156	4877754	4222828	4227868	1	0	0	1	PF01593(Flavin containing amine oxidoreductase)	LOC_Os04g57560.1	AT1G65840.1	amine oxidase, flavin-containing, domain containing protein, expressed	NA	NA	NA
JreChr04G11981	4	3998156	4877754	4257799	4260815	1	0	0	1	PF04535(Domain of unknown function (DUF588))	LOC_Os04g21320.1	AT1G17200.1	membrane associated DUF588 domain containing protein, putative, expressed	NA	NA	NA
JreChr04G11982	4	3998156	4877754	4265659	4266045	1	0	0	1	NA	NA	NA	NA	NA	NA	NA
JreChr04G11983	4	3998156	4877754	4272916	4273506	1	0	0	1	PF00170(bZIP transcription factor)	LOC_Os02g49560.1	AT3G30530.1	bZIP transcription factor domain containing protein, expressed	NA	NA	NA
JreChr04G11984	4	3998156	4877754	4287820	4288893	1	0	0	1	PF13639(Ring finger domain)	LOC_Os11g02670.1	AT5G15820.1	zinc finger, C3HC4 type domain containing protein, expressed	NA	NA	NA
JreChr04G11985	4	3998156	4877754	4290413	4291171	1	0	0	1	NA	LOC_Os05g15140.1	AT5G11390.1	expressed protein	CS39985|No visible phenotype.	NA	NA
JreChr04G11987	4	3998156	4877754	4291286	4292566	1	0	0	1	NA	LOC_Os05g15140.1	AT5G11390.1	expressed protein	CS39985|No visible phenotype.	NA	NA
JreChr04G11988	4	3998156	4877754	4296164	4300253	1	0	0	1	PF01490(Transmembrane amino acid transporter protein)	LOC_Os06g42720.1	AT3G30390.1	amino acid transporter, putative, expressed	NA	NA	NA
JreChr04G11989	4	3998156	4877754	4296164	4300745	1	0	0	1	PF01490(Transmembrane amino acid transporter protein)	LOC_Os06g42720.1	AT3G30390.1	amino acid transporter, putative, expressed	NA	NA	NA
JreChr04G11990	4	3998156	4877754	4301135	4302912	1	0	0	1	PF01535(PPR repeat)|PF13041(PPR repeat family)	LOC_Os03g11310.1	AT3G29290.1	PPR repeat domain containing protein, putative, expressed	NA	NA	NA
JreChr04G11993	4	3998156	4877754	4327198	4327503	1	0	0	1	NA	NA	NA	NA	NA	NA	NA
JreChr04G11995	4	3998156	4877754	4345493	4347182	1	0	0	1	NA	NA	NA	NA	NA	NA	NA
JreChr04G11996	4	3998156	4877754	4359492	4361360	1	0	0	1	PF00657(GDSL-like Lipase/Acylhydrolase)	LOC_Os08g02094.1	AT5G15720.1	GDSL-like lipase/acylhydrolase, putative, expressed	NA	NA	NA
JreChr04G11997	4	3998156	4877754	4366425	4370320	1	0	0	1	PF07714(Protein tyrosine kinase)	LOC_Os06g17285.2	AT5G15730.2	protein kinase, putative, expressed	NA	NA	NA
JreChr04G11999	4	3998156	4877754	4372102	4372552	1	0	0	1	NA	LOC_Os04g56770.1	AT3G07860.1	expressed protein	NA	NA	NA
JreChr04G12000	4	3998156	4877754	4372102	4374034	1	0	0	1	NA	LOC_Os04g56770.1	AT3G07860.1	expressed protein	NA	NA	NA
JreChr04G12001	4	3998156	4877754	4380008	4380671	1	0	0	1	NA	NA	NA	NA	NA	NA	NA
JreChr04G12002	4	3998156	4877754	4383743	4385152	1	0	0	1	PF00328(Histidine phosphatase superfamily (branch 2))	LOC_Os03g48300.1	AT3G01310.1	histidine acid phosphatase, putative, expressed	NA	NA	NA
JreChr04G12003	4	3998156	4877754	4386044	4391379	1	0	0	1	PF10250(GDP-fucose protein O-fucosyltransferase)	LOC_Os05g04190.1	AT3G30300.1	growth regulator related protein, putative, expressed	NA	NA	NA
JreChr04G12004	4	3998156	4877754	4392357	4396140	1	0	0	1	PF00010(Helix-loop-helix DNA-binding domain)	LOC_Os08g38210.1	AT1G69010.1	transcription factor BIM2, putative, expressed	NA	NA	NA
JreChr04G12005	4	3998156	4877754	4397725	4398144	1	0	0	1	PF01956(Integral membrane protein DUF106)	LOC_Os03g51160.2	AT5G06660.1	fb27, putative, expressed	NA	NA	NA
JreChr04G12006	4	3998156	4877754	4399192	4401944	1	0	0	1	PF10250(GDP-fucose protein O-fucosyltransferase)	LOC_Os06g17390.1	AT5G15740.1	auxin-independent growth promoter protein, putative, expressed	NA	NA	NA
JreChr04G12007	4	3998156	4877754	4425353	4426726	1	0	0	1	NA	LOC_Os11g41140.1	AT5G38895.3	zinc finger, C3HC4 type domain containing protein, expressed	NA	NA	NA
JreChr04G12008	4	3998156	4877754	4425353	4427809	1	0	0	1	PF13639(Ring finger domain)	LOC_Os11g41140.1	AT5G38895.3	zinc finger, C3HC4 type domain containing protein, expressed	NA	NA	NA
JreChr04G12009	4	3998156	4877754	4430996	4439467	1	0	0	1	PF00319(SRF-type transcription factor (DNA-binding and dimerisation domain))|PF01486(K-box region)	LOC_Os07g41370.1	AT5G60910.1	OsMADS18 - MADS-box family gene with MIKCc type-box, expressed	nst1-1/ful|The ectopic formation of secondary walls normally seen in the ful mutant is suppressed in the double mutant.	FUL, AGL8|FRUITFULL, AGAMOUS-LIKE 8	OsMADS18|Flowering time.
JreChr04G12010	4	3998156	4877754	4446575	4447837	1	0	0	1	NA	NA	NA	NA	NA	NA	NA
JreChr04G12011	4	3998156	4877754	4448649	4448858	1	0	0	1	PF07732(Multicopper oxidase)	LOC_Os01g62480.1	AT2G29130.1	laccase precursor protein, putative, expressed	SALK_025690C|reduced root elongation under PEG-induced dehydration	NA	NA
JreChr04G12012	4	3998156	4877754	4461173	4462910	1	0	0	1	PF00025(ADP-ribosylation factor family)	LOC_Os02g49980.1	AT5G37680.1	ADP-ribosylation factor, putative, expressed	NA	NA	NA
JreChr04G12013	4	3998156	4877754	4464383	4465100	1	0	0	1	PF00011(Hsp20/alpha crystallin family)	LOC_Os06g14240.1	AT5G37670.1	hsp20/alpha crystallin family protein, putative, expressed	NA	NA	NA
JreChr04G12015	4	3998156	4877754	4487408	4487733	1	0	0	1	NA	NA	NA	NA	NA	NA	NA
JreChr04G12016	4	3998156	4877754	4499227	4502538	1	0	0	1	PF00120(Glutamine synthetase, catalytic domain)|PF03951(Glutamine synthetase, beta-Grasp domain)	LOC_Os02g50240.1	AT5G37600.1	glutamine synthetase, catalytic domain containing protein, expressed	NA	NA	Osgs1;1|Dwarfism. Growth retardation.
JreChr04G12017	4	3998156	4877754	4503033	4504792	1	0	0	1	PF00384(Molybdopterin oxidoreductase)	LOC_Os03g50540.1	AT5G37510.2	2Fe-2S iron-sulfur cluster binding domain containing protein, expressed	NA	NA	NA
JreChr04G12018	4	3998156	4877754	4506179	4508877	1	0	0	1	NA	LOC_Os03g50780.1	AT1G66170.1	PHD-finger domain containing protein, putative, expressed	mmd1|Male sterile.	NA	NA
JreChr04G12019	4	3998156	4877754	4509842	4510526	1	0	0	1	PF03141(Putative S-adenosyl-L-methionine-dependent methyltransferase)	LOC_Os04g36710.1	AT3G05390.1	methyltransferase domain containing protein, expressed	NA	NA	NA
JreChr04G12020	4	3998156	4877754	4511962	4513299	1	0	0	1	PF04564(U-box domain)	LOC_Os03g13740.1	AT5G37490.1	U-box protein CMPG1, putative, expressed	NA	NA	NA
JreChr04G12021	4	3998156	4877754	4555462	4558558	1	0	0	1	NA	LOC_Os08g32980.1	AT5G16550.1	expressed protein	NA	NA	NA
JreChr04G12022	4	3998156	4877754	4562771	4563162	1	0	0	1	NA	NA	NA	NA	NA	NA	NA
JreChr04G12023	4	3998156	4877754	4563212	4570479	1	0	0	1	PF04442(Cytochrome c oxidase assembly protein CtaG/Cox11)	LOC_Os03g50940.1	AT1G02410.1	cytochrome c oxidase assembly protein COX11, mitochondrial precursor, putative, expressed	NA	NA	NA
JreChr04G12024	4	3998156	4877754	4572746	4574870	1	0	0	1	PF06886(Targeting protein for Xklp2 (TPX2))	LOC_Os09g13650.1	AT5G37478.1	microtubule-associated protein, putative, expressed	NA	NA	NA
JreChr04G12025	4	3998156	4877754	4583390	4602890	1	0	0	1	PF03109(ABC1 family)|PF03371(PRP38 family)	LOC_Os11g34750.1	AT1G65950.1	ABC1 family domain containing protein, putative, expressed	NA	NA	NA
JreChr04G12027	4	4590000	4890001	4604211	4608279	1	0	1	2	PF00180(Isocitrate/isopropylmalate dehydrogenase)	LOC_Os05g49760.1	AT1G65930.1	dehydrogenase, putative, expressed	NA	NA	NA
JreChr04G12029	4	4590000	4890001	4628804	4631726	1	0	1	2	PF00249(Myb-like DNA-binding domain)	LOC_Os06g51260.1	AT5G17300.1	MYB family transcription factor, putative, expressed	NA	NA	NA
JreChr04G12030	4	4590000	4890001	4633828	4643809	1	0	1	2	PF00076(RNA recognition motif. (a.k.a. RRM, RBD, or RNP domain))|PF01585(G-patch domain)	LOC_Os02g07070.1	AT3G54230.2	RNA recognition motif family protein, expressed	NA	NA	NA
JreChr04G12031	4	4590000	4890001	4655150	4656340	1	0	1	2	PF00043(Glutathione S-transferase, C-terminal domain)|PF02798(Glutathione S-transferase, N-terminal domain)	LOC_Os03g04260.1	AT3G03190.1	glutathione S-transferase, putative, expressed	NA	NA	NA
JreChr04G12032	4	4590000	4890001	4661290	4664453	1	0	1	2	NA	NA	NA	NA	NA	NA	NA
JreChr04G12034	4	4590000	4890001	4669489	4669886	1	0	1	2	NA	NA	NA	NA	NA	NA	NA
JreChr04G12035	4	4590000	4890001	4677213	4683150	1	0	1	2	PF00856(SET domain)|PF09273(Rubisco LSMT substrate-binding)	LOC_Os07g28840.1	AT5G17240.1	SET domain containing protein, expressed	NA	NA	NA
JreChr04G12036	4	4590000	4890001	4688236	4692165	1	0	1	2	PF00534(Glycosyl transferases group 1)|PF00862(Sucrose synthase)	LOC_Os04g24430.1	AT1G73370.1	sucrose synthase, putative, expressed	sus6 (WISC)|The amounts of glucose, fructose, sucrose, cellulose (roots) and starch in the mutant were not statistically significantly different from those of the equivalent wild-type lines grown under the same conditions at the same time.	NA	NA
JreChr04G12038	4	4590000	4890001	4696118	4701686	1	0	1	2	PF03381(LEM3 (ligand-effect modulator 3) family / CDC50 family)	LOC_Os03g02830.1	AT3G12740.1	cell cycle control protein, putative, expressed	NA	NA	NA
JreChr04G12039	4	4590000	4890001	4702324	4706905	1	0	1	2	PF02365(No apical meristem (NAM) protein)	LOC_Os03g02800.1	AT1G65910.1	no apical meristem protein, putative, expressed	NA	NA	rim1|Rice dwarf virus resistance.
JreChr04G12040	4	4590000	4890001	4710064	4710873	1	0	1	2	PF00043(Glutathione S-transferase, C-terminal domain)|PF02798(Glutathione S-transferase, N-terminal domain)	LOC_Os09g20220.1	AT1G78370.1	glutathione S-transferase, putative, expressed	NA	NA	NA
JreChr04G12041	4	4590000	4890001	4732251	4735965	1	0	1	2	NA	NA	NA	NA	NA	NA	NA
JreChr04G12042	4	4590000	4890001	4739059	4739784	1	0	1	2	NA	NA	NA	NA	NA	NA	NA
JreChr04G12043	4	4590000	4890001	4745174	4750211	1	0	1	2	PF00071(Ras family)	LOC_Os03g46390.1	AT5G45130.1	ras-related protein, putative, expressed	NA	NA	NA
JreChr04G12044	4	4590000	4890001	4760016	4764454	1	0	1	2	PF13086(AAA domain)|PF13087(AAA domain)	LOC_Os04g49340.1	AT1G65810.1	tRNA-splicing endonuclease positive effector-related, putative, expressed	NA	NA	NA
JreChr04G12045	4	4590000	4890001	4760016	4768015	1	0	1	2	PF13086(AAA domain)|PF13087(AAA domain)	LOC_Os04g49340.1	AT1G65810.1	tRNA-splicing endonuclease positive effector-related, putative, expressed	NA	NA	NA
JreChr04G12047	4	4590000	4890001	4782779	4783165	1	0	1	2	NA	NA	NA	NA	NA	NA	NA
JreChr04G12048	4	4590000	4890001	4786069	4787993	1	0	1	2	PF00393(6-phosphogluconate dehydrogenase, C-terminal domain)|PF03446(NAD binding domain of 6-phosphogluconate dehydrogenase)	LOC_Os06g02144.1	AT3G02360.2	6-phosphogluconate dehydrogenase, decarboxylating, putative, expressed	NA	NA	NA
JreChr04G12049	4	4590000	4890001	4790030	4790620	1	0	1	2	PF00170(bZIP transcription factor)	LOC_Os02g49560.1	AT3G30530.1	bZIP transcription factor domain containing protein, expressed	NA	NA	NA
JreChr04G12050	4	4590000	4890001	4804811	4805884	1	0	1	2	PF13639(Ring finger domain)	LOC_Os11g02670.1	AT5G15820.1	zinc finger, C3HC4 type domain containing protein, expressed	NA	NA	NA
JreChr04G12051	4	4590000	4890001	4807323	4808164	1	0	1	2	NA	LOC_Os05g15140.1	AT5G11390.1	expressed protein	CS39985|No visible phenotype.	NA	NA
JreChr04G12052	4	4590000	4890001	4808982	4809560	1	0	1	2	NA	LOC_Os05g15140.1	AT5G11390.1	expressed protein	CS39985|No visible phenotype.	NA	NA
JreChr04G12053	4	4590000	4890001	4818071	4819944	1	0	1	2	PF01535(PPR repeat)|PF13041(PPR repeat family)	LOC_Os03g11310.1	AT3G29290.1	PPR repeat domain containing protein, putative, expressed	NA	NA	NA
JreChr04G12054	4	4590000	4890001	4822354	4834094	1	0	1	2	PF00940(DNA-dependent RNA polymerase)|PF14700(DNA-directed RNA polymerase N-terminal)	LOC_Os09g07120.1	AT5G15700.2	DNA-directed RNA polymerase 1B, mitochondrial precursor, putative, expressed	NA	NA	NA
JreChr04G12056	4	4590000	4890001	4838168	4839057	1	0	1	2	NA	NA	NA	NA	NA	NA	NA
JreChr04G12057	4	4590000	4890001	4845877	4847566	1	0	1	2	NA	NA	NA	NA	NA	NA	NA
JreChr04G12058	4	4590000	4890001	4848590	4850660	1	0	1	2	PF00657(GDSL-like Lipase/Acylhydrolase)	LOC_Os08g02094.1	AT5G15720.1	GDSL-like lipase/acylhydrolase, putative, expressed	NA	NA	NA
JreChr04G12059	4	4590000	4890001	4865359	4870704	1	0	1	2	PF10250(GDP-fucose protein O-fucosyltransferase)	LOC_Os05g04190.1	AT3G30300.1	growth regulator related protein, putative, expressed	NA	NA	NA
JreChr04G12060	4	4590000	4890001	4871678	4875464	1	0	1	2	PF00010(Helix-loop-helix DNA-binding domain)	LOC_Os08g38210.1	AT1G69010.1	transcription factor BIM2, putative, expressed	NA	NA	NA
JreChr04G12061	4	4590000	4890001	4877048	4877467	1	0	1	2	PF01956(Integral membrane protein DUF106)	LOC_Os03g51160.2	AT5G06660.1	fb27, putative, expressed	NA	NA	NA
JreChr04G12062	4	4590000	4890001	4878515	4881267	0	0	1	1	PF10250(GDP-fucose protein O-fucosyltransferase)	LOC_Os06g17390.1	AT5G15740.1	auxin-independent growth promoter protein, putative, expressed	NA	NA	NA
JreChr04G12063	4	4590000	4890001	4887013	4888164	0	0	1	1	PF01190(Pollen proteins Ole e I like)	LOC_Os09g32988.1	AT5G15780.1	POEI17 - Pollen Ole e I allergen and extensin family protein precursor, expressed	NA	NA	NA
JreChr04G12197	4	5900000	6030001	5902649	5907323	0	0	1	1	PF00113(Enolase, C-terminal TIM barrel domain)|PF03952(Enolase, N-terminal domain)	LOC_Os10g08550.1	AT2G36530.1	enolase, putative, expressed	los2|Reduced expression of cold-responsive genes, increased freezing sensitivity	NA	NA
JreChr04G12198	4	5900000	6030001	5909400	5909813	0	0	1	1	NA	NA	NA	NA	NA	NA	NA
JreChr04G12199	4	5900000	6030001	5913775	5915658	0	0	1	1	NA	NA	AT1G75260.1	NA	NA	NA	NA
JreChr04G12200	4	5900000	6030001	5923111	5924991	0	0	1	1	NA	NA	AT1G75260.1	NA	NA	NA	NA
JreChr04G12202	4	5900000	6030001	5933389	5942501	1	0	1	2	PF01302(CAP-Gly domain)	LOC_Os05g01500.1	AT1G71440.1	tubulin-specific chaperone E, putative, expressed	pfi|Embryo defective, enlarged embryo cells and endosperm nuclei	NA	NA
JreChr04G12203	4	5900000	6030001	5946424	5947827	0	0	1	1	PF05003(Protein of unknown function (DUF668))|PF11961(Domain of unknown function (DUF3475))	LOC_Os03g64130.1	AT5G51670.1	avr9/Cf-9 rapidly elicited protein, putative, expressed	NA	NA	NA
JreChr04G12204	4	5900000	6030001	5954014	5980255	0	0	1	1	PF03178(CPSF A subunit region)|PF10433(Mono-functional DNA-alkylating methyl methanesulfonate N-term)	LOC_Os04g18010.1	AT5G51660.1	cleavage and polyadenylation specificity factor subunit 1, putative, expressed	NA	NA	NA
JreChr04G12206	4	5900000	6030001	5986770	5989297	0	0	1	1	PF02861(Clp amino terminal domain, pathogenicity island component)	LOC_Os03g14280.1	AT4G25370.1	ATP-dependent Clp protease ATP-binding subunit, putative, expressed	NA	NA	NA
JreChr04G12207	4	5900000	6030001	5994314	5996415	0	0	1	1	NA	LOC_Os10g28410.1	AT4G20350.2	GA19388-PA, putative, expressed	NA	NA	NA
JreChr04G12210	4	5900000	6030001	6003983	6011773	0	0	1	1	PF03479(Domain of unknown function (DUF296))	LOC_Os08g02490.1	AT4G25320.1	AT hook motif domain containing protein, expressed	NA	NA	NA
JreChr04G12211	4	5900000	6030001	6020236	6023045	0	0	1	1	PF00155(Aminotransferase class I and II)	LOC_Os06g03990.1	AT5G51690.1	aminotransferase, classes I and II, domain containing protein, expressed	NA	NA	NA
JreChr04G12212	4	5900000	6030001	6023456	6023668	0	0	1	1	NA	NA	NA	NA	NA	NA	NA
JreChr04G12321	4	6946776	7016753	6950461	6959513	1	0	0	1	PF00202(Aminotransferase class-III)	LOC_Os04g52450.1	AT3G22200.2	aminotransferase, putative, expressed	her1-1|The her1-1 mutant shows a specific resistance to E-2-hexenal-mediated root growth inhibition. her1-1 mutants have reduced apical dominance, but this phenotype is not observed in allelic pop2-1 (Ler) or pop2-3 (Ws) mutants indicating that this may be an ecotype-specific phenotype. her1-1 mutants produce fewer seeds and have higher levels of GABA than wild type plants. They are slightly more…	NA	NA
JreChr04G12322	4	6946776	7016753	6956542	6957599	1	0	0	1	PF00202(Aminotransferase class-III)	LOC_Os02g02210.1	AT3G22200.2	aminotransferase, putative, expressed	her1-1|The her1-1 mutant shows a specific resistance to E-2-hexenal-mediated root growth inhibition. her1-1 mutants have reduced apical dominance, but this phenotype is not observed in allelic pop2-1 (Ler) or pop2-3 (Ws) mutants indicating that this may be an ecotype-specific phenotype. her1-1 mutants produce fewer seeds and have higher levels of GABA than wild type plants. They are slightly more…	NA	NA
JreChr04G12323	4	6946776	7016753	6966103	6968000	1	0	0	1	PF07645(Calcium-binding EGF domain)|PF13947(Wall-associated receptor kinase galacturonan-binding)	LOC_Os12g42040.1	AT1G16260.1	OsWAK55 - OsWAK receptor-like protein kinase, expressed	NA	NA	NA
JreChr04G12325	4	6946776	7016753	6992087	6993966	1	0	0	1	PF07645(Calcium-binding EGF domain)|PF08488(Wall-associated kinase)|PF13947(Wall-associated receptor kinase galacturonan-binding)	LOC_Os02g02120.1	AT1G16260.1	OsWAK55 - OsWAK receptor-like protein kinase, expressed	NA	NA	NA
JreChr05G10168	5	11376127	11406132	11389537	11392791	1	0	0	1	PF07059(Protein of unknown function (DUF1336))	LOC_Os12g38850.1	AT1G13970.1	DUF1336 domain containing protein, expressed	NA	NA	NA
JreChr05G10169	5	11376127	11406132	11403125	11403695	1	0	0	1	NA	NA	NA	NA	NA	NA	NA
JreChr05G10269	5	1242932	1392974	1253679	1260883	1	0	0	1	PF14498(Glycosyl hydrolase family 65, N-terminal domain)	LOC_Os10g19334.1	AT4G34260.1	alpha-1,2-fucosidase, putative, expressed	NA	NA	NA
JreChr05G10280	5	1242932	1392974	1262735	1270000	1	0	0	1	PF14498(Glycosyl hydrolase family 65, N-terminal domain)	LOC_Os10g19880.1	AT4G34260.1	alpha-1,2-fucosidase, putative, expressed	NA	NA	NA
JreChr05G10287	5	1242932	1392974	1270937	1272242	1	0	0	1	NA	NA	AT2G15000.4	expressed protein	NA	NA	NA
JreChr05G10289	5	1242932	1392974	1272936	1274621	1	0	0	1	PF04083(Partial alpha/beta-hydrolase lipase region)	LOC_Os09g01590.1	AT2G15230.1	triacylglycerol lipase 1 precursor, putative, expressed	NA	NA	NA
JreChr05G10301	5	1242932	1392974	1287935	1288615	1	0	0	1	PF04450(Peptidase of plants and bacteria)	LOC_Os10g34920.1	AT2G15220.1	secretory protein, putative, expressed	NA	NA	NA
JreChr05G10305	5	1290000	1390001	1294451	1295007	1	0	1	2	PF04450(Peptidase of plants and bacteria)	LOC_Os10g34930.1	AT2G15220.1	secretory protein, putative, expressed	NA	NA	NA
JreChr05G10311	5	1290000	1390001	1303504	1308214	1	0	1	2	PF01636(Phosphotransferase enzyme family)	LOC_Os04g57400.1	AT1G49820.1	methylthioribose kinase, putative, expressed	mtk/eto3|etiolated seedlings of both wild type and mtk mutants have very low emission of ethylene. The eto3 mutant on the other hand has much higher emission of ethylene. The mtk/eto3 double mutant has a intermediate level of ethylene emission. Since mtk is involved in methionine recycle, the double mutant phenotype indicated that methionine recycle is required to sustain high rates of ethylene s…	NA	NA
JreChr05G10315	5	1290000	1390001	1309370	1309717	1	0	1	2	PF04450(Peptidase of plants and bacteria)	LOC_Os10g34910.1	AT2G15130.1	secretory protein, putative, expressed	NA	NA	NA
JreChr05G10316	5	1290000	1390001	1311097	1311807	1	0	1	2	PF04450(Peptidase of plants and bacteria)	LOC_Os10g34930.1	AT2G15220.1	secretory protein, putative, expressed	NA	NA	NA
JreChr05G10324	5	1290000	1390001	1319503	1320180	1	0	1	2	PF04450(Peptidase of plants and bacteria)	LOC_Os10g34910.1	AT2G15220.1	secretory protein, putative, expressed	NA	NA	NA
JreChr05G10326	5	13216708	13256715	13218244	13219151	1	0	0	1	NA	NA	NA	NA	NA	NA	NA
JreChr05G10327	5	13216708	13256715	13218681	13219151	1	0	0	1	NA	NA	NA	NA	NA	NA	NA
JreChr05G10328	5	13216708	13256715	13228047	13229895	1	0	0	1	PF01535(PPR repeat)|PF13041(PPR repeat family)|PF14432(DYW family of nucleic acid deaminases)	LOC_Os01g51790.1	AT5G40405.1	expressed protein	NA	NA	NA
JreChr05G10329	5	13216708	13256715	13234365	13234700	1	0	0	1	NA	NA	NA	NA	NA	NA	NA
JreChr05G10335	5	1290000	1390001	1334011	1334688	1	0	1	2	NA	LOC_Os08g29780.1	AT5G19540.1	expressed protein	NA	NA	NA
JreChr05G10341	5	1290000	1390001	1343764	1355057	1	0	1	2	PF00817(impB/mucB/samB family)|PF11799(impB/mucB/samB family C-terminal domain)|PF16589(BRCT domain, a BRCA1 C-terminus domain)	LOC_Os06g47580.2	AT5G44750.2	REV1, putative, expressed	rev1-1rev3-1|Showed high sensitivity to UV-B, gamma-rays, and DNA cross-linkers. Both REV1 and REV3 transcripts were suppressed rev1rev3 double mutants.	NA	NA
JreChr05G10342	5	1290000	1390001	1344540	1355057	1	0	1	2	PF00817(impB/mucB/samB family)|PF11799(impB/mucB/samB family C-terminal domain)|PF16589(BRCT domain, a BRCA1 C-terminus domain)	LOC_Os06g47580.2	AT5G44750.2	REV1, putative, expressed	rev1-1rev3-1|Showed high sensitivity to UV-B, gamma-rays, and DNA cross-linkers. Both REV1 and REV3 transcripts were suppressed rev1rev3 double mutants.	NA	NA
JreChr05G10354	5	1290000	1390001	1355905	1357476	1	0	1	2	NA	LOC_Os03g25850.1	AT2G15020.1	expressed protein	NA	NA	NA
JreChr05G10369	5	1290000	1390001	1376162	1383370	1	0	1	2	PF14498(Glycosyl hydrolase family 65, N-terminal domain)	LOC_Os10g19880.1	AT4G34260.1	alpha-1,2-fucosidase, putative, expressed	NA	NA	NA
JreChr05G10376	5	1242932	1392974	1385223	1392484	1	0	0	1	PF14498(Glycosyl hydrolase family 65, N-terminal domain)	LOC_Os10g19880.1	AT4G34260.1	alpha-1,2-fucosidase, putative, expressed	NA	NA	NA
JreChr05G10585	5	16697806	16847848	16700748	16701176	1	0	0	1	NA	NA	NA	NA	NA	NA	NA
JreChr05G10588	5	16697806	16847848	16746033	16803336	1	0	0	1	PF08217(Fungal domain of unknown function (DUF1712))	LOC_Os08g33076.1	AT1G80910.1	myrosinase precursor, putative, expressed	NA	NA	NA
JreChr05G10593	5	16800000	16900001	16877226	16878182	0	1	0	1	NA	NA	NA	NA	NA	NA	NA
JreChr05G11294	5	27570000	27670001	27571317	27572951	0	0	1	1	NA	NA	NA	NA	NA	NA	NA
JreChr05G11295	5	27570000	27670001	27573060	27573350	0	0	1	1	NA	NA	NA	NA	NA	NA	NA
JreChr05G11343	5	28411499	28491519	28425847	28426468	1	0	0	1	PF00407(Pathogenesis-related protein Bet v I family)	LOC_Os04g39150.1	AT5G28010.1	pathogenesis-related Bet v I family protein, putative, expressed	NA	NA	NA
JreChr05G11344	5	28411499	28491519	28457510	28458704	1	0	0	1	NA	NA	NA	NA	NA	NA	NA
JreChr05G11345	5	28411499	28491519	28473176	28473355	1	0	0	1	NA	NA	NA	NA	NA	NA	NA
JreChr05G11433	5	29670000	29830001	29674996	29676895	0	0	1	1	PF10536(Plant mobile domain)	LOC_Os07g32406.1	AT2G04865.1	expressed protein	NA	NA	NA
JreChr05G11434	5	29670000	29830001	29689410	29689613	0	0	1	1	PF03226(Yippee zinc-binding/DNA-binding /Mis18, centromere assembly)	LOC_Os12g29960.1	AT4G27745.1	yippee zinc-binding protein, putative, expressed	NA	NA	NA
JreChr05G11436	5	29670000	29830001	29708923	29709144	0	0	1	1	NA	NA	NA	NA	NA	NA	NA
JreChr05G11438	5	29670000	29830001	29724491	29728303	0	0	1	1	PF03169(OPT oligopeptide transporter protein)	LOC_Os06g03540.1	AT4G27730.1	oligopeptide transporter, putative, expressed	NA	NA	NA
JreChr05G11439	5	29670000	29830001	29745374	29756741	0	0	1	1	PF00514(Armadillo/beta-catenin-like repeat)|PF04564(U-box domain)	LOC_Os01g72000.1	AT1G20780.1	armadillo/beta-catenin repeat family protein, putative, expressed	NA	NA	NA
JreChr05G11440	5	29670000	29830001	29781847	29798518	0	0	1	1	PF08314(Secretory pathway protein Sec39)	LOC_Os12g13150.1	AT5G24350.2	expressed protein	NA	NA	NA
JreChr05G11442	5	29670000	29830001	29808322	29815927	0	0	1	1	PF05631(Sugar-tranasporters, 12 TM)	LOC_Os03g02380.1	AT4G27720.1	major facilitator superfamily domain-containing protein 5, putative, expressed	NA	NA	NA
JreChr05G11443	5	29670000	29830001	29819341	29821589	0	0	1	1	PF00581(Rhodanese-like domain)	LOC_Os09g36040.1	AT4G27700.1	rhodanese-like domain containing protein, putative, expressed	NA	NA	NA
JreChr05G11919	5	35570000	35670001	35571684	35574070	0	0	1	1	NA	NA	NA	NA	NA	NA	NA
JreChr05G11921	5	35570000	35670001	35633492	35647403	0	0	1	1	PF00025(ADP-ribosylation factor family)	LOC_Os10g42940.1	AT3G03120.1	miro, putative, expressed	NA	NA	NA
JreChr05G11922	5	35570000	35670001	35647434	35648012	0	0	1	1	NA	NA	NA	NA	NA	NA	NA
JreChr05G12912	5	8660000	8770001	8664237	8668512	0	0	1	1	PF02779(Transketolase, pyrimidine binding domain)|PF02780(Transketolase, C-terminal domain)	LOC_Os08g42410.1	AT5G50850.1	transketolase, putative, expressed	NA	NA	NA
JreChr05G12913	5	8660000	8770001	8675448	8675660	0	0	1	1	PF09784(Mitochondrial ribosomal protein L31)	NA	AT1G27435.1	NA	NA	NA	NA
JreChr05G12914	5	8660000	8770001	8688874	8690061	0	0	1	1	PF02365(No apical meristem (NAM) protein)	LOC_Os07g37920.1	AT5G13180.1	NAC domain transcription factor, putative, expressed	NA	NA	NA
JreChr05G12915	5	8660000	8770001	8699771	8701920	0	0	1	1	PF00378(Enoyl-CoA hydratase/isomerase)	LOC_Os01g70090.1	AT5G43280.1	enoyl-CoA hydratase/isomerase family protein, putative, expressed	NA	NA	NA
JreChr05G12917	5	8660000	8770001	8717124	8719280	1	0	1	2	PF03083(Sugar efflux transporter for intercellular exchange)	LOC_Os11g31190.1	AT5G13170.1	nodulin MtN3 family protein, putative, expressed	CS68998|Wrinkled seed phenotype caused by severe seed defects including the following: retarded embryo development, reduced seed weight, reduced starch and lipid content, and starch accumulation in the seed coat, but not the embryo.	NA	NA
JreChr05G12919	5	8660000	8770001	8759691	8763553	1	0	1	2	PF00069(Protein kinase domain)	LOC_Os01g71000.1	AT5G13160.1	protein kinase domain containing protein, expressed	CS3873|susceptible to Pseudomonas syringae expressing avrPphB avirulence gene; completely blocks resistance mediated by the RPS5 gene; lacks hypersensitive response in HR assay as well as in transient expression assay; exhibits little to no effect on resistance specified by other disease resistance genes, facilitating recognition of the avrPphB protein.	NA	NA
JreChr06G10036	6	10780000	11090001	10782900	10783521	0	0	1	1	NA	NA	NA	NA	NA	NA	NA
JreChr06G10037	6	10780000	11090001	10793530	10797834	0	0	1	1	PF07227(PHD - plant homeodomain finger protein)|PF16312(Coiled-coil region of Oberon)	LOC_Os03g13590.1	AT1G14740.1	potyvirus VPg interacting protein, putative, expressed	NA	NA	NA
JreChr06G10039	6	10780000	11090001	10928668	10937691	0	0	1	1	NA	NA	NA	NA	NA	NA	NA
JreChr06G10040	6	10780000	11090001	10937981	10938776	0	0	1	1	NA	LOC_Os02g11760.1	AT2G36380.1	pleiotropic drug resistance protein, putative, expressed	NA	NA	NA
JreChr06G10041	6	10780000	11090001	10943876	10947225	0	0	1	1	PF12171(Zinc-finger double-stranded RNA-binding)	LOC_Os04g47860.2	AT2G02070.1	ZOS9-17 - C2H2 zinc finger protein, expressed	NA	NA	OsIDD10|Ammonium dependent root development.
JreChr06G10042	6	10780000	11090001	10968241	10968453	0	0	1	1	NA	NA	NA	NA	NA	NA	NA
JreChr06G10044	6	10780000	11090001	11028311	11028610	0	0	1	1	PF05676(NADH-ubiquinone oxidoreductase B18 subunit (NDUFB7))	LOC_Os03g03770.1	AT2G02050.1	expressed protein	NA	NA	NA
JreChr06G10045	6	10780000	11090001	11057338	11058529	0	0	1	1	NA	NA	NA	NA	NA	NA	NA
JreChr06G10046	6	10780000	11090001	11079122	11079409	0	0	1	1	NA	NA	NA	NA	NA	NA	NA
JreChr06G10047	6	10780000	11090001	11085629	11085940	0	0	1	1	PF05676(NADH-ubiquinone oxidoreductase B18 subunit (NDUFB7))	LOC_Os03g03770.1	AT2G02050.1	expressed protein	NA	NA	NA
JreChr06G10067	6	11460000	11600001	11539389	11539757	0	0	1	1	NA	NA	NA	NA	NA	NA	NA
JreChr06G10069	6	11460000	11600001	11580824	11583183	0	0	1	1	PF03167(Uracil DNA glycosylase superfamily)	LOC_Os04g57730.1	AT3G18630.1	uracil-DNA glycosylase, putative, expressed	NA	NA	NA
JreChr06G10070	6	11460000	11600001	11583917	11584282	0	0	1	1	NA	NA	NA	NA	NA	NA	NA
JreChr06G10109	6	12618258	12648259	12619752	12623646	1	0	0	1	PF00149(Calcineurin-like phosphoesterase)	LOC_Os03g13540.1	AT1G14700.1	Ser/Thr protein phosphatase family protein, putative, expressed	NA	NA	NA
JreChr06G10110	6	12618258	12648259	12628265	12632342	1	0	0	1	NA	NA	NA	NA	NA	NA	NA
JreChr06G10121	6	12830000	13060001	12839565	12839850	0	0	1	1	NA	NA	NA	NA	NA	NA	NA
JreChr06G10122	6	12830000	13060001	12840169	12840819	0	0	1	1	NA	NA	NA	NA	NA	NA	NA
JreChr06G10123	6	12830000	13060001	12859997	12865728	0	0	1	1	PF00117(Glutamine amidotransferase class-I)	LOC_Os03g50880.1	AT5G57890.1	class I glutamine amidotransferase, putative, expressed	NA	NA	NA
JreChr06G10125	6	12830000	13060001	12873391	12873594	0	0	1	1	NA	NA	NA	NA	NA	NA	NA
JreChr06G10127	6	12830000	13060001	12907944	12908422	1	0	1	2	NA	NA	NA	NA	NA	NA	NA
JreChr06G10128	6	12830000	13060001	13053014	13053301	0	0	1	1	NA	NA	NA	NA	NA	NA	NA
JreChr06G10175	6	140000	320001	140467	160398	0	0	1	1	PF02213(GYF domain)	LOC_Os09g36090.1	AT5G08430.1	plus-3 domain containing protein, putative, expressed	NA	NA	NA
JreChr06G10237	6	15050000	15170001	15107833	15108663	0	0	1	1	PF02458(Transferase family)	LOC_Os04g42250.2	AT3G26040.1	transferase family protein, putative, expressed	NA	NA	NA
JreChr06G10238	6	15050000	15170001	15112128	15112758	0	0	1	1	PF13966(zinc-binding in reverse transcriptase)	NA	NA	NA	NA	NA	NA
JreChr06G10239	6	15050000	15170001	15114842	15115030	0	0	1	1	NA	NA	NA	NA	NA	NA	NA
JreChr06G10240	6	15050000	15170001	15118503	15119531	0	0	1	1	NA	NA	NA	NA	NA	NA	NA
JreChr06G10241	6	15050000	15170001	15157881	15158476	0	0	1	1	PF02458(Transferase family)	NA	AT3G26040.1	transferase family protein, putative, expressed	NA	NA	NA
JreChr06G10242	6	15050000	15170001	15163518	15163852	0	0	1	1	NA	NA	NA	NA	NA	NA	NA
JreChr06G10260	6	15818177	15878177	15844629	15844811	1	0	0	1	NA	NA	NA	NA	NA	NA	NA
JreChr06G10261	6	15818177	15878177	15844865	15850071	1	0	0	1	PF13456(Reverse transcriptase-like)|PF14111(Domain of unknown function (DUF4283))	LOC_Os06g28270.1	AT1G43760.1	expressed protein	NA	NA	NA
JreChr06G10262	6	15818177	15878177	15854486	15855342	1	0	0	1	PF14392(Zinc knuckle)	LOC_Os11g16250.1	NA	NA	NA	NA	NA
JreChr06G10263	6	15818177	15878177	15864938	15865236	1	0	0	1	NA	NA	NA	NA	NA	NA	NA
JreChr06G10264	6	15818177	15878177	15867067	15867428	1	0	0	1	NA	NA	NA	NA	NA	NA	NA
JreChr06G10349	6	140000	320001	174993	188011	0	0	1	1	PF02416(mttA/Hcf106 family)	LOC_Os11g37130.1	AT5G52440.1	mttA/Hcf106 family protein, putative, expressed	NA	NA	NA
JreChr06G10415	6	18490000	18650001	18492956	18498220	0	0	1	1	PF00484(Carbonic anhydrase)	LOC_Os01g45274.1	AT5G14740.1	carbonic anhydrase, chloroplast precursor, putative, expressed	NA	NA	NA
JreChr06G10416	6	18490000	18650001	18532288	18532800	0	0	1	1	NA	NA	NA	NA	NA	NA	NA
JreChr06G10417	6	18490000	18650001	18539923	18541439	0	0	1	1	PF00249(Myb-like DNA-binding domain)	LOC_Os09g36730.1	AT5G14750.1	MYB family transcription factor, putative, expressed	CS67773|Excessive root hair production. GFP is expressed in all stages of differentiating root epidermal cells, in both hair (H) and non-hair (N) cell types, although preferentially in the N cells.	NA	NA
JreChr06G10418	6	18490000	18650001	18552796	18556360	0	0	1	1	PF08240(Alcohol dehydrogenase GroES-like domain)|PF13602(Zinc-binding dehydrogenase)	LOC_Os08g29170.1	AT1G23740.1	dehydrogenase, putative, expressed	NA	NA	NA
JreChr06G10419	6	18490000	18650001	18563341	18563577	0	0	1	1	NA	LOC_Os03g60380.1	AT5G58490.1	cinnamoyl CoA reductase, putative, expressed	NA	NA	NA
JreChr06G10420	6	18490000	18650001	18597883	18599931	0	0	1	1	PF00067(Cytochrome P450)	LOC_Os03g63310.1	AT3G26300.1	cytochrome P450 71E1, putative, expressed	NA	NA	NA
JreChr06G10421	6	18490000	18650001	18633253	18635025	0	0	1	1	PF00400(WD domain, G-beta repeat)	LOC_Os03g27970.1	AT1G10580.1	WD domain, G-beta repeat domain containing protein, expressed	NA	NA	NA
JreChr06G10422	6	18490000	18650001	18639260	18642871	0	0	1	1	PF04055(Radical SAM superfamily)|PF13394(4Fe-4S single cluster domain)	LOC_Os01g45370.1	AT1G60230.1	radical SAM enzyme, putative, expressed	NA	NA	NA
JreChr06G10543	6	140000	320001	201493	202159	0	0	1	1	NA	NA	NA	NA	NA	NA	NA
JreChr06G10555	6	140000	320001	202964	205156	0	0	1	1	NA	NA	NA	NA	NA	NA	NA
JreChr06G10591	6	2060000	2210001	2064806	2065054	0	1	0	1	NA	NA	NA	NA	NA	NA	NA
JreChr06G10597	6	2060000	2210001	2070447	2074100	0	1	0	1	PF06203(CCT motif)	LOC_Os05g51690.1	AT5G53420.1	CCT motif family protein, expressed	NA	NA	NA
JreChr06G10618	6	2060000	2210001	2088381	2091529	0	1	0	1	PF04969(CS domain)	LOC_Os06g12530.1	AT5G53400.1	CS domain containing protein, putative, expressed	CS65907|Segregates 25% embryo lethal homozygous bob1 mutants. Embryo arrest occurs at the globular stage of embryogenesis.	NA	NA
JreChr06G10620	6	2090000	2220001	2092927	2133230	0	1	1	2	PF03007(Wax ester synthase-like Acyl-CoA acyltransferase domain)|PF06974(Protein of unknown function (DUF1298))	LOC_Os05g48260.1	AT5G53390.1	wax synthase, putative, expressed	NA	NA	NA
JreChr06G10625	6	140000	320001	209478	209801	0	0	1	1	NA	NA	NA	NA	NA	NA	NA
JreChr06G10675	6	2090000	2220001	2134195	2134836	0	1	1	2	PF00561(alpha/beta hydrolase fold)	LOC_Os03g27110.1	AT4G39955.1	hydrolase protein, putative, expressed	NA	NA	NA
JreChr06G10700	6	2090000	2220001	2159406	2163126	0	1	1	2	PF03007(Wax ester synthase-like Acyl-CoA acyltransferase domain)|PF06974(Protein of unknown function (DUF1298))	LOC_Os05g48260.1	AT5G53390.1	wax synthase, putative, expressed	NA	NA	NA
JreChr06G10712	6	2090000	2220001	2168507	2174810	0	1	1	2	PF03007(Wax ester synthase-like Acyl-CoA acyltransferase domain)|PF06974(Protein of unknown function (DUF1298))	LOC_Os05g48260.1	AT5G53390.1	wax synthase, putative, expressed	NA	NA	NA
JreChr06G10718	6	2090000	2220001	2176155	2176813	0	1	1	2	NA	LOC_Os03g27110.1	AT5G09430.1	hydrolase protein, putative, expressed	NA	NA	NA
JreChr06G10719	6	2090000	2220001	2176971	2177268	0	1	1	2	NA	NA	NA	NA	NA	NA	NA
JreChr06G10729	6	140000	320001	218402	224690	0	0	1	1	PF03600(Citrate transporter)	LOC_Os03g05390.6	AT1G02260.1	Citrate transporter protein, putative, expressed	NA	NA	NA
JreChr06G10736	6	2090000	2220001	2192598	2197831	0	1	1	2	PF03007(Wax ester synthase-like Acyl-CoA acyltransferase domain)|PF06974(Protein of unknown function (DUF1298))	LOC_Os05g48260.1	AT3G49200.1	wax synthase, putative, expressed	NA	NA	NA
JreChr06G10856	6	140000	320001	230276	236345	0	0	1	1	PF00106(short chain dehydrogenase)	LOC_Os09g39670.1	AT4G11410.1	oxidoreductase, short chain dehydrogenase/reductase family domain containing family, expressed	NA	NA	NA
JreChr06G11169	6	140000	320001	253157	253393	0	0	1	1	NA	NA	NA	NA	NA	NA	NA
JreChr06G11173	6	2518516	2538517	2534076	2535617	1	0	0	1	PF00403(Heavy-metal-associated domain)	LOC_Os01g32330.1	AT1G71050.1	heavy metal-associated domain containing protein, expressed	NA	NA	NA
JreChr06G11176	6	25360000	25470001	25361436	25362670	0	1	0	1	NA	NA	NA	NA	NA	NA	NA
JreChr06G11177	6	25360000	25470001	25368564	25370152	0	1	0	1	NA	NA	NA	NA	NA	NA	NA
JreChr06G11178	6	25360000	25470001	25378096	25378548	0	1	0	1	PF03140(Plant protein of unknown function)	LOC_Os04g42650.1	AT2G36430.1	plant protein of unknown function domain containing protein, expressed	NA	NA	NA
JreChr06G11179	6	25360000	25470001	25418431	25418978	0	1	0	1	NA	NA	NA	NA	NA	NA	NA
JreChr06G11180	6	25360000	25470001	25423946	25428010	0	1	0	1	PF03140(Plant protein of unknown function)	LOC_Os04g42650.1	AT2G36430.1	plant protein of unknown function domain containing protein, expressed	NA	NA	NA
JreChr06G11181	6	25360000	25470001	25430957	25431379	0	1	0	1	PF03140(Plant protein of unknown function)	NA	AT5G22550.2	plant protein of unknown function domain containing protein, expressed	NA	NA	NA
JreChr06G11182	6	25360000	25470001	25438701	25439546	0	1	0	1	NA	NA	AT1G14300.2	expressed protein	NA	NA	NA
JreChr06G11183	6	25360000	25470001	25444826	25447195	0	1	0	1	PF00665(Integrase core domain)|PF13976(GAG-pre-integrase domain)	ChrUn.fgenesh.mRNA.31	NA	NA	NA	NA	NA
JreChr06G11184	6	140000	320001	254488	257461	0	0	1	1	PF03600(Citrate transporter)	LOC_Os03g05390.6	AT1G02260.1	Citrate transporter protein, putative, expressed	NA	NA	NA
JreChr06G11185	6	25360000	25470001	25454571	25457639	0	1	0	1	PF13639(Ring finger domain)	LOC_Os04g55510.1	AT5G42940.1	zinc finger, C3HC4 type domain containing protein, expressed	NA	NA	NA
JreChr06G11296	6	140000	320001	263656	264720	0	0	1	1	PF03600(Citrate transporter)	LOC_Os03g05390.6	AT1G02260.1	Citrate transporter protein, putative, expressed	NA	NA	NA
JreChr06G11370	6	140000	320001	270124	272939	0	0	1	1	NA	LOC_Os09g39670.1	AT4G23430.2	oxidoreductase, short chain dehydrogenase/reductase family domain containing family, expressed	NA	NA	NA
JreChr06G11415	6	27297884	27337884	27307119	27312346	1	0	0	1	PF00155(Aminotransferase class I and II)	LOC_Os03g18810.1	AT2G13810.1	aminotransferase, classes I and II, domain containing protein, expressed	NA	NA	NA
JreChr06G11416	6	27297884	27337884	27320880	27325308	1	0	0	1	PF00916(Sulfate permease family)|PF01740(STAS domain)	LOC_Os08g31410.5	AT1G22150.1	sulfate transporter, putative, expressed	NA	NA	NA
JreChr06G11417	6	27297884	27337884	27326227	27326772	1	0	0	1	PF00226(DnaJ domain)	LOC_Os01g01160.1	AT4G13830.2	heat shock protein DnaJ, putative, expressed	NA	NA	NA
JreChr06G11418	6	27297884	27337884	27332273	27333677	1	0	0	1	PF14368(Probable lipid transfer)	LOC_Os03g09230.1	AT5G64080.1	LTPL69 - Protease inhibitor/seed storage/LTP family protein precursor, expressed	NA	NA	NA
JreChr06G11504	6	140000	320001	279413	279679	0	0	1	1	NA	NA	NA	NA	NA	NA	NA
JreChr06G11528	6	28117863	28547853	28126546	28130623	1	0	0	1	PF05770(Inositol 1, 3, 4-trisphosphate 5/6-kinase)	LOC_Os03g12840.2	AT4G08170.2	Inositol 1, 3, 4-trisphosphate 5/6-kinase, putative, expressed	NA	NA	dsm3|Drought and salinity tolerance. Fertility. Root growth.
JreChr06G11529	6	28117863	28547853	28138020	28141517	1	0	0	1	PF00224(Pyruvate kinase, barrel domain)|PF02887(Pyruvate kinase, alpha/beta domain)	LOC_Os03g46910.1	AT3G22960.1	pyruvate kinase, putative, expressed	NA	NA	NA
JreChr06G11530	6	28117863	28547853	28143758	28146635	1	0	0	1	PF00091(Tubulin/FtsZ family, GTPase domain)|PF03953(Tubulin C-terminal domain)	LOC_Os03g51600.1	AT4G14960.2	tubulin/FtsZ domain containing protein, putative, expressed	CS68888|Right-handed helical growth in the root and other rapidly elongating organs. Medium severity of cell expansion defects.	NA	rip-3 (a-tubulin)|suppress panicle elongation during water deficit
JreChr06G11531	6	28117863	28547853	28148488	28150074	1	0	0	1	PF00646(F-box domain)	LOC_Os03g12940.1	AT1G23780.1	OsFBO13 - F-box and other domain containing protein, expressed	NA	NA	NA
JreChr06G11532	6	28117863	28547853	28154979	28156279	1	0	0	1	NA	NA	NA	NA	NA	NA	NA
JreChr06G11533	6	28117863	28547853	28161316	28161690	1	0	0	1	PF06404(Phytosulfokine precursor protein (PSK))	LOC_Os03g12990.1	AT3G49780.1	phytosulfokines precursor, putative, expressed	NA	NA	NA
JreChr06G11534	6	28117863	28547853	28164092	28164568	1	0	0	1	PF01878(EVE domain)	LOC_Os03g47260.1	AT2G14660.1	expressed protein	NA	NA	NA
JreChr06G11535	6	28117863	28547853	28165759	28165956	1	0	0	1	NA	LOC_Os08g32120.1	AT3G19660.1	NA	NA	NA	NA
JreChr06G11536	6	28117863	28547853	28174068	28178301	1	0	0	1	PF00450(Serine carboxypeptidase)	LOC_Os04g09720.1	AT3G12203.1	OsSCP44 - Putative Serine Carboxypeptidase homologue, expressed	NA	NA	NA
JreChr06G11537	6	28180000	28290001	28189615	28193189	1	1	0	2	PF00450(Serine carboxypeptidase)	LOC_Os04g09720.1	AT1G73270.1	OsSCP44 - Putative Serine Carboxypeptidase homologue, expressed	NA	NA	NA
JreChr06G11538	6	28180000	28290001	28196174	28199440	1	1	0	2	NA	LOC_Os01g68040.1	AT3G19640.1	CorA-like magnesium transporter protein, putative, expressed	NA	NA	NA
JreChr06G11539	6	28180000	28290001	28202729	28203717	1	1	0	2	NA	NA	AT4G33800.1	expressed protein	NA	NA	NA
JreChr06G11540	6	28180000	28290001	28212322	28213903	1	1	0	2	PF00134(Cyclin, N-terminal domain)|PF02984(Cyclin, C-terminal domain)	LOC_Os09g29100.1	AT1G70210.1	cyclin, putative, expressed	cycd1;1|During germination, the onset of cell proliferation in root tips is significantly delayed and the overall numbers of dividing cells are reduced. The delay in cell cycle activation is linked to delayed radicle emergence.	NA	NA
JreChr06G11541	6	28180000	28290001	28215433	28221081	1	1	0	2	PF00860(Permease family)	LOC_Os02g50820.1	AT1G49960.1	nucleobase-ascorbate transporter, putative, expressed	NA	NA	NA
JreChr06G11542	6	28180000	28290001	28226361	28226721	1	1	0	2	NA	NA	NA	NA	NA	NA	NA
JreChr06G11543	6	28180000	28290001	28227476	28227911	1	1	0	2	NA	NA	AT2G41420.1	NA	NA	NA	NA
JreChr06G11544	6	28180000	28290001	28231902	28234840	1	1	0	2	PF00249(Myb-like DNA-binding domain)|PF00538(linker histone H1 and H5 family)	LOC_Os01g40670.1	AT1G49950.3	single myb histone, putative, expressed	NA	NA	NA
JreChr06G11545	6	28180000	28290001	28237812	28239033	1	1	0	2	PF00025(ADP-ribosylation factor family)	LOC_Os03g10370.1	AT3G49870.1	ADP-ribosylation factor, putative, expressed	NA	NA	NA
JreChr06G11546	6	28180000	28290001	28237812	28241619	1	1	0	2	PF00025(ADP-ribosylation factor family)	LOC_Os03g10370.1	AT3G49870.1	ADP-ribosylation factor, putative, expressed	NA	NA	NA
JreChr06G11547	6	28180000	28290001	28244725	28246952	1	1	0	2	PF01583(Adenylylsulphate kinase)	LOC_Os07g38560.1	AT3G03900.1	adenylyl-sulfate kinase, putative, expressed	NA	NA	NA
JreChr06G11548	6	28180000	28290001	28247855	28248991	1	1	0	2	NA	LOC_Os10g21020.1	NA	NA	NA	NA	NA
JreChr06G11551	6	28180000	28290001	28275788	28279911	1	1	0	2	PF00400(WD domain, G-beta repeat)	LOC_Os03g33580.1	AT3G19590.1	mitotic checkpoint protein, putative, expressed	NA	NA	NA
JreChr06G11552	6	28180000	28290001	28280815	28284585	1	1	0	2	PF00574(Clp protease)	LOC_Os05g51450.1	AT1G49970.1	OsClp8 - Putative Clp protease homologue, expressed	NA	NA	NA
JreChr06G11553	6	28180000	28290001	28287886	28288641	1	1	0	2	PF13912(C2H2-type zinc finger)	LOC_Os03g55540.1	AT1G27730.1	ZOS12-09 - C2H2 zinc finger protein, expressed	NA	NA	NA
JreChr06G11554	6	28117863	28547853	28298935	28303181	1	0	0	1	PF00651(BTB/POZ domain)|PF03000(NPH3 family)	LOC_Os12g39380.1	AT2G14820.1	BTBN24 - Bric-a-Brac, Tramtrack, Broad Complex BTB domain with non-phototropic hypocotyl 3 NPH3 domain, expressed	NA	NA	NA
JreChr06G11555	6	28117863	28547853	28305245	28311178	1	0	0	1	PF04484(QWRF family)	LOC_Os03g10820.1	AT1G49890.1	expressed protein	NA	NA	NA
JreChr06G11556	6	28117863	28547853	28318060	28319030	1	0	0	1	PF00253(Ribosomal protein S14p/S29e)	LOC_Os12g32380.1	AT3G44010.1	40S ribosomal protein S29, putative, expressed	NA	NA	NA
JreChr06G11558	6	28117863	28547853	28329719	28330702	1	0	0	1	PF12767(Transcriptional regulator of RNA polII, SAGA, subunit)	LOC_Os03g55450.1	AT4G33890.1	expressed protein	NA	NA	NA
JreChr06G11559	6	28117863	28547853	28332346	28343179	1	0	0	1	PF04117(Mpv17 / PMP22 family)	LOC_Os12g32330.1	AT4G33905.1	peroxisomal membrane protein, putative, expressed	NA	NA	NA
JreChr06G11560	6	28117863	28547853	28345066	28347361	1	0	0	1	PF08263(Leucine rich repeat N-terminal domain)|PF12799(Leucine Rich repeats (2 copies))	LOC_Os03g32580.1	AT5G21090.1	BRASSINOSTEROID INSENSITIVE 1-associated receptor kinase 1 precursor, putative, expressed	NA	NA	NA
JreChr06G11561	6	28117863	28547853	28355316	28357047	1	0	0	1	PF02201(SWIB/MDM2 domain)	LOC_Os12g32280.1	AT2G14880.1	SWIB/MDM2 domain containing protein, expressed	NA	NA	NA
JreChr06G11562	6	28117863	28547853	28360870	28362046	1	0	0	1	NA	NA	NA	NA	NA	NA	NA
JreChr06G11563	6	28117863	28547853	28366997	28369215	1	0	0	1	PF04788(Protein of unknown function (DUF620))	LOC_Os07g40150.1	AT3G19540.1	expressed protein	NA	NA	NA
JreChr06G11564	6	28117863	28547853	28375858	28379298	1	0	0	1	PF00806(Pumilio-family RNA binding repeat)	LOC_Os03g09150.1	AT5G56510.1	pumilio-family RNA binding repeat domain containing protein, expressed	NA	NA	NA
JreChr06G11567	6	28117863	28547853	28385635	28390157	1	0	0	1	PF05542(Protein of unknown function (DUF760))	LOC_Os03g41080.1	AT2G14910.1	seed maturation protein PM23, putative, expressed	NA	NA	NA
JreChr06G11568	6	28117863	28547853	28396618	28404328	1	0	0	1	PF00046(Homeobox domain)|PF00628(PHD-finger)	LOC_Os06g12400.1	AT3G19510.1	Homeobox domain containing protein, expressed	NA	NA	HOX1a|Elongation of uppermost internode. Gibberellin sensitivity.
JreChr06G11569	6	28117863	28547853	28405448	28408877	1	0	0	1	PF04176(TIP41-like family)	LOC_Os03g55270.1	AT4G34270.1	TIP41, putative, expressed	NA	NA	NA
JreChr06G11570	6	28117863	28547853	28417520	28418693	1	0	0	1	NA	LOC_Os03g42480.1	AT2G15000.4	expressed protein	NA	NA	NA
JreChr06G11571	6	28117863	28547853	28419749	28420117	1	0	0	1	PF05347(Complex 1 protein (LYR family))	LOC_Os01g24020.1	AT3G19508.1	expressed protein	NA	NA	NA
JreChr06G11572	6	28117863	28547853	28422519	28424030	1	0	0	1	NA	LOC_Os04g41570.2	AT3G19500.1	ethylene-responsive protein related, putative, expressed	NA	NA	OsbHLH65|defense resistance against rice blast
JreChr06G11573	6	28117863	28547853	28425107	28426502	1	0	0	1	PF00201(UDP-glucoronosyl and UDP-glucosyl transferase)	LOC_Os02g09510.1	AT4G15480.1	limonoid UDP-glucosyltransferase, putative, expressed	NA	NA	NA
JreChr06G11574	6	28117863	28547853	28429849	28431381	1	0	0	1	PF00201(UDP-glucoronosyl and UDP-glucosyl transferase)	LOC_Os02g09510.1	AT4G15480.1	limonoid UDP-glucosyltransferase, putative, expressed	NA	NA	NA
JreChr06G11575	6	28117863	28547853	28440170	28440493	1	0	0	1	NA	NA	NA	NA	NA	NA	NA
JreChr06G11576	6	28117863	28547853	28447205	28447579	1	0	0	1	NA	NA	NA	NA	NA	NA	NA
JreChr06G11577	6	28117863	28547853	28449922	28452167	1	0	0	1	PF00107(Zinc-binding dehydrogenase)|PF08240(Alcohol dehydrogenase GroES-like domain)	LOC_Os02g09490.1	AT3G19450.1	dehydrogenase, putative, expressed	NA	NA	OsCAD2|&quot;culm stiffness, culm strength, lignin concentrations of cell walls &quot;
JreChr06G11578	6	28117863	28547853	28454311	28455867	1	0	0	1	NA	LOC_Os09g02170.1	AT2G15240.1	unc-50, putative, expressed	NA	NA	NA
JreChr06G11580	6	28117863	28547853	28468412	28472695	1	0	0	1	PF02453(Reticulon)	LOC_Os04g57420.1	AT3G19460.2	reticulon domain containing protein, putative, expressed	NA	NA	NA
JreChr06G11581	6	28117863	28547853	28469972	28472695	1	0	0	1	PF02453(Reticulon)	LOC_Os04g57420.1	AT2G15280.1	reticulon domain containing protein, putative, expressed	NA	NA	NA
JreChr06G11582	6	28117863	28547853	28478884	28481818	1	0	0	1	PF00069(Protein kinase domain)|PF00560(Leucine Rich Repeat)|PF08263(Leucine rich repeat N-terminal domain)|PF13855(Leucine rich repeat)	LOC_Os09g02250.1	AT4G37250.1	transposon protein, putative, unclassified, expressed	NA	NA	NA
JreChr06G11583	6	28117863	28547853	28489511	28492586	1	0	0	1	PF00389(D-isomer specific 2-hydroxyacid dehydrogenase, catalytic domain)|PF01842(ACT domain)|PF02826(D-isomer specific 2-hydroxyacid dehydrogenase, NAD binding domain)	LOC_Os04g55720.1	AT4G34200.1	D-3-phosphoglycerate dehydrogenase, chloroplast precursor, putative, expressed	NA	NA	NA
JreChr06G11584	6	28117863	28547853	28494230	28501919	1	0	0	1	PF03600(Citrate transporter)	LOC_Os09g02214.1	AT3G19490.1	Citrate transporter protein, putative, expressed	NA	NA	NA
JreChr06G11585	6	28117863	28547853	28504152	28507420	1	0	0	1	NA	LOC_Os11g40600.1	AT4G34190.1	expressed protein	NA	NA	NA
JreChr06G11587	6	28117863	28547853	28508941	28510383	1	0	0	1	PF15341(Ribosome biogenesis protein SLX9)	LOC_Os12g14110.1	AT2G01640.1	expressed protein	NA	NA	NA
JreChr06G11589	6	28117863	28547853	28510431	28510943	1	0	0	1	NA	NA	NA	NA	NA	NA	NA
JreChr06G11590	6	28117863	28547853	28511836	28515831	1	0	0	1	PF01000(RNA polymerase Rpb3/RpoA insert domain)|PF01193(RNA polymerase Rpb3/Rpb11 dimerisation domain)	LOC_Os09g02284.1	AT2G15430.1	DNA-directed RNA polymerase subunit, putative, expressed	NA	NA	NA
JreChr06G11591	6	28117863	28547853	28516529	28518771	1	0	0	1	PF05770(Inositol 1, 3, 4-trisphosphate 5/6-kinase)	LOC_Os10g01480.1	AT4G33770.1	Inositol 1, 3, 4-trisphosphate 5/6-kinase, putative, expressed	NA	NA	NA
JreChr06G11592	6	28117863	28547853	28535307	28535844	1	0	0	1	NA	NA	NA	NA	NA	NA	NA
JreChr06G11593	6	28117863	28547853	28536567	28538153	1	0	0	1	PF00646(F-box domain)	LOC_Os03g12940.1	AT1G23780.1	OsFBO13 - F-box and other domain containing protein, expressed	NA	NA	NA
JreChr06G11594	6	28117863	28547853	28543065	28544365	1	0	0	1	NA	NA	NA	NA	NA	NA	NA
JreChr06G11601	6	28580000	28850001	28583892	28587156	0	1	0	1	NA	LOC_Os01g68040.1	AT3G19640.1	CorA-like magnesium transporter protein, putative, expressed	NA	NA	NA
JreChr06G11602	6	28580000	28850001	28590473	28591461	0	1	0	1	NA	NA	AT4G33800.1	expressed protein	NA	NA	NA
JreChr06G11603	6	28580000	28850001	28600062	28601645	0	1	0	1	PF00134(Cyclin, N-terminal domain)|PF02984(Cyclin, C-terminal domain)	LOC_Os09g29100.1	AT1G70210.1	cyclin, putative, expressed	cycd1;1|During germination, the onset of cell proliferation in root tips is significantly delayed and the overall numbers of dividing cells are reduced. The delay in cell cycle activation is linked to delayed radicle emergence.	NA	NA
JreChr06G11604	6	28580000	28850001	28603174	28608846	0	1	0	1	PF00860(Permease family)	LOC_Os02g50820.1	AT1G49960.1	nucleobase-ascorbate transporter, putative, expressed	NA	NA	NA
JreChr06G11605	6	28580000	28850001	28632441	28634668	0	1	0	1	PF01583(Adenylylsulphate kinase)	LOC_Os07g38560.1	AT3G03900.1	adenylyl-sulfate kinase, putative, expressed	NA	NA	NA
JreChr06G11606	6	28580000	28850001	28649602	28651382	0	1	0	1	PF00010(Helix-loop-helix DNA-binding domain)	LOC_Os03g10770.1	AT4G33880.1	helix-loop-helix DNA-binding domain containing protein, expressed	NA	NA	NA
JreChr06G11608	6	28580000	28850001	28663552	28667679	0	1	0	1	PF00400(WD domain, G-beta repeat)	LOC_Os03g33580.1	AT3G19590.1	mitotic checkpoint protein, putative, expressed	NA	NA	NA
JreChr06G11609	6	28580000	28850001	28675689	28676474	0	1	0	1	PF13912(C2H2-type zinc finger)	LOC_Os03g55540.1	AT1G27730.1	ZOS12-09 - C2H2 zinc finger protein, expressed	NA	NA	NA
JreChr06G11611	6	28580000	28850001	28686689	28690933	0	1	0	1	PF00651(BTB/POZ domain)|PF03000(NPH3 family)	LOC_Os12g39380.1	AT2G14820.1	BTBN24 - Bric-a-Brac, Tramtrack, Broad Complex BTB domain with non-phototropic hypocotyl 3 NPH3 domain, expressed	NA	NA	NA
JreChr06G11612	6	28580000	28850001	28692983	28698956	0	1	0	1	PF04484(QWRF family)	LOC_Os03g10820.1	AT1G49890.1	expressed protein	NA	NA	NA
JreChr06G11613	6	28580000	28850001	28707192	28708078	0	1	0	1	PF02148(Zn-finger in ubiquitin-hydrolases and other protein)	LOC_Os12g32374.1	AT2G14830.1	DUF292 domain containing protein, expressed	NA	NA	NA
JreChr06G11614	6	28580000	28850001	28709025	28710763	0	1	0	1	PF02470(MlaD protein)	LOC_Os01g74280.1	AT3G20320.1	TGD2, putative, expressed	tgd2-1|Compared to the wild type, mutant plants were consistently smaller and slightly pale, as was observed for the tgd1-1 mutants. Chlorophyll contents (Chlorophyll per gram of fresh weight) were reduced to a similar extent in the tgd1-1 and tgd2-1 mutants. Mutant plants had aberrant accumulation of oligogalactolipids and triacylglycerols; this was consistent with a disruption of the import of …	NA	NA
JreChr06G11615	6	28580000	28850001	28713317	28716237	0	1	0	1	PF04777(Erv1 / Alr family)	LOC_Os03g10850.1	AT1G49880.1	FAD-linked sulfhydryl oxidase ALR, putative, expressed	NA	NA	NA
JreChr06G11616	6	140000	320001	287199	287756	0	0	1	1	NA	NA	NA	NA	NA	NA	NA
JreChr06G11617	6	28580000	28850001	28720053	28730833	0	1	0	1	PF04117(Mpv17 / PMP22 family)	LOC_Os12g32330.1	AT4G33905.1	peroxisomal membrane protein, putative, expressed	NA	NA	NA
JreChr06G11618	6	28580000	28850001	28732707	28735054	0	1	0	1	PF08263(Leucine rich repeat N-terminal domain)|PF13855(Leucine rich repeat)	LOC_Os03g32580.1	AT5G21090.1	BRASSINOSTEROID INSENSITIVE 1-associated receptor kinase 1 precursor, putative, expressed	NA	NA	NA
JreChr06G11619	6	28580000	28850001	28738764	28741445	0	1	0	1	PF00481(Protein phosphatase 2C)	LOC_Os12g39120.1	AT4G33920.1	protein phosphatase 2C, putative, expressed	NA	NA	NA
JreChr06G11620	6	28580000	28850001	28748016	28749177	0	1	0	1	NA	NA	NA	NA	NA	NA	NA
JreChr06G11621	6	28580000	28850001	28754150	28756368	0	1	0	1	PF04788(Protein of unknown function (DUF620))	LOC_Os07g40150.1	AT3G19540.1	expressed protein	NA	NA	NA
JreChr06G11622	6	28580000	28850001	28763561	28764553	0	1	0	1	NA	LOC_Os09g32050.1	AT1G21080.3	chaperone protein dnaJ 10, putative, expressed	NA	NA	NA
JreChr06G11623	6	28580000	28850001	28767504	28770944	0	1	0	1	PF00806(Pumilio-family RNA binding repeat)	LOC_Os03g09150.1	AT1G22240.1	pumilio-family RNA binding repeat domain containing protein, expressed	NA	NA	NA
JreChr06G11625	6	28580000	28850001	28774730	28776613	0	1	0	1	PF01535(PPR repeat)|PF13041(PPR repeat family)	LOC_Os12g01850.1	AT2G29760.1	pentatricopeptide, putative, expressed	NA	NA	NA
JreChr06G11626	6	28580000	28850001	28777279	28781795	0	1	0	1	PF05542(Protein of unknown function (DUF760))	LOC_Os03g41080.1	AT2G14910.1	seed maturation protein PM23, putative, expressed	NA	NA	NA
JreChr06G11627	6	28580000	28850001	28788304	28796014	0	1	0	1	PF00046(Homeobox domain)|PF00628(PHD-finger)	LOC_Os06g12400.1	AT3G19510.1	Homeobox domain containing protein, expressed	NA	NA	HOX1a|Elongation of uppermost internode. Gibberellin sensitivity.
JreChr06G11628	6	28790000	28890001	28804056	28804634	0	1	1	2	NA	LOC_Os12g39220.1	AT1G24625.1	ZOS3-07 - C2H2 zinc finger protein, expressed	NA	NA	NA
JreChr06G11629	6	28790000	28890001	28804056	28810966	0	1	1	2	NA	LOC_Os12g39220.1	AT1G24625.1	ZOS3-07 - C2H2 zinc finger protein, expressed	NA	NA	NA
JreChr06G11630	6	28790000	28890001	28812047	28812415	0	1	1	2	PF05347(Complex 1 protein (LYR family))	LOC_Os01g24020.1	AT3G19508.1	expressed protein	NA	NA	NA
JreChr06G11631	6	28790000	28890001	28814618	28816129	0	1	1	2	NA	LOC_Os04g41570.2	AT3G19500.1	ethylene-responsive protein related, putative, expressed	NA	NA	OsbHLH65|defense resistance against rice blast
JreChr06G11632	6	28790000	28890001	28817195	28818590	0	1	1	2	PF00201(UDP-glucoronosyl and UDP-glucosyl transferase)	LOC_Os02g09510.1	AT4G15480.1	limonoid UDP-glucosyltransferase, putative, expressed	NA	NA	NA
JreChr06G11633	6	28790000	28890001	28821715	28823247	0	1	1	2	PF00201(UDP-glucoronosyl and UDP-glucosyl transferase)	LOC_Os02g09510.1	AT4G15480.1	limonoid UDP-glucosyltransferase, putative, expressed	NA	NA	NA
JreChr06G11634	6	28790000	28890001	28831874	28832197	0	1	1	2	NA	NA	NA	NA	NA	NA	NA
JreChr06G11635	6	28790000	28890001	28839018	28839326	0	1	1	2	NA	NA	NA	NA	NA	NA	NA
JreChr06G11637	6	28790000	28890001	28866451	28868617	0	0	1	1	PF12263(Protein of unknown function (DUF3611))	LOC_Os06g43130.1	AT2G15290.1	tic21, putative, expressed	pic1-3|No visible phenotype.	NA	NA
JreChr06G11668	6	140000	320001	290743	298784	0	0	1	1	PF04564(U-box domain)|PF07714(Protein tyrosine kinase)	LOC_Os09g39640.1	AT2G45910.1	protein kinase, putative, expressed	NA	NA	NA
JreChr06G11734	6	140000	320001	308145	308867	0	0	1	1	NA	NA	NA	NA	NA	NA	NA
JreChr06G11735	6	140000	320001	309732	310528	0	0	1	1	NA	NA	NA	NA	NA	NA	NA
JreChr06G11739	6	140000	320001	312095	312307	0	0	1	1	NA	LOC_Os07g07890.1	NA	NA	NA	NA	NA
JreChr06G11744	6	140000	320001	316351	317650	0	0	1	1	NA	LOC_Os06g21380.1	AT3G57680.1	OsCttP3 - Putative C-terminal processing peptidase homologue, expressed	NA	NA	NA
JreChr06G11806	6	3810000	3950001	3821092	3821745	0	0	1	1	NA	NA	AT1G36940.2	expressed protein	NA	NA	NA
JreChr06G11807	6	3810000	3950001	3823294	3832730	0	0	1	1	PF01853(MOZ/SAS family)|PF11717(RNA binding activity-knot of a chromodomain)	LOC_Os07g43360.1	AT5G64610.1	MYST-like histone acetyltransferase 1, putative, expressed	NA	HAM1|HISTONE ACETYLTRANSFERASE OF THE MYST FAMILY 1	NA
JreChr06G11808	6	3810000	3950001	3834871	3860109	0	0	1	1	PF13831(PHD-finger)|PF13832(PHD-zinc-finger like domain)	LOC_Os02g52960.1	AT1G77800.1	PHD-finger domain containing protein, putative, expressed	NA	NA	NA
JreChr06G11809	6	3810000	3950001	3870642	3871739	0	0	1	1	PF13831(PHD-finger)	LOC_Os02g52960.1	AT1G77800.1	PHD-finger domain containing protein, putative, expressed	NA	NA	NA
JreChr06G11811	6	3810000	3950001	3892146	3892340	0	0	1	1	NA	NA	NA	NA	NA	NA	NA
JreChr06G11812	6	3810000	3950001	3903173	3912074	0	0	1	1	NA	LOC_Os04g37540.1	AT1G36990.1	expressed protein	NA	NA	NA
JreChr06G11813	6	3810000	3950001	3923466	3923768	0	0	1	1	NA	NA	NA	NA	NA	NA	NA
JreChr06G11814	6	3810000	3950001	3928298	3938636	0	0	1	1	PF00069(Protein kinase domain)	LOC_Os03g49640.1	AT4G08500.1	STE_MEKK_ste11_MAP3K.12 - STE kinases include homologs to sterile 7, sterile 11 and sterile 20 from yeast, expressed	NA	NA	NA
JreChr06G11815	6	3810000	3950001	3940786	3941593	0	0	1	1	NA	NA	NA	NA	NA	NA	NA
JreChr06G12185	6	8400000	8500001	8454703	8454909	0	1	0	1	NA	NA	NA	NA	NA	NA	NA
JreChr06G12186	6	8400000	8500001	8459455	8460227	0	1	0	1	NA	NA	NA	NA	NA	NA	NA
JreChr06G12187	6	8400000	8500001	8489244	8489528	0	1	0	1	NA	NA	AT1G67920.1	NA	NA	NA	NA
JreChr06G12189	6	8400000	8500001	8494397	8499824	0	1	0	1	PF00856(SET domain)	LOC_Os02g50100.1	AT1G24610.1	SET domain-containing protein, putative, expressed	NA	NA	NA
JreChr06G12215	6	8990000	9090001	9019080	9023120	0	1	0	1	PF05183(RNA dependent RNA polymerase)	LOC_Os02g50330.1	AT1G14790.1	RNA-dependent RNA polymerase, putative, expressed	CS66485|similar to rdr6-15; homozygous individuals have elongated, downwardly curled rosette leaves; early rosette leaves have higher length/width ratios than those of Col-0.	NA	OsRDR1|abiotic stress response
JreChr06G12216	6	9088348	9618336	9114374	9115101	1	0	0	1	NA	NA	NA	NA	NA	NA	NA
JreChr06G12217	6	9088348	9618336	9134333	9135392	1	0	0	1	NA	NA	NA	NA	NA	NA	NA
JreChr06G12218	6	9088348	9618336	9158535	9162059	1	0	0	1	PF05183(RNA dependent RNA polymerase)	LOC_Os02g50330.1	AT1G14790.1	RNA-dependent RNA polymerase, putative, expressed	CS66485|similar to rdr6-15; homozygous individuals have elongated, downwardly curled rosette leaves; early rosette leaves have higher length/width ratios than those of Col-0.	NA	OsRDR1|abiotic stress response
JreChr06G12219	6	9088348	9618336	9175208	9175771	1	0	0	1	NA	NA	NA	NA	NA	NA	NA
JreChr06G12220	6	9088348	9618336	9202178	9202480	1	0	0	1	NA	NA	NA	NA	NA	NA	NA
JreChr06G12221	6	9088348	9618336	9230199	9230777	1	0	0	1	NA	NA	NA	NA	NA	NA	NA
JreChr06G12222	6	9088348	9618336	9238286	9241741	1	0	0	1	PF05183(RNA dependent RNA polymerase)	LOC_Os02g50330.1	AT1G14790.1	RNA-dependent RNA polymerase, putative, expressed	CS66485|similar to rdr6-15; homozygous individuals have elongated, downwardly curled rosette leaves; early rosette leaves have higher length/width ratios than those of Col-0.	NA	OsRDR1|abiotic stress response
JreChr06G12223	6	9088348	9618336	9260403	9261022	1	0	0	1	NA	NA	NA	NA	NA	NA	NA
JreChr06G12224	6	9088348	9618336	9268708	9269435	1	0	0	1	NA	NA	NA	NA	NA	NA	NA
JreChr06G12226	6	9088348	9618336	9277894	9282354	1	0	0	1	PF05183(RNA dependent RNA polymerase)	LOC_Os02g50330.1	AT1G14790.1	RNA-dependent RNA polymerase, putative, expressed	CS66485|similar to rdr6-15; homozygous individuals have elongated, downwardly curled rosette leaves; early rosette leaves have higher length/width ratios than those of Col-0.	NA	OsRDR1|abiotic stress response
JreChr06G12227	6	9088348	9618336	9282919	9283173	1	0	0	1	NA	NA	NA	NA	NA	NA	NA
JreChr06G12228	6	9088348	9618336	9285122	9285382	1	0	0	1	NA	NA	NA	NA	NA	NA	NA
JreChr06G12229	6	9088348	9618336	9344786	9345064	1	0	0	1	NA	NA	NA	NA	NA	NA	NA
JreChr06G12230	6	9088348	9618336	9370262	9374346	1	0	0	1	PF05183(RNA dependent RNA polymerase)	LOC_Os02g50330.1	AT1G14790.1	RNA-dependent RNA polymerase, putative, expressed	CS66485|similar to rdr6-15; homozygous individuals have elongated, downwardly curled rosette leaves; early rosette leaves have higher length/width ratios than those of Col-0.	NA	OsRDR1|abiotic stress response
JreChr06G12232	6	9088348	9618336	9465291	9468778	1	0	0	1	PF05183(RNA dependent RNA polymerase)	LOC_Os02g50330.1	AT1G14790.1	RNA-dependent RNA polymerase, putative, expressed	CS66485|similar to rdr6-15; homozygous individuals have elongated, downwardly curled rosette leaves; early rosette leaves have higher length/width ratios than those of Col-0.	NA	OsRDR1|abiotic stress response
JreChr06G12234	6	9088348	9618336	9481107	9481557	1	0	0	1	NA	NA	NA	NA	NA	NA	NA
JreChr06G12235	6	9088348	9618336	9493644	9494384	1	0	0	1	NA	NA	NA	NA	NA	NA	NA
JreChr06G12237	6	9088348	9618336	9533444	9533943	1	0	0	1	NA	NA	NA	NA	NA	NA	NA
JreChr06G12238	6	9088348	9618336	9561975	9562163	1	0	0	1	NA	NA	NA	NA	NA	NA	NA
JreChr06G12239	6	9088348	9618336	9574616	9575260	1	0	0	1	NA	NA	NA	NA	NA	NA	NA
JreChr06G12241	6	9088348	9618336	9582061	9582297	1	0	0	1	NA	NA	NA	NA	NA	NA	NA
JreChr07G10006	7	840000	1050001	1006490	1011980	0	0	1	1	PF02810(SEC-C motif)	LOC_Os06g19480.1	AT3G04950.1	expressed protein	NA	NA	NA
JreChr07G10012	7	840000	1050001	1012742	1014960	0	0	1	1	NA	LOC_Os07g47150.2	AT3G05100.1	expressed protein	NA	NA	NA
JreChr07G10015	7	840000	1050001	1019066	1020573	0	0	1	1	PF00107(Zinc-binding dehydrogenase)|PF16884(N-terminal domain of oxidoreductase)	LOC_Os06g40070.1	AT5G16990.1	NADP-dependent oxidoreductase, putative, expressed	NA	NA	NA
JreChr07G10018	7	840000	1050001	1023873	1041685	0	0	1	1	PF00400(WD domain, G-beta repeat)|PF11816(Domain of unknown function (DUF3337))	LOC_Os12g06810.1	AT3G05090.1	WD domain, G-beta repeat domain containing protein, expressed	NA	NA	NA
JreChr07G10213	7	13360000	13470001	13360717	13362322	0	0	1	1	PF09759(Spinocerebellar ataxia type 10 protein domain)	LOC_Os03g02720.1	AT4G00231.1	expressed protein	NA	NA	NA
JreChr07G10214	7	13360000	13470001	13371508	13371819	0	0	1	1	NA	NA	NA	NA	NA	NA	NA
JreChr07G10215	7	13360000	13470001	13404033	13406801	0	0	1	1	PF09268(Clathrin, heavy-chain linker)|PF13838(Clathrin-H-link)	LOC_Os11g01380.1	AT3G08530.1	clathrin heavy chain, putative, expressed	NA	NA	NA
JreChr07G10217	7	13360000	13470001	13432307	13432751	0	0	1	1	NA	NA	NA	NA	NA	NA	NA
JreChr07G10218	7	13360000	13470001	13434579	13438255	0	0	1	1	NA	LOC_Os03g07190.1	AT1G13990.3	expressed protein	NA	NA	NA
JreChr07G10220	7	13360000	13470001	13462421	13468163	0	0	1	1	PF09273(Rubisco LSMT substrate-binding)	LOC_Os09g24530.1	AT1G14030.1	ribulose-1,5 bisphosphate carboxylase/oxygenase large subunit N-methyltransferase, chloroplast precursor, putative, expressed	NA	NA	NA
JreChr07G10259	7	14220000	14330001	14248205	14249329	0	0	1	1	NA	NA	NA	NA	NA	NA	NA
JreChr07G10260	7	14220000	14330001	14266038	14272027	0	0	1	1	PF01212(Beta-eliminating lyase)	LOC_Os04g43650.2	AT1G08630.1	L-allo-threonine aldolase, putative, expressed	tha1-1|has a large increase of seed threonine content and a small decrease of most other seed amino acids. glycine content is significantly lower in seedlings.	NA	NA
JreChr07G10262	7	14220000	14330001	14315881	14321867	0	0	1	1	PF01212(Beta-eliminating lyase)	LOC_Os04g43650.2	AT1G08630.1	L-allo-threonine aldolase, putative, expressed	tha1-1|has a large increase of seed threonine content and a small decrease of most other seed amino acids. glycine content is significantly lower in seedlings.	NA	NA
JreChr07G10266	7	14430000	14570001	14447170	14447708	0	1	0	1	NA	LOC_Os02g20500.1	NA	NA	NA	NA	NA
JreChr07G10267	7	14430000	14570001	14452844	14453068	0	1	0	1	NA	NA	NA	NA	NA	NA	NA
JreChr07G10268	7	14430000	14570001	14455044	14455274	0	1	0	1	NA	NA	NA	NA	NA	NA	NA
JreChr07G10270	7	14430000	14570001	14462695	14462883	0	1	0	1	NA	NA	NA	NA	NA	NA	NA
JreChr07G10271	7	14430000	14570001	14467117	14471089	0	1	0	1	NA	NA	AT5G36100.1	expressed protein	NA	NA	NA
JreChr07G10272	7	14430000	14570001	14484134	14484578	0	1	0	1	NA	NA	NA	NA	NA	NA	NA
JreChr07G10273	7	14430000	14570001	14524046	14524937	0	1	0	1	NA	NA	NA	NA	NA	NA	NA
JreChr07G10274	7	14430000	14570001	14539046	14543008	0	1	0	1	NA	NA	AT5G36100.1	expressed protein	NA	NA	NA
JreChr07G10368	7	16260000	16480001	16278698	16340109	0	0	1	1	PF02037(SAP domain)	LOC_Os10g32540.1	AT3G04260.1	SAP domain containing protein, expressed	NA	NA	NA
JreChr07G10370	7	16260000	16480001	16354550	16373479	0	0	1	1	PF00730(HhH-GPD superfamily base excision DNA repair protein)|PF14815(NUDIX domain)	LOC_Os12g10850.1	AT4G12740.1	hhH-GPD superfamily base excision DNA repair protein, putative, expressed	NA	NA	NA
JreChr07G10371	7	16260000	16480001	16417766	16431979	0	0	1	1	PF10447(Exosome component EXOSC1/CSL4)|PF14382(Exosome complex exonuclease RRP4 N-terminal region)	LOC_Os02g57070.1	AT5G38890.1	3-5 exoribonuclease CSL4, putative, expressed	NA	NA	NA
JreChr07G10373	7	16260000	16480001	16459743	16460078	0	0	1	1	NA	NA	NA	NA	NA	NA	NA
JreChr07G10375	7	16260000	16480001	16462880	16463301	0	0	1	1	NA	NA	NA	NA	NA	NA	NA
JreChr07G10377	7	16260000	16480001	16471844	16479172	0	0	1	1	PF00072(Response regulator receiver domain)|PF01590(GAF domain)	LOC_Os04g08740.1	AT3G04580.1	ethylene receptor, putative, expressed	CS8053|ethylene insensitive.	NA	etr2|Flowering time. Ethylene sensitivity. Stem starch content.
JreChr07G10543	7	19334926	19354927	19336162	19338557	1	0	0	1	PF01161(Phosphatidylethanolamine-binding protein)	LOC_Os06g06320.1	AT1G65480.1	osFTL1 FT-Like1 homologous to Flowering Locus T gene; contains Pfam profile PF01161: Phosphatidylethanolamine-binding protein, expressed	suf4 ft-1|Increased delay in flowering time compared to both parental single mutants.	FT|FLOWERING LOCUS T	Hd3a|Flowering time under short day condition.
JreChr07G10579	7	1993580	2123590	2002166	2002603	1	0	0	1	PF02458(Transferase family)	LOC_Os07g04970.1	AT5G07870.1	transferase family protein, putative, expressed	NA	NA	NA
JreChr07G10611	7	1993580	2123590	2065171	2066827	1	0	0	1	PF00098(Zinc knuckle)	LOC_Os08g34230.1	NA	NA	NA	NA	NA
JreChr07G10622	7	1993580	2123590	2085627	2086361	1	0	0	1	NA	NA	AT1G10710.1	NA	NA	NA	NA
JreChr07G10634	7	1993580	2123590	2109609	2109806	1	0	0	1	NA	NA	NA	NA	NA	NA	NA
JreChr07G10680	7	21790000	21990001	21800544	21801121	0	0	1	1	NA	NA	NA	NA	NA	NA	NA
JreChr07G10681	7	21790000	21990001	21819926	21821030	0	0	1	1	NA	NA	NA	NA	NA	NA	NA
JreChr07G10682	7	21790000	21990001	21862921	21863250	0	0	1	1	NA	NA	NA	NA	NA	NA	NA
JreChr07G10683	7	21790000	21990001	21931121	21931747	0	1	1	2	PF13456(Reverse transcriptase-like)	NA	NA	NA	NA	NA	NA
JreChr07G10684	7	21790000	21990001	21949018	21949353	0	1	1	2	NA	NA	NA	NA	NA	NA	NA
JreChr07G10686	7	21790000	21990001	21973124	21973768	0	1	1	2	NA	NA	NA	NA	NA	NA	NA
JreChr07G10687	7	21870000	22040001	21990149	21990901	0	1	0	1	PF11250(Fantastic Four meristem regulator)	LOC_Os03g49830.1	AT1G03170.1	expressed protein	NA	NA	NA
JreChr07G10688	7	21870000	22040001	21995731	22003115	0	1	0	1	PF01926(50S ribosome-binding GTPase)	LOC_Os05g32390.1	AT1G03160.1	FZL, putative, expressed	SALK_033745|The leaves were visibly pale, and flowering was delayed by 5-7 days compared with the wild type plants. Mature mesophyll cells in mutant leaves contained fewer, larger chloroplasts than in wild type, and these were heterogeneous in size. This phenotype was more pronounced in older than in younger leaves. Mesophyll cell chloroplasts in wild type and mutant plants also differed ultrastr…	NA	NA
JreChr07G10689	7	21870000	22040001	22005983	22006632	0	1	0	1	NA	NA	NA	NA	NA	NA	NA
JreChr07G10691	7	21870000	22040001	22030280	22030756	0	1	0	1	NA	NA	NA	NA	NA	NA	NA
JreChr07G10958	7	24865356	24955362	24877654	24885605	1	0	0	1	PF00534(Glycosyl transferases group 1)|PF00862(Sucrose synthase)	LOC_Os03g22120.1	AT4G02280.1	sucrose synthase, putative, expressed	sus3 (WISC)|The amounts of glucose, fructose, sucrose, cellulose (roots) and starch in the mutant were not statistically significantly different from those of the equivalent wild-type lines grown under the same conditions at the same time.	NA	NA
JreChr07G10959	7	24880000	24980001	24898240	24900399	1	0	1	2	PF00295(Glycosyl hydrolases family 28)	LOC_Os01g33300.1	AT1G02790.1	polygalacturonase, putative, expressed	NA	NA	NA
JreChr07G10960	7	24880000	24980001	24915644	24916465	1	0	1	2	PF04043(Plant invertase/pectin methylesterase inhibitor)	LOC_Os01g20980.1	AT4G02330.1	pectinesterase, putative, expressed	NA	NA	NA
JreChr07G10961	7	24880000	24980001	24926065	24928059	1	0	1	2	PF04043(Plant invertase/pectin methylesterase inhibitor)	LOC_Os01g20980.1	AT1G02810.1	pectinesterase, putative, expressed	NA	NA	NA
JreChr07G10963	7	24880000	24980001	24931964	24933850	1	0	1	2	PF01095(Pectinesterase)|PF04043(Plant invertase/pectin methylesterase inhibitor)	LOC_Os01g20980.1	AT1G02810.1	pectinesterase, putative, expressed	NA	NA	NA
JreChr07G10964	7	24880000	24980001	24936015	24937254	1	0	1	2	PF00009(Elongation factor Tu GTP binding domain)	LOC_Os03g63410.1	AT4G02930.1	elongation factor Tu, putative, expressed	NA	NA	NA
JreChr07G10965	7	24880000	24980001	24944123	24944428	1	0	1	2	NA	NA	NA	NA	NA	NA	NA
JreChr07G10966	7	24880000	24980001	24946193	24947414	1	0	1	2	PF01095(Pectinesterase)|PF04043(Plant invertase/pectin methylesterase inhibitor)	LOC_Os07g47830.1	AT4G02320.1	pectinesterase, putative, expressed	NA	NA	NA
JreChr07G10967	7	24880000	24980001	24959884	24962114	0	0	1	1	PF00759(Glycosyl hydrolase family 9)	LOC_Os01g21070.1	AT4G02290.1	endoglucanase, putative, expressed	NA	NA	NA
JreChr07G10968	7	24880000	24980001	24963847	24971795	0	0	1	1	PF00534(Glycosyl transferases group 1)|PF00862(Sucrose synthase)	LOC_Os03g22120.1	AT4G02280.1	sucrose synthase, putative, expressed	sus3 (WISC)|The amounts of glucose, fructose, sucrose, cellulose (roots) and starch in the mutant were not statistically significantly different from those of the equivalent wild-type lines grown under the same conditions at the same time.	NA	NA
JreChr07G12263	7	35616190	35716197	35623736	35640434	1	0	0	1	PF00168(C2 domain)|PF00614(Phospholipase D Active site motif)|PF12357(Phospholipase D C terminal)	LOC_Os01g07760.2	AT1G52570.1	phospholipase D, putative, expressed	NA	NA	OsPLDα1|Salinity tolerance in suspension-cultured cells.
JreChr07G12264	7	35616190	35716197	35631311	35632732	1	0	0	1	NA	NA	NA	NA	NA	NA	NA
JreChr07G12265	7	35616190	35716197	35636207	35640434	1	0	0	1	PF00168(C2 domain)|PF00614(Phospholipase D Active site motif)|PF12357(Phospholipase D C terminal)	LOC_Os01g07760.2	AT3G15730.1	phospholipase D, putative, expressed	NA	NA	OsPLDα1|Salinity tolerance in suspension-cultured cells.
JreChr07G12266	7	35616190	35716197	35648591	35648815	1	0	0	1	NA	NA	NA	NA	NA	NA	NA
JreChr07G12267	7	35616190	35716197	35658085	35660247	1	0	0	1	PF00067(Cytochrome P450)	LOC_Os09g10340.1	AT3G48270.1	cytochrome P450, putative, expressed	NA	NA	NA
JreChr07G12268	7	35616190	35716197	35672012	35674973	1	0	0	1	PF00067(Cytochrome P450)	LOC_Os09g10340.1	AT3G48270.1	cytochrome P450, putative, expressed	NA	NA	NA
JreChr07G12269	7	35616190	35716197	35688289	35691785	1	0	0	1	PF00069(Protein kinase domain)	LOC_Os12g27520.1	AT4G24740.1	serine/threonine-protein kinase AFC2, putative, expressed	NA	NA	NA
JreChr07G12271	7	35616190	35716197	35708535	35709267	1	0	0	1	PF00847(AP2 domain)	LOC_Os02g10760.1	AT5G25390.2	AP2 domain containing protein, expressed	NA	NA	NA
JreChr07G12475	7	3803721	4133746	3828067	3832502	1	0	0	1	NA	LOC_Os01g14790.1	AT1G57540.1	expressed protein	NA	NA	NA
JreChr07G12476	7	3803721	4133746	3836878	3840603	1	0	0	1	PF00026(Eukaryotic aspartyl protease)|PF03489(Saposin-like type B, region 2)|PF05184(Saposin-like type B, region 1)	LOC_Os01g18630.1	AT1G11910.1	aspartic proteinase oryzasin-1 precursor, putative, expressed	NA	NA	NA
JreChr07G12478	7	3803721	4133746	3852269	3852571	1	0	0	1	NA	NA	NA	NA	NA	NA	NA
JreChr07G12479	7	3803721	4133746	3875259	3875498	1	0	0	1	NA	NA	NA	NA	NA	NA	NA
JreChr07G12480	7	3803721	4133746	3882978	3883313	1	0	0	1	NA	NA	NA	NA	NA	NA	NA
JreChr07G12481	7	3803721	4133746	3890714	3891299	1	0	0	1	NA	NA	NA	NA	NA	NA	NA
JreChr07G12482	7	3803721	4133746	3899122	3899364	1	0	0	1	NA	NA	NA	NA	NA	NA	NA
JreChr07G12483	7	3803721	4133746	3904420	3907695	1	0	0	1	PF08491(Squalene epoxidase)|PF13450(NAD(P)-binding Rossmann-like domain)	LOC_Os03g12910.1	AT4G37760.1	squalene monooxygenase, putative, expressed	NA	NA	NA
JreChr07G12484	7	3803721	4133746	3908985	3911194	1	0	0	1	PF01535(PPR repeat)|PF12854(PPR repeat)|PF13041(PPR repeat family)	LOC_Os02g07050.1	AT3G49740.1	pentatricopeptide, putative, expressed	NA	NA	NA
JreChr07G12485	7	3803721	4133746	3912093	3914117	1	0	0	1	PF01535(PPR repeat)|PF12854(PPR repeat)|PF13041(PPR repeat family)	LOC_Os03g51840.1	AT5G65820.1	PPR repeat containing protein, expressed	NA	NA	NA
JreChr07G12486	7	3803721	4133746	3914477	3914734	1	0	0	1	NA	NA	NA	NA	NA	NA	NA
JreChr07G12487	7	3803721	4133746	3914876	3918868	1	0	0	1	PF01595(Domain of unknown function DUF21)	LOC_Os03g47120.1	AT2G14520.1	CBS domain containing protein, expressed	NA	NA	NA
JreChr07G12488	7	3803721	4133746	3933986	4076964	1	0	0	1	PF01535(PPR repeat)|PF13041(PPR repeat family)|PF13167(GTP-binding GTPase N-terminal)	LOC_Os03g58120.1	AT3G49725.1	GTPase of unknown function domain containing protein, putative, expressed	NA	NA	NA
JreChr07G12490	7	3803721	4133746	3963184	3965576	1	0	0	1	PF00564(PB1 domain)|PF03108(MuDR family transposase)|PF04434(SWIM zinc finger)|PF10551(MULE transposase domain)	ChrUn.fgenesh.mRNA.23	AT1G64260.1	expressed protein	NA	NA	NA
JreChr07G12491	7	3803721	4133746	3972247	3973728	1	0	0	1	PF00266(Aminotransferase class-V)	LOC_Os01g18640.1	AT5G26600.2	aminotransferase, putative, expressed	NA	NA	NA
JreChr07G12492	7	3803721	4133746	3988096	3989451	1	0	0	1	PF00266(Aminotransferase class-V)	LOC_Os01g18640.1	AT5G26600.2	aminotransferase, putative, expressed	NA	NA	NA
JreChr07G12493	7	3803721	4133746	4006486	4010991	1	0	0	1	PF01585(G-patch domain)|PF12171(Zinc-finger double-stranded RNA-binding)	LOC_Os04g02500.1	AT5G26610.1	G-patch domain containing protein, expressed	NA	NA	NA
JreChr07G12494	7	4020000	4150001	4031983	4032315	1	0	1	2	NA	NA	NA	NA	NA	NA	NA
JreChr07G12496	7	4020000	4150001	4071625	4076964	1	0	1	2	PF01535(PPR repeat)|PF13041(PPR repeat family)	LOC_Os03g58120.1	AT5G64320.1	retrotransposon protein, putative, unclassified, expressed	NA	NA	NA
JreChr07G12497	7	4020000	4150001	4080314	4085642	1	0	1	2	PF01926(50S ribosome-binding GTPase)|PF13167(GTP-binding GTPase N-terminal)|PF16360(GTP-binding GTPase Middle Region)	LOC_Os03g51790.1	AT3G49725.1	GTPase of unknown function domain containing protein, putative, expressed	NA	NA	NA
JreChr07G12498	7	4020000	4150001	4095082	4097896	1	0	1	2	NA	LOC_Os01g05070.1	AT3G49720.1	expressed protein	NA	NA	NA
JreChr07G12500	7	4020000	4150001	4111310	4112389	1	0	1	2	PF00646(F-box domain)|PF08268(F-box associated domain)	LOC_Os09g30180.1	AT3G06240.1	OsFBX88 - F-box domain containing protein, expressed	NA	NA	NA
JreChr07G12501	7	4020000	4150001	4117284	4117655	1	0	1	2	NA	NA	AT3G01810.1	expressed protein	NA	NA	NA
JreChr07G12503	7	4020000	4150001	4134461	4144723	0	0	1	1	PF00646(F-box domain)	LOC_Os09g30180.1	AT3G06240.1	OsFBX88 - F-box domain containing protein, expressed	NA	NA	NA
JreChr07G12600	7	5010000	5110001	5016886	5021483	0	0	1	1	PF00464(Serine hydroxymethyltransferase)	LOC_Os03g52840.1	AT4G37930.1	serine hydroxymethyltransferase, mitochondrial precursor, putative, expressed	shmt1-2|shmt1-2 plants died without producing progeny under the growth conditions used in this study.	NA	NA
JreChr07G12602	7	5010000	5110001	5077133	5080977	0	0	1	1	PF00069(Protein kinase domain)|PF00139(Legume lectin domain)|PF07714(Protein tyrosine kinase)	LOC_Os01g57100.1	AT5G10530.1	expressed protein	CS2979|morphological phenotype similar to wt; resistant to kanamycin	NA	NA
JreChr07G12604	7	5010000	5110001	5091159	5092439	0	0	1	1	PF00069(Protein kinase domain)|PF00139(Legume lectin domain)	LOC_Os01g57100.1	AT5G10530.1	expressed protein	CS2979|morphological phenotype similar to wt; resistant to kanamycin	NA	NA
JreChr07G12605	7	5010000	5110001	5091159	5092991	0	0	1	1	PF00069(Protein kinase domain)|PF00139(Legume lectin domain)	LOC_Os01g57100.1	AT5G10530.1	expressed protein	CS2979|morphological phenotype similar to wt; resistant to kanamycin	NA	NA
JreChr07G12607	7	5010000	5110001	5092277	5093000	0	0	1	1	PF00139(Legume lectin domain)	NA	NA	NA	NA	NA	NA
JreChr07G12608	7	5010000	5110001	5102848	5106660	0	0	1	1	PF00069(Protein kinase domain)|PF00139(Legume lectin domain)	LOC_Os01g57100.1	AT5G10530.1	expressed protein	CS2979|morphological phenotype similar to wt; resistant to kanamycin	NA	NA
JreChr07G12863	7	840000	1050001	864330	868921	0	0	1	1	PF00291(Pyridoxal-phosphate dependent enzyme)	LOC_Os12g42980.1	AT3G04940.1	cysteine synthase, mitochondrial precursor, putative, expressed	NA	NA	NA
JreChr07G12869	7	840000	1050001	871569	876291	0	0	1	1	PF00291(Pyridoxal-phosphate dependent enzyme)	LOC_Os12g42980.1	AT3G04940.1	cysteine synthase, mitochondrial precursor, putative, expressed	NA	NA	NA
JreChr07G12877	7	840000	1050001	881010	881718	0	0	1	1	NA	NA	NA	NA	NA	NA	NA
JreChr07G12899	7	840000	1050001	906127	915594	0	0	1	1	PF00291(Pyridoxal-phosphate dependent enzyme)	LOC_Os12g42980.1	AT3G04940.1	cysteine synthase, mitochondrial precursor, putative, expressed	NA	NA	NA
JreChr07G12909	7	840000	1050001	916698	961030	0	0	1	1	PF09324(Domain of unknown function (DUF1981))|PF12783(Guanine nucleotide exchange factor in Golgi transport N-terminal)|PF16206(C-terminal region of Mon2 protein)|PF16213(Dimerisation and cyclophilin-binding domain of Mon2)	LOC_Os01g56590.1	AT5G27970.2	guanine nucleotide exchange family protein, putative, expressed	NA	NA	NA
JreChr07G12934	7	840000	1050001	962498	966153	0	0	1	1	PF10273(Pre-rRNA-processing protein TSR2)	LOC_Os08g39820.1	AT5G27990.1	pre-rRNA-processing protein TSR2, putative, expressed	NA	NA	NA
JreChr07G12938	7	840000	1050001	966825	968498	1	0	1	2	PF07250(Glyoxal oxidase N-terminus)|PF09118(Domain of unknown function (DUF1929))	LOC_Os03g15320.1	AT3G57620.1	glyoxal oxidase-related, putative, expressed	NA	NA	NA
JreChr07G12949	7	840000	1050001	977194	989250	0	0	1	1	PF07714(Protein tyrosine kinase)|PF14381(Ethylene-responsive protein kinase Le-CTR1)	LOC_Os03g06410.1	AT1G08720.1	protein kinase domain containing protein, expressed	CS67959|Enhanced disease resistance to Erysiphe cichoracearum.	NA	OsEDR1|&quot;Resistance to Xanthomonas oryzae pv. Oryzae. Regulation of SA, JA and ethylene.&quot;
JreChr07G12959	7	840000	1050001	991087	991614	0	0	1	1	PF13302(Acetyltransferase (GNAT) domain)	LOC_Os03g58010.1	AT2G32030.1	acetyltransferase, GNAT family, putative, expressed	NA	NA	NA
JreChr07G12961	7	840000	1050001	993884	994402	0	0	1	1	PF13302(Acetyltransferase (GNAT) domain)	LOC_Os03g58010.1	AT2G32030.1	acetyltransferase, GNAT family, putative, expressed	NA	NA	NA
JreChr08G10174	8	11780000	11880001	11783382	11784425	0	1	0	1	NA	NA	NA	NA	NA	NA	NA
JreChr08G10175	8	11780000	11880001	11786698	11789098	0	1	0	1	PF00763(Tetrahydrofolate dehydrogenase/cyclohydrolase, catalytic domain)|PF02882(Tetrahydrofolate dehydrogenase/cyclohydrolase, NAD(P)-binding domain)	LOC_Os05g05830.1	AT3G12290.1	bifunctional protein folD, putative, expressed	NA	NA	NA
JreChr08G10176	8	11780000	11880001	11815727	11816854	0	1	0	1	PF00403(Heavy-metal-associated domain)	LOC_Os05g05820.1	AT5G27690.1	pro-resilin precursor, putative, expressed	NA	NA	NA
JreChr08G10177	8	11780000	11880001	11821054	11824250	0	1	0	1	PF01121(Dephospho-CoA kinase)	LOC_Os01g25880.1	AT2G27490.1	dephospho-CoA kinase, putative, expressed	NA	NA	NA
JreChr08G10178	8	11780000	11880001	11839740	11840572	0	1	0	1	PF00043(Glutathione S-transferase, C-terminal domain)|PF02798(Glutathione S-transferase, N-terminal domain)	LOC_Os03g04260.1	AT2G47730.1	glutathione S-transferase, putative, expressed	NA	NA	NA
JreChr08G10180	8	11881977	11951952	11891063	11893459	1	0	0	1	PF00763(Tetrahydrofolate dehydrogenase/cyclohydrolase, catalytic domain)|PF02882(Tetrahydrofolate dehydrogenase/cyclohydrolase, NAD(P)-binding domain)	LOC_Os05g05830.1	AT3G12290.1	bifunctional protein folD, putative, expressed	NA	NA	NA
JreChr08G10183	8	11881977	11951952	11919733	11920861	1	0	0	1	PF00403(Heavy-metal-associated domain)	LOC_Os05g05820.1	AT5G27690.1	pro-resilin precursor, putative, expressed	NA	NA	NA
JreChr08G10184	8	11881977	11951952	11925100	11928286	1	0	0	1	PF01121(Dephospho-CoA kinase)	LOC_Os01g25880.1	AT2G27490.1	dephospho-CoA kinase, putative, expressed	NA	NA	NA
JreChr08G10185	8	11881977	11951952	11939392	11939885	1	0	0	1	NA	NA	NA	NA	NA	NA	NA
JreChr08G10186	8	11881977	11951952	11949388	11950220	1	0	0	1	PF00043(Glutathione S-transferase, C-terminal domain)|PF02798(Glutathione S-transferase, N-terminal domain)	LOC_Os03g04260.1	AT1G02930.1	glutathione S-transferase, putative, expressed	NA	NA	NA
JreChr08G10312	8	13501142	13681060	13668917	13669894	1	0	0	1	NA	LOC_Os03g24230.1	AT2G27310.1	OsFBX132 - F-box domain containing protein, expressed	NA	NA	NA
JreChr08G10372	8	14470000	14660001	14489033	14492171	0	0	1	1	PF12796(Ankyrin repeats (3 copies))	LOC_Os11g14544.2	AT3G18670.1	ankyrin repeat-containing protein, putative, expressed	NA	NA	NA
JreChr08G10373	8	14470000	14660001	14499566	14501686	0	0	1	1	PF07899(Frigida-like protein)	LOC_Os05g04520.1	AT1G48210.1	protein kinase, putative, expressed	NA	NA	NA
JreChr08G10374	8	14470000	14660001	14501710	14502216	0	0	1	1	PF00227(Proteasome subunit)	LOC_Os06g43570.1	AT1G21720.1	peptidase, T1 family, putative, expressed	NA	NA	NA
JreChr08G10375	8	14470000	14660001	14523964	14525147	0	0	1	1	NA	NA	AT3G18670.1	ankyrin repeat-containing protein, putative, expressed	NA	NA	NA
JreChr08G10377	8	14470000	14660001	14548916	14552273	0	0	1	1	NA	LOC_Os03g48940.1	AT5G26240.1	chloride channel protein CLC-d, putative, expressed	SALK_042895|Root growth at neutral and acidic pH on synthetic medium impaired.	NA	NA
JreChr08G10378	8	14470000	14660001	14578889	14579524	0	0	1	1	PF00183(Hsp90 protein)	LOC_Os04g01740.1	AT1G52640.1	pentatricopeptide, putative, expressed	NA	NA	NA
JreChr08G10379	8	14470000	14660001	14579563	14580063	0	0	1	1	NA	NA	NA	NA	NA	NA	NA
JreChr08G10381	8	14470000	14660001	14616472	14617137	0	0	1	1	PF14223(gag-polypeptide of LTR copia-type)	NA	NA	NA	NA	NA	NA
JreChr08G10382	8	14470000	14660001	14621473	14622579	0	0	1	1	NA	NA	AT3G18670.1	ankyrin repeat-containing protein, putative, expressed	NA	NA	NA
JreChr08G10383	8	14470000	14660001	14636085	14636566	0	0	1	1	NA	NA	NA	NA	NA	NA	NA
JreChr08G10384	8	14470000	14660001	14641843	14642625	0	0	1	1	PF13359(DDE superfamily endonuclease)	LOC_Os03g44510.1	AT5G28950.1	transposon protein, putative, CACTA, En/Spm sub-class, expressed	NA	NA	NA
JreChr08G10385	8	14470000	14660001	14645702	14646752	0	0	1	1	PF12776(Myb/SANT-like DNA-binding domain)	LOC_Os04g16940.1	AT4G02550.3	expressed protein	NA	NA	NA
JreChr08G10403	8	14960000	15060001	14985917	14986174	0	0	1	1	NA	NA	NA	NA	NA	NA	NA
JreChr08G10404	8	14960000	15060001	14987031	14988383	0	0	1	1	NA	NA	AT4G13440.1	EF hand family protein, putative, expressed	NA	NA	NA
JreChr08G10405	8	14960000	15060001	14987196	14988383	0	0	1	1	NA	NA	AT4G13440.1	EF hand family protein, putative, expressed	NA	NA	NA
JreChr08G10406	8	14960000	15060001	14987662	14988383	0	0	1	1	NA	NA	AT4G13440.1	EF hand family protein, putative, expressed	NA	NA	NA
JreChr08G10407	8	14960000	15060001	15000394	15001004	0	0	1	1	NA	NA	NA	NA	NA	NA	NA
JreChr08G10409	8	14960000	15060001	15017815	15018512	0	0	1	1	NA	NA	NA	NA	NA	NA	NA
JreChr08G10410	8	14960000	15060001	15056139	15056706	0	0	1	1	NA	NA	NA	NA	NA	NA	NA
JreChr08G10476	8	16319689	16339690	16330344	16331081	1	0	0	1	PF08263(Leucine rich repeat N-terminal domain)|PF13516(Leucine Rich repeat)|PF13855(Leucine rich repeat)	LOC_Os01g04070.1	AT2G15080.1	verticillium wilt disease resistance protein precursor, putative, expressed	NA	NA	NA
JreChr08G10751	8	21487025	22076733	21494732	21495526	1	0	0	1	PF13947(Wall-associated receptor kinase galacturonan-binding)	LOC_Os01g02390.1	AT1G18390.2	OsWAK10d - OsWAK receptor-like cytoplasmic kinase OsWAK-RLCK, expressed	lrk10l1-2/lrk10l1-2|Flowers 3 days later than wild type. Hypersensitive to drought stress. Decreased sensitivity to ABA treatment during germination.	NA	NA
JreChr08G10752	8	21487025	22076733	21517708	21518745	1	0	0	1	NA	NA	NA	NA	NA	NA	NA
JreChr08G10753	8	21487025	22076733	21523497	21523781	1	0	0	1	NA	NA	NA	NA	NA	NA	NA
JreChr08G10754	8	21487025	22076733	21534696	21535541	1	0	0	1	PF13947(Wall-associated receptor kinase galacturonan-binding)	LOC_Os01g02590.1	AT1G18390.2	OsWAK10d - OsWAK receptor-like cytoplasmic kinase OsWAK-RLCK, expressed	lrk10l1-2/lrk10l1-2|Flowers 3 days later than wild type. Hypersensitive to drought stress. Decreased sensitivity to ABA treatment during germination.	NA	NA
JreChr08G10755	8	21487025	22076733	21546056	21546794	1	0	0	1	NA	NA	NA	NA	NA	NA	NA
JreChr08G10757	8	21487025	22076733	21583588	21584552	1	0	0	1	NA	NA	NA	NA	NA	NA	NA
JreChr08G10758	8	21487025	22076733	21601301	21601798	1	0	0	1	NA	NA	NA	NA	NA	NA	NA
JreChr08G10759	8	21487025	22076733	21607984	21608287	1	0	0	1	NA	LOC_Os09g12560.1	AT5G26030.1	ferrochelatase-2, chloroplast precursor, putative, expressed	atfc1|no visible phenotype. decreased heme contents in roots	NA	NA
JreChr08G10760	8	21487025	22076733	21608875	21610504	1	0	0	1	PF12234(RAVE protein 1 C terminal)	NA	AT2G46560.1	WD domain, G-beta repeat domain containing protein, expressed	NA	NA	NA
JreChr08G10761	8	21487025	22076733	21614200	21617070	1	0	0	1	PF12776(Myb/SANT-like DNA-binding domain)|PF13359(DDE superfamily endonuclease)	LOC_Os03g44510.1	AT5G28950.1	transposon protein, putative, CACTA, En/Spm sub-class, expressed	NA	NA	NA
JreChr08G10762	8	21487025	22076733	21626143	21627339	1	0	0	1	NA	NA	NA	NA	NA	NA	NA
JreChr08G10763	8	21487025	22076733	21630167	21630964	1	0	0	1	PF13947(Wall-associated receptor kinase galacturonan-binding)	LOC_Os01g02590.1	AT1G18390.2	OsWAK10d - OsWAK receptor-like cytoplasmic kinase OsWAK-RLCK, expressed	lrk10l1-2/lrk10l1-2|Flowers 3 days later than wild type. Hypersensitive to drought stress. Decreased sensitivity to ABA treatment during germination.	NA	NA
JreChr08G10764	8	21487025	22076733	21644913	21646139	1	0	0	1	NA	LOC_Os11g37890.1	AT5G28840.1	NAD dependent epimerase/dehydratase family protein, putative, expressed	NA	NA	NA
JreChr08G10765	8	21487025	22076733	21655590	21655814	1	0	0	1	NA	NA	NA	NA	NA	NA	NA
JreChr08G10766	8	21487025	22076733	21659511	21659917	1	0	0	1	NA	NA	NA	NA	NA	NA	NA
JreChr08G10767	8	21487025	22076733	21659938	21660269	1	0	0	1	NA	NA	NA	NA	NA	NA	NA
JreChr08G10768	8	21487025	22076733	21672067	21672399	1	0	0	1	NA	NA	NA	NA	NA	NA	NA
JreChr08G10770	8	21487025	22076733	21678499	21679137	1	0	0	1	PF00762(Ferrochelatase)	LOC_Os09g12560.1	AT2G30390.2	ferrochelatase-2, chloroplast precursor, putative, expressed	fc2-1/pub4-6|Seedlings green normally when exposed to 4 hour light cycle. Plants still produce ROS and chloroplasts look abnormal but do not degrade.	NA	NA
JreChr08G10771	8	21487025	22076733	21685063	21685260	1	0	0	1	NA	NA	NA	NA	NA	NA	NA
JreChr08G10772	8	21487025	22076733	21685695	21688849	1	0	0	1	NA	NA	NA	NA	NA	NA	NA
JreChr08G10773	8	21487025	22076733	21696498	21696997	1	0	0	1	NA	NA	NA	NA	NA	NA	NA
JreChr08G10774	8	21487025	22076733	21706368	21706749	1	0	0	1	NA	NA	NA	NA	NA	NA	NA
JreChr08G10775	8	21487025	22076733	21716820	21717653	1	0	0	1	PF13947(Wall-associated receptor kinase galacturonan-binding)	LOC_Os01g02590.1	AT1G18390.2	OsWAK10d - OsWAK receptor-like cytoplasmic kinase OsWAK-RLCK, expressed	lrk10l1-2/lrk10l1-2|Flowers 3 days later than wild type. Hypersensitive to drought stress. Decreased sensitivity to ABA treatment during germination.	NA	NA
JreChr08G10777	8	21487025	22076733	21756557	21757363	1	0	0	1	PF13947(Wall-associated receptor kinase galacturonan-binding)	LOC_Os01g02590.1	AT1G18390.2	OsWAK10d - OsWAK receptor-like cytoplasmic kinase OsWAK-RLCK, expressed	lrk10l1-2/lrk10l1-2|Flowers 3 days later than wild type. Hypersensitive to drought stress. Decreased sensitivity to ABA treatment during germination.	NA	NA
JreChr08G10778	8	21487025	22076733	21810069	21810498	1	0	0	1	NA	NA	NA	NA	NA	NA	NA
JreChr08G10780	8	21487025	22076733	21820614	21821353	1	0	0	1	PF13947(Wall-associated receptor kinase galacturonan-binding)	LOC_Os01g02590.1	AT1G18390.2	OsWAK10d - OsWAK receptor-like cytoplasmic kinase OsWAK-RLCK, expressed	lrk10l1-2/lrk10l1-2|Flowers 3 days later than wild type. Hypersensitive to drought stress. Decreased sensitivity to ABA treatment during germination.	NA	NA
JreChr08G10782	8	21487025	22076733	21837638	21839022	1	0	0	1	NA	NA	NA	NA	NA	NA	NA
JreChr08G10784	8	21487025	22076733	21939624	21946891	1	0	0	1	PF00415(Regulator of chromosome condensation (RCC1) repeat)	LOC_Os08g33390.1	AT5G16040.1	Regulator of chromosome condensation domain containing protein, expressed	NA	NA	NA
JreChr08G10785	8	21487025	22076733	21951126	21951335	1	0	0	1	NA	NA	NA	NA	NA	NA	NA
JreChr08G10786	8	21487025	22076733	21975007	21975246	1	0	0	1	NA	NA	NA	NA	NA	NA	NA
JreChr08G10788	8	21487025	22076733	21982751	21982999	1	0	0	1	NA	NA	NA	NA	NA	NA	NA
JreChr08G10789	8	21487025	22076733	21993221	21994581	1	0	0	1	NA	NA	NA	NA	NA	NA	NA
JreChr08G10790	8	21487025	22076733	22000654	22004261	1	0	0	1	PF13947(Wall-associated receptor kinase galacturonan-binding)	LOC_Os01g02390.1	AT1G18390.2	OsWAK10d - OsWAK receptor-like cytoplasmic kinase OsWAK-RLCK, expressed	lrk10l1-2/lrk10l1-2|Flowers 3 days later than wild type. Hypersensitive to drought stress. Decreased sensitivity to ABA treatment during germination.	NA	NA
JreChr08G10791	8	21487025	22076733	22020519	22021903	1	0	0	1	NA	NA	NA	NA	NA	NA	NA
JreChr08G10855	8	22980000	23080001	23011500	23016723	0	1	0	1	NA	NA	NA	NA	NA	NA	NA
JreChr08G10856	8	22980000	23080001	23028722	23029486	0	1	0	1	PF13947(Wall-associated receptor kinase galacturonan-binding)	LOC_Os01g02590.1	AT1G18390.2	OsWAK10d - OsWAK receptor-like cytoplasmic kinase OsWAK-RLCK, expressed	lrk10l1-2/lrk10l1-2|Flowers 3 days later than wild type. Hypersensitive to drought stress. Decreased sensitivity to ABA treatment during germination.	NA	NA
JreChr08G10858	8	22980000	23080001	23033532	23034265	0	1	0	1	NA	NA	NA	NA	NA	NA	NA
JreChr08G10859	8	22980000	23080001	23044811	23045088	0	1	0	1	NA	NA	NA	NA	NA	NA	NA
JreChr08G10861	8	22980000	23080001	23057906	23058428	0	1	0	1	NA	NA	NA	NA	NA	NA	NA
JreChr08G10862	8	22980000	23080001	23058668	23059129	0	1	0	1	NA	NA	AT1G51950.1	OsIAA7 - Auxin-responsive Aux/IAA gene family member, expressed	NA	NA	NA
JreChr08G10863	8	22980000	23080001	23059438	23059893	0	1	0	1	NA	NA	NA	NA	NA	NA	NA
JreChr08G10864	8	22980000	23080001	23061466	23062172	0	1	0	1	NA	NA	NA	NA	NA	NA	NA
JreChr08G11190	8	26654362	26994198	26655882	26656226	1	0	0	1	NA	NA	NA	NA	NA	NA	NA
JreChr08G11191	8	26654362	26994198	26663493	26663804	1	0	0	1	NA	NA	NA	NA	NA	NA	NA
JreChr08G11192	8	26654362	26994198	26684736	26684924	1	0	0	1	NA	NA	NA	NA	NA	NA	NA
JreChr08G11193	8	26654362	26994198	26708967	26709815	1	0	0	1	PF13516(Leucine Rich repeat)|PF13855(Leucine rich repeat)	LOC_Os07g04190.1	AT3G49670.1	receptor protein kinase CLAVATA1 precursor, putative, expressed	bam2-3|No visible phenotype.	NA	NA
JreChr08G11194	8	26654362	26994198	26719329	26719661	1	0	0	1	NA	NA	NA	NA	NA	NA	NA
JreChr08G11195	8	26654362	26994198	26734675	26736738	1	0	0	1	PF08263(Leucine rich repeat N-terminal domain)|PF13516(Leucine Rich repeat)|PF13855(Leucine rich repeat)	LOC_Os01g04070.1	AT3G28890.1	NL0E, putative, expressed	CS65487|No visible phenotype.	NA	NA
JreChr08G11196	8	26654362	26994198	26748622	26748864	1	0	0	1	NA	NA	NA	NA	NA	NA	NA
JreChr08G11197	8	26654362	26994198	26762647	26762979	1	0	0	1	NA	NA	NA	NA	NA	NA	NA
JreChr08G11198	8	26654362	26994198	26777269	26779332	1	0	0	1	PF08263(Leucine rich repeat N-terminal domain)|PF13516(Leucine Rich repeat)|PF13855(Leucine rich repeat)	LOC_Os06g04830.1	AT3G28890.1	NL0E, putative, expressed	CS65487|No visible phenotype.	NA	NA
JreChr08G11199	8	26654362	26994198	26799574	26802968	1	0	0	1	PF00560(Leucine Rich Repeat)|PF08263(Leucine rich repeat N-terminal domain)|PF12799(Leucine Rich repeats (2 copies))|PF13516(Leucine Rich repeat)|PF13855(Leucine rich repeat)	LOC_Os07g31500.1	AT3G49670.1	receptor protein kinase CLAVATA1 precursor, putative, expressed	bam2-3|No visible phenotype.	NA	NA
JreChr08G11201	8	26654362	26994198	26817238	26817465	1	0	0	1	NA	NA	NA	NA	NA	NA	NA
JreChr08G11202	8	26654362	26994198	26825225	26828074	1	0	0	1	PF00560(Leucine Rich Repeat)|PF08263(Leucine rich repeat N-terminal domain)|PF12799(Leucine Rich repeats (2 copies))|PF13516(Leucine Rich repeat)|PF13855(Leucine rich repeat)	LOC_Os07g04190.1	AT5G65700.1	receptor protein kinase CLAVATA1 precursor, putative, expressed	bam1-3 bam2-3|Reduced shoot meristem size.	NA	NA
JreChr08G11203	8	26654362	26994198	26834115	26835175	1	0	0	1	PF08263(Leucine rich repeat N-terminal domain)|PF13855(Leucine rich repeat)	LOC_Os03g56270.1	AT3G49670.1	receptor protein kinase CLAVATA1 precursor, putative, expressed	bam2-3|No visible phenotype.	NA	NRRb|Flowering time.
JreChr08G11204	8	26654362	26994198	26840767	26841531	1	0	0	1	PF13855(Leucine rich repeat)	LOC_Os12g11860.1	AT3G05660.1	verticillium wilt disease resistance protein, putative, expressed	CS65473|No visible phenotype.	NA	NA
JreChr08G11205	8	26654362	26994198	26849577	26849938	1	0	0	1	NA	LOC_Os06g44540.1	AT1G73050.1	HOTHEAD precursor, putative, expressed	NA	NA	NA
JreChr08G11206	8	26654362	26994198	26859820	26863263	1	0	0	1	PF00560(Leucine Rich Repeat)|PF08263(Leucine rich repeat N-terminal domain)|PF12799(Leucine Rich repeats (2 copies))|PF13516(Leucine Rich repeat)|PF13855(Leucine rich repeat)	LOC_Os03g56270.1	AT5G65700.1	receptor protein kinase CLAVATA1 precursor, putative, expressed	bam1-3 bam2-3|Reduced shoot meristem size.	NA	NRRb|Flowering time.
JreChr08G11208	8	26654362	26994198	26871071	26871432	1	0	0	1	NA	LOC_Os06g44540.1	AT1G73050.1	HOTHEAD precursor, putative, expressed	NA	NA	NA
JreChr08G11209	8	26654362	26994198	26884848	26885219	1	0	0	1	NA	NA	NA	NA	NA	NA	NA
JreChr08G11210	8	26654362	26994198	26894374	26897447	1	0	0	1	PF08263(Leucine rich repeat N-terminal domain)|PF13855(Leucine rich repeat)	LOC_Os01g04070.1	AT5G40170.1	verticillium wilt disease resistance protein, putative, expressed	CS65502|No visible phenotype.	NA	NA
JreChr08G11211	8	26654362	26994198	26912247	26915462	1	0	0	1	PF00560(Leucine Rich Repeat)|PF08263(Leucine rich repeat N-terminal domain)|PF12799(Leucine Rich repeats (2 copies))|PF13516(Leucine Rich repeat)|PF13855(Leucine rich repeat)	LOC_Os12g11370.1	AT5G65700.1	receptor protein kinase CLAVATA1 precursor, putative, expressed	bam1-3 bam2-3|Reduced shoot meristem size.	NA	NA
JreChr08G11212	8	26654362	26994198	26920075	26920547	1	0	0	1	NA	NA	NA	NA	NA	NA	NA
JreChr08G11213	8	26654362	26994198	26925531	26925758	1	0	0	1	NA	NA	NA	NA	NA	NA	NA
JreChr08G11214	8	26654362	26994198	26928232	26930229	1	0	0	1	PF08263(Leucine rich repeat N-terminal domain)|PF13855(Leucine rich repeat)	LOC_Os01g04070.1	AT5G25910.1	receptor-like protein kinase 5 precursor, putative, expressed	CS65500|No visible phenotype.	NA	NA
JreChr08G11215	8	26654362	26994198	26933032	26933349	1	0	0	1	NA	NA	NA	NA	NA	NA	NA
JreChr08G11216	8	26654362	26994198	26961325	26961513	1	0	0	1	NA	NA	NA	NA	NA	NA	NA
JreChr08G11217	8	26654362	26994198	26965327	26968104	1	0	0	1	PF08263(Leucine rich repeat N-terminal domain)|PF12799(Leucine Rich repeats (2 copies))|PF13855(Leucine rich repeat)	LOC_Os07g04190.1	AT5G65700.1	receptor protein kinase CLAVATA1 precursor, putative, expressed	bam1-3 bam2-3|Reduced shoot meristem size.	NA	NA
JreChr08G11219	8	26654362	26994198	26971266	26971596	1	0	0	1	NA	NA	NA	NA	NA	NA	NA
JreChr08G11220	8	26654362	26994198	26987762	26988704	1	0	0	1	PF00560(Leucine Rich Repeat)|PF08263(Leucine rich repeat N-terminal domain)|PF13516(Leucine Rich repeat)	LOC_Os03g56270.1	AT3G49670.1	receptor protein kinase CLAVATA1 precursor, putative, expressed	bam2-3|No visible phenotype.	NA	NRRb|Flowering time.
JreChr08G11238	8	27220000	27320001	27240087	27242234	0	0	1	1	NA	NA	NA	NA	NA	NA	NA
JreChr08G11239	8	27220000	27320001	27242281	27242947	0	0	1	1	NA	NA	NA	NA	NA	NA	NA
JreChr08G11240	8	27220000	27320001	27250639	27253425	0	0	1	1	PF08263(Leucine rich repeat N-terminal domain)|PF12799(Leucine Rich repeats (2 copies))|PF13516(Leucine Rich repeat)|PF13855(Leucine rich repeat)	LOC_Os01g04070.1	AT5G65700.1	receptor protein kinase CLAVATA1 precursor, putative, expressed	bam1-3 bam2-3|Reduced shoot meristem size.	NA	NA
JreChr08G11241	8	27220000	27320001	27277630	27278094	0	0	1	1	NA	NA	NA	NA	NA	NA	NA
JreChr08G11242	8	27220000	27320001	27284414	27284701	0	0	1	1	NA	NA	NA	NA	NA	NA	NA
JreChr08G11243	8	27220000	27320001	27310689	27311042	0	0	1	1	NA	NA	NA	NA	NA	NA	NA
JreChr08G11244	8	27220000	27320001	27311699	27312029	0	0	1	1	NA	NA	NA	NA	NA	NA	NA
JreChr08G11319	8	28070000	28190001	28102873	28104999	1	0	1	2	PF13962(Domain of unknown function)	LOC_Os07g09530.1	AT3G18670.1	ankyrin repeat-containing protein, putative, expressed	NA	NA	NA
JreChr08G11320	8	28070000	28190001	28122611	28123452	1	0	1	2	PF12796(Ankyrin repeats (3 copies))	LOC_Os11g14520.1	AT3G18670.1	ankyrin repeat-containing protein, putative, expressed	NA	NA	NA
JreChr08G11321	8	28070000	28190001	28126106	28128550	1	0	1	2	PF13962(Domain of unknown function)	LOC_Os07g09560.1	AT3G18670.1	ankyrin repeat-containing protein, putative, expressed	NA	NA	NA
JreChr08G11322	8	28070000	28190001	28133355	28138856	1	0	1	2	PF13637(Ankyrin repeats (many copies))|PF13962(Domain of unknown function)	LOC_Os07g09530.1	AT3G18670.1	ankyrin repeat-containing protein, putative, expressed	NA	NA	NA
JreChr08G11324	8	28070000	28190001	28163827	28167785	1	0	1	2	PF12796(Ankyrin repeats (3 copies))	LOC_Os11g14260.1	AT3G18670.1	ankyrin repeat-containing protein, putative, expressed	NA	NA	NA
JreChr08G11325	8	28070000	28190001	28174584	28175352	1	0	1	2	NA	NA	NA	NA	NA	NA	NA
JreChr08G11326	8	28093620	28703317	28175697	28250285	1	0	0	1	PF13962(Domain of unknown function)	LOC_Os11g14544.2	AT3G18670.1	ankyrin repeat-containing protein, putative, expressed	NA	NA	NA
JreChr08G11329	8	28093620	28703317	28208698	28208883	1	0	0	1	NA	NA	NA	NA	NA	NA	NA
JreChr08G11330	8	28093620	28703317	28251294	28251782	1	0	0	1	NA	NA	NA	NA	NA	NA	NA
JreChr08G11331	8	28093620	28703317	28253217	28253402	1	0	0	1	NA	NA	NA	NA	NA	NA	NA
JreChr08G11332	8	28093620	28703317	28271920	28277119	1	0	0	1	PF02298(Plastocyanin-like domain)|PF14223(gag-polypeptide of LTR copia-type)	LOC_Os07g38290.1	AT5G26330.1	plastocyanin-like domain containing protein, putative, expressed	NA	NA	NA
JreChr08G11334	8	28093620	28703317	28311735	28315740	1	0	0	1	NA	LOC_Os11g14260.1	AT3G18670.1	ankyrin repeat-containing protein, putative, expressed	NA	NA	NA
JreChr08G11335	8	28093620	28703317	28315381	28315740	1	0	0	1	NA	NA	NA	NA	NA	NA	NA
JreChr08G11336	8	28093620	28703317	28338657	28340140	1	0	0	1	PF02298(Plastocyanin-like domain)	LOC_Os03g59280.1	AT5G26330.1	plastocyanin-like domain containing protein, putative, expressed	NA	NA	NA
JreChr08G11337	8	28093620	28703317	28400231	28403793	1	0	0	1	PF08442(ATP-grasp domain)|PF16114(ATP citrate lyase citrate-binding)	LOC_Os12g37870.1	AT1G09430.1	ATP-grasp domain containing protein, expressed	NA	NA	NA
JreChr08G11338	8	28093620	28703317	28423351	28440603	1	0	0	1	PF04810(Sec23/Sec24 zinc finger)|PF04811(Sec23/Sec24 trunk domain)|PF04815(Sec23/Sec24 helical domain)|PF08033(Sec23/Sec24 beta-sandwich domain)	LOC_Os04g04020.1	AT3G07100.1	protein transport protein Sec24-like, putative, expressed	CS68909|Homozygous sec24a-2 mutants have the following phenotypes: ectopic giant cells in sepals and leaves; dwarfism; male sterile; increased lobing of pavement cells on sepals; abnormal ER morphology; abnormal Golgi morphology; prominent shoot developmental defects	NA	NA
JreChr08G11339	8	28093620	28703317	28450566	28458425	1	0	0	1	PF00069(Protein kinase domain)	LOC_Os01g14860.3	AT3G05840.2	CGMC_GSK.1 - CGMC includes CDA, MAPK, GSK3, and CLKC kinases, expressed	NA	NA	NA
JreChr08G11340	8	28093620	28703317	28483959	28484354	1	0	0	1	PF15699(NPR1 interacting)	NA	AT1G02450.1	NA	NA	NA	NA
JreChr08G11341	8	28093620	28703317	28495756	28499632	1	0	0	1	PF00657(GDSL-like Lipase/Acylhydrolase)	LOC_Os01g22660.1	AT1G09390.1	GDSL-like lipase/acylhydrolase, putative, expressed	NA	NA	NA
JreChr08G11342	8	28093620	28703317	28507413	28512821	1	0	0	1	PF00892(EamA-like transporter family)	LOC_Os01g19290.1	AT1G09380.1	integral membrane protein DUF6 containing protein, expressed	NA	NA	NA
JreChr08G11343	8	28510000	28660001	28515327	28517342	1	1	0	2	PF00025(ADP-ribosylation factor family)	LOC_Os05g41060.1	AT1G10630.1	ADP-ribosylation factor, putative, expressed	NA	NA	NA
JreChr08G11344	8	28510000	28660001	28520225	28522690	1	1	0	2	NA	LOC_Os03g20170.1	AT5G02270.2	ABC transporter, ATP-binding protein, putative, expressed	NA	NA	NA
JreChr08G11345	8	28510000	28660001	28537251	28539371	1	1	0	2	PF13962(Domain of unknown function)	LOC_Os07g09530.1	AT3G18670.1	ankyrin repeat-containing protein, putative, expressed	NA	NA	NA
JreChr08G11346	8	28510000	28660001	28567764	28573527	1	1	0	2	PF13637(Ankyrin repeats (many copies))|PF13962(Domain of unknown function)	LOC_Os07g09530.1	AT3G18670.1	ankyrin repeat-containing protein, putative, expressed	NA	NA	NA
JreChr08G11347	8	28510000	28660001	28580626	28585339	1	1	0	2	PF13962(Domain of unknown function)	LOC_Os11g14520.1	AT3G18670.1	ankyrin repeat-containing protein, putative, expressed	NA	NA	NA
JreChr08G11348	8	28510000	28660001	28598192	28598725	1	1	0	2	PF12796(Ankyrin repeats (3 copies))	LOC_Os11g14520.1	AT3G18670.1	ankyrin repeat-containing protein, putative, expressed	NA	NA	NA
JreChr08G11349	8	28510000	28660001	28608214	28609455	1	1	0	2	NA	LOC_Os01g36890.2	AT5G11170.1	DEAD-box ATP-dependent RNA helicase, putative, expressed	NA	NA	NA
JreChr08G11350	8	28510000	28660001	28610862	28612242	1	1	0	2	PF13962(Domain of unknown function)	LOC_Os09g16550.1	AT3G18670.1	ankyrin repeat-containing protein, putative, expressed	NA	NA	NA
JreChr08G11351	8	28510000	28660001	28626150	28627626	1	1	0	2	PF02298(Plastocyanin-like domain)	LOC_Os03g59280.1	AT5G26330.1	plastocyanin-like domain containing protein, putative, expressed	NA	NA	NA
JreChr08G11352	8	28093620	28703317	28662794	28666345	1	0	0	1	PF08442(ATP-grasp domain)|PF16114(ATP citrate lyase citrate-binding)	LOC_Os12g37870.1	AT1G09430.1	ATP-grasp domain containing protein, expressed	NA	NA	NA
JreChr08G11411	8	2930000	3100001	2932752	2933021	0	0	1	1	NA	NA	NA	NA	NA	NA	NA
JreChr08G11412	8	2930000	3100001	2932752	2935270	0	0	1	1	NA	NA	NA	NA	NA	NA	NA
JreChr08G11424	8	2930000	3100001	2941855	2943492	0	0	1	1	NA	NA	AT1G17440.1	Transcription initiation factor TFIID subunit A containing protein, expressed	eer4;ein2-5|Identical to the ein2-5 single mutant.There is no noticeable effect on hypocotyl length of dark grown plants supplemented with ethylene.	NA	NA
JreChr08G11467	8	2930000	3100001	2976360	2977250	0	0	1	1	PF00249(Myb-like DNA-binding domain)	LOC_Os03g29614.1	AT4G38620.1	MYB family transcription factor, putative, expressed	myb4|Increased sinpate esters in leaves, uV-B tolerant	NA	NA
JreChr08G11488	8	2930000	3100001	2994078	2994553	0	0	1	1	NA	NA	AT2G45670.1	acyltransferase, putative, expressed	NA	NA	NA
JreChr08G11539	8	2930000	3100001	3052643	3056842	1	0	1	2	PF00010(Helix-loop-helix DNA-binding domain)	LOC_Os04g23550.1	AT5G57150.4	basic helix-loop-helix family protein, putative, expressed	NA	NA	RERJ1|Dwarfism. JA sensitivity during seedling stage.
JreChr08G11547	8	2930000	3100001	3058765	3078952	1	0	1	2	PF00013(KH domain)|PF01068(ATP dependent DNA ligase domain)|PF04675(DNA ligase N terminus)|PF04679(ATP dependent DNA ligase C terminal region)|PF16589(BRCT domain, a BRCA1 C-terminus domain)	LOC_Os10g41440.1	AT5G57160.1	DNA ligase I, ATP-dependent family protein, expressed	atlig6-1 atlig4-5|Delayed seed germination- even greater than in atlig6-1 alone.	NA	NA
JreChr08G11584	8	2930000	3100001	3084173	3091562	1	0	1	2	PF00628(PHD-finger)|PF01448(ELM2 domain)	LOC_Os04g34720.2	AT2G19260.1	PHD-finger domain containing protein, putative, expressed	NA	NA	NA
JreChr08G11586	8	2930000	3100001	3085176	3090457	1	0	1	2	PF00628(PHD-finger)|PF01448(ELM2 domain)	LOC_Os04g34720.2	AT2G19260.1	PHD-finger domain containing protein, putative, expressed	NA	NA	NA
JreChr08G11588	8	30862193	30922173	30867482	30868609	1	0	0	1	PF00505(HMG (high mobility group) box)	LOC_Os09g37910.1	AT2G17560.1	HMG1/2, putative, expressed	CS70155|kanamycin resistant, no visible phenotype	NA	NA
JreChr08G11589	8	30862193	30922173	30871560	30873681	1	0	0	1	PF03266(NTPase)	NA	AT5G66005.3	NA	NA	NA	NA
JreChr08G11590	8	30862193	30922173	30880489	30892497	1	0	0	1	PF01593(Flavin containing amine oxidoreductase)	LOC_Os07g10490.1	AT3G04870.1	zeta-carotene desaturase, chloroplast/chromoplast precursor, putative, expressed	CS16062|pigment defective embryo	NA	OsZDS|Pre-harvest sprouting.
JreChr08G11591	8	30862193	30922173	30892919	30893227	1	0	0	1	NA	NA	NA	NA	NA	NA	NA
JreChr08G11592	8	30862193	30922173	30894224	30898747	1	0	0	1	PF07884(Vitamin K epoxide reductase family)	LOC_Os03g03949.2	AT4G35760.1	electron carrier/ protein disulfide oxidoreductase, putative, expressed	CS67961|Severe photoautotrophic growth retardation. Photoautotrophic defect due to the depletion of photosystem II subunits resulting in a severe limitation in the electron flow from PSII.	NA	NA
JreChr08G11593	8	30862193	30922173	30913931	30916545	1	0	0	1	PF01490(Transmembrane amino acid transporter protein)	LOC_Os04g47420.1	AT1G47670.1	transmembrane amino acid transporter protein, putative, expressed	NA	NA	NA
JreChr08G11598	8	2930000	3100001	3094123	3097435	1	0	1	2	PF00046(Homeobox domain)	LOC_Os02g05450.1	AT4G29940.1	Homeobox domain containing protein, expressed	NA	NA	NA
JreChr08G11642	8	2996557	3186470	3128910	3129800	1	0	0	1	PF00249(Myb-like DNA-binding domain)	LOC_Os03g29614.1	AT4G38620.1	MYB family transcription factor, putative, expressed	myb4|Increased sinpate esters in leaves, uV-B tolerant	NA	NA
JreChr08G11643	8	2996557	3186470	3160173	3161869	1	0	0	1	NA	LOC_Os06g44980.1	AT5G57123.1	expressed protein	NA	NA	NA
JreChr08G11645	8	2996557	3186470	3166806	3171122	1	0	0	1	PF02861(Clp amino terminal domain, pathogenicity island component)	LOC_Os04g23220.1	AT5G57130.1	expressed protein	NA	NA	NA
JreChr08G11735	8	4100000	4300001	4112667	4118138	0	1	0	1	PF12796(Ankyrin repeats (3 copies))	LOC_Os02g54860.1	AT5G57740.1	ankyrin repeat-rich protein, putative, expressed	NA	NA	NA
JreChr08G11736	8	4100000	4300001	4125113	4127883	0	1	0	1	PF05703(Auxin canalisation)|PF08458(Plant pleckstrin homology-like region)	LOC_Os04g42040.1	AT5G57770.1	expressed protein	NA	NA	NA
JreChr08G11737	8	4100000	4300001	4148234	4148650	1	1	0	2	NA	LOC_Os02g08220.1	AT5G57780.1	expressed protein	NA	NA	NA
JreChr08G11738	8	4160000	4260001	4163396	4163665	1	1	1	3	NA	LOC_Os09g25860.1	AT5G57760.1	NA	NA	NA	NA
JreChr08G11740	8	4160000	4260001	4169559	4169759	1	1	1	3	NA	NA	NA	NA	NA	NA	NA
JreChr08G11741	8	4160000	4260001	4172837	4173195	1	1	1	3	NA	NA	NA	NA	NA	NA	NA
JreChr08G11742	8	4160000	4260001	4173774	4181681	1	1	1	3	PF04116(Fatty acid hydroxylase superfamily)|PF12076(WAX2 C-terminal domain)	LOC_Os09g25850.1	AT5G57800.1	WAX2, putative, expressed	wax2|Altered cuticle membranes	NA	wsl2|Synthesis of leaf cuticular wax. Drought tolerance. Cuticle permeability.
JreChr08G11744	8	4160000	4260001	4188685	4189059	1	1	1	3	NA	NA	NA	NA	NA	NA	NA
JreChr08G11745	8	4160000	4260001	4194764	4198836	1	1	1	3	PF00620(RhoGAP domain)	LOC_Os07g30300.1	AT5G61530.1	small G protein family protein, putative, expressed	NA	NA	NA
JreChr08G11747	8	4160000	4260001	4201650	4216253	1	1	1	3	PF00781(Diacylglycerol kinase catalytic domain)|PF04511(Der1-like family)	LOC_Os02g43906.1	AT5G51290.1	ceramide kinase-related, putative, expressed	NA	NA	NA
JreChr08G11748	8	4160000	4260001	4226223	4226528	1	1	1	3	PF13456(Reverse transcriptase-like)	NA	NA	NA	NA	NA	NA
JreChr08G11749	8	4160000	4260001	4229325	4235333	1	1	1	3	PF00582(Universal stress protein family)|PF04564(U-box domain)|PF07714(Protein tyrosine kinase)	LOC_Os06g04880.1	AT4G25160.1	protein kinase family protein, putative, expressed	NA	NA	NA
JreChr08G11750	8	4160000	4260001	4237355	4239031	1	1	1	3	PF00069(Protein kinase domain)	LOC_Os02g43870.1	AT5G07620.1	inactive receptor kinase At2g26730 precursor, putative, expressed	NA	NA	NA
JreChr08G11751	8	4160000	4260001	4244095	4244470	1	1	1	3	NA	NA	NA	NA	NA	NA	NA
JreChr08G11752	8	4100000	4300001	4258535	4264399	1	1	0	2	PF05057(Putative serine esterase (DUF676))	LOC_Os02g43850.1	AT5G51180.1	serine esterase family protein, putative, expressed	NA	NA	NA
JreChr08G11753	8	4100000	4300001	4265884	4266603	1	1	0	2	PF00847(AP2 domain)	LOC_Os04g46240.1	AT5G07580.1	AP2 domain containing protein, expressed	NA	NA	NA
JreChr08G11754	8	4100000	4300001	4270614	4271459	1	1	0	2	PF00847(AP2 domain)	LOC_Os02g43820.1	AT5G51190.1	AP2 domain containing protein, expressed	NA	NA	NA
JreChr08G11756	8	4100000	4300001	4279739	4280858	1	1	0	2	PF00847(AP2 domain)	LOC_Os02g43820.1	AT5G51190.1	AP2 domain containing protein, expressed	NA	NA	NA
JreChr08G11757	8	4100000	4300001	4279953	4280858	1	1	0	2	PF00847(AP2 domain)	LOC_Os02g43820.1	AT5G51190.1	AP2 domain containing protein, expressed	NA	NA	NA
JreChr08G11758	8	4125975	4395847	4300842	4301630	1	0	0	1	PF00847(AP2 domain)	LOC_Os02g43790.1	AT4G17500.1	ethylene-responsive transcription factor, putative, expressed	NA	NA	NA
JreChr08G11759	8	4125975	4395847	4303336	4303605	1	0	0	1	NA	NA	NA	NA	NA	NA	NA
JreChr08G11760	8	4125975	4395847	4314597	4316080	1	0	0	1	PF13639(Ring finger domain)	LOC_Os08g34550.1	AT4G30400.1	RING-H2 finger protein, putative, expressed	NA	NA	NA
JreChr08G11761	8	4125975	4395847	4344578	4347348	1	0	0	1	PF05703(Auxin canalisation)|PF08458(Plant pleckstrin homology-like region)	LOC_Os04g42040.1	AT5G57770.1	expressed protein	NA	NA	NA
JreChr08G11762	8	4125975	4395847	4366907	4367323	1	0	0	1	NA	LOC_Os02g08220.1	AT5G57780.1	expressed protein	NA	NA	NA
JreChr08G11764	8	4125975	4395847	4388339	4388608	1	0	0	1	NA	LOC_Os09g25860.1	AT5G57760.1	NA	NA	NA	NA
JreChr08G11765	8	4125975	4395847	4394291	4394812	1	0	0	1	NA	NA	NA	NA	NA	NA	NA
JreChr08G11803	8	4685686	4715682	4686651	4692512	1	0	0	1	PF05057(Putative serine esterase (DUF676))	LOC_Os02g43850.1	AT5G51180.1	serine esterase family protein, putative, expressed	NA	NA	NA
JreChr08G11804	8	4685686	4715682	4712358	4714037	1	0	0	1	PF00069(Protein kinase domain)	LOC_Os02g43870.1	AT5G07620.1	inactive receptor kinase At2g26730 precursor, putative, expressed	NA	NA	NA
JreChr08G12039	8	6754620	7084461	6757814	6768434	1	0	0	1	PF00612(IQ calmodulin-binding motif)|PF13178(Protein of unknown function (DUF4005))	LOC_Os04g56740.1	AT1G19870.1	IQ calmodulin-binding motif family protein, putative, expressed	NA	NA	NA
JreChr08G12040	8	6754620	7084461	6773700	6775694	1	0	0	1	NA	LOC_Os04g56750.1	AT1G19860.1	zinc finger C-x8-C-x5-C-x3-H type family protein, expressed	NA	NA	NA
JreChr08G12041	8	6754620	7084461	6776746	6777179	1	0	0	1	PF10780(39S ribosomal protein L53/MRP-L53)	LOC_Os02g18090.1	AT5G39600.1	expressed protein	NA	NA	NA
JreChr08G12043	8	6754620	7084461	6786207	6790297	1	0	0	1	PF00270(DEAD/DEAH box helicase)|PF00271(Helicase conserved C-terminal domain)|PF00575(S1 RNA binding domain)|PF04408(Helicase associated domain (HA2))|PF07717(Oligonucleotide/oligosaccharide-binding (OB)-fold)	LOC_Os02g19860.1	AT3G26560.1	pre-mRNA-splicing factor ATP-dependent RNA helicase, putative, expressed	NA	NA	NA
JreChr08G12044	8	6754620	7084461	6803002	6803707	1	0	0	1	NA	NA	AT3G12100.1	cation efflux family protein, putative, expressed	NA	NA	NA
JreChr08G12046	8	6754620	7084461	6807494	6810403	1	0	0	1	NA	LOC_Os12g34854.1	AT1G75670.1	RNA polymerase Rpb7, N-terminal domain containing protein, expressed	NA	NA	NA
JreChr08G12047	8	6754620	7084461	6822703	6823155	1	0	0	1	PF02519(Auxin responsive protein)	LOC_Os04g56680.1	AT1G75590.1	OsSAUR27 - Auxin-responsive SAUR gene family member, expressed	NA	NA	NA
JreChr08G12048	8	6754620	7084461	6823336	6823527	1	0	0	1	NA	NA	NA	NA	NA	NA	NA
JreChr08G12049	8	6754620	7084461	6825371	6825601	1	0	0	1	NA	NA	NA	NA	NA	NA	NA
JreChr08G12051	8	6754620	7084461	6854963	6855177	1	0	0	1	NA	NA	NA	NA	NA	NA	NA
JreChr08G12053	8	6754620	7084461	6868386	6868703	1	0	0	1	PF02519(Auxin responsive protein)	LOC_Os02g24700.1	AT1G75580.1	OsSAUR8 - Auxin-responsive SAUR gene family member, expressed	NA	NA	NA
JreChr08G12055	8	6754620	7084461	6892901	6905503	1	0	0	1	PF03159(XRN 5'-3' exonuclease N-terminus)|PF07250(Glyoxal oxidase N-terminus)|PF09118(Domain of unknown function (DUF1929))	LOC_Os01g65220.1	AT1G75660.1	XRN 5\'-3\' exonuclease N-terminus domain containing protein, expressed	xrn3-3|Crinkly, round leaves. Delayed flowering. Accumulation of miRNA excision products.	NA	NA
JreChr08G12056	8	6754620	7084461	6930273	6930969	1	0	0	1	NA	NA	NA	NA	NA	NA	NA
JreChr08G12058	8	6754620	7084461	6950645	6951598	1	0	0	1	NA	NA	NA	NA	NA	NA	NA
JreChr08G12059	8	6754620	7084461	6953075	6953833	1	0	0	1	NA	NA	NA	NA	NA	NA	NA
JreChr08G12060	8	6754620	7084461	6958103	6968693	1	0	0	1	PF00612(IQ calmodulin-binding motif)|PF13178(Protein of unknown function (DUF4005))	LOC_Os04g56740.1	AT1G19870.1	IQ calmodulin-binding motif family protein, putative, expressed	NA	NA	NA
JreChr08G12061	8	6754620	7084461	6974176	6976170	1	0	0	1	NA	LOC_Os04g56750.1	AT1G19860.1	zinc finger C-x8-C-x5-C-x3-H type family protein, expressed	NA	NA	NA
JreChr08G12062	8	6754620	7084461	6986019	6990109	1	0	0	1	PF00270(DEAD/DEAH box helicase)|PF00271(Helicase conserved C-terminal domain)|PF00575(S1 RNA binding domain)|PF04408(Helicase associated domain (HA2))|PF07717(Oligonucleotide/oligosaccharide-binding (OB)-fold)	LOC_Os02g19860.1	AT3G26560.1	pre-mRNA-splicing factor ATP-dependent RNA helicase, putative, expressed	NA	NA	NA
JreChr08G12063	8	6754620	7084461	6995903	6996608	1	0	0	1	NA	NA	AT3G12100.1	cation efflux family protein, putative, expressed	NA	NA	NA
JreChr08G12064	8	6754620	7084461	7053063	7057905	1	0	0	1	PF05911(Filament-like plant protein, long coiled-coil)	LOC_Os03g14250.1	AT1G19835.1	plant protein of unknown function DUF869 domain containing protein, expressed	NA	NA	NA
JreChr08G12066	8	6754620	7084461	7072579	7076252	1	0	0	1	PF01747(ATP-sulfurylase)|PF14306(PUA-like domain)	LOC_Os04g02050.1	AT1G19920.1	bifunctional 3-phosphoadenosine 5-phosphosulfate synthetase, putative, expressed	NA	NA	NA
JreChr08G12067	8	6754620	7084461	7072579	7076366	1	0	0	1	PF01747(ATP-sulfurylase)|PF14306(PUA-like domain)	LOC_Os04g02050.1	AT1G19920.1	bifunctional 3-phosphoadenosine 5-phosphosulfate synthetase, putative, expressed	NA	NA	NA
JreChr08G12292	8	9190000	9460001	9260914	9261808	1	1	0	2	PF00249(Myb-like DNA-binding domain)	LOC_Os05g50340.1	AT1G75250.1	MYB family transcription factor, putative, expressed	NA	NA	NA
JreChr08G12294	8	9190000	9460001	9291787	9292288	1	1	0	2	NA	NA	NA	NA	NA	NA	NA
JreChr08G12295	8	9190000	9460001	9293032	9293459	1	1	0	2	NA	NA	NA	NA	NA	NA	NA
JreChr08G12297	8	9190000	9460001	9306077	9318161	1	1	0	2	PF00226(DnaJ domain)	LOC_Os07g44310.1	AT3G62190.1	heat shock protein DnaJ, putative, expressed	NA	NA	NA
JreChr08G12298	8	9190000	9460001	9322506	9324011	1	1	0	2	PF01936(NYN domain)	LOC_Os07g44320.1	AT3G62200.1	expressed protein	NA	NA	NA
JreChr08G12299	8	9103409	9553188	9354495	9499350	1	0	0	1	PF01936(NYN domain)|PF14418(OST-HTH Associated domain)	LOC_Os07g44320.1	AT3G62200.1	expressed protein	NA	NA	NA
JreChr08G12301	8	9103409	9553188	9523845	9524279	1	0	0	1	NA	NA	NA	NA	NA	NA	NA
JreChr08G12302	8	9103409	9553188	9528951	9531731	1	0	0	1	PF01936(NYN domain)|PF14418(OST-HTH Associated domain)	LOC_Os07g44320.1	AT3G62200.1	expressed protein	NA	NA	NA
JreChr08G12303	8	9103409	9553188	9533069	9540983	1	0	0	1	PF03151(Triose-phosphate Transporter family)	LOC_Os03g49570.1	AT3G17430.1	domain of unknown function, DUF250 domain containing protein, expressed	NA	NA	NA
JreChr08G12305	8	9103409	9553188	9546973	9548714	1	0	0	1	PF07714(Protein tyrosine kinase)	LOC_Os05g04520.1	AT3G62220.1	protein kinase, putative, expressed	NA	NA	NA
JreChr09G10268	9	12850000	12960001	12859885	12860202	0	0	1	1	NA	NA	NA	NA	NA	NA	NA
JreChr09G10269	9	12850000	12960001	12860247	12861042	0	0	1	1	NA	NA	NA	NA	NA	NA	NA
JreChr09G10270	9	12850000	12960001	12865493	12869455	1	0	1	2	PF07714(Protein tyrosine kinase)|PF08263(Leucine rich repeat N-terminal domain)|PF13855(Leucine rich repeat)	LOC_Os11g47180.1	AT3G47570.1	receptor kinase, putative, expressed	NA	NA	NA
JreChr09G10271	9	12850000	12960001	12883994	12884768	1	0	1	2	NA	LOC_Os01g52760.1	AT5G45660.1	expressed protein	NA	NA	NA
JreChr09G10272	9	12850000	12960001	12918796	12922567	1	0	1	2	PF07534(TLD)	LOC_Os04g56790.1	AT5G39590.1	TLD family protein, putative, expressed	NA	NA	NA
JreChr09G10273	9	12850000	12960001	12932233	12938034	1	0	1	2	NA	LOC_Os07g36180.2	AT4G18975.1	pentatricopeptide, putative, expressed	NA	NA	NA
JreChr09G10274	9	12850000	12960001	12934208	12938034	1	0	1	2	NA	LOC_Os07g36180.2	AT4G18975.1	pentatricopeptide, putative, expressed	NA	NA	NA
JreChr09G10276	9	12850000	12960001	12939590	12945077	1	0	1	2	PF00082(Subtilase family)|PF02225(PA domain)|PF05922(Peptidase inhibitor I9)	LOC_Os01g52750.1	AT5G45650.1	OsSub3 - Putative Subtilisin homologue, expressed	NA	NA	NA
JreChr09G10277	9	12861582	13031552	12947790	12968729	1	0	0	1	PF00982(Glycosyltransferase family 20)|PF02358(Trehalose-phosphatase)	LOC_Os05g44210.1	AT1G78580.1	trehalose-6-phosphate synthase, putative, expressed	tps1-2|The homozygous progeny is embryo-lethal.	TPS1|TREHALOSE-6-PHOSPHATE SYNTHASE 1	OsTPS1|&quot;Cold, drought and salinity tolerance.&quot;
JreChr09G10278	9	12861582	13031552	12975451	12976201	1	0	0	1	NA	NA	NA	NA	NA	NA	NA
JreChr09G10279	9	12861582	13031552	12981030	12981701	1	0	0	1	PF07714(Protein tyrosine kinase)	LOC_Os11g47210.1	AT3G47580.1	receptor kinase, putative, expressed	NA	NA	NA
JreChr09G10280	9	12861582	13031552	12981942	12985047	1	0	0	1	PF00560(Leucine Rich Repeat)|PF08263(Leucine rich repeat N-terminal domain)|PF13855(Leucine rich repeat)	LOC_Os11g47030.1	AT3G47090.1	receptor kinase, putative, expressed	NA	NA	NA
JreChr09G10281	9	12861582	13031552	12994364	12995138	1	0	0	1	NA	LOC_Os01g52760.1	AT5G45660.1	expressed protein	NA	NA	NA
JreChr09G10282	9	12861582	13031552	13000204	13004263	1	0	0	1	PF00270(DEAD/DEAH box helicase)|PF00271(Helicase conserved C-terminal domain)|PF00575(S1 RNA binding domain)|PF04408(Helicase associated domain (HA2))|PF07717(Oligonucleotide/oligosaccharide-binding (OB)-fold)	LOC_Os02g19860.1	AT3G26560.1	pre-mRNA-splicing factor ATP-dependent RNA helicase, putative, expressed	NA	NA	NA
JreChr09G10283	9	12861582	13031552	13006430	13012317	1	0	0	1	PF14111(Domain of unknown function (DUF4283))|PF14392(Zinc knuckle)	LOC_Os11g18710.1	AT3G31430.1	expressed protein	NA	NA	NA
JreChr09G10852	9	20820000	21660001	20827561	20828617	0	1	0	1	PF13359(DDE superfamily endonuclease)	LOC_Os03g44510.1	AT5G28950.1	transposon protein, putative, CACTA, En/Spm sub-class, expressed	NA	NA	NA
JreChr09G10853	9	20820000	21660001	20828912	20829956	0	1	0	1	PF12776(Myb/SANT-like DNA-binding domain)	LOC_Os11g33260.1	AT3G11290.1	transposon protein, putative, CACTA, En/Spm sub-class, expressed	NA	NA	NA
JreChr09G10855	9	20820000	21660001	20834470	20834778	0	1	0	1	NA	NA	NA	NA	NA	NA	NA
JreChr09G10856	9	20820000	21660001	20852583	20868483	0	1	0	1	PF00641(Zn-finger in Ran binding protein and others)	LOC_Os01g59980.1	AT5G17790.1	zinc finger family protein, putative, expressed	oz1-1|Uniform yellow phenotype as a young seedling. Subsequent growth on sucrose media result in the appearance of light green, non-variegated leaves. Mutants display altered editing of various chloroplast cytidine targets in RNA.	NA	NA
JreChr09G10860	9	20820000	21660001	20982865	20983143	0	1	0	1	NA	NA	NA	NA	NA	NA	NA
JreChr09G10861	9	20820000	21660001	21094951	21095367	0	1	0	1	NA	NA	NA	NA	NA	NA	NA
JreChr09G10862	9	20820000	21660001	21094951	21102494	0	1	0	1	NA	NA	NA	NA	NA	NA	NA
JreChr09G10863	9	20820000	21660001	21095751	21096727	0	1	0	1	NA	NA	NA	NA	NA	NA	NA
JreChr09G10865	9	20820000	21660001	21253251	21254850	0	1	0	1	PF00046(Homeobox domain)	LOC_Os07g48560.1	AT3G03660.2	homeobox domain containing protein, expressed	NA	NA	wox11|Crown root formation and development. Growth retardation
JreChr09G10868	9	20820000	21660001	21388662	21388916	0	1	0	1	NA	NA	NA	NA	NA	NA	NA
JreChr09G10873	9	20820000	21660001	21636387	21638064	0	1	0	1	PF00249(Myb-like DNA-binding domain)	LOC_Os01g16810.1	AT5G17800.1	MYB family transcription factor, putative, expressed	NA	NA	CSA|Photoperiod-sensitive male sterility
JreChr09G11235	9	27518479	27548478	27518663	27521855	1	0	0	1	PF00069(Protein kinase domain)|PF12799(Leucine Rich repeats (2 copies))	LOC_Os02g34790.1	AT4G08850.1	receptor-like protein kinase precursor, putative, expressed	NA	NA	NA
JreChr09G11236	9	27518479	27548478	27524210	27527205	1	0	0	1	PF00069(Protein kinase domain)|PF12799(Leucine Rich repeats (2 copies))|PF13855(Leucine rich repeat)	LOC_Os02g34790.1	AT4G08850.1	receptor-like protein kinase precursor, putative, expressed	NA	NA	NA
JreChr09G11444	9	29800000	29960001	29804578	29804835	0	0	1	1	NA	NA	NA	NA	NA	NA	NA
JreChr09G11445	9	29800000	29960001	29810064	29812130	0	0	1	1	PF00132(Bacterial transferase hexapeptide (six repeats))|PF00483(Nucleotidyl transferase)	LOC_Os08g13930.2	AT2G39770.1	mannose-1-phosphate guanyltransferase, putative, expressed	vtc1|mutation enhances pathogen resistance	NA	NA
JreChr09G11446	9	29800000	29960001	29813885	29816192	0	0	1	1	PF04535(Domain of unknown function (DUF588))	LOC_Os05g38250.1	AT3G53850.1	membrane associated DUF588 domain containing protein, putative, expressed	NA	NA	NA
JreChr09G11447	9	29800000	29960001	29827186	29936215	0	0	1	1	PF00248(Aldo/keto reductase family)	LOC_Os01g62870.1	AT2G37770.2	oxidoreductase, aldo/keto reductase family protein, putative, expressed	NA	NA	NA
JreChr09G11461	9	30110000	30280001	30145442	30145818	1	1	0	2	NA	NA	NA	NA	NA	NA	NA
JreChr09G11462	9	30110000	30280001	30148935	30151637	1	1	0	2	PF03208(PRA1 family protein)	LOC_Os05g38160.1	AT5G05987.1	prenylated rab acceptor, putative, expressed	NA	NA	NA
JreChr09G11463	9	30110000	30280001	30163819	30173473	1	1	0	2	PF00069(Protein kinase domain)	LOC_Os03g16130.1	AT2G37840.1	CAMK_CAMK_like_ULKh_APGy.2 - CAMK includes calcium/calmodulin depedent protein kinases, expressed	NA	NA	NA
JreChr09G11464	9	30110000	30280001	30177770	30180153	1	1	0	2	PF00954(S-locus glycoprotein domain)|PF01453(D-mannose binding lectin)	LOC_Os01g47840.1	AT1G34300.1	lectin protein kinase family protein, putative, expressed	NA	NA	NA
JreChr09G11465	9	30110000	30280001	30187416	30187942	1	1	0	2	NA	LOC_Os07g13590.1	AT5G22790.1	expressed protein	NA	NA	NA
JreChr09G11466	9	30110000	30280001	30189075	30191399	1	1	0	2	PF11891(Protein RETICULATA-related)	LOC_Os04g44290.1	AT2G37860.3	expressed protein	soz2|Pale plants, sensitive to ozone	NA	NA
JreChr09G11467	9	30110000	30280001	30193308	30193578	1	1	0	2	NA	NA	NA	NA	NA	NA	NA
JreChr09G11468	9	30110000	30280001	30234952	30237161	0	1	0	1	PF01734(Patatin-like phospholipase)	LOC_Os09g28770.1	AT2G26560.1	patatin, putative, expressed	NA	NA	NA
JreChr09G11469	9	30110000	30280001	30259663	30269271	0	1	0	1	PF00069(Protein kinase domain)	LOC_Os03g16130.1	AT2G37840.1	CAMK_CAMK_like_ULKh_APGy.2 - CAMK includes calcium/calmodulin depedent protein kinases, expressed	NA	NA	NA
JreChr09G11470	9	30110000	30280001	30273584	30275968	0	1	0	1	PF00954(S-locus glycoprotein domain)|PF01453(D-mannose binding lectin)	LOC_Os01g47840.1	AT1G34300.1	lectin protein kinase family protein, putative, expressed	NA	NA	NA
JreChr09G11563	9	31180000	31480001	31206559	31207488	0	1	0	1	NA	NA	AT1G21280.1	expressed protein	NA	NA	NA
JreChr09G11564	9	31180000	31480001	31212622	31220345	0	1	0	1	PF00854(POT family)	LOC_Os01g65110.1	AT2G38100.1	peptide transporter PTR2, putative, expressed	npf5.5-1|Reduced nitrogen content in embryos.	NA	NA
JreChr09G11565	9	31180000	31480001	31243750	31245907	0	1	0	1	PF00854(POT family)	LOC_Os03g51050.1	AT2G38100.1	peptide transporter PTR2, putative, expressed	npf5.5-1|Reduced nitrogen content in embryos.	NA	NA
JreChr09G11566	9	31180000	31480001	31247345	31247588	0	1	0	1	NA	NA	NA	NA	NA	NA	NA
JreChr09G11568	9	31180000	31480001	31262700	31263563	0	1	0	1	PF01553(Acyltransferase)	LOC_Os01g63580.1	AT2G38110.1	glycerol-3-phosphate acyltransferase, putative, expressed	NA	NA	NA
JreChr09G11569	9	31180000	31480001	31264929	31265528	0	1	0	1	PF12710(haloacid dehalogenase-like hydrolase)	LOC_Os01g63580.1	AT2G38110.1	glycerol-3-phosphate acyltransferase, putative, expressed	NA	NA	NA
JreChr09G11572	9	31180000	31480001	31331633	31334892	0	1	0	1	PF01490(Transmembrane amino acid transporter protein)	LOC_Os01g63770.1	AT2G38120.1	transmembrane amino acid transporter protein, putative, expressed	wav5-33|Root agravitropic phenotype.	NA	NA
JreChr09G11573	9	31180000	31480001	31364695	31367924	0	1	0	1	NA	LOC_Os05g37450.1	AT5G01260.2	starch binding domain containing protein, putative, expressed	NA	NA	NA
JreChr09G11574	9	31180000	31480001	31375846	31384570	0	1	0	1	PF00035(Double-stranded RNA binding motif)|PF03031(NLI interacting factor-like phosphatase)	LOC_Os02g42600.1	AT5G01270.2	double-stranded RNA binding motif containing protein, expressed	SALK_149234|leaf expansion defects, early flowering, low fertility, and increased salt sensitivity. cpl2 mutant plants produced shorter hypocotyls than wild-type plants in the light, but were indistinguishable from wild type in the dark.	NA	NA
JreChr09G11575	9	31180000	31480001	31391135	31393975	0	1	0	1	PF01086(Clathrin light chain)	LOC_Os04g58240.1	AT3G51890.1	expressed protein	NA	NA	NA
JreChr09G11577	9	31180000	31480001	31404028	31406870	0	1	0	1	NA	LOC_Os01g04880.1	AT2G40070.1	retrotransposon protein, putative, unclassified, expressed	NA	NA	NA
JreChr09G11578	9	31180000	31480001	31406994	31410697	0	1	0	1	PF03226(Yippee zinc-binding/DNA-binding /Mis18, centromere assembly)	LOC_Os03g49150.1	AT2G40110.1	yippee zinc-binding protein, putative, expressed	NA	NA	NA
JreChr09G11579	9	31180000	31480001	31427264	31427701	0	1	0	1	NA	LOC_Os02g27810.1	AT3G25400.1	MazG nucleotide pyrophosphohydrolase domain containing protein, expressed	NA	NA	NA
JreChr09G11580	9	31180000	31480001	31428531	31433738	0	1	0	1	PF05063(MT-A70)	LOC_Os03g10224.1	AT1G19340.1	MT-A70 domain containing protein, expressed	NA	NA	NA
JreChr09G11581	9	31180000	31480001	31443086	31443825	0	1	0	1	NA	NA	NA	NA	NA	NA	NA
JreChr09G11582	9	31180000	31480001	31473755	31475010	1	1	0	2	PF00249(Myb-like DNA-binding domain)	LOC_Os05g37730.1	AT2G38090.1	MYB family transcription factor, putative, expressed	NA	NA	NA
JreChr09G11583	9	31447647	31707597	31490270	31491733	1	0	0	1	PF02458(Transferase family)	LOC_Os01g63480.1	AT5G01210.1	transferase family protein, putative, expressed	NA	NA	NA
JreChr09G11585	9	31447647	31707597	31506720	31512162	1	0	0	1	PF00534(Glycosyl transferases group 1)|PF13439(Glycosyltransferase Family 4)	LOC_Os07g01030.1	AT5G01220.1	glycosyl transferase, group 1 domain containing protein, expressed	sqd2|Decreased sulfolipids, reduced growth under phosphate-limited conditions	NA	NA
JreChr09G11586	9	31447647	31707597	31560031	31564177	1	0	0	1	PF00854(POT family)	LOC_Os03g51050.1	AT2G38100.1	peptide transporter PTR2, putative, expressed	npf5.5-1|Reduced nitrogen content in embryos.	NA	NA
JreChr09G11587	9	31447647	31707597	31585976	31588650	1	0	0	1	PF02214(BTB/POZ domain)	LOC_Os03g15800.1	AT3G09030.1	B4-BTB2 - Bric-a-Brac, Tramtrack, Broad Complex BTB domain with B4 subfamily conserved sequence, expressed	NA	NA	NA
JreChr09G11588	9	31447647	31707597	31586029	31587400	1	0	0	1	PF02214(BTB/POZ domain)	LOC_Os03g15800.1	AT3G09030.1	B4-BTB2 - Bric-a-Brac, Tramtrack, Broad Complex BTB domain with B4 subfamily conserved sequence, expressed	NA	NA	NA
JreChr09G11589	9	31447647	31707597	31592664	31595487	1	0	0	1	PF01553(Acyltransferase)|PF12710(haloacid dehalogenase-like hydrolase)	LOC_Os01g63580.1	AT2G38110.1	glycerol-3-phosphate acyltransferase, putative, expressed	NA	NA	NA
JreChr09G11591	9	31620000	31790001	31672087	31672494	1	1	0	2	PF02298(Plastocyanin-like domain)	LOC_Os01g54430.1	AT4G27520.1	plastocyanin-like domain containing protein, putative, expressed	SAIL_437_B03 (homo)|Under both FRc and Rc conditions, the length of mutant hypocotyls and cotyledon area are similar to that of wild type.	NA	NA
JreChr09G11592	9	31620000	31790001	31684510	31685844	1	1	0	2	PF04488(Glycosyltransferase sugar-binding region containing DXD motif)|PF04572(Alpha 1,4-glycosyltransferase conserved region)	LOC_Os04g44740.1	AT2G38150.1	glycosyltransferase sugar-binding region containing DXD motif, putative, expressed	NA	NA	NA
JreChr09G11593	9	31620000	31790001	31684510	31695971	1	1	0	2	PF04488(Glycosyltransferase sugar-binding region containing DXD motif)|PF04572(Alpha 1,4-glycosyltransferase conserved region)	LOC_Os04g44740.1	AT2G38150.1	glycosyltransferase sugar-binding region containing DXD motif, putative, expressed	NA	NA	NA
JreChr09G11594	9	31620000	31790001	31694634	31695971	1	1	0	2	PF04488(Glycosyltransferase sugar-binding region containing DXD motif)|PF04572(Alpha 1,4-glycosyltransferase conserved region)	LOC_Os04g44740.1	AT2G38150.1	glycosyltransferase sugar-binding region containing DXD motif, putative, expressed	NA	NA	NA
JreChr09G11595	9	31620000	31790001	31720494	31729215	0	1	0	1	PF00035(Double-stranded RNA binding motif)|PF03031(NLI interacting factor-like phosphatase)	LOC_Os02g42600.1	AT5G01270.2	double-stranded RNA binding motif containing protein, expressed	SALK_149234|leaf expansion defects, early flowering, low fertility, and increased salt sensitivity. cpl2 mutant plants produced shorter hypocotyls than wild-type plants in the light, but were indistinguishable from wild type in the dark.	NA	NA
JreChr09G11596	9	31620000	31790001	31739078	31742416	0	1	0	1	PF00069(Protein kinase domain)	LOC_Os03g15770.2	AT3G09010.1	tyrosine protein kinase domain containing protein, putative, expressed	NA	NA	NA
JreChr09G11597	9	31620000	31790001	31748545	31751564	0	1	0	1	NA	LOC_Os01g04880.1	AT2G40070.1	retrotransposon protein, putative, unclassified, expressed	NA	NA	NA
JreChr09G11599	9	31620000	31790001	31756965	31759734	0	1	0	1	PF00717(Peptidase S24-like)	LOC_Os03g05430.1	AT3G08980.1	peptidase, putative, expressed	NA	NA	NA
JreChr09G11600	9	31620000	31790001	31766879	31767280	0	1	0	1	NA	NA	NA	NA	NA	NA	NA
JreChr09G11601	9	31620000	31790001	31772848	31778059	0	1	0	1	PF05063(MT-A70)	LOC_Os03g10224.1	AT1G19340.1	MT-A70 domain containing protein, expressed	NA	NA	NA
JreChr09G11602	9	31620000	31790001	31787738	31787932	0	1	0	1	NA	NA	NA	NA	NA	NA	NA
JreChr09G11809	9	33877132	33927127	33912144	33915040	1	0	0	1	PF00651(BTB/POZ domain)|PF03000(NPH3 family)	LOC_Os11g02620.1	AT3G08570.1	BTBN23 - Bric-a-Brac, Tramtrack, Broad Complex BTB domain with non-phototropic hypocotyl 3 NPH3 and coiled-coil domains, expressed	NA	NA	NA
JreChr09G11810	9	33877132	33927127	33917948	33919567	1	0	0	1	NA	ChrUn.fgenesh.mRNA.49	AT5G28950.1	transposon protein, putative, CACTA, En/Spm sub-class, expressed	NA	NA	NA
JreChr09G11811	9	33920000	34020001	33921353	33921755	1	1	0	2	NA	NA	NA	NA	NA	NA	NA
JreChr09G11812	9	33920000	34020001	33940844	33941953	0	1	0	1	PF11891(Protein RETICULATA-related)	LOC_Os01g59740.1	AT3G08640.1	expressed protein	NA	NA	NA
JreChr09G11814	9	33920000	34020001	33949922	33950428	0	1	0	1	NA	LOC_Os05g25194.1	AT3G08650.2	metal cation transporter, putative, expressed	NA	NA	NA
JreChr09G11815	9	33920000	34020001	33953002	33955607	0	1	0	1	PF00583(Acetyltransferase (GNAT) family)	LOC_Os05g40260.1	AT1G32070.2	acetyltransferase, GNAT family, putative, expressed	NA	NA	NA
JreChr09G11816	9	33920000	34020001	34007595	34014861	0	1	0	1	PF13920(Zinc finger, C3HC4 type (RING finger))	LOC_Os01g07390.1	AT5G01960.1	zinc finger, C3HC4 type family protein, expressed	NA	NA	NA
JreChr09G12252	9	6542920	6562921	6550059	6550788	1	0	0	1	NA	NA	AT4G18740.1	rho termination factor, N-terminal domain containing protein, expressed	NA	NA	NA
JreChr09G12253	9	6542920	6562921	6552868	6553230	1	0	0	1	NA	LOC_Os06g35200.1	AT5G45800.1	receptor-like kinase, putative, expressed	NA	NA	NA
JreChr09G12254	9	6542920	6562921	6555752	6561056	1	0	0	1	PF07818(HCNGP-like protein)	LOC_Os01g55490.1	AT1G29220.2	transcriptional regulator family protein, putative, expressed	NA	NA	NA
JreChr09G12667	9	9972194	10002193	9987672	9990738	1	0	0	1	PF12796(Ankyrin repeats (3 copies))	LOC_Os02g16660.1	AT3G24530.1	cbxX, chromosomal, putative, expressed	NA	NA	NA
JreChr10G10144	10	11552170	11582151	11554856	11555938	1	0	0	1	PF13855(Leucine rich repeat)	LOC_Os12g29280.1	AT1G69550.1	NBS-LRR disease resistance protein, putative, expressed	NA	NA	NA
JreChr10G10169	10	11931424	12081170	11956854	11957042	1	0	0	1	NA	NA	NA	NA	NA	NA	NA
JreChr10G10214	10	12610090	12640071	12626837	12627203	1	0	0	1	PF00098(Zinc knuckle)	NA	NA	NA	NA	NA	NA
JreChr10G10215	10	12610090	12640071	12627695	12628015	1	0	0	1	NA	NA	NA	NA	NA	NA	NA
JreChr10G10216	10	12610090	12640071	12628670	12634562	1	0	0	1	PF08263(Leucine rich repeat N-terminal domain)	LOC_Os11g47180.1	AT3G47570.1	receptor kinase, putative, expressed	NA	NA	NA
JreChr10G10217	10	12610090	12640071	12634689	12635048	1	0	0	1	NA	NA	NA	NA	NA	NA	NA
JreChr10G10242	10	12940000	13170001	12940661	12942766	0	0	1	1	PF03169(OPT oligopeptide transporter protein)	LOC_Os04g44320.1	AT1G65730.1	transposon protein, putative, unclassified, expressed	NA	NA	NA
JreChr10G10243	10	12940000	13170001	12947109	12948861	0	0	1	1	NA	NA	NA	NA	NA	NA	NA
JreChr10G10244	10	12940000	13170001	12950870	12951058	0	0	1	1	NA	NA	NA	NA	NA	NA	NA
JreChr10G10245	10	12940000	13170001	12953152	12953364	0	0	1	1	NA	NA	NA	NA	NA	NA	NA
JreChr10G10246	10	12940000	13170001	13057811	13058148	1	0	1	2	NA	NA	NA	NA	NA	NA	NA
JreChr10G10247	10	12940000	13170001	13061610	13062078	1	0	1	2	NA	NA	NA	NA	NA	NA	NA
JreChr10G10248	10	12940000	13170001	13068381	13068650	1	0	1	2	NA	NA	NA	NA	NA	NA	NA
JreChr10G10250	10	12940000	13170001	13077174	13079962	1	0	1	2	PF00069(Protein kinase domain)|PF00560(Leucine Rich Repeat)|PF13855(Leucine rich repeat)	LOC_Os11g47210.1	AT3G47570.1	receptor kinase, putative, expressed	NA	NA	NA
JreChr10G10251	10	12940000	13170001	13094041	13094624	1	0	1	2	NA	NA	NA	NA	NA	NA	NA
JreChr10G10254	10	12940000	13170001	13130935	13131296	1	0	1	2	NA	NA	NA	NA	NA	NA	NA
JreChr10G10255	10	12940000	13170001	13155855	13156118	1	0	1	2	NA	NA	NA	NA	NA	NA	NA
JreChr10G10256	10	12940000	13170001	13156859	13157062	1	0	1	2	NA	NA	NA	NA	NA	NA	NA
JreChr10G10257	10	12959403	13598187	13165273	13176101	1	0	0	1	PF00069(Protein kinase domain)|PF11721(Di-glucose binding within endoplasmic reticulum)	LOC_Os09g17630.1	AT3G14840.2	receptor-like protein kinase 2, putative, expressed	NA	NA	NA
JreChr10G10258	10	13180000	13280001	13199335	13199628	1	1	0	2	PF14111(Domain of unknown function (DUF4283))	NA	NA	NA	NA	NA	NA
JreChr10G10259	10	13180000	13280001	13199746	13200279	1	1	0	2	NA	NA	NA	NA	NA	NA	NA
JreChr10G10260	10	13180000	13280001	13217266	13217586	1	1	0	2	NA	NA	NA	NA	NA	NA	NA
JreChr10G10261	10	13180000	13280001	13224030	13224679	1	1	0	2	NA	NA	NA	NA	NA	NA	NA
JreChr10G10262	10	13180000	13280001	13232936	13238632	1	1	0	2	PF00069(Protein kinase domain)|PF00560(Leucine Rich Repeat)|PF13855(Leucine rich repeat)	LOC_Os11g47030.1	AT5G46330.1	leucine-rich repeat receptor protein kinase EXS precursor, putative, expressed	fls2_SALK|Live <i>E. coli</i> O157:H7 bacteria were able to induce stomatal closure in mutant epidermal peels.	NA	NA
JreChr10G10263	10	13180000	13280001	13253444	13255433	1	1	0	2	NA	ChrSy.fgenesh.mRNA.7	NA	NA	NA	NA	NA
JreChr10G10265	10	12959403	13598187	13278165	13280050	1	0	0	1	NA	LOC_Os02g24354.1	AT5G11880.1	pyridoxal-dependent decarboxylase protein, putative, expressed	NA	NA	NA
JreChr10G10266	10	12959403	13598187	13296645	13297234	1	0	0	1	NA	NA	NA	NA	NA	NA	NA
JreChr10G10267	10	12959403	13598187	13349387	13350442	1	0	0	1	NA	NA	NA	NA	NA	NA	NA
JreChr10G10268	10	12959403	13598187	13371247	13381329	1	0	0	1	PF00069(Protein kinase domain)|PF00560(Leucine Rich Repeat)|PF11721(Di-glucose binding within endoplasmic reticulum)	LOC_Os09g17630.1	AT3G14840.2	receptor-like protein kinase 2, putative, expressed	NA	NA	NA
JreChr10G10269	10	1342244	1551872	1353605	1354144	1	0	0	1	NA	NA	AT3G52480.1	NA	NA	NA	NA
JreChr10G10270	10	13500000	13610001	13537668	13537850	1	0	1	2	PF12041(Transcriptional regulator DELLA protein N terminal)	LOC_Os03g49990.1	AT3G03450.1	GRAS family transcription factor domain containing protein, expressed	CS16354|No visible phenotype.	RGL2|RGA-LIKE PROTEIN 2	Slr1-d|Dwarfism. Gibberellin sensitivity.
JreChr10G10271	10	13500000	13610001	13539638	13593245	1	0	1	2	PF00069(Protein kinase domain)|PF08263(Leucine rich repeat N-terminal domain)|PF13855(Leucine rich repeat)	LOC_Os11g47180.1	AT5G20480.1	receptor kinase, putative, expressed	SALK_068675|More susceptible to Agobacterium tumefaciens.	NA	NA
JreChr10G10272	10	1342244	1551872	1363967	1364653	1	0	0	1	PF03168(Late embryogenesis abundant protein)	LOC_Os04g58850.1	AT5G06320.1	harpin-induced protein 1 domain containing protein, expressed	NA	NA	NA
JreChr10G10274	10	1342244	1551872	1366358	1366987	1	0	0	1	PF03168(Late embryogenesis abundant protein)	LOC_Os04g58850.1	AT2G35980.1	harpin-induced protein 1 domain containing protein, expressed	NA	NA	NA
JreChr10G10279	10	1342244	1551872	1388521	1388760	1	0	0	1	NA	NA	NA	NA	NA	NA	NA
JreChr10G10280	10	1342244	1551872	1390432	1391292	1	0	0	1	NA	LOC_Os04g58860.1	AT3G52460.1	harpin-induced protein 1 domain containing protein, expressed	NA	NA	NA
JreChr10G10287	10	1342244	1551872	1401015	1401353	1	0	0	1	NA	NA	NA	NA	NA	NA	NA
JreChr10G10295	10	14100000	14200001	14103206	14103577	0	1	0	1	NA	NA	NA	NA	NA	NA	NA
JreChr10G10297	10	14100000	14200001	14120548	14120763	0	1	0	1	NA	NA	NA	NA	NA	NA	NA
JreChr10G10298	10	14100000	14200001	14120902	14121235	0	1	0	1	NA	NA	NA	NA	NA	NA	NA
JreChr10G10299	10	14100000	14200001	14131800	14132486	0	1	0	1	PF00069(Protein kinase domain)	LOC_Os03g55620.1	AT2G45490.1	CAMK_CAMK_like_Aur_like.2 - CAMK includes calcium/calmodulin depedent protein kinases, expressed	NA	NA	NA
JreChr10G10306	10	1342244	1551872	1430599	1430832	1	0	0	1	NA	NA	NA	NA	NA	NA	NA
JreChr10G10307	10	1342244	1551872	1434750	1440652	1	0	0	1	PF11571(Mediator complex subunit 27)	LOC_Os01g15850.1	AT3G09180.1	expressed protein	NA	NA	NA
JreChr10G10308	10	14336695	14556303	14373536	14373805	1	0	0	1	PF00447(HSF-type DNA-binding)	LOC_Os03g63750.1	AT1G32330.1	HSF-type DNA-binding domain containing protein, expressed	NA	NA	NA
JreChr10G10309	10	14336695	14556303	14394616	14395062	1	0	0	1	NA	NA	NA	NA	NA	NA	NA
JreChr10G10310	10	14336695	14556303	14403778	14403984	1	0	0	1	NA	NA	NA	NA	NA	NA	NA
JreChr10G10314	10	14440000	14850001	14552082	14553010	1	0	1	2	PF13962(Domain of unknown function)	LOC_Os07g09560.1	AT5G35810.1	ankyrin repeat family protein, putative, expressed	NA	NA	NA
JreChr10G10316	10	14440000	14850001	14563753	14564118	0	0	1	1	NA	NA	NA	NA	NA	NA	NA
JreChr10G10317	10	14440000	14850001	14573550	14573756	0	0	1	1	NA	NA	NA	NA	NA	NA	NA
JreChr10G10318	10	14440000	14850001	14583081	14583810	0	0	1	1	NA	NA	NA	NA	NA	NA	NA
JreChr10G10320	10	1342244	1551872	1460844	1462259	1	0	0	1	PF14541(Xylanase inhibitor C-terminal)|PF14543(Xylanase inhibitor N-terminal)	LOC_Os04g58840.1	AT3G52500.1	Eukaryotic aspartyl protease domain containing protein, expressed	NA	NA	NA
JreChr10G10321	10	14440000	14850001	14623745	14626782	0	0	1	1	PF08284(Retroviral aspartyl protease)	LOC_Os12g31470.1	AT3G29750.1	retrotransposon protein, putative, unclassified, expressed	NA	NA	NA
JreChr10G10322	10	14440000	14850001	14653624	14657239	0	0	1	1	PF13962(Domain of unknown function)	LOC_Os09g15200.1	AT5G35810.1	ankyrin repeat family protein, putative, expressed	NA	NA	NA
JreChr10G10323	10	1342244	1551872	1466056	1474261	1	0	0	1	PF09758(Uncharacterised conserved protein)	LOC_Os04g23210.1	AT3G28430.1	expressed protein	CS164|pale brown seeds due to reduced levels of brown pigment in seed coat (testa); approximately wild-type anthocyanin levels observed in leaves, stems and other tissues.	NA	NA
JreChr10G10324	10	14440000	14850001	14661010	14661225	1	1	1	3	NA	NA	NA	NA	NA	NA	NA
JreChr10G10325	10	14440000	14850001	14691142	14691438	1	1	1	3	NA	NA	NA	NA	NA	NA	NA
JreChr10G10326	10	14440000	14850001	14696530	14696927	1	1	1	3	NA	NA	NA	NA	NA	NA	NA
JreChr10G10327	10	14440000	14850001	14723682	14725361	1	1	1	3	PF06813(Nodulin-like)	LOC_Os04g41100.4	AT5G35810.1	ankyrin repeat family protein, putative, expressed	NA	NA	NA
JreChr10G10328	10	14440000	14850001	14747576	14747869	0	1	1	2	NA	NA	NA	NA	NA	NA	NA
JreChr10G10329	10	14440000	14850001	14783419	14783697	0	0	1	1	NA	NA	NA	NA	NA	NA	NA
JreChr10G10330	10	14440000	14850001	14788053	14788374	0	0	1	1	NA	NA	NA	NA	NA	NA	NA
JreChr10G10331	10	14440000	14850001	14806331	14806747	0	0	1	1	NA	NA	NA	NA	NA	NA	NA
JreChr10G10352	10	1342244	1551872	1514912	1515451	1	0	0	1	NA	NA	AT3G52480.1	NA	NA	NA	NA
JreChr10G10356	10	1342244	1551872	1518121	1518801	1	0	0	1	PF03168(Late embryogenesis abundant protein)	LOC_Os04g58850.1	AT2G35980.1	harpin-induced protein 1 domain containing protein, expressed	NA	NA	NA
JreChr10G10359	10	1342244	1551872	1525295	1525981	1	0	0	1	PF03168(Late embryogenesis abundant protein)	LOC_Os04g58850.1	AT2G35980.1	harpin-induced protein 1 domain containing protein, expressed	NA	NA	NA
JreChr10G10360	10	1342244	1551872	1531620	1532264	1	0	0	1	PF03168(Late embryogenesis abundant protein)	LOC_Os12g06260.1	AT3G11660.1	harpin-induced protein 1 domain containing protein, expressed	NA	NA	NA
JreChr10G10372	10	1342244	1551872	1549683	1549922	1	0	0	1	NA	NA	NA	NA	NA	NA	NA
JreChr10G10409	10	15923575	16113242	15929494	15932251	1	0	0	1	NA	LOC_Os11g36790.1	NA	NA	NA	NA	NA
JreChr10G10410	10	15923575	16113242	15941953	15942447	1	0	0	1	NA	NA	AT4G21740.1	NA	NA	NA	NA
JreChr10G10412	10	15923575	16113242	15954490	15968806	1	0	0	1	PF00501(AMP-binding enzyme)|PF13193(AMP-binding enzyme C-terminal domain)	LOC_Os08g03630.1	AT1G30520.1	acyl-activating enzyme 14, putative, expressed	SALK_060226|seedling lethal	NA	NA
JreChr10G10414	10	15923575	16113242	15999051	16011060	1	0	0	1	PF01869(BadF/BadG/BcrA/BcrD ATPase family)	LOC_Os07g05380.1	AT1G30540.1	ATPase BadF/BadG/BcrA/BcrD type, putative, expressed	NA	NA	NA
JreChr10G10416	10	15923575	16113242	16041641	16050428	1	0	0	1	PF00117(Glutamine amidotransferase class-I)|PF06418(CTP synthase N-terminus)	LOC_Os01g43020.1	AT1G30820.1	CTP synthase, putative, expressed	NA	NA	NA
JreChr10G10418	10	15923575	16113242	16061262	16067109	1	0	0	1	PF00168(C2 domain)|PF01412(Putative GTPase activating protein for Arf)	LOC_Os06g40704.1	AT4G21160.1	stromal membrane-associated protein, putative, expressed	NA	NA	NA
JreChr10G10419	10	15923575	16113242	16071701	16072428	1	0	0	1	NA	NA	NA	NA	NA	NA	NA
JreChr10G10420	10	15923575	16113242	16079818	16082038	1	0	0	1	NA	NA	NA	NA	NA	NA	NA
JreChr10G10421	10	15923575	16113242	16092476	16092970	1	0	0	1	NA	NA	AT4G21740.1	NA	NA	NA	NA
JreChr10G10467	10	16770000	17110001	16800751	16801281	0	0	1	1	PF08100(Dimerisation domain)	LOC_Os08g06100.1	AT5G54160.1	O-methyltransferase, putative, expressed	NA	NA	NA
JreChr10G10468	10	16770000	17110001	16801286	16802968	0	0	1	1	PF00891(O-methyltransferase)	LOC_Os08g06100.1	AT1G77520.1	O-methyltransferase, putative, expressed	NA	NA	NA
JreChr10G10474	10	16770000	17110001	17040749	17043836	0	0	1	1	PF00082(Subtilase family)	LOC_Os01g56320.1	AT4G20430.1	OsSub4 - Putative Subtilisin homologue, expressed	NA	NA	NA
JreChr10G10475	10	16770000	17110001	17054979	17061012	0	0	1	1	PF00082(Subtilase family)	LOC_Os01g56320.1	AT4G20430.1	OsSub4 - Putative Subtilisin homologue, expressed	NA	NA	NA
JreChr10G10476	10	16770000	17110001	17066971	17067627	0	0	1	1	PF14111(Domain of unknown function (DUF4283))|PF14392(Zinc knuckle)	LOC_Os06g50210.1	AT3G31430.1	expressed protein	NA	NA	NA
JreChr10G10477	10	16770000	17110001	17078141	17088124	0	0	1	1	PF00082(Subtilase family)|PF05922(Peptidase inhibitor I9)	LOC_Os01g56320.1	AT4G20430.1	OsSub4 - Putative Subtilisin homologue, expressed	NA	NA	NA
JreChr10G10478	10	16770000	17110001	17102749	17103592	0	0	1	1	NA	NA	NA	NA	NA	NA	NA
JreChr10G10529	10	17930000	18040001	17949001	17950230	0	0	1	1	NA	NA	NA	NA	NA	NA	NA
JreChr10G10530	10	17930000	18040001	17959376	17964616	0	0	1	1	NA	LOC_Os07g36200.1	AT1G11480.1	eukaryotic translation initiation factor-related, putative, expressed	NA	NA	NA
JreChr10G10531	10	17930000	18040001	17970838	17980100	0	0	1	1	NA	LOC_Os07g36200.1	AT1G11480.1	eukaryotic translation initiation factor-related, putative, expressed	NA	NA	NA
JreChr10G10533	10	17930000	18040001	17990127	17990576	0	0	1	1	PF01397(Terpene synthase, N-terminal domain)	LOC_Os07g11790.1	AT1G61680.1	terpene synthase, putative, expressed	NA	NA	NA
JreChr10G10534	10	17930000	18040001	17996791	17997802	0	0	1	1	NA	NA	NA	NA	NA	NA	NA
JreChr10G10570	10	18700000	18880001	18850305	18850496	0	0	1	1	NA	NA	NA	NA	NA	NA	NA
JreChr10G10571	10	18700000	18880001	18854493	18854813	0	0	1	1	NA	NA	NA	NA	NA	NA	NA
JreChr10G10768	10	22011605	22131410	22019518	22020688	1	0	0	1	NA	NA	NA	NA	NA	NA	NA
JreChr10G10769	10	22011605	22131410	22037612	22051065	1	0	0	1	PF06964(Alpha-L-arabinofuranosidase C-terminal domain)	LOC_Os11g03730.3	AT3G10740.1	alpha-N-arabinofuranosidase A, putative, expressed	NA	NA	NA
JreChr10G10771	10	22011605	22131410	22081094	22086548	1	0	0	1	NA	LOC_Os04g48050.1	AT1G68070.1	zinc finger family protein, putative, expressed	NA	NA	NA
JreChr10G10799	10	22730000	23110001	22745338	22753043	0	0	1	1	PF00657(GDSL-like Lipase/Acylhydrolase)	LOC_Os07g39750.1	AT3G26430.1	GDSL-like lipase/acylhydrolase, putative, expressed	SALK_109798|no expression of atRZ-1a	NA	NA
JreChr10G10801	10	22730000	23110001	22848479	22849932	0	0	1	1	PF00249(Myb-like DNA-binding domain)	LOC_Os12g03150.1	AT1G08810.1	myb-like DNA-binding domain containing protein, putative, expressed	atmyb60-1|mutant plants do not show any morphological or developmental abnormalities under normal growth conditions; mutant has an enhanced droght tolerance	NA	NA
JreChr10G10802	10	22730000	23110001	22876908	22877156	0	0	1	1	NA	NA	NA	NA	NA	NA	NA
JreChr10G10803	10	22730000	23110001	22891606	22891806	0	0	1	1	NA	NA	NA	NA	NA	NA	NA
JreChr10G10804	10	22730000	23110001	22892625	22893160	0	0	1	1	PF08284(Retroviral aspartyl protease)	NA	NA	NA	NA	NA	NA
JreChr10G10805	10	22730000	23110001	22960569	22990752	0	0	1	1	PF00805(Pentapeptide repeats (8 copies))|PF02214(BTB/POZ domain)	LOC_Os03g06160.1	AT5G55000.2	BTBP1 - Bric-a-Brac, Tramtrack, Broad Complex BTB domain with pentapeptide repeats, expressed	NA	NA	NA
JreChr10G10807	10	22730000	23110001	23002312	23005372	0	0	1	1	NA	NA	NA	NA	NA	NA	NA
JreChr10G10808	10	22730000	23110001	23054563	23056182	0	0	1	1	PF00635(MSP (Major sperm protein) domain)|PF12796(Ankyrin repeats (3 copies))	LOC_Os03g45290.1	AT5G13530.1	RING E3 ligase protein, putative, expressed	CS67952|Decreased sensitivity to glucose. Suppression of all known edr1 phenotypes such as enhanced disease resistance to powdery mildew, enhanced ethylene-induced senescence, drought-induced growth inhibition, and ABA hypersensitivity.	NA	NA
JreChr10G10809	10	22730000	23110001	23084634	23085185	0	0	1	1	NA	NA	NA	NA	NA	NA	NA
JreChr10G10810	10	22730000	23110001	23106535	23107433	0	0	1	1	NA	NA	NA	NA	NA	NA	NA
JreChr10G10930	10	24740000	24880001	24747487	24747858	0	0	1	1	NA	NA	NA	NA	NA	NA	NA
JreChr10G10932	10	24740000	24880001	24765618	24765821	0	0	1	1	NA	NA	NA	NA	NA	NA	NA
JreChr10G10933	10	24740000	24880001	24808139	24808384	1	0	1	2	NA	NA	NA	NA	NA	NA	NA
JreChr10G10934	10	24740000	24880001	24813345	24815990	1	0	1	2	PF00194(Eukaryotic-type carbonic anhydrase)	LOC_Os08g36630.1	AT1G08080.1	bifunctional monodehydroascorbate reductase and carbonic anhydrasenectarin-3 precursor, putative, expressed	NA	NA	NA
JreChr10G10935	10	24740000	24880001	24819592	24819795	0	0	1	1	NA	NA	NA	NA	NA	NA	NA
JreChr10G10937	10	24740000	24880001	24877692	24878294	0	0	1	1	NA	NA	NA	NA	NA	NA	NA
JreChr10G11018	10	26063638	26113580	26079854	26080174	1	0	0	1	NA	NA	NA	NA	NA	NA	NA
JreChr10G11076	10	27090000	27220001	27143829	27144092	0	0	1	1	NA	NA	NA	NA	NA	NA	NA
JreChr10G11077	10	27090000	27220001	27149902	27150126	0	0	1	1	NA	NA	NA	NA	NA	NA	NA
JreChr10G11079	10	27090000	27220001	27167797	27169371	0	0	1	1	PF03140(Plant protein of unknown function)	LOC_Os12g29620.1	AT3G50150.1	plant protein of unknown function domain containing protein, expressed	NA	NA	NA
JreChr10G11080	10	27090000	27220001	27186815	27188053	1	0	1	2	NA	NA	NA	NA	NA	NA	NA
JreChr10G11081	10	27090000	27220001	27214174	27215724	0	0	1	1	PF03140(Plant protein of unknown function)	LOC_Os12g29620.1	AT3G50150.1	plant protein of unknown function domain containing protein, expressed	NA	NA	NA
JreChr10G11502	10	31940000	32090001	31943274	31943777	0	0	1	1	PF07107(Wound-induced protein WI12)	LOC_Os05g27590.1	AT5G01740.1	wound-induced protein WI12, putative, expressed	NA	NA	NA
JreChr10G11503	10	31940000	32090001	31965676	31965977	1	0	1	2	NA	NA	NA	NA	NA	NA	NA
JreChr10G11504	10	31940000	32090001	31965676	31966229	1	0	1	2	NA	NA	NA	NA	NA	NA	NA
JreChr10G11506	10	31940000	32090001	31987536	31988741	1	0	1	2	NA	NA	NA	NA	NA	NA	NA
JreChr10G11507	10	31940000	32090001	31987849	31988052	1	0	1	2	NA	NA	NA	NA	NA	NA	NA
JreChr10G11508	10	31940000	32090001	31988183	31988383	1	0	1	2	NA	NA	NA	NA	NA	NA	NA
JreChr10G11509	10	31940000	32090001	31990904	32004023	1	0	1	2	NA	LOC_Os03g60240.1	AT2G38440.1	SCAR-like protein 1, putative, expressed	scar2-3|Weak distorted phenotype reminiscent of arp2-arp3 complex mutant trichomes: branches of mutant trichomes are often twisted and variable in length.	NA	NA
JreChr10G11510	10	31940000	32090001	32004803	32005285	1	0	1	2	NA	LOC_Os03g60240.1	AT2G38440.1	SCAR-like protein 1, putative, expressed	scar2-3|Weak distorted phenotype reminiscent of arp2-arp3 complex mutant trichomes: branches of mutant trichomes are often twisted and variable in length.	NA	NA
JreChr10G11512	10	31940000	32090001	32024462	32025534	1	0	1	2	PF13561(Enoyl-(Acyl carrier protein) reductase)	LOC_Os03g18740.1	AT3G51680.1	oxidoreductase, short chain dehydrogenase/reductase family, putative, expressed	NA	NA	NA
JreChr10G11513	10	31940000	32090001	32030284	32031123	1	0	1	2	PF01535(PPR repeat)	LOC_Os05g36350.1	AT3G51320.1	expressed protein	NA	NA	NA
JreChr10G11514	10	31940000	32090001	32033365	32033544	1	0	1	2	NA	NA	NA	NA	NA	NA	NA
JreChr10G11515	10	31940000	32090001	32033771	32034313	1	0	1	2	NA	NA	NA	NA	NA	NA	NA
JreChr10G11563	10	32560000	33050001	32571341	32571544	0	0	1	1	NA	NA	NA	NA	NA	NA	NA
JreChr10G11564	10	32560000	33050001	32579044	32580430	0	0	1	1	PF03767(HAD superfamily, subfamily IIIB (Acid phosphatase))	LOC_Os03g21480.1	AT2G38600.1	HAD superfamily phosphatase, putative, expressed	NA	NA	NA
JreChr10G11565	10	32560000	33050001	32582410	32582713	0	0	1	1	NA	NA	NA	NA	NA	NA	NA
JreChr10G11566	10	32560000	33050001	32589249	32591043	0	0	1	1	PF01991(ATP synthase (E/31 kDa) subunit)	LOC_Os01g46980.1	AT3G08560.1	vacuolar ATP synthase subunit E, putative, expressed	NA	NA	NA
JreChr10G11567	10	32560000	33050001	32596233	32597339	0	0	1	1	PF11891(Protein RETICULATA-related)	LOC_Os01g59740.1	AT3G08640.1	expressed protein	NA	NA	NA
JreChr10G11568	10	32560000	33050001	32598427	32604555	0	0	1	1	PF02535(ZIP Zinc transporter)	LOC_Os05g25194.1	AT3G08650.2	metal cation transporter, putative, expressed	NA	NA	NA
JreChr10G11569	10	32560000	33050001	32607407	32614794	0	0	1	1	PF00515(Tetratricopeptide repeat)	LOC_Os10g34540.1	AT4G30480.2	tetratricopeptide repeat protein 1, putative, expressed	NA	NA	NA
JreChr10G11570	10	32560000	33050001	32623765	32628958	0	0	1	1	PF00013(KH domain)|PF16544(Homodimerisation region of STAR domain protein)	LOC_Os03g60110.1	AT2G38610.1	KH domain containing protein, putative, expressed	NA	NA	SPIN1|Flowering time independent of day length.
JreChr10G11572	10	32560000	33050001	32635610	32635913	0	0	1	1	PF15879(NADH-ubiquinone oxidoreductase MWFE subunit)	LOC_Os05g40300.2	AT3G08610.1	expressed protein	NA	NA	NA
JreChr10G11573	10	32560000	33050001	32647955	32648854	1	0	1	2	PF06697(Protein of unknown function (DUF1191))	LOC_Os11g02630.1	AT3G08600.1	expressed protein	NA	NA	NA
JreChr10G11574	10	32560000	33050001	32654966	32655529	1	0	1	2	PF00004(ATPase family associated with various cellular activities (AAA))	LOC_Os03g05730.1	AT5G03340.1	cell division control protein 48 homolog E, putative, expressed	NA	NA	NA
JreChr10G11575	10	32560000	33050001	32655652	32655912	1	0	1	2	NA	LOC_Os09g33780.1	AT3G51980.1	expressed protein	NA	NA	NA
JreChr10G11577	10	32560000	33050001	32667060	32673630	1	0	1	2	PF13639(Ring finger domain)	LOC_Os01g07390.1	AT5G01960.1	zinc finger, C3HC4 type family protein, expressed	NA	NA	NA
JreChr10G11578	10	32560000	33050001	32681813	32686574	1	0	1	2	PF01676(Metalloenzyme superfamily)|PF06415(BPG-independent PGAM N-terminus (iPGM_N))	LOC_Os01g60190.2	AT1G09780.1	2,3-bisphosphoglycerate-independent phosphoglycerate mutase, putative, expressed	ipgam1-1 ipgam2-2|Vegetative and reproductive growth are greatly reduced with respect to wild type. Pale reticulate leaf phenotype. Double mutants are self-sterile due to failure to produce pollen grains.	NA	NA
JreChr10G11579	10	32560000	33050001	32699794	32700271	1	0	1	2	NA	NA	NA	NA	NA	NA	NA
JreChr10G11580	10	32560000	33050001	32703750	32704850	1	0	1	2	PF01722(BolA-like protein)|PF02657(Fe-S metabolism associated domain)	LOC_Os09g09790.1	AT4G26500.1	Fe-S metabolism associated domain containing protein, expressed	CS24065|embryo defective; preglobular	NA	NA
JreChr10G11582	10	32560000	33050001	32706190	32732316	1	0	1	2	PF01467(Cytidylyltransferase-like)	LOC_Os11g03050.1	AT2G38670.1	cytidylyltransferase domain containing protein, expressed	pect1-6|embryo lethal. Embryos do not develop beyond the octant stage.	NA	NA
JreChr10G11584	10	32560000	33050001	32758150	32760061	0	0	1	1	PF00394(Multicopper oxidase)|PF07731(Multicopper oxidase)|PF07732(Multicopper oxidase)	LOC_Os05g40740.3	AT1G55570.1	monocopper oxidase, putative, expressed	NA	NA	NA
JreChr10G11585	10	32560000	33050001	32767488	32767670	0	0	1	1	NA	NA	NA	NA	NA	NA	NA
JreChr10G11586	10	32560000	33050001	32770826	32776440	1	0	1	2	PF01501(Glycosyl transferase family 8)	LOC_Os03g21250.1	AT2G38650.1	glycosyl transferase, family 8, putative, expressed	NA	NA	NA
JreChr10G11588	10	32560000	33050001	32778024	32778281	1	0	1	2	NA	NA	NA	NA	NA	NA	NA
JreChr10G11589	10	32560000	33050001	32798759	32809102	1	0	1	2	PF00763(Tetrahydrofolate dehydrogenase/cyclohydrolase, catalytic domain)|PF02882(Tetrahydrofolate dehydrogenase/cyclohydrolase, NAD(P)-binding domain)	LOC_Os09g15810.1	AT2G38660.1	bifunctional protein folD, putative, expressed	CS860080|No visible phenotype. Photorespiratory phenotypes of the double homozygous mutant dKO (CS860079 = SALK_062946 x Garlic_169F06) are rescued in the SALK_143478 (CS860078) mutant background.	NA	NA
JreChr10G11590	10	32560000	33050001	32818565	33002875	0	0	1	1	PF00759(Glycosyl hydrolase family 9)	LOC_Os03g21210.1	AT5G49720.1	endoglucanase, putative, expressed	the1-3 kor1-1|Little effect of the1-3 on the kor1-1 phenotype.	NA	glu1|Dwarfism. Cell elongation. Cellulose and pectin content.
JreChr10G12032	10	7270588	7410353	7304846	7305466	1	0	0	1	PF04520(Senescence regulator)	LOC_Os04g43990.1	AT1G11700.1	DUF584 domain containing protein, putative, expressed	NA	NA	NA
JreChr10G12033	10	7270588	7410353	7318955	7319140	1	0	0	1	NA	LOC_Os03g36960.1	AT4G21780.1	expressed protein	NA	NA	NA
JreChr10G12034	10	7270588	7410353	7323721	7324932	1	0	0	1	PF13041(PPR repeat family)|PF13812(Pentatricopeptide repeat domain)	LOC_Os01g58080.1	AT1G61870.1	membrane-associated salt-inducible protein, putative, expressed	NA	NA	NA
JreChr10G12035	10	7270588	7410353	7328267	7331458	1	0	0	1	PF06454(Protein of unknown function (DUF1084))	LOC_Os03g36790.1	AT4G21790.1	tobamovirus multiplication protein, putative, expressed	CS8109|reduced levels of TMV coat protein (4-fold less in upper inoculated leaves of infected plants); protoplasts inoculated with TMV have lower percentage of TMV-positive cells and delayed TMV RNA accumulation compared to wild type; protoplast accumulation of TMV molecules is reduced by coinfection with CMV (cucumber mosiac virus) RNA; no visible phenotypic effects in the absence of TMV.	NA	NA
JreChr10G12036	10	7270588	7410353	7348747	7350538	1	0	0	1	NA	NA	NA	NA	NA	NA	NA
JreChr10G12037	10	7270588	7410353	7354308	7360555	1	0	0	1	PF00076(RNA recognition motif. (a.k.a. RRM, RBD, or RNP domain))	LOC_Os03g37270.1	AT1G11650.2	RNA recognition motif containing protein, putative, expressed	NA	NA	NA
JreChr10G12038	10	7270588	7410353	7362774	7363508	1	0	0	1	PF11221(Subunit 21 of Mediator complex)	LOC_Os08g04150.1	AT4G04780.1	RNA polymerase II complex component SRB7, putative, expressed	med21/+|Segregates 25% aborted embryos.	NA	NA
JreChr10G12039	10	7270588	7410353	7373205	7373567	1	0	0	1	NA	NA	AT1G11655.1	NA	NA	NA	NA
JreChr10G12040	10	7270588	7410353	7375240	7387311	1	0	0	1	PF00012(Hsp70 protein)	LOC_Os06g46600.1	AT1G11660.1	DnaK family protein, putative, expressed	NA	NA	NA
JreChr10G12041	10	7270588	7410353	7388331	7392302	1	0	0	1	PF01554(MatE)	LOC_Os03g37640.1	AT3G21690.1	MATE efflux family protein, putative, expressed	NA	NA	NA
JreChr10G12042	10	7270588	7410353	7402246	7405440	1	0	0	1	NA	LOC_Os07g01240.1	AT1G61900.1	expressed protein	NA	NA	SRL1|Lolled leaf. Bulliform cell formation.
JreChr10G12043	10	7270588	7410353	7409197	7409613	1	0	0	1	NA	NA	AT4G21920.1	NA	NA	NA	NA
JreChr10G12112	10	7940000	8050001	7952320	7953131	0	0	1	1	NA	NA	NA	NA	NA	NA	NA
JreChr10G12113	10	7940000	8050001	7981660	7982307	1	0	1	2	PF13962(Domain of unknown function)	LOC_Os03g17240.1	AT5G35810.1	ankyrin repeat family protein, putative, expressed	NA	NA	NA
JreChr10G12114	10	7940000	8050001	7988356	7988898	1	0	1	2	PF12796(Ankyrin repeats (3 copies))	NA	AT4G03500.1	ankyrin repeat family protein, putative, expressed	NA	NA	NA
JreChr10G12116	10	7940000	8050001	7995165	7995428	1	0	1	2	NA	NA	NA	NA	NA	NA	NA
JreChr10G12117	10	7940000	8050001	8009129	8011806	0	0	1	1	PF12796(Ankyrin repeats (3 copies))|PF13962(Domain of unknown function)	LOC_Os03g17240.1	AT5G35810.1	ankyrin repeat family protein, putative, expressed	NA	NA	NA
JreChr10G12118	10	7940000	8050001	8012171	8012800	0	0	1	1	NA	NA	AT5G35830.1	ankyrin repeat family protein, putative, expressed	NA	NA	NA
JreChr10G12120	10	7940000	8050001	8019842	8020266	0	0	1	1	NA	NA	NA	NA	NA	NA	NA
JreChr10G12122	10	7940000	8050001	8029793	8030535	0	0	1	1	PF00122(E1-E2 ATPase)	LOC_Os02g08018.1	AT5G57110.1	calcium-transporting ATPase, plasma membrane-type, putative, expressed	NA	NA	NA
JreChr10G12123	10	7940000	8050001	8038589	8038903	0	0	1	1	NA	NA	NA	NA	NA	NA	NA
JreChr11G10003	11	10035232	10125203	10060189	10063491	1	0	0	1	PF00069(Protein kinase domain)	LOC_Os01g02560.1	AT1G66920.2	Protein kinase domain containing protein, expressed	NA	NA	NA
JreChr11G10004	11	10035232	10125203	10103939	10106737	1	0	0	1	PF07714(Protein tyrosine kinase)	LOC_Os01g02600.1	AT5G38280.1	Protein kinase domain containing protein, expressed	NA	NA	NA
JreChr11G10221	11	14090000	14190001	14097092	14097469	0	1	0	1	NA	NA	NA	NA	NA	NA	NA
JreChr11G10222	11	14090000	14190001	14174735	14176501	0	1	0	1	PF13520(Amino acid permease)|PF13906(C-terminus of AA_permease)	LOC_Os01g11160.1	AT1G17120.1	amino acid permease family protein, putative, expressed	NA	NA	NA
JreChr11G10364	11	18110000	18260001	18188363	18231657	0	0	1	1	PF07393(Exocyst complex component Sec10)	LOC_Os12g13590.1	AT5G12370.1	exocyst complex component 5, putative, expressed	NA	NA	NA
JreChr11G10389	11	18601503	18761444	18662645	18668400	1	0	0	1	PF10250(GDP-fucose protein O-fucosyltransferase)	LOC_Os04g46570.1	AT4G16650.1	growth regulator related protein, putative, expressed	NA	NA	NA
JreChr11G10390	11	18601503	18761444	18671172	18671480	1	0	0	1	NA	NA	NA	NA	NA	NA	NA
JreChr11G10391	11	18601503	18761444	18680517	18680705	1	0	0	1	NA	NA	NA	NA	NA	NA	NA
JreChr11G10392	11	18601503	18761444	18691862	18695123	1	0	0	1	PF00413(Matrixin)|PF01471(Putative peptidoglycan binding domain)|PF08704(tRNA methyltransferase complex GCD14 subunit)	LOC_Os10g40830.1	AT2G45040.1	metalloendoproteinase 1 precursor, putative, expressed	NA	NA	NA
JreChr11G10393	11	18601503	18761444	18696524	18697852	1	0	0	1	PF00230(Major intrinsic protein)	LOC_Os02g44080.1	AT5G47450.1	aquaporin protein, putative, expressed	NA	NA	NA
JreChr11G10395	11	18601503	18761444	18716626	18741720	1	0	0	1	PF05641(Agenet domain)	LOC_Os10g41030.1	AT4G17330.1	agenet domain containing protein, putative, expressed	NA	NA	NA
JreChr11G10396	11	18601503	18761444	18758119	18758301	1	0	0	1	NA	NA	NA	NA	NA	NA	NA
JreChr11G10459	11	19800000	19950001	19800858	19803849	0	0	1	1	PF01397(Terpene synthase, N-terminal domain)|PF03936(Terpene synthase family, metal binding domain)	LOC_Os01g23530.1	AT5G23960.1	terpene synthase, putative, expressed	NA	NA	NA
JreChr11G10460	11	19800000	19950001	19802970	19803849	0	0	1	1	PF03936(Terpene synthase family, metal binding domain)	LOC_Os01g23530.1	AT5G23960.1	terpene synthase, putative, expressed	NA	NA	NA
JreChr11G10461	11	19800000	19950001	19818325	19818978	0	0	1	1	NA	NA	NA	NA	NA	NA	NA
JreChr11G10525	11	20990000	21190001	20999777	21003789	0	0	1	1	PF00512(His Kinase A (phospho-acceptor) domain)|PF01590(GAF domain)|PF02518(Histidine kinase-, DNA gyrase B-, and HSP90-like ATPase)	LOC_Os03g49500.1	AT1G66340.1	ethylene receptor, putative, expressed	rte1-2 etr1-2|Weak ethylene-insensitivity of etr1-2 is suppressed by rte1-2. Ethylene responses are similar to those of the wild type.	NA	NA
JreChr11G10526	11	20990000	21190001	21006732	21007094	0	0	1	1	NA	NA	NA	NA	NA	NA	NA
JreChr11G10527	11	20990000	21190001	21009901	21010275	0	0	1	1	PF00072(Response regulator receiver domain)	LOC_Os04g08740.1	AT1G66340.1	ethylene receptor, putative, expressed	rte1-2 etr1-2|Weak ethylene-insensitivity of etr1-2 is suppressed by rte1-2. Ethylene responses are similar to those of the wild type.	NA	etr2|Flowering time. Ethylene sensitivity. Stem starch content.
JreChr11G10528	11	20990000	21190001	21010952	21012314	0	0	1	1	PF14111(Domain of unknown function (DUF4283))|PF14392(Zinc knuckle)	NA	NA	NA	NA	NA	NA
JreChr11G10529	11	20990000	21190001	21029780	21031256	0	0	1	1	PF02162(XYPPX repeat (two copies))	NA	AT2G41420.1	NA	NA	NA	NA
JreChr11G10530	11	20990000	21190001	21035405	21035602	0	0	1	1	NA	NA	NA	NA	NA	NA	NA
JreChr11G10531	11	20990000	21190001	21038364	21038979	0	0	1	1	NA	NA	NA	NA	NA	NA	NA
JreChr11G10532	11	20990000	21190001	21049915	21082638	0	0	1	1	PF00005(ABC transporter)|PF00037(4Fe-4S binding domain)|PF04068(Possible Fer4-like domain in RNase L inhibitor, RLI)	LOC_Os11g34350.1	AT4G19210.1	ATP-binding cassette sub-family E member 1, putative, expressed	NA	NA	NA
JreChr11G10533	11	20990000	21190001	21134871	21135095	0	0	1	1	NA	NA	NA	NA	NA	NA	NA
JreChr11G10556	11	21620000	21720001	21627779	21628497	0	0	1	1	NA	NA	NA	NA	NA	NA	NA
JreChr11G10560	11	21620000	21720001	21654283	21656852	0	0	1	1	NA	NA	NA	NA	NA	NA	NA
JreChr11G10620	11	22520000	22650001	22531778	22536942	0	0	1	1	PF07714(Protein tyrosine kinase)	LOC_Os07g31290.1	AT5G47070.1	tyrosine protein kinase domain containing protein, putative, expressed	NA	NA	NA
JreChr11G10621	11	22520000	22650001	22588693	22589151	0	0	1	1	NA	NA	NA	NA	NA	NA	NA
JreChr11G10623	11	22520000	22650001	22616307	22618428	0	0	1	1	PF00917(MATH domain)	LOC_Os01g56490.1	AT3G17380.1	ubiquitin carboxyl-terminal hydrolase, putative, expressed	NA	NA	NA
JreChr11G10624	11	22520000	22650001	22627648	22630593	0	0	1	1	PF01373(Glycosyl hydrolase family 14)	LOC_Os10g41550.1	AT4G17090.1	beta-amylase, putative, expressed	bam3 bam4|Comparing the level of undegraded leaf starch, bam3 bam4 is more severe than that of either bam3 or bam4.	NA	NA
JreChr11G10625	11	22520000	22650001	22637908	22643763	0	0	1	1	PF09412(Endoribonuclease XendoU)	LOC_Os04g45910.1	AT4G17100.2	placental protein 11 precursor, putative, expressed	NA	NA	NA
JreChr11G10626	11	22520000	22650001	22648573	22649474	0	0	1	1	NA	NA	NA	NA	NA	NA	NA
JreChr11G10762	11	24170000	24270001	24177383	24178169	0	0	1	1	NA	NA	NA	NA	NA	NA	NA
JreChr11G10763	11	24170000	24270001	24180118	24180306	0	0	1	1	NA	NA	AT2G35215.1	NA	NA	NA	NA
JreChr11G10764	11	24170000	24270001	24180118	24180462	0	0	1	1	NA	NA	AT2G35215.1	NA	NA	NA	NA
JreChr11G10765	11	24170000	24270001	24191853	24192074	0	0	1	1	NA	LOC_Os05g26040.1	AT5G33406.1	hAT dimerisation domain-containing protein, putative, expressed	NA	NA	NA
JreChr11G10766	11	24170000	24270001	24196356	24197403	0	0	1	1	PF12776(Myb/SANT-like DNA-binding domain)	LOC_Os08g25050.1	AT1G30140.1	expressed protein	NA	NA	NA
JreChr11G10767	11	24170000	24270001	24197765	24198744	0	0	1	1	PF13359(DDE superfamily endonuclease)	ChrUn.fgenesh.mRNA.49	AT5G28950.1	transposon protein, putative, CACTA, En/Spm sub-class, expressed	NA	NA	NA
JreChr11G10768	11	24170000	24270001	24214172	24216217	0	0	1	1	PF00010(Helix-loop-helix DNA-binding domain)|PF14215(bHLH-MYC and R2R3-MYB transcription factors N-terminal)	LOC_Os10g42430.1	AT1G32640.1	transcription factor MYC7E, putative, expressed	NA	NA	NA
JreChr11G10769	11	24170000	24270001	24214172	24216226	0	0	1	1	PF00010(Helix-loop-helix DNA-binding domain)|PF14215(bHLH-MYC and R2R3-MYB transcription factors N-terminal)	LOC_Os10g42430.1	AT1G32640.1	transcription factor MYC7E, putative, expressed	NA	NA	NA
JreChr11G10771	11	24170000	24270001	24249328	24249531	0	0	1	1	NA	LOC_Os01g09330.1	NA	NA	NA	NA	NA
JreChr11G10772	11	24170000	24270001	24250179	24258476	0	0	1	1	PF01412(Putative GTPase activating protein for Arf)	LOC_Os03g63710.1	AT5G46750.1	GTPase-activating protein, putative, expressed	NA	NA	NA
JreChr11G10773	11	24170000	24270001	24263361	24267790	0	0	1	1	PF00443(Ubiquitin carboxyl-terminal hydrolase)	LOC_Os02g55180.1	AT4G17895.1	ubiquitin carboxyl-terminal hydrolase domain containing protein, expressed	NA	NA	NA
JreChr11G10785	11	24440000	24550001	24458629	24460685	0	1	1	2	NA	NA	NA	NA	NA	NA	NA
JreChr11G10786	11	24440000	24550001	24468355	24473140	1	1	1	3	PF00076(RNA recognition motif. (a.k.a. RRM, RBD, or RNP domain))	LOC_Os04g50110.1	AT2G35410.1	RNA recognition motif containing protein, putative, expressed	NA	NA	NA
JreChr11G10787	11	24440000	24550001	24479985	24481088	1	1	1	3	PF13639(Ring finger domain)	LOC_Os02g46600.1	AT3G03550.1	RING-H2 finger protein ATL5G, putative, expressed	NA	NA	NA
JreChr11G10788	11	24440000	24550001	24489521	24490047	1	1	1	3	PF01251(Ribosomal protein S7e)	LOC_Os03g18570.1	AT3G02560.1	40S ribosomal protein S7, putative, expressed	NA	NA	NA
JreChr11G10790	11	24440000	24550001	24536836	24537350	1	1	1	3	PF14749(Acyl-coenzyme A oxidase N-terminal)	LOC_Os06g01390.1	AT4G16760.1	acyl-coenzyme A oxidase 1.2, peroxisomal, putative, expressed	acx1-3|Plants display decreased sensitivity to the inhibitory effect of indole-3-butyric acid (IBA) on root elongation, while remaining sensitive to inhibitory concentrations of indole-3-acetic acid. They maintain their ability to initiate lateral roots in response to IBA.	NA	NA
JreChr11G10791	11	24440000	24550001	24539233	24539418	1	1	1	3	NA	NA	NA	NA	NA	NA	NA
JreChr11G10792	11	24440000	24770001	24549400	24550431	1	1	0	2	PF13639(Ring finger domain)	LOC_Os09g29310.1	AT4G17920.1	zinc finger, C3HC4 type domain containing protein, expressed	NA	NA	NA
JreChr11G10793	11	24440000	24770001	24552415	24556497	1	1	0	2	PF00642(Zinc finger C-x8-C-x5-C-x3-H type (and similar))	LOC_Os08g06330.1	AT1G32360.1	zinc finger C-x8-C-x5-C-x3-H type family protein, expressed	NA	NA	NA
JreChr11G10794	11	24440000	24770001	24560850	24563198	1	1	0	2	PF01073(3-beta hydroxysteroid dehydrogenase/isomerase family)	LOC_Os10g42620.1	AT2G23910.1	dihydroflavonol-4-reductase, putative, expressed	NA	NA	NA
JreChr11G10795	11	24440000	24770001	24570521	24570960	1	1	0	2	NA	NA	NA	NA	NA	NA	NA
JreChr11G10796	11	24440000	24770001	24570986	24573827	1	1	0	2	PF14223(gag-polypeptide of LTR copia-type)|PF14244(gag-polypeptide of LTR copia-type)	NA	AT1G21280.1	expressed protein	NA	NA	NA
JreChr11G10797	11	24440000	24770001	24576727	24577017	1	1	0	2	NA	LOC_Os02g13200.1	AT5G52980.1	expressed protein	NA	NA	NA
JreChr11G10798	11	24440000	24770001	24577682	24581829	1	1	0	2	NA	LOC_Os01g38620.1	AT1G28520.1	expressed protein	NA	VOZ1|VASCULAR PLANT ONE ZINC FINGER PROTEIN 1	NA
JreChr11G10799	11	24440000	24770001	24592628	24592903	1	1	0	2	NA	NA	NA	NA	NA	NA	NA
JreChr11G10800	11	24440000	24770001	24597381	24598502	1	1	0	2	NA	LOC_Os06g40440.1	AT4G17940.1	expressed protein	NA	NA	NA
JreChr11G10801	11	24440000	24770001	24608694	24608888	1	1	0	2	NA	NA	NA	NA	NA	NA	NA
JreChr11G10802	11	24440000	24770001	24628622	24630690	1	1	0	2	NA	NA	NA	NA	NA	NA	NA
JreChr11G10803	11	24440000	24770001	24635425	24635986	1	1	0	2	NA	NA	NA	NA	NA	NA	NA
JreChr11G10804	11	24440000	24770001	24640157	24640562	1	1	0	2	NA	NA	NA	NA	NA	NA	NA
JreChr11G10805	11	24440000	24770001	24640709	24641404	1	1	0	2	NA	NA	NA	NA	NA	NA	NA
JreChr11G10806	11	24440000	24770001	24642065	24642923	1	1	0	2	NA	NA	NA	NA	NA	NA	NA
JreChr11G10808	11	24440000	24770001	24657954	24658427	1	1	0	2	NA	NA	NA	NA	NA	NA	NA
JreChr11G10809	11	24440000	24770001	24662411	24662602	1	1	0	2	NA	NA	NA	NA	NA	NA	NA
JreChr11G10810	11	24440000	24770001	24663649	24663879	1	1	0	2	NA	NA	NA	NA	NA	NA	NA
JreChr11G10811	11	24440000	24770001	24664212	24665484	1	1	0	2	NA	NA	NA	NA	NA	NA	NA
JreChr11G10812	11	24440000	24770001	24673631	24674089	1	1	0	2	PF13639(Ring finger domain)	LOC_Os02g33720.1	AT5G05280.1	RING-H2 finger protein, putative, expressed	NA	NA	NA
JreChr11G10813	11	24440000	24770001	24681698	24686263	1	1	0	2	PF00076(RNA recognition motif. (a.k.a. RRM, RBD, or RNP domain))	LOC_Os03g63730.1	AT5G46840.1	RNA recognition motif containing protein, putative, expressed	NA	NA	NA
JreChr11G10814	11	24440000	24770001	24691326	24694476	1	1	0	2	PF09335(SNARE associated Golgi protein)	LOC_Os02g46660.1	AT4G17790.1	SNARE associated Golgi protein, putative, expressed	NA	NA	NA
JreChr11G10816	11	24440000	24770001	24730968	24731953	1	1	0	2	NA	NA	NA	NA	NA	NA	NA
JreChr11G10817	11	24440000	24770001	24735640	24737691	1	1	0	2	NA	NA	NA	NA	NA	NA	NA
JreChr11G10818	11	24440000	24770001	24745362	24750147	1	1	0	2	PF00076(RNA recognition motif. (a.k.a. RRM, RBD, or RNP domain))	LOC_Os04g50110.1	AT2G35410.1	RNA recognition motif containing protein, putative, expressed	NA	NA	NA
JreChr11G10819	11	24440000	24770001	24757017	24758120	1	1	0	2	PF13639(Ring finger domain)	LOC_Os02g46600.1	AT3G03550.1	RING-H2 finger protein ATL5G, putative, expressed	NA	NA	NA
JreChr11G10821	11	24440000	24770001	24763564	24764130	1	1	0	2	NA	NA	NA	NA	NA	NA	NA
JreChr11G10822	11	24440000	24770001	24764723	24764905	1	1	0	2	NA	NA	NA	NA	NA	NA	NA
JreChr11G10823	11	24440000	24770001	24768426	24768740	1	1	0	2	NA	NA	NA	NA	NA	NA	NA
JreChr11G10824	11	24440000	24770001	24768771	24769004	1	1	0	2	NA	NA	NA	NA	NA	NA	NA
JreChr11G10825	11	24458954	25078694	24773442	24773648	1	0	0	1	NA	NA	NA	NA	NA	NA	NA
JreChr11G10826	11	24458954	25078694	24776469	24776705	1	0	0	1	NA	NA	NA	NA	NA	NA	NA
JreChr11G10828	11	24458954	25078694	24783516	24783749	1	0	0	1	NA	NA	NA	NA	NA	NA	NA
JreChr11G10829	11	24458954	25078694	24801924	24802538	1	0	0	1	PF13962(Domain of unknown function)	LOC_Os07g09530.1	AT5G04700.1	ankyrin repeat-containing protein, putative, expressed	NA	NA	NA
JreChr11G10830	11	24458954	25078694	24809014	24809435	1	0	0	1	NA	NA	NA	NA	NA	NA	NA
JreChr11G10831	11	24458954	25078694	24812556	24813253	1	0	0	1	PF03732(Retrotransposon gag protein)	LOC_Os11g02590.1	AT1G47350.1	OsFBX323 - F-box domain containing protein, expressed	NA	NA	NA
JreChr11G10832	11	24458954	25078694	24830501	24831218	1	0	0	1	NA	NA	NA	NA	NA	NA	NA
JreChr11G10833	11	24458954	25078694	24900779	24901144	1	0	0	1	PF07802(GCK domain)	NA	AT1G14060.1	expressed protein	NA	NA	NA
JreChr11G10834	11	24458954	25078694	24920071	24922829	1	0	0	1	PF00010(Helix-loop-helix DNA-binding domain)	LOC_Os02g46560.1	AT5G46690.1	helix-loop-helix DNA-binding protein, putative, expressed	NA	NA	NA
JreChr11G10835	11	24458954	25078694	24948496	24948950	1	0	0	1	NA	LOC_Os03g51000.1	AT3G17770.1	3,4-dihydroxy-2-butanone kinase, putative, expressed	NA	NA	NA
JreChr11G10836	11	24458954	25078694	24949158	24949776	1	0	0	1	NA	LOC_Os04g43430.2	AT3G26540.1	pentatricopeptide, putative, expressed	NA	NA	NA
JreChr11G10837	11	24458954	25078694	24950519	24950966	1	0	0	1	NA	NA	NA	NA	NA	NA	NA
JreChr11G10838	11	24458954	25078694	24957837	24958343	1	0	0	1	NA	NA	NA	NA	NA	NA	NA
JreChr11G10839	11	24458954	25078694	24966968	24967246	1	0	0	1	NA	NA	NA	NA	NA	NA	NA
JreChr11G10840	11	24458954	25078694	24967250	24967609	1	0	0	1	NA	LOC_Os04g01740.1	AT5G52640.1	heat shock protein, putative, expressed	CS68773|No visible phenotype.	NA	NA
JreChr11G10841	11	24458954	25078694	24973720	24975320	1	0	0	1	NA	LOC_Os08g44430.2	AT3G54300.1	vesicle-associated membrane protein 727, putative, expressed	vamp727/syp22-1|Double mutant enhances the effect of SYP22 single mutant. Increased leaf serration and dwarfism.	NA	NA
JreChr11G10843	11	24458954	25078694	24975474	24977584	1	0	0	1	NA	NA	NA	NA	NA	NA	NA
JreChr11G10844	11	24458954	25078694	24980398	24980781	1	0	0	1	PF13456(Reverse transcriptase-like)	LOC_Os06g46960.1	NA	NA	NA	NA	NA
JreChr11G10845	11	24458954	25078694	24982771	24983802	1	0	0	1	PF13639(Ring finger domain)	LOC_Os09g29310.1	AT4G17920.1	zinc finger, C3HC4 type domain containing protein, expressed	NA	NA	NA
JreChr11G10846	11	24458954	25078694	24994775	24997124	1	0	0	1	PF01073(3-beta hydroxysteroid dehydrogenase/isomerase family)	LOC_Os10g42620.1	AT2G23910.1	dihydroflavonol-4-reductase, putative, expressed	NA	NA	NA
JreChr11G10847	11	24458954	25078694	25003528	25004051	1	0	0	1	NA	NA	NA	NA	NA	NA	NA
JreChr11G10848	11	24458954	25078694	25004168	25005148	1	0	0	1	NA	NA	NA	NA	NA	NA	NA
JreChr11G10849	11	24458954	25078694	25009949	25010185	1	0	0	1	NA	NA	NA	NA	NA	NA	NA
JreChr11G10850	11	24458954	25078694	25021343	25021618	1	0	0	1	NA	NA	NA	NA	NA	NA	NA
JreChr11G10851	11	24458954	25078694	25025770	25026885	1	0	0	1	NA	LOC_Os06g40440.1	AT4G17940.1	expressed protein	NA	NA	NA
JreChr11G10852	11	24458954	25078694	25052212	25053345	1	0	0	1	PF00332(Glycosyl hydrolases family 17)	LOC_Os05g41610.1	AT4G16260.1	glycosyl hydrolases family 17, putative, expressed	NA	NA	NA
JreChr11G10853	11	24458954	25078694	25066587	25066835	1	0	0	1	NA	NA	NA	NA	NA	NA	NA
JreChr11G11599	11	3258182	3348153	3258232	3260916	1	0	0	1	PF13176(Tetratricopeptide repeat)|PF13424(Tetratricopeptide repeat)	LOC_Os02g47880.1	AT1G27500.1	tetratricopeptide repeat domain containing protein, expressed	NA	NA	NA
JreChr11G11606	11	3258182	3348153	3265259	3269273	1	0	0	1	PF07714(Protein tyrosine kinase)	LOC_Os01g01740.1	AT1G62400.1	protein kinase domain containing protein, expressed	NA	NA	NA
JreChr11G11631	11	3258182	3348153	3286740	3292596	1	0	0	1	PF12014(Domain of unknown function (DUF3506))	LOC_Os01g01790.1	AT1G27510.1	expressed protein	ex2 flu1-1|When mature plants grown under continuous light were shifted to the dark for 8 h free protochlorophyllide accumulated in the mutant to similar levels in rosette leaves and were 3- to 4-fold higher than in wild-type controls.	NA	NA
JreChr11G11672	11	3258182	3348153	3322519	3324551	1	0	0	1	PF03181(BURP domain)	LOC_Os08g29200.1	AT1G70370.1	BURP domain containing protein, expressed	NA	NA	NA
JreChr11G11986	11	35933959	36063912	35939406	35939612	1	0	0	1	NA	NA	NA	NA	NA	NA	NA
JreChr11G11987	11	35933959	36063912	35941276	35943549	1	0	0	1	PF00759(Glycosyl hydrolase family 9)	LOC_Os02g50490.1	AT2G32990.1	endoglucanase, putative, expressed	NA	NA	NA
JreChr11G11988	11	35933959	36063912	35945449	35947844	1	0	0	1	PF11976(Ubiquitin-2 like Rad60 SUMO-like)	LOC_Os01g68950.1	AT4G26840.1	ubiquitin family domain containing protein, expressed	NA	NA	NA
JreChr11G11989	11	35933959	36063912	35953494	35954998	1	0	0	1	PF00332(Glycosyl hydrolases family 17)|PF07983(X8 domain)	LOC_Os02g53200.1	AT5G55180.2	glucan endo-1,3-beta-glucosidase precursor, putative, expressed	NA	NA	NA
JreChr11G11990	11	35933959	36063912	35961948	35962670	1	0	0	1	PF00847(AP2 domain)	LOC_Os04g57340.1	AT3G20310.1	AP2 domain containing protein, expressed	NA	NA	NA
JreChr11G11991	11	35933959	36063912	35969001	35971439	1	0	0	1	PF12056(Protein of unknown function (DUF3537))	LOC_Os06g42850.1	AT3G20300.1	extracellular ligand-gated ion channel, putative, expressed	NA	NA	NA
JreChr11G11992	11	35933959	36063912	35973404	36058417	1	0	0	1	PF00350(Dynamin family)|PF12763(Cytoskeletal-regulatory complex EF hand)|PF16880(N-terminal EH-domain containing protein)	LOC_Os06g47330.1	AT3G20290.1	dynamin family protein, putative, expressed	NA	NA	NA
JreChr11G11993	11	35933959	36063912	36016002	36016616	1	0	0	1	NA	NA	NA	NA	NA	NA	NA
JreChr11G11995	11	35933959	36063912	36059815	36060411	1	0	0	1	PF05553(Cotton fibre expressed protein)	NA	NA	NA	NA	NA	NA
JreChr11G12370	11	5900000	6140001	5910756	5913665	0	0	1	1	PF00069(Protein kinase domain)|PF00560(Leucine Rich Repeat)|PF13855(Leucine rich repeat)	LOC_Os10g33040.1	AT4G08850.1	receptor-like protein kinase precursor, putative, expressed	NA	NA	NA
JreChr11G12373	11	5900000	6140001	5990483	5991437	0	0	1	1	PF12796(Ankyrin repeats (3 copies))	LOC_Os05g02130.1	AT2G28840.1	ankyrin repeat domain-containing protein 28, putative, expressed	NA	NA	XB3|Resistance to Xanthomonas oryzae pv. oryzae.
JreChr11G12374	11	5900000	6140001	6002371	6005571	0	0	1	1	PF00069(Protein kinase domain)|PF08263(Leucine rich repeat N-terminal domain)|PF13855(Leucine rich repeat)	LOC_Os10g33040.1	AT4G08850.1	receptor-like protein kinase precursor, putative, expressed	NA	NA	NA
JreChr11G12375	11	5900000	6140001	6028582	6028803	0	0	1	1	NA	NA	NA	NA	NA	NA	NA
JreChr11G12377	11	5900000	6140001	6073678	6073884	0	0	1	1	NA	NA	AT1G27435.1	NA	NA	NA	NA
JreChr11G12378	11	5900000	6140001	6080040	6080516	0	0	1	1	PF14111(Domain of unknown function (DUF4283))	LOC_Os11g18710.1	NA	NA	NA	NA	NA
JreChr11G12379	11	5900000	6140001	6087417	6089912	0	0	1	1	NA	NA	NA	NA	NA	NA	NA
JreChr11G12380	11	5900000	6140001	6091851	6092955	0	0	1	1	PF00069(Protein kinase domain)	LOC_Os10g02990.1	AT4G08850.1	receptor-like protein kinase precursor, putative, expressed	NA	NA	NA
JreChr11G12381	11	5900000	6140001	6093169	6095133	0	0	1	1	PF00560(Leucine Rich Repeat)|PF08263(Leucine rich repeat N-terminal domain)|PF13855(Leucine rich repeat)	LOC_Os07g05740.1	AT4G08850.1	receptor-like protein kinase precursor, putative, expressed	NA	NA	NA
JreChr11G12382	11	5900000	6140001	6106010	6108235	0	0	1	1	NA	NA	AT1G68660.1	ATP-dependent Clp protease adaptor protein ClpS containing protein, expressed	NA	NA	NA
JreChr11G12383	11	5900000	6140001	6110691	6112138	0	0	1	1	PF00069(Protein kinase domain)|PF13855(Leucine rich repeat)	LOC_Os10g02990.1	AT1G35710.1	receptor-like protein kinase precursor, putative, expressed	NA	NA	NA
JreChr11G12384	11	5900000	6140001	6112347	6113984	0	0	1	1	PF00560(Leucine Rich Repeat)|PF08263(Leucine rich repeat N-terminal domain)|PF13855(Leucine rich repeat)	LOC_Os06g38990.1	AT4G08850.1	receptor-like protein kinase precursor, putative, expressed	NA	NA	NA
JreChr11G12385	11	5900000	6140001	6120022	6120207	0	0	1	1	NA	NA	NA	NA	NA	NA	NA
JreChr12G10055	12	10810000	10920001	10818075	10819297	0	1	0	1	PF01812(5-formyltetrahydrofolate cyclo-ligase family)	LOC_Os07g39070.1	AT5G13050.1	5-formyltetrahydrofolate cyclo-ligase, putative, expressed	NA	NA	NA
JreChr12G10056	12	10810000	10920001	10822530	10823512	0	1	0	1	PF01812(5-formyltetrahydrofolate cyclo-ligase family)	LOC_Os07g39070.1	AT5G13050.1	5-formyltetrahydrofolate cyclo-ligase, putative, expressed	NA	NA	NA
JreChr12G10057	12	10810000	10920001	10850086	10850583	0	1	0	1	NA	NA	NA	NA	NA	NA	NA
JreChr12G10058	12	10810000	10920001	10859096	10859293	0	1	0	1	NA	NA	NA	NA	NA	NA	NA
JreChr12G10059	12	10810000	10920001	10913002	10913588	0	1	0	1	NA	NA	NA	NA	NA	NA	NA
JreChr12G10075	12	11200000	11360001	11231757	11232068	0	0	1	1	NA	NA	NA	NA	NA	NA	NA
JreChr12G10076	12	11200000	11360001	11242874	11243371	0	0	1	1	NA	NA	NA	NA	NA	NA	NA
JreChr12G10077	12	11200000	11360001	11250995	11251675	0	0	1	1	NA	NA	NA	NA	NA	NA	NA
JreChr12G10079	12	11200000	11360001	11256687	11257071	0	0	1	1	NA	NA	NA	NA	NA	NA	NA
JreChr12G10080	12	11200000	11360001	11261080	11261445	0	0	1	1	NA	NA	NA	NA	NA	NA	NA
JreChr12G10081	12	11200000	11360001	11273382	11273912	0	0	1	1	NA	NA	AT3G22380.2	expressed protein	SAIL_753_E03|tic-2 plants display a late flowering phenotype under LD (16/8). Leaf production is altered leading to a plastochron phenotype. The mutant has a slow growth rate and a deep green color of leaves due to an increase in chlorophyll levels . Starch metabolism is defective causing a starch excess phenotype, it also has alterations in other carbohydrates. tic-2 germination presents hyperse…	TIC|TIME FOR COFFEE	NA
JreChr12G10082	12	11200000	11360001	11300128	11300644	0	0	1	1	NA	LOC_Os07g39070.1	AT5G13050.1	5-formyltetrahydrofolate cyclo-ligase, putative, expressed	NA	NA	NA
JreChr12G10083	12	11200000	11360001	11309595	11309819	0	0	1	1	NA	NA	AT5G13050.1	5-formyltetrahydrofolate cyclo-ligase, putative, expressed	NA	NA	NA
JreChr12G10145	12	12360000	12640001	12361422	12384920	0	1	0	1	PF01426(BAH domain)|PF08711(TFIIS helical bundle-like domain)	LOC_Os02g50840.2	AT3G48050.1	BAH domain containing protein, putative, expressed	CS67886|Produces abaxial trichomes precociously; drought resistant	NA	NA
JreChr12G10146	12	12360000	12640001	12386326	12391021	0	1	0	1	PF00071(Ras family)	LOC_Os02g50860.1	AT3G48040.1	ras-related protein, putative, expressed	NA	NA	NA
JreChr12G10147	12	12360000	12640001	12396111	12398221	0	1	0	1	PF00892(EamA-like transporter family)	LOC_Os08g44750.1	AT3G28050.1	nodulin, putative, expressed	NA	NA	NA
JreChr12G10148	12	12360000	12640001	12404592	12406697	0	1	0	1	PF04588(Hypoxia induced protein conserved region)	LOC_Os09g20900.1	AT3G48030.1	RING-H2 finger protein, putative, expressed	NA	NA	NA
JreChr12G10149	12	12360000	12640001	12425019	12428813	0	1	0	1	NA	NA	NA	NA	NA	NA	NA
JreChr12G10150	12	12360000	12640001	12432652	12435277	0	1	0	1	PF00179(Ubiquitin-conjugating enzyme)	LOC_Os10g31000.1	AT1G63800.1	ubiquitin-conjugating enzyme, putative, expressed	NA	NA	NA
JreChr12G10151	12	12360000	12640001	12452464	12456250	0	1	0	1	PF01564(Spermine/spermidine synthase domain)|PF17284(Spermidine synthase tetramerisation domain)	LOC_Os07g22600.1	AT1G23820.1	spermidine synthase, putative, expressed	NA	NA	NA
JreChr12G10152	12	12360000	12640001	12462491	12462742	0	1	0	1	NA	NA	NA	NA	NA	NA	NA
JreChr12G10153	12	12360000	12640001	12486848	12488532	0	1	0	1	PF05160(DSS1/SEM1 family)	NA	AT5G45010.1	NA	NA	NA	NA
JreChr12G10154	12	12360000	12640001	12490096	12497398	0	1	0	1	PF07714(Protein tyrosine kinase)	LOC_Os05g50190.1	AT5G50000.1	protein kinase domain containing protein, expressed	NA	NA	NA
JreChr12G10155	12	12360000	12640001	12506186	12506368	0	1	0	1	NA	NA	NA	NA	NA	NA	NA
JreChr12G10156	12	12360000	12640001	12508883	12509092	0	1	0	1	NA	NA	NA	NA	NA	NA	NA
JreChr12G10157	12	12360000	12640001	12509212	12509460	0	1	0	1	NA	NA	NA	NA	NA	NA	NA
JreChr12G10158	12	12360000	12640001	12535489	12537253	0	1	0	1	PF00010(Helix-loop-helix DNA-binding domain)	LOC_Os01g01870.1	AT4G20970.1	helix-loop-helix DNA-binding domain containing protein, expressed	NA	NA	NA
JreChr12G10216	12	13360000	13690001	13379961	13380332	0	1	0	1	NA	NA	NA	NA	NA	NA	NA
JreChr12G10217	12	13360000	13690001	13382144	13388524	0	1	0	1	PF07223(UBA-like domain (DUF1421))	LOC_Os01g07520.1	AT3G01560.1	proline-rich family protein, putative, expressed	NA	NA	NA
JreChr12G10219	12	13360000	13690001	13416313	13416530	0	1	0	1	NA	NA	AT5G19150.1	expressed protein	NA	NA	NA
JreChr12G10220	12	13360000	13690001	13417990	13422656	0	1	0	1	PF04864(Allinase)	LOC_Os01g07500.1	AT4G24670.1	alliin lyase precursor, putative, expressed	wei8-1 tar2-2|ACC-triggered dark-grown apical hook formation is compromised in this mutant. Root meristematic cells differentiate in this mutant, leading to a loss of the stem cell niche and the cessation of root growth. This mutant also lacks valves in the gynoecia.	NA	FIB|&quot;auxin biosynthesis, transport, sensitivity&quot;
JreChr12G10221	12	13360000	13690001	13424086	13436722	0	1	0	1	PF00928(Adaptor complexes medium subunit family)|PF01217(Clathrin adaptor complex small chain)|PF01423(LSM domain)	LOC_Os01g50770.1	AT1G60780.1	adaptor complexes medium subunit family domain containing protein, expressed	CS16318|Distorted segregation, reduced transmission through the male gametophyte, does not appreciably affect the female gametophyte; completely disrupted male functions, siring no BastaR progeny when crossed to wild type; short pollen tube growth, failing to exit the style.	NA	spl28*|&quot;Spotted leaf. Bacterial blight and blast resistance. Chlorophyll content. Soluble protein content. Photosystem II efficiency. Concentrations of reactive oxygen species, phytoalexin, callose, and autofluorescent phenolic compounds.&quot;
JreChr12G10222	12	13360000	13690001	13438302	13438769	0	1	0	1	PF01277(Oleosin)	LOC_Os03g49190.1	AT3G01570.1	oleosin, putative, expressed	SM_3_20767|ole4 seeds have slightly larger oil bodies than wild-type, and germinate normally.	NA	NA
JreChr12G10223	12	13360000	13690001	13444513	13444773	0	1	0	1	NA	NA	NA	NA	NA	NA	NA
JreChr12G10224	12	13360000	13690001	13462142	13462705	0	1	0	1	PF03195(Lateral organ boundaries (LOB) domain)	LOC_Os01g07480.2	AT5G63090.2	DUF260 domain containing protein, putative, expressed	NA	NA	NA
JreChr12G10225	12	13360000	13690001	13479067	13481599	0	1	0	1	PF01535(PPR repeat)|PF13041(PPR repeat family)	LOC_Os01g36540.1	AT1G64310.1	pentatricopeptide, putative, expressed	NA	NA	NA
JreChr12G10226	12	13360000	13690001	13482658	13483185	0	1	0	1	NA	NA	NA	NA	NA	NA	NA
JreChr12G10227	12	13360000	13690001	13485821	13488749	0	1	0	1	PF00850(Histone deacetylase domain)	LOC_Os08g25570.1	AT5G63110.1	histone deacetylase, putative, expressed	axe1-5|hypersensitive to ABA and salt stress; histone acetylation defect.	HDA6, RTS1|HISTONE DEACETYLASE 6, RNA-MEDIATED TRANSCRIPTIONAL SILENCING 1	NA
JreChr12G10228	12	13360000	13690001	13502445	13503753	0	1	0	1	PF00249(Myb-like DNA-binding domain)	LOC_Os05g04820.1	AT1G57560.1	MYB family transcription factor, putative, expressed	NA	NA	OsMYB2P-1 1|Phosphate starvation tolerance. Phosphate responsive root growth.
JreChr12G10229	12	13360000	13690001	13507552	13515670	0	1	0	1	PF01179(Copper amine oxidase, enzyme domain)|PF02727(Copper amine oxidase, N2 domain)|PF02728(Copper amine oxidase, N3 domain)	LOC_Os04g40040.1	AT2G42490.1	copper methylamine oxidase precursor, putative, expressed	NA	NA	NA
JreChr12G10230	12	13360000	13690001	13534598	13535038	0	1	0	1	PF00828(Ribosomal proteins 50S-L15, 50S-L18e, 60S-L27A)	LOC_Os03g29460.1	AT1G70600.1	60S ribosomal protein, putative, expressed	NA	NA	NA
JreChr12G10231	12	13360000	13690001	13535902	13540143	0	1	0	1	PF00270(DEAD/DEAH box helicase)|PF00271(Helicase conserved C-terminal domain)	LOC_Os01g10050.2	AT5G63120.2	DEAD-box ATP-dependent RNA helicase 30, putative, expressed	NA	NA	NA
JreChr12G10232	12	13360000	13690001	13542232	13542768	0	1	0	1	NA	NA	NA	NA	NA	NA	NA
JreChr12G10234	12	13360000	13690001	13558651	13559574	0	1	0	1	NA	NA	NA	NA	NA	NA	NA
JreChr12G10235	12	13360000	13690001	13564396	13565441	0	1	0	1	PF12776(Myb/SANT-like DNA-binding domain)	LOC_Os08g25050.1	AT1G30140.1	expressed protein	NA	NA	NA
JreChr12G10236	12	13360000	13690001	13565801	13566780	0	1	0	1	PF13359(DDE superfamily endonuclease)	LOC_Os03g44510.1	AT5G28950.1	transposon protein, putative, CACTA, En/Spm sub-class, expressed	NA	NA	NA
JreChr12G10238	12	13360000	13690001	13574833	13575015	0	1	0	1	NA	NA	NA	NA	NA	NA	NA
JreChr12G10239	12	13360000	13690001	13577225	13577960	0	1	0	1	PF00564(PB1 domain)	LOC_Os11g25780.1	AT3G48240.1	PB1 domain containing protein, expressed	NA	NA	NA
JreChr12G10240	12	13360000	13690001	13583220	13583402	0	1	0	1	NA	NA	AT5G63135.1	expressed protein	NA	NA	NA
JreChr12G10241	12	13360000	13690001	13587488	13590020	0	1	0	1	PF00560(Leucine Rich Repeat)|PF13855(Leucine rich repeat)	LOC_Os04g40080.1	AT3G11330.1	leucine-rich repeat family protein, putative, expressed	pirl1-2 pirl9-2|microspore lethal	NA	NA
JreChr12G10242	12	13360000	13690001	13595566	13597856	0	1	0	1	PF00564(PB1 domain)|PF02135(TAZ zinc finger)	LOC_Os01g66890.1	AT3G48360.1	BTBZ2 - Bric-a-Brac, Tramtrack, and Broad Complex BTB domain with TAZ zinc finger and Calmodulin-binding domains, expressed	bt2-3;bt3-1|Double homozygotes are embryo lethal. Double heterozygotes have short siliques and a reduced seed set.	NA	NA
JreChr12G10243	12	13360000	13690001	13609827	13614214	0	1	0	1	PF07714(Protein tyrosine kinase)	LOC_Os02g38080.1	AT5G50180.1	protein kinase domain containing protein, expressed	NA	NA	NA
JreChr12G10244	12	13360000	13690001	13626626	13627018	0	1	0	1	NA	NA	NA	NA	NA	NA	NA
JreChr12G10245	12	13360000	13690001	13644556	13644891	0	1	0	1	NA	NA	NA	NA	NA	NA	NA
JreChr12G10246	12	13360000	13690001	13656332	13658215	0	1	0	1	PF01535(PPR repeat)|PF13041(PPR repeat family)	LOC_Os01g73950.1	AT3G48250.1	PPR repeat containing protein, expressed	bir6-1|Mutation of BIR6 affects splicing of intron 1 of mitochondrial nad7 transcript, leading to strongly reduced accumulation of fully processed nad7 transcript. This affects assembly of Complex I and results in moderate growth retardation.	NA	NA
JreChr12G10248	12	13360000	13690001	13677725	13679896	0	1	0	1	PF05605(Drought induced 19 protein (Di19), zinc-binding)|PF14571(Stress-induced protein Di19, C-terminal)	LOC_Os01g73960.1	AT1G56280.1	drought induced 19 protein, putative, expressed	NA	NA	NA
JreChr12G10249	12	13360000	13690001	13682475	13683945	0	1	0	1	PF00009(Elongation factor Tu GTP binding domain)|PF03143(Elongation factor Tu C-terminal domain)|PF03144(Elongation factor Tu domain 2)	LOC_Os02g38210.1	AT4G20360.1	elongation factor Tu, putative, expressed	NA	NA	NA
JreChr12G10284	12	14070000	14290001	14079544	14079735	0	1	0	1	NA	NA	NA	NA	NA	NA	NA
JreChr12G10285	12	14070000	14290001	14080034	14080381	0	1	0	1	NA	NA	NA	NA	NA	NA	NA
JreChr12G10286	12	14070000	14290001	14080619	14080825	0	1	0	1	NA	NA	NA	NA	NA	NA	NA
JreChr12G10287	12	14070000	14290001	14086278	14095096	0	1	0	1	PF07910(Peptidase family C78)	LOC_Os12g18760.2	AT3G48380.3	peptidase family C78 domain containing protein, expressed	NA	NA	NA
JreChr12G10288	12	14070000	14290001	14098065	14099348	0	1	0	1	NA	NA	NA	NA	NA	NA	NA
JreChr12G10289	12	14070000	14290001	14102115	14106008	0	1	0	1	PF02847(MA3 domain)	LOC_Os08g02690.1	AT5G63190.1	MA3 domain containing protein, expressed	NA	NA	NA
JreChr12G10290	12	14070000	14290001	14115843	14128031	0	1	0	1	PF13181(Tetratricopeptide repeat)|PF13424(Tetratricopeptide repeat)|PF14559(Tetratricopeptide repeat)	LOC_Os01g67920.1	AT5G63200.1	tetratricopeptide repeat domain containing protein, expressed	NA	NA	NA
JreChr12G10291	12	14070000	14290001	14137104	14144723	0	1	0	1	PF02373(JmjC domain, hydroxylase)|PF02375(jmjN domain)	LOC_Os01g67970.1	AT3G48430.1	ZOS1-20 - C2H2 zinc finger protein, expressed	ref6-3|ref6-3 mutants flower later than wild-type plants under long- and short-day conditions. Levels of H4 histone acetylation in the the promoter and in the first intron of FLC are reduced in ref6-3 mutants compared to wild-type plants.	REF6, JMJ12|RELATIVE OF EARLY FLOWERING 6 , JUMONJI DOMAIN-CONTAINING PROTEIN 12	JMJ705|Resistance to Xanthomonas oryzae pv oryzae.
JreChr12G10292	12	14070000	14290001	14150051	14155962	0	1	0	1	PF00642(Zinc finger C-x8-C-x5-C-x3-H type (and similar))	LOC_Os11g28270.1	AT3G48440.1	zinc finger C-x8-C-x5-C-x3-H type family protein, expressed	NA	NA	NA
JreChr12G10294	12	14070000	14290001	14157796	14225237	0	1	0	1	PF02364(1,3-beta-glucan synthase component)|PF14288(1,3-beta-glucan synthase subunit FKS1, domain-1)	LOC_Os06g08380.1	AT2G36850.1	1,3-beta-glucan synthase component domain containing protein, expressed	gsl8-2|Abnormal pollen development associated with asymmetric microspore division.	NA	NA
JreChr12G10295	12	14070000	14290001	14227733	14227984	0	1	0	1	NA	NA	AT2G36850.1	1,3-beta-glucan synthase component domain containing protein, expressed	gsl8-2|Abnormal pollen development associated with asymmetric microspore division.	NA	NA
JreChr12G10296	12	14070000	14290001	14232904	14233921	0	1	0	1	NA	NA	NA	NA	NA	NA	NA
JreChr12G10297	12	14070000	14290001	14243403	14244173	0	1	0	1	NA	NA	NA	NA	NA	NA	NA
JreChr12G10298	12	14070000	14290001	14248195	14248683	0	1	0	1	NA	NA	NA	NA	NA	NA	NA
JreChr12G10299	12	14070000	14290001	14253668	14256442	0	1	0	1	PF00657(GDSL-like Lipase/Acylhydrolase)	LOC_Os03g62740.1	AT3G48460.1	GDSL-like lipase/acylhydrolase, putative, expressed	NA	NA	NA
JreChr12G10300	12	14070000	14290001	14260432	14262883	0	1	0	1	PF13920(Zinc finger, C3HC4 type (RING finger))	LOC_Os07g17400.1	AT1G24440.1	zinc finger, RING-type, putative, expressed	NA	NA	NA
JreChr12G10301	12	14070000	14290001	14265103	14270412	0	1	0	1	PF00583(Acetyltransferase (GNAT) family)|PF04055(Radical SAM superfamily)|PF16199(Radical_SAM C-terminal domain)	LOC_Os04g40840.1	AT5G50320.1	elongator complex protein 3, putative, expressed	elo3-1|Reduced organ growth. Reduced cell proliferation rate.	NA	NA
JreChr12G10302	12	14070000	14290001	14272581	14285322	0	1	0	1	PF10193(Telomere length regulation protein)	LOC_Os02g38680.1	AT3G48470.1	EMB2423, putative, expressed	emb2423|embryo defective	NA	NA
JreChr12G10303	12	14070000	14290001	14286986	14287893	0	1	0	1	PF01165(Ribosomal protein S21)	LOC_Os02g09590.1	AT3G27160.1	ribosome, putative, expressed	NA	NA	NA
JreChr12G10382	12	15180000	15360001	15188005	15188537	0	1	0	1	PF03214(Reversibly glycosylated polypeptide)	LOC_Os03g40270.1	AT3G08900.1	alpha-1,4-glucan-protein synthase, putative, expressed	NA	NA	NA
JreChr12G10383	12	15180000	15360001	15204601	15204894	0	1	0	1	NA	NA	NA	NA	NA	NA	NA
JreChr12G10384	12	15180000	15360001	15209741	15210304	0	1	0	1	PF00227(Proteasome subunit)	LOC_Os06g06030.1	AT1G13060.2	peptidase, T1 family, putative, expressed	NA	NA	NA
JreChr12G10385	12	15180000	15360001	15213128	15213550	0	1	0	1	PF13499(EF-hand domain pair)	LOC_Os01g72550.1	AT5G42380.1	OsCML19 - Calmodulin-related calcium sensor protein, expressed	NA	NA	NA
JreChr12G10386	12	15180000	15360001	15218030	15218248	0	1	0	1	NA	NA	NA	NA	NA	NA	NA
JreChr12G10387	12	15180000	15360001	15227915	15230365	0	1	0	1	NA	NA	NA	NA	NA	NA	NA
JreChr12G10388	12	15180000	15360001	15238764	15245733	0	1	0	1	PF00485(Phosphoribulokinase / Uridine kinase family)|PF14681(Uracil phosphoribosyltransferase)	LOC_Os09g32820.1	AT3G27190.1	uridine/cytidine kinase-like 1, putative, expressed	NA	NA	NA
JreChr12G10389	12	15180000	15360001	15246881	15261715	0	1	0	1	PF00004(ATPase family associated with various cellular activities (AAA))|PF00498(FHA domain)	LOC_Os11g43970.1	AT4G02480.1	AAA-type ATPase family protein, putative, expressed	NA	NA	NA
JreChr12G10390	12	15180000	15360001	15263795	15264104	0	1	0	1	NA	NA	NA	NA	NA	NA	NA
JreChr12G10391	12	15180000	15360001	15270510	15270785	0	1	0	1	NA	NA	NA	NA	NA	NA	NA
JreChr12G10392	12	15180000	15360001	15277861	15278259	0	1	0	1	NA	NA	AT1G11800.1	endonuclease/Exonuclease/phosphatase family protein, expressed	NA	NA	NA
JreChr12G10393	12	15180000	15360001	15283297	15286101	0	1	0	1	PF00736(EF-1 guanine nucleotide exchange domain)	LOC_Os03g29260.2	AT2G18110.1	elongation factor protein, putative, expressed	NA	NA	NA
JreChr12G10394	12	15180000	15360001	15291180	15291671	0	1	0	1	NA	NA	NA	NA	NA	NA	NA
JreChr12G10395	12	15180000	15360001	15295149	15295652	0	1	0	1	NA	LOC_Os07g19470.1	AT5G63440.2	uncharacterized ACR, YggU family COG1872 containing protein, expressed	NA	NA	NA
JreChr12G10396	12	15180000	15360001	15296443	15299106	0	1	0	1	PF02201(SWIB/MDM2 domain)	LOC_Os04g31320.1	AT5G14170.1	SWIB/MDM2 domain containing protein, expressed	NA	BAF60, CHC1|BAF60, CHC1	NA
JreChr12G10397	12	15180000	15360001	15318938	15320380	0	1	0	1	PF00067(Cytochrome P450)	LOC_Os11g29290.1	AT3G48520.1	cytochrome P450, putative, expressed	NA	NA	NA
JreChr12G10398	12	15180000	15360001	15322822	15323265	0	1	0	1	NA	NA	NA	NA	NA	NA	NA
JreChr12G10399	12	15180000	15360001	15331475	15335968	0	1	0	1	PF10172(Det1 complexing ubiquitin ligase)	LOC_Os11g29340.1	AT5G63460.4	SAP domain containing protein, expressed	NA	NA	NA
JreChr12G10400	12	15180000	15360001	15342143	15344101	0	1	0	1	PF03081(Exo70 exocyst complex subunit)	LOC_Os04g31330.1	AT5G50380.1	exo70 exocyst complex subunit domain containing protein, expressed	NA	NA	NA
JreChr12G10401	12	15180000	15360001	15348144	15352892	0	1	0	1	NA	LOC_Os08g41900.1	AT5G50410.1	expressed protein	NA	NA	NA
JreChr12G10402	12	15180000	15360001	15354014	15358715	0	1	0	1	PF01163(RIO1 family)	LOC_Os07g06820.1	AT5G37350.1	serine/threonine-protein kinase RIO-like, putative, expressed	NA	NA	NA
JreChr12G10639	12	1790000	2100001	1802477	1804665	1	0	1	2	PF01434(Peptidase family M41)	LOC_Os05g38400.1	AT1G07510.1	OsFtsH8 FtsH protease, homologue of AtFtsH3/10, expressed	NA	NA	NA
JreChr12G10656	12	1790000	2100001	1820843	1825761	1	0	1	2	PF00225(Kinesin motor domain)	LOC_Os12g42160.1	AT1G72250.2	kinesin motor domain containing protein, putative, expressed	NA	NA	NA
JreChr12G10668	12	1790000	2100001	1833582	1833953	1	0	1	2	NA	NA	NA	NA	NA	NA	NA
JreChr12G10730	12	1790000	2100001	1888627	1897857	1	0	1	2	NA	LOC_Os08g31470.1	AT5G45030.1	peptidase, trypsin-like serine and cysteine proteases, putative, expressed	NA	NA	NA
JreChr12G10783	12	1790000	2100001	1929742	1942180	1	1	1	3	NA	LOC_Os02g31220.2	AT1G79090.1	expressed protein	SALK_040660C|Levels of select capped mRNAs are elevated.	NA	NA
JreChr12G10798	12	19437977	19827606	19452880	19456269	1	0	0	1	PF00561(alpha/beta hydrolase fold)	LOC_Os10g38860.1	AT4G24140.1	hydrolase, alpha/beta fold family domain containing protein, expressed	NA	NA	NA
JreChr12G10799	12	19437977	19827606	19476717	19478186	1	0	0	1	PF00010(Helix-loop-helix DNA-binding domain)|PF14215(bHLH-MYC and R2R3-MYB transcription factors N-terminal)	LOC_Os10g42430.1	AT4G17880.1	transcription factor MYC7E, putative, expressed	NA	NA	NA
JreChr12G10800	12	19437977	19827606	19506198	19506701	1	0	0	1	PF00046(Homeobox domain)	LOC_Os09g35910.1	AT2G46680.1	homeobox associated leucine zipper, putative, expressed	NA	NA	NA
JreChr12G10801	12	1790000	2100001	1960613	1962325	0	1	1	2	NA	NA	NA	NA	NA	NA	NA
JreChr12G10802	12	19437977	19827606	19755852	19757967	1	0	0	1	PF13225(Domain of unknown function (DUF4033))	LOC_Os08g02210.2	AT1G64680.1	expressed protein	NA	NA	NA
JreChr12G10803	12	19437977	19827606	19805290	19806786	1	0	0	1	PF00010(Helix-loop-helix DNA-binding domain)|PF14215(bHLH-MYC and R2R3-MYB transcription factors N-terminal)	LOC_Os10g42430.1	AT4G00870.1	transcription factor MYC7E, putative, expressed	NA	NA	NA
JreChr12G10804	12	1790000	2100001	1982270	2006476	0	1	1	2	PF01926(50S ribosome-binding GTPase)|PF06071(Protein of unknown function (DUF933))	LOC_Os03g56840.1	AT1G56050.1	GTP-binding protein, putative, expressed	NA	NA	NA
JreChr12G10841	12	1790000	2100001	2010999	2011566	0	1	1	2	NA	LOC_Os01g15790.1	AT4G36440.1	expressed protein	NA	NA	NA
JreChr12G10854	12	1790000	2100001	2019917	2022546	0	1	1	2	NA	NA	NA	NA	NA	NA	NA
JreChr12G10873	12	1790000	2100001	2034838	2035711	0	1	1	2	NA	NA	NA	NA	NA	NA	NA
JreChr12G10883	12	1790000	2100001	2041386	2041876	0	1	1	2	NA	NA	NA	NA	NA	NA	NA
JreChr12G10898	12	1790000	2100001	2056578	2057102	0	1	1	2	NA	NA	NA	NA	NA	NA	NA
JreChr12G10914	12	1790000	2100001	2068864	2069365	0	1	1	2	NA	NA	NA	NA	NA	NA	NA
JreChr12G10923	12	1790000	2100001	2075505	2076983	0	1	1	2	PF00069(Protein kinase domain)	LOC_Os03g14840.1	AT3G14370.1	AGC_PVPK_like_kin82y.8 - ACG kinases include homologs to PKA, PKG and PKC, expressed	wag2-1|Morphologically similar to wild type. When seedlings were grown on vertical plates, root exhibited wavy pattern.	NA	NA
JreChr12G10951	12	1900000	2160001	2099121	2101309	0	1	0	1	PF01434(Peptidase family M41)	LOC_Os05g38400.1	AT1G07510.1	OsFtsH8 FtsH protease, homologue of AtFtsH3/10, expressed	NA	NA	NA
JreChr12G10968	12	1900000	2160001	2114364	2115224	0	1	0	1	NA	NA	NA	NA	NA	NA	NA
JreChr12G10975	12	1900000	2160001	2118872	2123784	0	1	0	1	PF00225(Kinesin motor domain)	LOC_Os12g42160.1	AT1G72250.2	kinesin motor domain containing protein, putative, expressed	NA	NA	NA
JreChr12G10991	12	1900000	2160001	2131395	2131766	0	1	0	1	NA	NA	NA	NA	NA	NA	NA
JreChr12G11021	12	1900000	2160001	2154965	2156032	0	1	0	1	NA	LOC_Os07g31440.2	AT3G12940.1	expressed protein	NA	NA	NA
JreChr12G11347	12	2350000	2450001	2422154	2435021	0	1	0	1	PF00232(Glycosyl hydrolase family 1)	LOC_Os06g21570.1	AT2G44480.1	Os6bglu24 - beta-glucosidase homologue, similar to G. max isohydroxyurate hydrolase, expressed	NA	NA	NA
JreChr12G11406	12	24690000	24790001	24706175	24706961	1	0	1	2	NA	NA	NA	NA	NA	NA	NA
JreChr12G11407	12	24690000	24790001	24715042	24715977	0	0	1	1	PF05678(VQ motif)	NA	AT1G32610.1	NA	NA	NA	NA
JreChr12G11408	12	24690000	24790001	24722700	24724445	0	0	1	1	PF08392(FAE1/Type III polyketide synthase-like protein)|PF08541(3-Oxoacyl-[acyl-carrier-protein (ACP)] synthase III C terminal)	LOC_Os05g49900.1	AT1G04220.1	3-ketoacyl-CoA synthase, putative, expressed	daisy-2|significantly reduced root growth	NA	NA
JreChr12G11409	12	24690000	24790001	24741098	24749798	0	0	1	1	PF01762(Galactosyltransferase)|PF13334(Domain of unknown function (DUF4094))	LOC_Os03g38050.1	AT1G05170.2	galactosyltransferase, putative, expressed	NA	NA	NA
JreChr12G11411	12	24690000	24790001	24750998	24751804	0	0	1	1	PF04535(Domain of unknown function (DUF588))	LOC_Os02g12760.1	AT5G54980.1	integral membrane protein, putative, expressed	NA	NA	NA
JreChr12G11412	12	24690000	24790001	24756693	24758863	0	0	1	1	PF02991(Autophagy protein Atg8 ubiquitin like)	LOC_Os08g09240.1	AT1G62040.2	autophagy-related protein, putative, expressed	NA	NA	NA
JreChr12G11413	12	24690000	24790001	24759475	24761921	0	0	1	1	PF00249(Myb-like DNA-binding domain)	LOC_Os01g59660.1	AT4G26930.1	MYB family transcription factor, putative, expressed	myb97 myb101 myb120|Significant increase in expression of AT1G65330, AT1G65300, AT3G11180. Significant decrease in expression of AT4G20990, AT4G21000, AT5G46200, AT5G09280, AT5G36720, AT5G36805, AT2G30310, AT2G30220, AT4G26830, AT5G06170, AT3G19940, AT5G20340, AT5G03810, AT5G03820, AT3G26870, AT1G06540, AT1G02820, AT1G02550, AT2G14670, AT5G39200, AT5G39170, AT5G39140, AT1G09720, AT1G66570, AT5G22…	NA	gamyb|Pollen development.
JreChr12G11414	12	24690000	24790001	24762149	24762474	0	0	1	1	NA	NA	NA	NA	NA	NA	NA
JreChr12G11415	12	24690000	24790001	24766235	24771767	0	0	1	1	PF00439(Bromodomain)	LOC_Os09g37760.1	AT5G55040.1	bromodomain domain containing protein, expressed	NA	NA	NA
JreChr12G11416	12	24690000	24790001	24781083	24783388	0	0	1	1	PF00903(Glyoxalase/Bleomycin resistance protein/Dioxygenase superfamily)	LOC_Os08g09250.1	AT1G11840.6	glyoxalase family protein, putative, expressed	NA	NA	OsGLY1-11.2|&quot;maintenance of glutathione (GSH) levels, Na+/K+ ration, and methylglyoxal under stress conditions, Ni2+-dependent GLY Ⅰactivity&quot;
JreChr12G11617	12	380000	480001	386522	386869	0	1	0	1	NA	NA	NA	NA	NA	NA	NA
JreChr12G11641	12	380000	480001	428905	436653	0	1	0	1	PF01694(Rhomboid family)	LOC_Os01g55740.1	AT1G18600.1	OsRhmbd4 - Putative Rhomboid homologue, expressed	NA	NA	NA
JreChr12G11651	12	380000	480001	452584	452839	0	1	0	1	NA	NA	NA	NA	NA	NA	NA
JreChr12G11652	12	380000	480001	453833	454220	0	1	0	1	PF13456(Reverse transcriptase-like)	NA	NA	NA	NA	NA	NA
JreChr12G11656	12	4680000	4900001	4698357	4699727	0	0	1	1	NA	NA	NA	NA	NA	NA	NA
JreChr12G11658	12	4680000	4900001	4803244	4803597	0	0	1	1	NA	NA	NA	NA	NA	NA	NA
JreChr12G11659	12	4680000	4900001	4813110	4813313	0	0	1	1	NA	NA	NA	NA	NA	NA	NA
JreChr12G11660	12	4680000	4900001	4823073	4826594	0	0	1	1	PF00069(Protein kinase domain)|PF08263(Leucine rich repeat N-terminal domain)|PF13516(Leucine Rich repeat)|PF13855(Leucine rich repeat)	LOC_Os07g40630.1	AT1G74360.1	BRASSINOSTEROID INSENSITIVE 1 precursor, putative, expressed	NA	NA	NA
JreChr12G11661	12	4680000	4900001	4847649	4848014	0	0	1	1	NA	NA	NA	NA	NA	NA	NA
JreChr12G11663	12	4892624	5052484	5020537	5021640	1	0	0	1	PF14392(Zinc knuckle)	NA	NA	NA	NA	NA	NA
JreChr12G11690	12	5512000	5651881	5550713	5550901	1	0	0	1	NA	NA	NA	NA	NA	NA	NA
JreChr12G11691	12	5512000	5651881	5569778	5572001	1	0	0	1	NA	LOC_Os06g38960.1	AT5G62550.1	expressed protein	NA	NA	NA
JreChr12G11692	12	5512000	5651881	5573880	5579897	1	0	0	1	PF00005(ABC transporter)|PF12698(ABC-2 family transporter protein)	LOC_Os08g30740.1	AT3G47730.1	ABC transporter, ATP-binding protein, putative, expressed	NA	NA	NA
JreChr12G11693	12	5512000	5651881	5585922	5595760	1	0	0	1	PF00005(ABC transporter)|PF12698(ABC-2 family transporter protein)	LOC_Os08g30770.1	AT3G47780.1	ABC transporter, ATP-binding protein, putative, expressed	CS66054|No visible phenotype.	NA	NA
JreChr12G11694	12	5512000	5651881	5647300	5647571	1	0	0	1	NA	NA	NA	NA	NA	NA	NA
JreChr12G11696	12	5690000	5930001	5726492	5727432	0	1	0	1	NA	NA	NA	NA	NA	NA	NA
JreChr12G11697	12	5690000	5930001	5735482	5742046	0	1	0	1	PF01926(50S ribosome-binding GTPase)|PF08153(NGP1NT (NUC091) domain)	LOC_Os03g22890.2	AT1G52980.1	GTPase of unknown function domain containing protein, putative, expressed	NA	NA	NA
JreChr12G11700	12	5690000	5930001	5905190	5908311	0	1	0	1	PF00069(Protein kinase domain)|PF00560(Leucine Rich Repeat)|PF08263(Leucine rich repeat N-terminal domain)|PF13855(Leucine rich repeat)	LOC_Os02g34790.1	AT4G08850.1	receptor-like protein kinase precursor, putative, expressed	NA	NA	NA
JreChr12G11701	12	5690000	5930001	5916048	5919270	0	1	0	1	PF00069(Protein kinase domain)|PF00560(Leucine Rich Repeat)|PF08263(Leucine rich repeat N-terminal domain)|PF13855(Leucine rich repeat)	LOC_Os10g33040.1	AT4G08850.1	receptor-like protein kinase precursor, putative, expressed	NA	NA	NA
JreChr12G11709	12	6101407	6271257	6202128	6202669	1	0	0	1	NA	NA	NA	NA	NA	NA	NA
JreChr12G11710	12	6101407	6271257	6207308	6207493	1	0	0	1	NA	NA	NA	NA	NA	NA	NA
JreChr12G11711	12	6101407	6271257	6207506	6207808	1	0	0	1	NA	NA	NA	NA	NA	NA	NA
JreChr12G11712	12	6101407	6271257	6223060	6224290	1	0	0	1	PF00010(Helix-loop-helix DNA-binding domain)	LOC_Os10g26460.1	AT3G47710.1	bHLH family protein, putative, expressed	bnq3 ap3-3|Pale yellowish sepaloid second-whorl organs.	NA	NA
JreChr12G11713	12	6240000	6410001	6255766	6255966	1	0	1	2	NA	NA	NA	NA	NA	NA	NA
JreChr12G11714	12	6240000	6410001	6256084	6259004	1	0	1	2	NA	NA	NA	NA	NA	NA	NA
JreChr12G11715	12	6240000	6410001	6277808	6289987	0	0	1	1	PF01344(Kelch motif)	LOC_Os02g51350.1	AT1G74510.2	OsFBK10 - F-box domain and kelch repeat containing protein, expressed	NA	NA	NA
JreChr12G11716	12	6240000	6410001	6289802	6289987	0	0	1	1	NA	LOC_Os03g07530.1	AT1G26930.1	OsFBK10 - F-box domain and kelch repeat containing protein, expressed	NA	NA	NA
JreChr12G11717	12	6240000	6410001	6400184	6408206	0	0	1	1	PF00307(Calponin homology (CH) domain)|PF03271(EB1-like C-terminal motif)	LOC_Os04g54940.1	AT3G47690.1	ATEB1A-like microtubule associated protein, putative, expressed	eb1a-1|When plants are grown on inclined agar plates root growth is skewed to the left forming clockwise loops with twisted epidermal cell files.	NA	NA
JreChr12G11748	12	7190000	7430001	7192216	7193446	0	1	0	1	PF02365(No apical meristem (NAM) protein)	LOC_Os04g38720.1	AT5G61430.1	no apical meristem protein, putative, expressed	NA	NA	OMTN2|low spikelet fertility
JreChr12G11749	12	7190000	7430001	7275348	7275877	0	1	0	1	NA	NA	NA	NA	NA	NA	NA
JreChr12G11750	12	7190000	7430001	7336356	7336817	0	1	0	1	NA	NA	NA	NA	NA	NA	NA
JreChr12G11751	12	7190000	7430001	7353125	7353637	0	1	0	1	NA	NA	NA	NA	NA	NA	NA
JreChr12G11752	12	7190000	7430001	7364320	7365251	0	1	0	1	NA	NA	NA	NA	NA	NA	NA
JreChr12G11753	12	7190000	7430001	7407285	7407706	0	1	0	1	NA	NA	NA	NA	NA	NA	NA
JreChr12G11793	12	8120000	8330001	8136053	8136595	0	1	0	1	NA	NA	NA	NA	NA	NA	NA
JreChr12G11794	12	8120000	8330001	8146267	8149569	0	1	0	1	PF14111(Domain of unknown function (DUF4283))	LOC_Os11g18710.1	AT1G31850.1	methyltransferase, putative, expressed	NA	NA	NA
JreChr12G11795	12	8120000	8330001	8155708	8155944	0	1	0	1	NA	NA	NA	NA	NA	NA	NA
JreChr12G11796	12	8120000	8330001	8163448	8163962	0	1	0	1	NA	NA	NA	NA	NA	NA	NA
JreChr12G11797	12	8120000	8330001	8209294	8210773	0	1	0	1	PF00249(Myb-like DNA-binding domain)	LOC_Os08g33940.1	AT3G47600.1	MYB family transcription factor, putative, expressed	NA	NA	NA
JreChr12G11799	12	8120000	8330001	8245314	8246521	0	1	0	1	PF03358(NADPH-dependent FMN reductase)	LOC_Os01g72430.1	AT3G27890.1	NADPH quinone oxidoreductase, putative, expressed	NA	NA	NA
JreChr12G11803	12	8508982	8638873	8565744	8567078	1	0	0	1	PF00560(Leucine Rich Repeat)|PF08263(Leucine rich repeat N-terminal domain)|PF13855(Leucine rich repeat)	LOC_Os07g04190.1	AT4G08850.1	receptor-like protein kinase precursor, putative, expressed	NA	NA	NA
JreChr12G11804	12	8508982	8638873	8567542	8568967	1	0	0	1	PF00069(Protein kinase domain)|PF13855(Leucine rich repeat)	LOC_Os02g34790.1	AT4G08850.1	receptor-like protein kinase precursor, putative, expressed	NA	NA	NA
JreChr12G11805	12	8508982	8638873	8571106	8577584	1	0	0	1	PF01926(50S ribosome-binding GTPase)|PF08153(NGP1NT (NUC091) domain)	LOC_Os03g22890.2	AT1G52980.1	GTPase of unknown function domain containing protein, putative, expressed	NA	NA	NA
JreChr12G11806	12	8508982	8638873	8587219	8589623	1	0	0	1	NA	NA	NA	NA	NA	NA	NA
JreChr13G10072	13	10930000	11050001	10941386	10944780	0	0	1	1	NA	LOC_Os03g14950.1	AT3G54950.1	PLA IIIA/PLP7, putative, expressed	NA	NA	NA
JreChr13G10073	13	10930000	11050001	10945341	10946517	0	0	1	1	PF03195(Lateral organ boundaries (LOB) domain)	LOC_Os03g17810.1	AT1G07900.1	DUF260 domain containing protein, putative, expressed	NA	NA	NA
JreChr13G10074	13	10930000	11050001	10957647	10958481	0	0	1	1	NA	NA	NA	NA	NA	NA	NA
JreChr13G10075	13	10930000	11050001	10978756	10980599	0	0	1	1	NA	NA	NA	NA	NA	NA	NA
JreChr13G10076	13	10930000	11050001	11018858	11024651	0	0	1	1	PF01485(IBR domain, a half RING-finger domain)|PF13456(Reverse transcriptase-like)	LOC_Os11g01240.1	AT5G60250.1	IBR domain containing protein, expressed	NA	NA	NA
JreChr13G10077	13	10930000	11050001	11028706	11032235	0	0	1	1	PF13456(Reverse transcriptase-like)	LOC_Os12g01230.1	AT5G60250.1	IBR domain containing protein, expressed	NA	NA	NA
JreChr13G10112	13	11550000	11730001	11562021	11567921	0	0	1	1	PF03094(Mlo family)	LOC_Os03g03700.1	AT1G61560.1	MLO domain containing protein, putative, expressed	CS9715|broad-spectrum powdery mildew resistance	NA	NA
JreChr13G10113	13	11550000	11730001	11596412	11596576	0	0	1	1	NA	NA	NA	NA	NA	NA	NA
JreChr13G10115	13	11550000	11730001	11599259	11599770	0	0	1	1	NA	NA	NA	NA	NA	NA	NA
JreChr13G10116	13	11550000	11730001	11601328	11601678	0	0	1	1	NA	NA	NA	NA	NA	NA	NA
JreChr13G10117	13	11550000	11730001	11601820	11602364	0	0	1	1	NA	NA	NA	NA	NA	NA	NA
JreChr13G10118	13	11550000	11730001	11614651	11615398	0	0	1	1	NA	NA	NA	NA	NA	NA	NA
JreChr13G10119	13	11550000	11730001	11619840	11620160	0	0	1	1	PF03911(Sec61beta family)	LOC_Os11g01300.1	AT5G60460.1	protein transport protein Sec61 subunit beta, putative, expressed	NA	NA	NA
JreChr13G10120	13	11550000	11730001	11623468	11626564	0	0	1	1	PF05739(SNARE domain)	LOC_Os05g48020.1	AT3G09740.1	SNARE domain containing protein, putative, expressed	NA	NA	OsSYP71|Resistance to Magnaporthe grisea. Oxidative stress tolerance.
JreChr13G10121	13	11550000	11730001	11629161	11631087	0	0	1	1	PF02365(No apical meristem (NAM) protein)	LOC_Os07g37920.1	AT1G61110.1	no apical meristem protein, putative, expressed	NA	NA	NA
JreChr13G10122	13	11550000	11730001	11634040	11634513	0	0	1	1	NA	NA	NA	NA	NA	NA	NA
JreChr13G10123	13	11550000	11730001	11640567	11640752	0	0	1	1	NA	NA	NA	NA	NA	NA	NA
JreChr13G10124	13	11550000	11730001	11655400	11656623	0	0	1	1	NA	NA	NA	NA	NA	NA	NA
JreChr13G10126	13	11550000	11730001	11682777	11684678	0	0	1	1	PF12171(Zinc-finger double-stranded RNA-binding)	LOC_Os01g14010.1	AT3G50700.1	ZOS3-04 - C2H2 zinc finger protein, expressed	NA	NA	NA
JreChr13G10127	13	11550000	11730001	11690928	11691731	0	0	1	1	NA	NA	NA	NA	NA	NA	NA
JreChr13G10128	13	11550000	11730001	11709235	11709921	0	0	1	1	PF02469(Fasciclin domain)	LOC_Os01g06580.1	AT5G03170.1	fasciclin domain containing protein, expressed	NA	NA	NA
JreChr13G10129	13	11550000	11730001	11711727	11712644	0	0	1	1	PF02469(Fasciclin domain)	LOC_Os01g06580.1	AT5G60490.1	fasciclin domain containing protein, expressed	NA	NA	NA
JreChr13G10130	13	11550000	11730001	11714684	11715622	0	0	1	1	PF02469(Fasciclin domain)	LOC_Os01g06580.1	AT5G60490.1	fasciclin domain containing protein, expressed	NA	NA	NA
JreChr13G10131	13	11550000	11730001	11717964	11718320	0	0	1	1	NA	NA	NA	NA	NA	NA	NA
JreChr13G10226	13	12790000	12890001	12810004	12810545	0	0	1	1	NA	NA	NA	NA	NA	NA	NA
JreChr13G10227	13	12790000	12890001	12817857	12819867	0	0	1	1	PF00931(NB-ARC domain)	LOC_Os01g72680.1	AT4G27190.1	disease resistance protein RPS2, putative, expressed	NA	NA	NA
JreChr13G10228	13	12790000	12890001	12824851	12825492	0	0	1	1	NA	NA	NA	NA	NA	NA	NA
JreChr13G10229	13	12790000	12890001	12859026	12860756	0	0	1	1	NA	NA	NA	NA	NA	NA	NA
JreChr13G10247	13	13050000	13170001	13073613	13073849	0	0	1	1	NA	NA	NA	NA	NA	NA	NA
JreChr13G10248	13	13050000	13170001	13092954	13094631	0	0	1	1	NA	NA	NA	NA	NA	NA	NA
JreChr13G10249	13	13050000	13170001	13125610	13126391	0	0	1	1	NA	NA	NA	NA	NA	NA	NA
JreChr13G10250	13	13050000	13170001	13126404	13127067	0	0	1	1	NA	NA	NA	NA	NA	NA	NA
JreChr13G10251	13	13050000	13170001	13127617	13127823	0	0	1	1	NA	NA	NA	NA	NA	NA	NA
JreChr13G10252	13	13050000	13170001	13142440	13142628	0	0	1	1	NA	NA	NA	NA	NA	NA	NA
JreChr13G10253	13	13050000	13170001	13144530	13152831	0	0	1	1	PF00069(Protein kinase domain)	LOC_Os02g02040.1	AT2G28250.1	protein kinase, putative, expressed	NA	NA	NA
JreChr13G10276	13	13835369	13865371	13839095	13840307	1	0	0	1	NA	NA	NA	NA	NA	NA	NA
JreChr13G10333	13	14730000	14860001	14734943	14737765	0	0	1	1	PF01248(Ribosomal protein L7Ae/L30e/S12e/Gadd45 family)	LOC_Os01g16890.1	AT1G36240.1	ribosomal protein L7Ae, putative, expressed	NA	NA	NA
JreChr13G10334	13	14730000	14860001	14754214	14755272	1	0	1	2	NA	NA	NA	NA	NA	NA	NA
JreChr13G10335	13	14730000	14860001	14773200	14799629	1	0	1	2	PF00742(Homoserine dehydrogenase)|PF03447(Homoserine dehydrogenase, NAD binding domain)	LOC_Os12g03190.1	AT5G21060.2	bifunctional aspartokinase/homoserine dehydrogenase, putative, expressed	NA	NA	NA
JreChr13G10337	13	14730000	14860001	14800319	14802379	1	0	1	2	PF00106(short chain dehydrogenase)	LOC_Os07g48640.1	AT3G61220.2	short-chain dehydrogenase/reductase, putative, expressed	NA	NA	NA
JreChr13G10338	13	14730000	14860001	14816487	14821627	1	0	1	2	NA	NA	NA	NA	NA	NA	NA
JreChr13G10340	13	14745439	14885450	14855861	14864940	1	0	0	1	PF02221(ML domain)	LOC_Os03g57420.1	AT3G44100.1	ML domain protein, putative, expressed	NA	NA	NA
JreChr13G10347	13	15025461	15155470	15088609	15089193	1	0	0	1	PF07714(Protein tyrosine kinase)	LOC_Os03g20450.1	AT2G27060.1	expressed protein	NA	NA	NA
JreChr13G10348	13	15025461	15155470	15091171	15092937	1	0	0	1	PF00560(Leucine Rich Repeat)|PF07714(Protein tyrosine kinase)	LOC_Os03g20450.1	AT2G27060.1	expressed protein	NA	NA	NA
JreChr13G10350	13	15025461	15155470	15095625	15096542	1	0	0	1	PF08263(Leucine rich repeat N-terminal domain)|PF13855(Leucine rich repeat)	LOC_Os03g20450.1	AT2G27060.1	expressed protein	NA	NA	NA
JreChr13G10351	13	15025461	15155470	15111530	15112043	1	0	0	1	NA	NA	NA	NA	NA	NA	NA
JreChr13G10352	13	15025461	15155470	15112094	15114062	1	0	0	1	NA	NA	NA	NA	NA	NA	NA
JreChr13G10377	13	15985535	16005536	15986310	15991713	1	0	0	1	PF00474(Sodium:solute symporter family)	LOC_Os10g42960.1	AT5G45380.1	urea active transporter, putative, expressed	atdur3-3|When grown on sterile agar plates supplemented with urea as a sole nitrogen source, wild-type plants developed green leaves when supplied with 1 mM and even as little as 0.5 mM urea, by contrast the mutant line became chlorotic and accumulated more anthocyanins than the wild type.	NA	NA
JreChr13G10378	13	15985535	16005536	16003049	16003249	1	0	0	1	NA	NA	NA	NA	NA	NA	NA
JreChr13G10384	13	16115545	16135546	16130901	16131080	1	0	0	1	NA	NA	AT4G28560.1	TOO MANY MOUTHS precursor, putative, expressed	NA	NA	NA
JreChr13G10410	13	16630000	16830001	16636263	16636795	1	0	1	2	NA	NA	NA	NA	NA	NA	NA
JreChr13G10412	13	16630000	16830001	16670365	16670544	0	0	1	1	NA	NA	NA	NA	NA	NA	NA
JreChr13G10413	13	16630000	16830001	16690476	16691571	1	0	1	2	NA	NA	NA	NA	NA	NA	NA
JreChr13G10415	13	16630000	16830001	16729579	16733141	1	0	1	2	PF06136(Domain of unknown function (DUF966))	LOC_Os03g48600.1	AT2G28150.1	domain of unknown function DUF966 domain containing protein, expressed	NA	NA	NA
JreChr13G10416	13	16630000	16830001	16756046	16756231	1	0	1	2	NA	NA	NA	NA	NA	NA	NA
JreChr13G10417	13	16630000	16830001	16775293	16819007	0	0	1	1	PF01068(ATP dependent DNA ligase domain)|PF04675(DNA ligase N terminus)|PF04679(ATP dependent DNA ligase C terminal region)	LOC_Os10g34750.1	AT1G08130.1	LIG1 - Putative DNA ligase I, expressed	NA	NA	NA
JreChr13G10433	13	17040000	17220001	17041704	17042707	0	0	1	1	PF06101(Vacuolar protein sorting-associated protein 62)	LOC_Os07g38840.1	AT2G44260.2	expressed protein	NA	NA	NA
JreChr13G10434	13	17040000	17220001	17065833	17068338	1	0	1	2	PF06101(Vacuolar protein sorting-associated protein 62)	LOC_Os07g38840.1	AT2G44260.2	expressed protein	NA	NA	NA
JreChr13G10435	13	17040000	17220001	17083318	17086161	1	0	1	2	PF00450(Serine carboxypeptidase)	LOC_Os02g02320.1	AT3G45010.1	OsSCP6 - Putative Serine Carboxypeptidase homologue, expressed	NA	NA	NA
JreChr13G10436	13	17040000	17220001	17087853	17089113	1	0	1	2	NA	LOC_Os10g39830.1	AT2G28105.1	expressed protein	NA	NA	NA
JreChr13G10437	13	17040000	17220001	17092202	17092847	1	0	1	2	NA	NA	NA	NA	NA	NA	NA
JreChr13G10438	13	17040000	17220001	17105794	17111542	1	0	1	2	PF10294(Lysine methyltransferase)	LOC_Os02g57330.1	AT1G08125.2	expressed protein	NA	NA	NA
JreChr13G10439	13	17040000	17220001	17117578	17119381	1	0	1	2	NA	NA	NA	NA	NA	NA	NA
JreChr13G10440	13	17040000	17220001	17135329	17139588	1	0	1	2	PF01120(Alpha-L-fucosidase)	LOC_Os04g47280.1	AT2G28100.1	ATFUC1, putative, expressed	NA	NA	NA
JreChr13G10442	13	17040000	17220001	17142506	17170992	1	0	1	2	PF00933(Glycosyl hydrolase family 3 N terminal domain)|PF01915(Glycosyl hydrolase family 3 C-terminal domain)	LOC_Os03g53800.3	AT5G20950.1	periplasmic beta-glucosidase precursor, putative, expressed	NA	NA	NA
JreChr13G10443	13	17040000	17220001	17189028	17190858	1	0	1	2	NA	LOC_Os02g44730.1	AT5G42210.1	tetracycline transporter protein, putative, expressed	NA	NA	NA
JreChr13G10444	13	17040000	17220001	17191697	17196718	1	0	1	2	PF14306(PUA-like domain)	LOC_Os07g14830.1	AT4G14680.1	bifunctional 3-phosphoadenosine 5-phosphosulfate synthetase, putative, expressed	NA	NA	NA
JreChr13G10448	13	17040000	17220001	17213809	17215515	1	0	1	2	PF02365(No apical meristem (NAM) protein)	LOC_Os01g60020.1	AT1G69490.1	No apical meristem protein, putative, expressed	SALK_005010|Significantly delayed leaf senescence.	NA	OsNAC4|Bacterial blight resistance. HR cell death.
JreChr13G10450	13	17055617	18325715	17226399	17226763	1	0	0	1	NA	LOC_Os04g33480.1	AT3G44680.1	histone deacetylase, putative, expressed	NA	HDA9|HISTONE DEACETYLASE 9	NA
JreChr13G10452	13	17055617	18325715	17259718	17259882	1	0	0	1	NA	NA	NA	NA	NA	NA	NA
JreChr13G10453	13	17055617	18325715	17260056	17260579	1	0	0	1	NA	NA	NA	NA	NA	NA	NA
JreChr13G10454	13	17055617	18325715	17270486	17270774	1	0	0	1	NA	NA	NA	NA	NA	NA	NA
JreChr13G10455	13	17055617	18325715	17271304	17301914	1	0	0	1	PF02463(RecF/RecN/SMC N terminal domain)|PF06470(SMC proteins Flexible Hinge Domain)	LOC_Os02g04080.1	AT2G27170.1	chromosome segregation protein, putative, expressed	CS16081|embryo defective; enlarged endosperm nuclei, immature seeds are filled with a watery endosperm and have a glassy appearance.	NA	NA
JreChr13G10458	13	17055617	18325715	17324621	17325047	1	0	0	1	PF06839(GRF zinc finger)	NA	NA	NA	NA	NA	NA
JreChr13G10459	13	17055617	18325715	17338536	17342610	1	0	0	1	PF00920(Dehydratase family)|PF02784(Pyridoxal-dependent decarboxylase, pyridoxal binding domain)	LOC_Os08g44530.1	AT3G23940.1	dihydroxy-acid dehydratase, putative, expressed	NA	NA	NA
JreChr13G10460	13	17055617	18325715	17346056	17348370	1	0	0	1	PF01176(Translation initiation factor 1A / IF-1)	LOC_Os03g02310.1	AT2G40780.1	RNA binding protein, putative, expressed	NA	NA	NA
JreChr13G10461	13	17055617	18325715	17352819	17354957	1	0	0	1	PF14111(Domain of unknown function (DUF4283))|PF14392(Zinc knuckle)	LOC_Os06g50210.1	AT3G31430.1	expressed protein	NA	NA	NA
JreChr13G10462	13	17055617	18325715	17375652	17376156	1	0	0	1	PF11347(Protein of unknown function (DUF3148))	LOC_Os07g06990.1	AT5G20935.1	expressed protein	NA	NA	NA
JreChr13G10463	13	17055617	18325715	17380505	17422558	1	0	0	1	PF00069(Protein kinase domain)	LOC_Os03g53880.1	AT5G20930.1	serine/threonine-protein kinase TOUSLED, putative, expressed	CS8169|flowering delayed 1 week compared to wild type; slightly increased number of rosette leaves; deeply serrated leaves; secondary axes arise from axils of cauline leaves on main inflorescence - cauline leaves are rolled around the new axis; abnormal flowers with fewer, variable organs formed in all whorls (sepals, petals, anthers and gynoecium); no homeotic conversions among organ types occur…	NA	NA
JreChr13G10465	13	17055617	18325715	17444130	17444504	1	0	0	1	PF01282(Ribosomal protein S24e)	LOC_Os01g52490.1	AT3G04920.1	40S ribosomal protein S24, putative, expressed	NA	NA	NA
JreChr13G10466	13	17055617	18325715	17449692	17450375	1	0	0	1	NA	NA	NA	NA	NA	NA	NA
JreChr13G10467	13	17055617	18325715	17455694	17457000	1	0	0	1	NA	NA	AT3G44020.1	expressed protein	NA	NA	NA
JreChr13G10468	13	17480000	17580001	17480955	17491881	1	0	1	2	PF00225(Kinesin motor domain)	LOC_Os03g53920.1	AT3G44050.1	kinesin motor domain containing protein, putative, expressed	NA	NA	NA
JreChr13G10469	13	17480000	17580001	17527326	17533891	1	0	1	2	PF00515(Tetratricopeptide repeat)	LOC_Os07g06710.1	AT5G21990.1	tetratricopeptide repeat, putative, expressed	NA	NA	NA
JreChr13G10470	13	17480000	17580001	17547450	17548611	1	0	1	2	NA	NA	NA	NA	NA	NA	NA
JreChr13G10471	13	17480000	17580001	17577379	17577864	1	0	1	2	NA	LOC_Os12g42650.1	AT2G27180.1	pollen preferential protein, putative, expressed	NA	NA	NA
JreChr13G10472	13	17055617	18325715	17595336	17609896	1	0	0	1	PF13639(Ring finger domain)	LOC_Os11g36430.3	AT5G22000.2	zinc finger, C3HC4 type domain containing protein, expressed	rhf1a rhf2a|This double mutant has shorter siliques than WT plants, and lower fertility. Approximately 60% of ovules abort the megagametophytic development process at the FG1 stage. Often, one of the megaspores that is supposed to degenerate remains visible in the rhf1a rhf2a megagametophyte for a prolonged period of time. Some of the mutants arrested at the two nucleate (F2) stage, whereas about…	NA	NA
JreChr13G10475	13	17055617	18325715	17621163	17627239	1	0	0	1	NA	LOC_Os08g02080.1	AT1G08480.1	rickettsia 17 kDa surface antigen family protein, expressed	NA	NA	NA
JreChr13G10476	13	17055617	18325715	17633982	17634224	1	0	0	1	NA	NA	NA	NA	NA	NA	NA
JreChr13G10477	13	17055617	18325715	17673149	17705882	1	0	0	1	PF00004(ATPase family associated with various cellular activities (AAA))|PF00533(BRCA1 C Terminus (BRCT) domain)|PF08519(Replication factor RFC1 C terminal domain)	LOC_Os11g36390.1	AT5G22010.1	RFC1 - Putative clamp loader of PCNA, replication factor C subunit 1, expressed	NA	NA	NA
JreChr13G10478	13	17690000	17790001	17710812	17711128	1	0	1	2	NA	NA	NA	NA	NA	NA	NA
[truncated: 540 more rows]
