# Supplementary material for: A genome variation map provides insights into the genetics of walnut adaptation and agronomic traits
Source: Genome Biol. 2021 Oct 27;22:300. doi: 10.1186/s13059-021-02517-6 (PMC8554829; doi:10.1186/s13059-021-02517-6)
Supplement: Supplementary file 13 — Additional file 13: Table S12. Phenotypic values for walnut samples collected and investigated in 2016 and in 2019. [file 13059_2021_2517_MOESM13_ESM.xlsx]

## Sheet: TableS12
Table S12 | Phenotypic values for walnut samples collected and investigated in 2016 and in 2019.
(1) 44 traits investigatd in 2016
No.	SampleID	Region	Type	VerticalDiameter	TransverseDiameter	LateralDiameter	SingleNutWeight	KernelPercentage	HullThickness	FattyAcidContent	ProteinContent	C18:1	C18:2	C18:3	C18:0	C16:0	NutShellThickness	NutInnerWall	NutDiaphragm	KernelPlumpness	ColorOfEndopleura	NutUniformity	NutFlavor	NutShape	ShellSurfaceFeature	NutTopShape	NutShoulderShape	NutBottomShape	SutureFeature	ShellSealScale	TreeHeight	TreePosture	CrownShape	TreeVigor	BudBrunchingAbility	NumberOfSideShootsWithdrawingFruit	DevelopmentBranchLength	LeafletShape	ParietalDegeneration	NumberOfLeaflets	LeafTipShape	DifferentMaturityOfMaleAndFemaleFlowers	Precocity	InflorescenceAxisLength	NumberOfSingleFruit	YieldingAbility	ContinuousFruitingAbility
1	11	China_Beijing	JR2	39.45	32.56	34.39	14.22	58	NA	64.3	19.2	NA	NA	NA	NA	NA	3	1	1	3	2	NA	3	5	1	2	4	NA	1	NA	NA	2	NA	3	2	NA	NA	NA	NA	NA	NA	2	NA	NA	NA	2	NA
8	30	China_Beijing	JR2	31.83	28.68	30.15	9.21	67	NA	68.7	17.1	NA	NA	NA	NA	NA	3	1	1	3	2	NA	2	12	1	3	NA	NA	2	3	NA	1	NA	3	3	NA	NA	NA	NA	NA	NA	2	NA	NA	NA	3	NA
9	31	China_Beijing	JR1-JR2	34.2	36.6	35.1	NA	57.6	NA	NA	NA	NA	NA	NA	NA	NA	NA	NA	NA	NA	NA	NA	NA	NA	NA	NA	NA	NA	NA	NA	NA	NA	NA	NA	NA	NA	NA	NA	NA	NA	NA	NA	NA	NA	NA	NA	NA
10	32	China_Beijing	JR1	31.3	32.5	32.2	NA	57	NA	NA	NA	NA	NA	NA	NA	NA	NA	NA	NA	NA	NA	NA	NA	NA	NA	NA	NA	NA	NA	NA	NA	NA	NA	NA	NA	NA	NA	NA	NA	NA	NA	NA	NA	NA	NA	NA	NA
31	83	China_Beijing	JR1-JR2	41.8	35.1	34.9	10.8	61.2	NA	NA	NA	NA	NA	NA	NA	NA	NA	NA	NA	NA	NA	NA	NA	NA	NA	NA	NA	NA	NA	NA	NA	NA	NA	NA	NA	NA	NA	NA	NA	NA	NA	NA	NA	NA	NA	NA	NA
32	84	China_Beijing	JR1-JR2	32.53	31.26	31.39	10.4	NA	NA	NA	NA	NA	NA	NA	NA	NA	3	NA	NA	NA	NA	NA	NA	NA	NA	NA	NA	NA	NA	NA	NA	NA	NA	NA	NA	NA	NA	NA	NA	NA	NA	NA	NA	NA	NA	NA	NA
33	85	China_Beijing	JR1-JR2	40.7	35.8	38.7	12.9	57.8	NA	NA	NA	NA	NA	NA	NA	NA	NA	NA	NA	NA	NA	NA	NA	NA	NA	NA	NA	NA	NA	NA	NA	NA	NA	NA	NA	NA	NA	NA	NA	NA	NA	NA	NA	NA	NA	NA	NA
46	BJ11	China_Beijing	JR1	33.62	32.96	35.96	10.99	38.08	NA	56.1	22.7	NA	NA	NA	NA	NA	5	1	2	1	5	2	2	2	1	2	4	3	3	NA	3	2	3	1	1	1	NA	2	1	NA	2	2	2	NA	2	2	NA
47	BJ13	China_Beijing	JR1	41.01	31.76	32.36	11.8	44.24	NA	62.4	21.1	NA	NA	NA	NA	NA	5	1	2	2	5	2	2	4	1	1	4	4	2	NA	3	2	1	2	2	1	NA	3	1	NA	2	1	2	NA	2	2	NA
48	BJ2	China_Beijing	JR1	34.83	34.95	36.49	15.09	48.65	NA	61.3	20.8	NA	NA	NA	NA	NA	5	2	2	3	3	2	2	2	1	3	2	2	2	NA	2	2	1	3	3	1	NA	2	1	NA	1	1	2	NA	2	2	NA
49	BJ20	China_Beijing	JR1	31.13	32.2	34.31	12.44	42.54	NA	66.4	21.8	NA	NA	NA	NA	NA	5	3	2	2	4	2	2	2	1	2	4	3	2	NA	2	2	2	1	1	1	NA	2	1	NA	1	1	2	NA	2	1	NA
50	BJ21	China_Beijing	JR1	35.86	34.02	33.47	12.72	55.11	NA	64.6	17.6	NA	NA	NA	NA	NA	4	1	1	2	5	2	3	2	1	2	2	2	3	NA	2	2	2	2	2	2	NA	2	1	NA	1	1	2	NA	2	2	NA
51	BJ22	China_Beijing	JR1	33.97	32.74	33.86	12.83	55.25	NA	65.4	20.1	NA	NA	NA	NA	NA	5	2	2	3	5	3	3	2	1	2	2	3	3	NA	2	2	2	2	2	2	NA	3	1	NA	1	1	2	NA	3	2	NA
52	BJ23	China_Beijing	JR1	30.84	31.11	30.69	10.78	46.18	NA	59.5	19.4	NA	NA	NA	NA	NA	5	2	2	2	5	2	2	2	1	2	2	3	3	NA	3	2	2	3	3	1	NA	2	1	NA	1	3	2	NA	2	2	NA
53	BJ25	China_Beijing	JR1	33.82	34.69	36.85	12.99	45.63	NA	73.8	18.1	NA	NA	NA	NA	NA	5	2	2	2	4	1	2	2	1	2	4	3	2	NA	3	3	2	2	2	1	NA	2	1	NA	2	1	2	NA	2	2	NA
54	BJ27	China_Beijing	JR1	31.02	31.22	29.7	9.99	47.93	NA	63.9	20.6	NA	NA	NA	NA	NA	5	1	2	2	5	2	2	2	1	3	2	2	2	NA	2	2	2	1	2	1	NA	2	1	NA	1	3	2	NA	2	1	NA
55	BJ3	China_Beijing	JR1	36.95	35.99	36.11	13.28	42.9	NA	58.8	24.3	NA	NA	NA	NA	NA	5	1	2	2	5	2	2	2	1	2	2	3	2	NA	2	2	2	3	3	1	NA	2	1	NA	2	1	2	NA	1	2	NA
56	BJ30	China_Beijing	JR1	35.88	35.16	35.53	12.39	47.39	NA	60.5	24.1	NA	NA	NA	NA	NA	5	2	2	2	5	2	2	2	1	2	4	4	2	NA	2	3	1	1	2	1	NA	2	1	NA	2	1	1	NA	2	1	NA
57	BJ31	China_Beijing	JR1	33.36	33.94	35.14	9.83	47.31	NA	60.2	24.7	NA	NA	NA	NA	NA	4	1	2	2	4	2	2	2	1	2	4	4	2	NA	3	2	2	1	2	1	NA	2	1	NA	2	3	1	NA	2	2	NA
58	BJ33	China_Beijing	JR1	38.05	35.54	35.41	13.55	44.64	NA	59.4	24.7	NA	NA	NA	NA	NA	5	1	2	2	4	2	2	2	1	2	4	3	2	NA	3	3	2	1	2	1	NA	2	1	NA	2	3	1	NA	2	2	NA
59	BJ39	China_Beijing	JR1	33.92	31.85	33.35	11.91	44.3	NA	67.1	18.8	NA	NA	NA	NA	NA	5	2	2	2	4	2	2	2	1	1	2	4	3	NA	3	2	1	1	2	1	NA	2	1	NA	2	1	1	NA	3	2	NA
60	BJ40	China_Beijing	JR1	34.13	33.09	33.37	11.84	52	NA	70	17.4	NA	NA	NA	NA	NA	5	2	2	2	2	2	3	2	1	1	2	3	2	NA	3	2	2	1	1	1	NA	2	1	NA	3	1	2	NA	2	2	NA
61	BJ41	China_Beijing	JR1	33.68	32.38	31.47	10.06	50.49	NA	73.8	20.8	NA	NA	NA	NA	NA	5	3	3	3	2	2	2	2	1	1	2	2	1	NA	2	1	2	1	1	1	NA	2	1	NA	3	1	2	NA	2	2	NA
62	BJ44	China_Beijing	JR1	39.31	34.36	33.91	12.75	56.58	NA	69.7	19.3	NA	NA	NA	NA	NA	5	1	2	2	4	3	2	4	1	1	2	2	1	NA	3	1	3	1	1	1	NA	2	1	NA	3	1	2	NA	2	2	NA
63	BJ45	China_Beijing	JR1	33.35	32.45	32.13	10.17	60.73	NA	70.2	21.5	NA	NA	NA	NA	NA	4	2	2	2	2	2	2	2	1	1	2	3	2	NA	3	1	3	1	1	1	NA	2	1	NA	3	1	2	NA	2	2	NA
64	BJ46	China_Beijing	JR1	35.69	34.36	35.95	11.93	53.58	NA	70.8	18.3	NA	NA	NA	NA	NA	4	1	2	1	3	2	3	2	1	1	1	3	2	NA	3	1	3	1	1	1	NA	2	1	NA	2	1	2	NA	2	2	NA
65	BJ49	China_Beijing	JR1	34.99	31.3	33.15	11.31	49.67	NA	71.6	16.7	NA	NA	NA	NA	NA	5	2	2	2	4	2	2	2	1	1	1	2	1	NA	3	3	1	1	1	1	NA	2	1	NA	2	1	1	NA	2	2	NA
66	BJ56	China_Beijing	JR1	29.55	29.69	31.19	10	32.25	NA	64	19.8	NA	NA	NA	NA	NA	5	3	3	3	3	3	3	2	1	2	4	3	2	NA	3	1	1	2	2	1	NA	1	1	NA	3	3	2	NA	2	2	NA
67	BJ57	China_Beijing	JR1	33.5	28.94	33.26	12.21	50.12	NA	61.5	17.4	NA	NA	NA	NA	NA	5	1	1	2	2	2	2	1	1	2	3	4	3	NA	3	2	2	2	2	1	NA	1	1	NA	1	1	2	NA	2	2	NA
68	BJ58	China_Beijing	JR1	35.68	33.58	33.97	13.14	48.77	NA	64.4	14.9	NA	NA	NA	NA	NA	5	2	2	2	4	1	2	2	1	2	2	3	2	NA	3	2	2	2	2	1	NA	1	1	NA	1	3	2	NA	2	2	NA
69	BJ59	China_Beijing	JR1	34.57	31.86	32.01	13.01	43.77	NA	67.1	17.6	NA	NA	NA	NA	NA	5	1	1	2	4	3	2	2	1	1	2	2	1	NA	3	2	2	2	2	1	NA	1	1	NA	1	1	2	NA	2	2	NA
70	BJ6	China_Beijing	JR1	37.49	33.46	34.07	11.5	54.19	NA	66.3	22.9	NA	NA	NA	NA	NA	4	2	2	2	5	2	2	2	1	1	4	3	2	NA	3	3	1	1	1	1	NA	2	1	NA	2	2	2	NA	2	2	NA
71	BJ60	China_Beijing	JR1	30.62	26.38	28.72	6.81	43.44	NA	58.1	22.4	NA	NA	NA	NA	NA	5	1	1	3	4	2	2	2	1	1	2	2	3	NA	3	2	2	2	2	1	NA	1	1	NA	1	1	2	NA	2	2	NA
72	BJ61	China_Beijing	JR1	30.19	25.99	26.74	5.75	38.2	NA	59.3	23.3	NA	NA	NA	NA	NA	4	1	2	1	6	2	2	4	1	1	2	3	2	NA	3	2	2	2	2	1	NA	1	1	NA	1	1	2	NA	2	2	NA
73	BJ62	China_Beijing	JR1	34.57	31.72	33.57	11.03	54.47	NA	66.1	19.7	NA	NA	NA	NA	NA	5	1	2	2	5	1	2	NA	1	1	1	4	1	NA	3	2	2	2	2	1	NA	1	1	NA	1	3	2	NA	2	2	NA
74	BJ63	China_Beijing	JR1	34.2	31.77	32.04	11.04	45.59	NA	67.4	15.2	NA	NA	NA	NA	NA	5	2	1	1	3	2	3	2	1	2	2	2	1	NA	2	3	2	1	1	1	NA	1	1	NA	1	1	2	NA	2	1	NA
75	BJ64	China_Beijing	JR1	34.58	31.44	36.76	11.01	43.71	NA	63.7	17.9	NA	NA	NA	NA	NA	5	1	1	2	4	1	3	1	1	2	2	3	2	NA	2	3	2	2	2	1	NA	1	1	NA	1	3	2	NA	2	2	NA
76	BJ65	China_Beijing	JR1	36.72	33.36	32.4	10.32	49.56	NA	58.6	18.7	NA	NA	NA	NA	NA	5	1	1	1	4	1	2	4	1	1	2	3	2	NA	3	3	2	2	2	1	NA	1	1	NA	1	1	2	NA	2	2	NA
77	BJ67	China_Beijing	JR1	29.2	27.81	31.68	9.29	43.61	NA	66.1	19.5	NA	NA	NA	NA	NA	5	2	1	2	3	2	2	1	1	2	4	4	2	NA	3	2	2	1	1	1	NA	2	1	NA	1	1	2	NA	2	2	NA
78	BJ68	China_Beijing	JR1	34.65	33.94	35.52	12.73	45.6	NA	69	12.5	NA	NA	NA	NA	NA	5	1	1	2	4	2	2	2	1	1	2	3	2	NA	3	2	2	2	1	1	NA	1	1	NA	1	2	2	NA	2	2	NA
79	BJ69	China_Beijing	JR1	35.84	30.05	30.57	10.26	38.8	NA	60	21.2	NA	NA	NA	NA	NA	5	1	2	2	4	3	1	4	1	1	1	3	1	NA	2	3	2	1	1	1	NA	2	1	NA	3	1	2	NA	2	2	NA
80	BJ7	China_Beijing	JR1	33.88	34.62	36.27	12.68	45.07	NA	61.3	17.8	NA	NA	NA	NA	NA	4	1	2	2	4	1	2	2	1	2	4	4	2	NA	3	1	2	1	1	1	NA	2	1	NA	2	1	2	NA	2	2	NA
81	BJ70	China_Beijing	JR1	31.87	32.93	34.39	12.83	37.86	NA	64.9	18.8	NA	NA	NA	NA	NA	5	3	3	3	3	2	3	1	1	2	2	3	1	NA	3	1	2	2	2	1	NA	1	1	NA	1	3	2	NA	2	2	NA
82	BJ74	China_Beijing	JR1	27.4	29.09	31.09	8.42	51.53	NA	66.7	14	NA	NA	NA	NA	NA	5	1	1	3	4	3	2	1	1	2	4	4	1	NA	3	3	1	1	2	1	NA	1	1	NA	1	3	2	NA	2	2	NA
83	BJ78	China_Beijing	JR1	38.38	37.49	38.8	15.97	48.94	NA	63.9	17.4	NA	NA	NA	NA	NA	5	1	1	2	4	1	2	2	1	2	4	3	1	NA	3	2	1	2	2	1	NA	2	1	NA	3	1	2	NA	2	2	NA
84	BJ84	China_Beijing	JR1	34.06	32.29	30.8	11.43	46.36	NA	58.3	19.3	NA	NA	NA	NA	NA	5	3	1	2	4	2	2	2	1	1	2	3	2	NA	3	3	1	1	2	1	NA	2	1	NA	3	1	2	NA	2	2	NA
85	BJ86	China_Beijing	JR1	35.54	29.89	34.54	13.11	43.59	NA	63.4	21.5	NA	NA	NA	NA	NA	5	2	1	2	4	2	2	2	1	1	4	3	2	NA	2	3	2	2	2	1	NA	2	1	NA	3	1	2	NA	2	2	NA
86	BJ88	China_Beijing	JR1	30.57	32.74	32.28	10.16	51.2	NA	53.3	17.2	NA	NA	NA	NA	NA	5	1	1	2	4	2	2	1	1	2	4	3	2	NA	3	2	2	2	2	1	NA	1	1	NA	3	1	2	NA	2	2	NA
87	BJ90	China_Beijing	JR1	34.95	35.11	38.6	15.9	47.36	NA	64	16.1	NA	NA	NA	NA	NA	5	1	1	3	4	1	3	1	1	2	2	3	2	NA	3	2	2	3	2	1	NA	1	1	NA	3	1	2	NA	2	3	NA
88	BJ91	China_Beijing	JR1	30.03	30.78	30.47	9.69	43.59	NA	65	15.1	NA	NA	NA	NA	NA	5	3	3	3	2	2	2	2	1	2	2	2	2	NA	3	3	1	1	1	1	NA	2	1	NA	1	1	2	NA	2	1	NA
89	BJ94	China_Beijing	JR1	32.19	32.51	35.21	10.77	54.93	NA	56.7	18.5	NA	NA	NA	NA	NA	4	1	2	2	4	3	2	1	1	3	2	3	3	NA	2	3	2	1	1	1	NA	1	1	NA	3	3	2	NA	2	2	NA
90	CQ01	China_Chongqing	JS-JR2	37.6	29.8	30.3	11.4	44	NA	62.2	15.5	31.8	53.7	6.2	3.1	4.7	4	2	2	3	8	2	3	9	2	1	2	2	1	5	2	2	1	2	2	2	20	2	2	7	1	1	2	NA	2	2	2
91	CQ02	China_Chongqing	JS-JR2	29.2	30.8	33.5	11.1	46.2	NA	59.5	15.8	22	58.8	10.6	2.5	5.7	4	1	1	3	8	3	3	1	2	2	4	4	1	4	3	2	1	3	3	2	20	1	2	9	1	1	2	NA	2	3	2
92	CQ03	China_Chongqing	JS-JR1	35.1	30.9	32.4	10.5	53.4	3	53.7	20.5	26.8	56.8	8.9	2.1	5.1	3	1	1	3	8	2	2	2	1	3	2	3	2	1	2	3	3	2	2	2	6	1	1	7	1	3	2	2	4	2	3
93	CQ04	China_Chongqing	JS-JR1	31	27.5	28.4	7.5	41.4	3.5	66.4	13.7	21	59.55	12.15	2.17	4.95	3	1	2	2	4	1	2	2	1	2	2	2	2	4	2	3	1	3	3	2	3	2	2	7	2	2	1	2	4	2	2
94	CQ05	China_Chongqing	JS-JR1	37.2	33.9	35.5	14.3	44.6	3	63.7	18.8	35.1	51.1	5.9	2.4	5.1	4	2	2	3	6	1	2	2	1	2	2	2	1	4	2	3	3	3	3	2	4	1	1	7	1	2	2	3	4	3	3
95	CQ06	China_Chongqing	JS-JR1	36.6	30.3	30.8	9.8	43.3	3.5	61	13.7	30	54.9	4.8	4.4	5.4	4	1	1	2	8	1	2	9	1	1	2	2	1	4	3	3	1	3	3	2	5	1	2	7	1	1	2	2	4	3	3
96	CQ07	China_Chongqing	JS-JR1	41.5	31.5	30.6	9	47.7	4	55.1	19	24.9	57.7	8.7	2.8	5.4	3	1	1	1	6	3	2	9	1	1	1	1	1	1	1	2	1	2	2	3	5	1	1	7	1	3	2	2	4	3	3
97	CQ08	China_Chongqing	JS-JR1	35.9	33.3	35.1	11.7	54.2	3.5	60.5	16.9	18.45	63.4	10.08	2.55	5.28	3	1	1	2	3	3	3	9	1	2	2	2	2	3	1	2	2	1	2	5	5	2	1	7	1	2	2	3	10	3	3
98	CQ09	China_Chongqing	JS-JR1	38.2	33.7	34.9	12.6	46.7	3.5	56.3	19.5	16.5	64.8	8.9	3.8	5.6	3	1	1	2	3	1	2	9	1	1	1	2	2	4	2	3	2	3	2	2	6	1	1	7	1	2	2	3	10	3	3
99	CQ10	China_Chongqing	JS-JR1	35.2	30.1	31.3	10.7	42.5	3	55.4	18.5	20.3	63.8	6.9	3.2	5.5	3	1	1	2	3	1	2	2	1	2	2	2	2	1	3	3	1	2	3	2	5	1	1	7	1	1	2	2	4	2	2
100	CQ100	China_Chongqing	JS	32.2	29	30.8	10.8	44.9	9	65.4	15.7	20.9	59.6	10.7	2.91	5.53	3	1	1	3	4	2	3	4	1	1	1	2	1	3	3	3	1	3	3	2	24	1	2	9	1	2	2	2	2	3	3
101	CQ101	China_Chongqing	JS	37.3	32.8	33.7	10.1	47.4	6	61	16.8	16.3	61.6	12.2	3.77	5.88	3	1	1	2	4	2	2	6	2	1	3	2	1	4	3	3	3	3	3	3	45	2	2	7	1	1	2	2	3	3	3
102	CQ102	China_Chongqing	JS	36	33.1	35.7	12.7	40.3	6	56.2	20.7	25.1	56.7	8.8	2.4	6.6	4	1	1	2	8	2	2	2	2	3	3	3	1	4	3	3	1	3	3	1	36	2	1	9	1	1	2	2	2	3	3
103	CQ103	China_Chongqing	JS	32.4	31.8	35.4	10.6	41.6	6	54	18.9	17.5	62.7	11	2.3	6.1	4	1	1	2	4	1	2	1	1	3	4	3	1	4	3	3	1	3	3	2	33	3	1	9	1	1	2	2	2	3	3
104	CQ11	China_Chongqing	JS-JR1	37.9	34.6	34.8	12.9	40.6	4.5	60.9	15.4	19.2	64.9	7.1	2.3	6.1	4	1	1	2	4	1	3	1	1	3	3	3	1	4	3	3	1	3	3	4	7	1	1	7	2	1	2	3	4	3	3
105	CQ12	China_Chongqing	JS-JR1	38.3	33.7	33.6	12.2	43.2	2	57	15.2	10.9	68.9	10.8	4.2	4.7	4	1	1	2	3	1	2	9	1	2	3	2	2	4	3	2	2	3	2	2	5	1	1	7	1	1	2	2	4	3	2
106	CQ120	China_Chongqing	JS	28.9	26.1	28	6.8	52.6	NA	60	15.2	13.8	67.5	8.9	3.17	6.27	3	1	3	3	5	3	2	2	1	1	3	1	2	4	3	2	2	2	2	3	31	2	2	9	2	1	NA	NA	3	3	3
107	CQ129	China_Chongqing	JS-JR1	36.9	31.3	31	10	45.4	NA	68.7	13.9	27.9	52.4	11.4	2.6	5.3	4	1	1	2	8	2	2	9	2	1	1	3	1	4	3	3	1	1	1	2	42	1	2	11	1	1	2	2	2	1	1
108	CQ13	China_Chongqing	JS-JR1	38.1	32.3	33.3	10.8	46.7	4.5	59	18.5	19.4	63.6	8.7	3	5	3	1	1	2	4	3	3	9	1	3	2	2	2	3	3	3	1	3	3	3	9	1	1	7	2	1	2	2	4	2	2
109	CQ14	China_Chongqing	JS-JR1	37.2	29.8	30.3	8.7	51.1	3	63	16.1	19.95	62.85	9.5	2.15	5.35	3	1	1	2	3	1	2	2	1	2	2	2	2	4	3	3	2	3	2	3	5	2	1	7	1	3	2	3	4	2	2
110	CQ15	China_Chongqing	JS-JR1	38.6	31.8	32	10.2	47.6	4	57.9	18	18.35	64.6	9.35	2.29	5.21	3	1	1	2	3	3	2	9	2	2	1	2	1	4	3	3	3	3	3	6	8	2	2	7	2	1	2	3	4	2	2
111	CQ16	China_Chongqing	JS-JR1	42	33	32	11.4	59	4	65.1	16.2	32.8	51.45	8.08	3.01	4.51	3	1	1	2	4	3	2	9	2	1	1	2	1	4	3	3	1	3	3	6	7	1	1	7	2	1	2	2	4	3	3
112	CQ17	China_Chongqing	JS-JR1	35.5	30.6	33.8	11.7	44.4	3	57.5	16.2	17.8	63.2	10.4	2.6	5.6	4	2	2	2	4	2	2	2	1	2	2	2	2	4	3	3	1	3	3	3	6	1	1	7	1	1	2	3	4	2	2
113	CQ18	China_Chongqing	JS-JR1	40.5	35.9	36.6	16	44.3	4	62.4	16.7	25	59.2	7.3	2.4	5.8	4	1	1	2	4	2	3	9	1	2	2	3	1	4	3	3	2	2	3	4	4	2	2	7	1	1	2	3	4	3	3
114	CQ19	China_Chongqing	JS-JR1	29.9	28.2	28.8	7.9	44.4	4.5	62.8	17.4	18.65	65.05	8.45	2.05	5.55	3	2	2	2	3	1	3	2	2	3	2	2	2	4	3	3	3	NA	NA	3	5	2	1	7	1	3	2	3	3	3	3
115	CQ20	China_Chongqing	JS-JR1	32.7	29.9	30.5	9.3	38	5	65.3	17	24.5	60.9	7.25	2.2	4.95	4	2	2	3	3	2	2	2	1	3	2	2	2	4	3	3	1	1	1	2	5	2	1	7	1	1	2	3	4	3	3
116	CQ21	China_Chongqing	JS-JR1	36.5	28.1	28.3	8.3	52.1	3	58.5	20.9	16.2	66	9	2	6.5	3	1	1	2	3	1	3	9	1	2	1	2	1	3	3	2	3	2	2	3	5	1	1	7	1	3	2	3	4	2	2
117	CQ22	China_Chongqing	JS-JR1	32.9	30.6	31.6	8.6	49.4	2.5	61.4	14.5	17.4	58.7	13.2	3	7.2	3	1	1	2	8	1	3	2	1	3	2	2	2	4	3	2	2	1	1	3	5	1	1	7	1	1	2	3	4	2	2
118	CQ23	China_Chongqing	JS-JR1	39.4	33.8	33	11	50.7	4	59.4	17.6	23.3	59.73	8	2.87	5.81	3	1	1	2	4	3	3	9	1	2	2	2	1	3	2	2	2	3	3	3	8	2	2	7	1	1	2	3	4	3	3
119	CQ24	China_Chongqing	JS-JR1	37.8	33.5	32.6	12.7	43.8	5	59.9	17.7	19	65.3	7.8	2.6	5	4	1	1	2	4	1	3	9	2	3	3	3	1	4	2	3	1	3	3	3	9	1	1	9	2	1	2	3	4	2	2
120	CQ25	China_Chongqing	JS-JR1	36.1	30.8	31.7	10.8	51	3	51.5	20.1	15.65	65.75	10.65	1.75	6.05	3	1	1	3	8	1	3	9	1	2	2	2	1	4	2	3	3	2	2	2	7	1	1	7	1	2	2	3	2	2	2
121	CQ26	China_Chongqing	JS-JR1	37.2	30.9	30.9	9.8	58.2	3.5	60.6	16.8	16.7	63.5	11.6	2.15	5.8	3	1	1	2	8	2	2	9	1	2	2	2	2	4	3	3	1	3	3	3	5	1	1	7	2	1	2	3	4	3	3
122	CQ27	China_Chongqing	JS-JR1	36.8	34.2	34.1	13	53.2	3.5	61.2	18	26.2	57.25	8.5	2.3	5.55	3	1	1	3	8	2	3	2	1	3	2	3	2	4	3	3	3	3	3	4	6	1	1	7	2	1	2	3	4	3	3
123	CQ28	China_Chongqing	JS-JR1	45.8	35.6	38.2	18.1	46.9	NA	65.3	17.4	19.4	61.5	9.7	3	6.1	4	1	1	2	3	2	2	9	2	1	2	2	1	4	1	3	3	3	3	3	5	3	1	7	2	1	2	NA	3	3	3
124	CQ29	China_Chongqing	JS-JR1	37.4	31.5	32	9.5	43.3	2.5	68.3	14.6	25	56	9.5	3.1	6.1	3	1	1	2	3	3	2	9	2	2	2	2	1	4	3	3	1	3	3	4	4	3	1	7	2	2	2	3	4	2	2
125	CQ30	China_Chongqing	JS-JR1	41.1	32.2	33.7	12.3	48.2	4	66.9	16.5	30.9	52.5	7	3	6.2	4	1	1	2	3	2	2	9	2	2	1	2	2	4	3	2	2	3	3	3	13	2	1	7	1	1	2	NA	3	3	3
126	CQ31	China_Chongqing	JS-JR1	36.7	33.8	35.3	13.9	46.3	NA	59.7	16.2	16.7	64.2	10.1	2.7	5.9	4	2	2	2	3	1	2	2	1	3	3	4	1	4	3	2	3	3	3	2	7	1	1	7	2	1	2	3	4	3	3
127	CQ32	China_Chongqing	JS-JR1	41.8	38.4	39.6	16	44.7	NA	53.5	17.3	32.7	51.3	7.3	2.6	5.6	4	1	1	2	4	1	2	2	1	2	3	3	1	4	3	3	1	3	3	3	7	1	2	7	1	2	2	3	4	3	3
128	CQ33	China_Chongqing	JS-JR1	37.5	36.2	37.8	14.4	46.8	3	65.8	16.7	28.8	54.2	8.3	2.6	5.7	4	1	1	2	4	2	2	2	1	2	3	3	2	3	2	3	2	2	2	3	7	1	1	7	1	2	2	2	4	2	2
129	CQ34	China_Chongqing	JS-JR1	31.9	29.3	29.4	7.3	59	3.5	64.4	17.3	23.3	60.1	8.55	2.4	5.4	3	1	1	2	6	3	3	2	1	1	2	2	1	3	3	3	3	3	3	3	6	2	2	7	2	1	2	2	4	2	2
130	CQ35	China_Chongqing	JS-JR1	38.7	32.5	33.2	9.8	54.7	NA	62.6	15.8	31.8	51.75	7.75	2.26	6.09	3	1	1	2	4	3	3	9	1	2	1	2	1	3	3	3	1	3	3	4	7	1	1	7	1	1	2	2	4	3	3
131	CQ36	China_Chongqing	JS-JR1	43.9	35.9	36.7	11.9	47	5	60.1	18.9	22.53	60.77	8.08	2.36	6	3	1	1	1	2	2	3	9	1	1	2	2	1	4	3	3	3	3	3	3	3	1	1	7	1	3	2	3	4	3	3
132	CQ37	China_Chongqing	JS-JR1	37.3	33	35.2	13	43.2	3	67.3	15.1	25.3	58.5	7.9	2.7	5.2	3	2	2	2	3	3	2	9	1	2	3	3	1	4	3	3	3	3	3	2	4	2	1	7	1	1	2	3	4	2	2
133	CQ38	China_Chongqing	JS-JR1	37.4	33.7	34.8	12.8	55	4	62.4	18.4	23.3	59.6	8.1	2.4	6.1	3	1	1	2	3	1	3	9	2	2	4	3	1	4	3	3	3	3	3	3	6	3	1	7	2	1	2	3	4	2	2
134	CQ39	China_Chongqing	JS-JR1	45.1	35.7	39.7	17.9	35.5	3.5	62.3	18.9	33.4	50.77	7.15	2.68	5.64	4	1	1	2	4	2	3	9	1	2	2	2	2	4	3	3	3	3	NA	3	8	2	1	7	2	1	2	3	4	2	2
135	CQ40	China_Chongqing	JS-JR1	37.4	33.1	35.1	12.8	47.3	3.5	58.9	17.9	23.25	59.65	7.08	2.94	6.58	3	1	1	2	4	1	3	6	1	3	3	2	2	3	3	3	3	3	3	3	6	3	1	7	3	1	2	3	4	2	2
136	CQ41	China_Chongqing	JS-JR1	35.3	28.8	29.4	8.8	46.7	3.5	60.7	17.8	28.9	55.9	5.5	2.7	6.6	3	1	1	2	4	1	3	9	2	2	2	2	1	4	3	3	1	3	3	3	4	1	2	9	2	1	2	2	4	3	3
137	CQ42	China_Chongqing	JS-JR1	35	29.5	30	9.6	46.9	5.4	56.9	19.6	25.7	57.9	7.9	2.4	5.8	4	1	1	2	2	1	2	9	1	2	3	2	2	4	3	3	2	2	2	3	13	2	1	7	2	1	1	2	2	2	2
138	CQ43	China_Chongqing	JS-JR1	33.2	29.6	29.8	8.8	53.1	7.4	63.4	19.1	19	61.3	11.1	2.4	5.9	4	1	1	3	3	2	2	9	2	1	1	3	1	4	3	1	3	2	2	3	10	2	1	7	2	2	1	2	2	2	2
139	CQ44	China_Chongqing	JS-JR1	34.7	26.9	27.4	7.4	46.2	7	65.9	16.9	28.1	56.6	7.2	2.6	5.1	3	1	1	2	3	2	2	9	1	1	1	2	1	4	3	3	2	1	1	3	11	3	1	7	2	1	1	2	2	2	2
140	CQ45	China_Chongqing	JS-JR1	33.6	27.7	29.3	8.1	45.7	7.5	65.4	16.1	30.9	52.3	9	2.3	5	3	1	1	2	4	2	2	9	2	1	2	2	1	4	3	3	1	2	2	1	22	2	1	5	1	1	1	2	1	2	2
141	CQ46	China_Chongqing	JS-JR1	35.8	27.6	29.4	8.4	58	7.5	65.5	16.4	27.7	57.3	6.2	3.3	5.1	3	1	1	2	3	1	1	9	2	1	2	3	1	3	3	3	1	3	2	1	16	3	1	5	3	1	1	2	2	2	2
142	CQ47	China_Chongqing	JS-JR1	30.7	27.4	28.6	7	53.7	5.2	66.4	14.3	22.9	60.8	7.6	2.7	5.6	3	1	1	2	4	3	1	2	1	2	2	4	1	3	2	3	1	2	3	2	15	3	1	5	2	1	2	2	2	2	3
143	CQ48	China_Chongqing	JS-JR1	24.9	23.2	23.6	3.5	41.8	3.2	68.4	15.9	12.8	71.9	8.4	1.8	5.3	3	1	1	3	2	2	2	2	2	2	2	2	2	4	3	1	3	2	2	NA	64	1	1	9	1	1	2	2	3	2	3
144	CQ49	China_Chongqing	JS-JR1	40.2	31.7	33.1	9.5	55.3	7.2	59.9	16.5	13.9	66.2	9.8	3.1	6.6	3	1	1	2	4	3	2	9	1	1	2	2	1	3	2	3	1	1	1	2	15	2	1	9	1	1	1	2	3	3	3
145	CQ50	China_Chongqing	JS-JR1	35.2	30.1	31.2	10.2	47.6	6.2	63.5	16	23.2	61.1	7.5	2	5.9	3	1	1	3	4	2	1	9	2	2	2	2	2	4	3	3	1	2	3	1	40	1	1	7	1	1	2	2	2	3	3
146	CQ51	China_Chongqing	JS-JR1	44	33.4	32.6	11.7	51.1	6.4	66.3	15.2	30.35	53.95	6.62	2.65	6.07	3	1	1	2	4	3	2	5	1	1	1	2	2	4	2	3	1	3	3	1	88	2	1	7	2	2	2	2	2	3	3
147	CQ52	China_Chongqing	JS-JR1	42	32.7	34.8	14.3	46.8	6.1	64.6	17.2	25	57.6	8.6	2.3	6.2	3	1	1	3	8	2	3	9	2	1	2	2	1	4	3	3	2	3	2	1	46	2	1	9	2	2	2	2	2	2	3
148	CQ53	China_Chongqing	JS-JR1	37.1	29.5	31.8	11.8	43.2	5.8	62.3	17	26.1	59	6.5	2.6	5.4	4	1	1	2	3	2	3	6	2	1	3	3	2	4	3	3	3	3	2	1	48	3	1	7	2	3	2	2	10	3	3
149	CQ54	China_Chongqing	JS-JR1	38.1	33.3	35.6	13.5	37.8	7.1	64	17	25.3	58.2	7.6	2.5	6	4	2	1	2	5	2	3	9	1	3	2	3	2	3	3	3	3	3	3	1	57	2	1	9	2	1	2	2	10	3	3
150	CQ55	China_Chongqing	JS-JR1	34.6	32.3	34.3	10.8	44	5.8	61.1	17.3	33.1	50.5	8.15	2.28	5.65	3	1	1	2	3	3	1	2	1	3	2	3	2	3	3	3	3	3	3	1	45	3	1	9	2	2	2	2	4	3	3
151	CQ56	China_Chongqing	JS-JR1	33.1	30.7	30.8	9	57.6	6.6	59.8	17.7	27.45	56.75	7.41	2.58	5.44	3	1	1	2	8	1	1	2	1	2	2	2	2	4	3	3	3	3	3	1	66	2	1	9	2	1	2	2	3	3	3
152	CQ57	China_Chongqing	JS-JR1	41.5	34	34.4	12.6	44.5	5.8	62.3	16.4	20	62.7	8.5	2.5	5.9	4	1	1	1	4	1	3	9	1	3	2	2	1	3	2	3	2	2	2	1	52	3	1	7	2	1	2	2	2	3	2
153	CQ58	China_Chongqing	JS-JR1	43.4	35.6	36	14.5	51.1	6	60.3	17.6	24.7	61.7	5.96	2.58	4.74	3	1	1	2	2	2	1	9	2	3	2	2	2	3	2	3	2	3	3	1	86	1	1	9	2	1	2	3	2	2	2
154	CQ59	China_Chongqing	JS-JR1	35.3	32.1	36.2	12.3	43.8	6.4	61.7	17.2	27.3	55.4	7.9	3.6	5.5	4	1	1	2	4	2	1	1	2	3	3	2	2	4	2	3	1	3	3	1	52	2	1	9	1	1	2	2	2	3	3
155	CQ60	China_Chongqing	JS-JR1	31	31.6	34.4	11.3	37.4	6	56.6	19.6	25.8	59	6	3.1	5.8	5	2	1	2	8	1	1	1	2	3	3	3	1	4	3	3	2	3	3	1	56	3	1	9	2	1	2	2	2	3	3
156	CQ61	China_Chongqing	JS-JR1	34.2	34.5	37.2	13.1	36.3	6.4	63.3	17.5	22.3	59.5	9.2	3.1	5.6	4	1	1	2	8	2	2	1	1	3	2	3	2	4	3	2	2	2	2	1	77	2	1	9	2	1	2	2	2	2	2
157	CQ62	China_Chongqing	JS-JR1	32.4	26.5	29.1	7.1	53	6.1	62	19	23	61	6.8	3.5	5.3	3	1	1	2	4	1	3	9	1	2	3	2	2	4	3	3	2	3	3	1	45	2	1	9	1	1	2	2	2	3	3
158	CQ63	China_Chongqing	JS-JR1	37	32.8	33.7	11.7	39.1	6.2	68.6	14.3	25.3	58.5	7	3.7	5	4	1	1	2	3	1	3	9	1	3	2	2	2	4	2	3	2	3	3	1	55	2	1	9	1	1	2	3	2	3	3
159	CQ64	China_Chongqing	JS-JR1	35.8	30.2	31.8	11.1	39.7	8.7	61	13.4	17	62.6	11.1	3.5	5.4	3	3	3	2	8	1	3	9	2	1	3	3	1	5	3	2	2	2	2	1	55	2	1	9	2	3	2	2	3	2	2
160	CQ65	China_Chongqing	JS-JR1	33.5	28.2	29.6	7.6	42.7	9.5	60.3	17.8	18.3	64.1	8.9	3.1	5.3	3	1	1	2	5	1	2	2	2	1	1	2	1	3	3	2	2	2	2	1	50	2	1	7	2	1	2	2	2	1	1
161	CQ66	China_Chongqing	JS-JR1	33.5	28.9	30.8	8.7	49	8.2	62.5	14.4	16.4	64.1	9.8	3.8	5.4	4	1	1	2	4	3	2	2	2	2	2	2	1	3	3	2	2	2	2	1	53	2	1	9	1	2	2	3	3	2	2
162	CQ67	China_Chongqing	JS-JR1	28.9	26.6	27.8	7	45.3	4	60.8	16.1	28.5	54	9.4	2.5	5.2	3	1	1	2	3	1	2	2	1	3	2	2	1	4	2	3	2	2	2	2	4	3	2	7	1	2	2	2	4	3	3
163	CQ68	China_Chongqing	JS-JR1	34.7	31.3	32.5	9.9	48.4	2.5	53.9	17.2	20.1	60.9	10.9	2.4	5.3	3	1	1	2	4	3	2	2	1	2	2	2	1	4	2	2	2	2	2	3	5	1	2	7	1	1	2	3	4	3	3
164	CQ69	China_Chongqing	JS-JR1	45.5	31.7	33.4	10.8	44	3	61.6	18.3	38.1	46.8	6.8	2.6	5.3	3	1	1	1	4	3	2	10	2	1	1	2	1	3	3	2	3	3	2	2	8	1	2	7	3	1	2	3	4	2	3
165	CQ70	China_Chongqing	JS-JR1	37.6	41.1	37.3	14.2	52.2	3.5	57	17.1	24.7	58.5	8.3	2.1	6.1	3	1	1	3	8	2	3	2	2	3	3	3	1	4	1	3	3	3	3	2	5	1	1	7	1	1	2	3	4	2	2
166	CQ71	China_Chongqing	JS-JR1	43.6	31.6	31.3	11.8	42.7	3	61.4	12.3	22.9	58.9	9.9	2.1	5.8	4	1	1	2	3	1	3	10	2	1	1	1	1	4	3	3	2	3	3	3	6	3	1	7	1	1	2	2	4	3	3
167	CQ72	China_Chongqing	JS-JR1	40.2	33	34.6	15.1	48.1	8	68.2	12.6	31.6	47	12.1	2.7	6.3	4	3	2	2	4	1	3	9	2	1	3	3	1	4	3	3	1	3	3	1	51	2	1	11	2	3	1	2	2	2	2
168	CQ73	China_Chongqing	JS-JR1	30.2	28.3	29.4	8.2	47.2	10.7	66.9	17.5	32.6	52.8	5.4	2.7	6.1	3	1	2	2	4	3	1	2	1	3	2	2	2	4	3	2	3	2	2	1	24	1	1	7	1	3	1	2	2	1	1
169	CQ74	China_Chongqing	JS-JR1	30.4	27.6	28.6	7.4	40.4	10.2	58	16.1	15.2	64.3	11.3	2.9	5.9	3	1	1	2	3	3	2	2	1	3	2	2	2	4	3	2	3	2	2	4	24	1	1	7	1	3	1	2	2	1	1
170	CQ75	China_Chongqing	JS-JR1	33	28.8	28.7	6.9	48.3	10.2	58.8	15.6	15.5	67.3	7.9	3.4	5.5	3	1	1	2	4	1	1	9	1	2	3	3	1	3	3	2	3	2	2	1	26	1	1	7	1	3	1	2	2	1	1
171	CQ76	China_Chongqing	JS-JR1	32.1	29.1	29.5	8	49.1	10.3	57.1	15.1	25	56.6	9.7	3.1	5.2	3	1	1	2	3	3	2	2	1	3	2	3	2	4	3	2	3	2	2	1	26	1	1	7	1	2	1	2	2	1	1
172	CQ77	China_Chongqing	JS-JR1	32.2	28.9	30.4	9.3	50.5	2.5	68.3	13.3	14.2	67.7	7.8	4.4	5.6	3	1	1	2	8	1	2	2	1	3	2	2	2	4	3	2	3	2	2	3	5	1	1	7	1	1	2	2	4	3	3
173	CQ78	China_Chongqing	JS-JR1	46.6	31.4	33.7	11.1	41.4	2.5	57.8	23.4	17	65.45	9.5	2.4	5.4	4	1	1	1	4	1	2	5	1	1	1	2	3	4	2	2	2	2	2	2	5	1	1	7	1	1	2	2	4	2	3
174	CQ79	China_Chongqing	JS-JR1	32.3	29.4	30.5	9.3	49.1	3	59.9	19.9	22.93	60.13	8.55	2.59	5.49	3	1	1	2	3	3	3	2	1	3	2	3	3	4	3	2	1	3	2	2	4	1	1	7	2	1	2	2	4	2	2
175	CQ80	China_Chongqing	JS-JR1	39.5	33.4	35.2	13.4	42.1	4	54.9	21	21.2	62.3	7.9	2.7	5.7	4	1	1	2	2	1	3	9	1	1	2	2	1	4	3	3	1	3	3	2	5	1	1	9	2	2	2	3	4	2	3
176	CQ81	China_Chongqing	JS-JR1	32.5	30.4	31.9	10.9	48	3	59.5	20.2	21.9	61.93	7.95	2.66	5.37	3	1	1	2	6	2	2	2	1	2	2	3	1	3	3	2	2	2	2	3	4	2	1	7	1	1	2	3	4	3	3
177	CQ82	China_Chongqing	JS-JR1	33.8	30	30.5	6.8	65.5	3	61.7	19.9	18.1	63.1	11.3	1.8	5.5	2	1	1	2	8	2	2	9	1	2	2	2	2	4	3	3	1	3	3	4	6	1	1	7	2	1	2	2	4	3	3
178	CQ83	China_Chongqing	JS-JR1	35.9	30.6	30.3	10	49.8	3	60.3	16.5	21.7	60.3	8.7	3	5.9	3	1	1	2	2	1	3	9	2	2	2	2	1	3	3	3	1	2	2	3	5	1	2	7	2	1	2	3	10	3	3
179	CQ84	China_Chongqing	JS-JR1	36.1	28.7	26.8	8.2	43.4	3.5	66.3	15.2	NA	42.6	6.5	2.6	4.7	3	1	1	2	4	1	2	10	2	2	2	1	1	4	3	3	1	3	3	3	4	2	1	7	2	3	1	2	4	2	2
180	CQ85	China_Chongqing	JS-JR1	36.1	29.7	29.9	9.3	50.4	11.5	58.3	16	23.5	59.3	8.8	3	5.1	3	1	1	2	4	1	3	9	1	2	1	3	2	4	3	3	3	2	2	1	23	1	1	7	1	3	1	2	2	1	1
181	CQ86	China_Chongqing	JS-JR1	28.9	29.2	34.6	7.9	38.3	10.5	53.3	18.8	13.9	65.1	12.5	1.38	6.76	3	2	1	1	8	1	1	1	2	2	3	4	1	4	3	3	2	2	2	1	50	2	1	7	2	1	2	2	2	2	2
182	CQ87	China_Chongqing	JS-JR1	41.1	30.5	30.7	9.2	51.1	10.8	63.9	16.2	26.9	56.4	8.83	1.85	5.71	3	1	1	1	3	3	2	5	1	1	2	1	1	1	3	3	2	2	2	1	50	2	1	7	2	1	2	2	2	2	3
183	CQ88	China_Chongqing	JS-JR1	31.5	30.6	31.7	7.6	46.2	10.5	55.5	22.1	17.1	66.3	7.74	2.3	6.2	2	2	2	1	4	3	2	2	1	2	1	3	2	3	3	3	2	2	2	1	50	2	1	7	2	3	2	2	2	2	2
184	CQ89	China_Chongqing	JS-JR1	44.6	34.5	34.2	12.3	39.4	10.2	47	19.8	17.8	67.6	6.1	2.64	5.52	3	1	1	1	5	2	2	5	1	1	2	1	2	1	3	3	2	2	2	1	50	2	1	7	2	3	2	2	2	2	2
185	CQ90	China_Chongqing	JS-JR1	36.9	34	31.7	12.4	44.1	10.3	53.1	15.4	17.1	65.3	8.86	2.32	6.12	3	2	1	3	5	3	2	2	2	2	2	1	1	4	3	3	2	2	2	1	50	2	1	7	2	3	2	2	2	2	3
186	CQ91	China_Chongqing	JS	38.8	29.1	32.3	9.7	47.4	4.5	57.2	17.9	17.3	64	9.4	2.5	6.4	3	1	1	2	3	2	2	4	2	1	1	2	2	4	3	2	2	3	3	1	13	2	2	9	1	2	2	2	2	2	2
187	CQ92	China_Chongqing	JS	33.8	30.7	31.7	8.7	57	5	62.5	15.2	25.1	54.8	10.2	2.5	6.9	3	1	1	2	8	2	2	2	1	2	2	2	2	4	3	3	1	3	3	2	40	1	2	9	1	1	2	2	2	3	3
188	CQ93	China_Chongqing	JS	36.8	27.7	30.2	8.9	37.9	6	57.3	15.8	28.1	54.7	8.9	2.2	5.8	4	2	2	3	8	1	2	4	2	1	1	2	1	4	3	3	1	3	3	2	38	2	2	7	1	1	2	2	3	3	2
189	CQ94	China_Chongqing	JS-JR1	33	27.8	30.6	9.7	36.3	10.2	59.4	22.7	14.4	66.2	9.94	2.64	6.37	3	1	1	1	4	1	2	6	2	1	2	1	1	4	3	3	2	2	2	1	50	2	1	7	2	3	2	2	2	2	2
190	CQ95	China_Chongqing	JS-JR1	33.5	28.1	27.8	6.2	60.6	10.8	61.5	21.4	22.6	61.5	6.89	2.16	6.57	3	1	1	1	5	1	3	5	2	2	1	1	2	1	3	3	2	2	2	1	60	2	1	7	2	2	2	2	2	3	3
191	CQ96	China_Chongqing	JS-JR1	32.4	29.1	29.2	8.3	41.2	10.7	56.2	20.3	16.3	65.4	9.48	1.65	6.86	3	2	2	2	5	3	1	2	1	3	1	1	1	1	3	3	2	2	2	1	60	2	1	7	2	1	2	2	2	3	3
192	CQ97	China_Chongqing	JS-JR1	36.8	33	33.5	12.2	51	10.5	67.4	18.5	NA	43	6.15	2.54	6.03	3	1	1	2	4	2	3	2	2	1	1	3	1	4	2	3	2	2	2	1	50	2	1	7	2	3	2	2	2	2	2
193	CQ98	China_Chongqing	JS-JR1	33.7	30.8	31.5	10.2	50	10.2	66.7	18.6	31.6	52.1	7.21	2.4	6.33	2	1	1	3	4	2	3	2	2	1	2	1	1	4	2	3	2	2	2	1	50	2	1	7	2	1	2	2	2	3	3
194	CQ99	China_Chongqing	JS	31.1	28.1	28.9	7.2	51.2	8	54.5	22	26.4	58.7	7.2	2	5.4	3	1	1	2	4	3	2	2	1	3	2	2	2	3	3	3	3	3	2	1	21	1	2	7	1	1	2	2	2	1	2
195	GS16	China_Gansu	JR1	38.39	31.91	32.35	9.92	NA	NA	NA	NA	NA	NA	NA	NA	NA	5	1	1	2	4	3	3	9	2	3	4	4	NA	NA	3	3	1	2	2	1	NA	1	1	7	NA	1	2	2	4	3	3
196	GS17	China_Gansu	JR3	35.9	34.36	35.42	12.29	NA	NA	NA	NA	NA	NA	NA	NA	NA	5	1	1	2	5	3	3	2	1	3	4	3	2	NA	3	2	2	2	1	1	NA	1	1	7	2	1	NA	NA	2	NA	NA
197	GS18	China_Gansu	JR1-JR2	43.86	32.65	32.94	13.53	NA	NA	NA	NA	NA	NA	NA	NA	NA	5	1	1	3	4	3	3	10	1	1	1	2	1	NA	3	1	3	2	2	2	NA	1	1	5	1	1	2	1	4	3	3
198	GS19	China_Gansu	JR1	36.06	34.54	34.95	11.08	NA	NA	NA	NA	NA	NA	NA	NA	NA	5	1	1	3	2	3	3	2	2	3	4	3	2	NA	3	NA	1	NA	NA	2	NA	1	1	7	NA	1	NA	NA	8	NA	NA
199	GS20	China_Gansu	JS-JR1	36.39	35.38	35.04	13.25	NA	NA	NA	NA	NA	NA	NA	NA	NA	5	1	1	3	4	3	3	2	1	3	4	4	1	NA	2	NA	NA	NA	NA	4	NA	2	1	7	NA	1	2	2	16	3	NA
200	GS21	China_Gansu	JR1	43.66	35.71	39.3	15.14	NA	NA	NA	NA	NA	NA	NA	NA	NA	5	1	1	2	4	2	3	12	1	1	3	3	1	NA	3	1	2	2	1	1	NA	2	1	7	NA	1	NA	NA	2	3	3
201	GS22	China_Gansu	JR1	37.05	33.77	37.3	12.19	NA	NA	NA	NA	NA	NA	NA	NA	NA	5	1	1	2	5	3	3	2	1	3	4	4	2	NA	3	NA	NA	NA	NA	1	NA	3	1	7	NA	1	NA	NA	2	NA	NA
202	GS23	China_Gansu	JR2	39.75	35.94	36.79	17.32	NA	NA	NA	NA	NA	NA	NA	NA	NA	5	1	1	3	4	3	3	2	1	2	2	1	1	NA	3	3	1	2	2	3	NA	1	1	7	NA	1	2	NA	6	3	3
203	GS24	China_Gansu	JR1	38.54	36.89	36.52	14.32	NA	NA	NA	NA	NA	NA	NA	NA	NA	4	NA	NA	NA	3	NA	NA	2	NA	2	4	2	NA	NA	3	2	2	1	1	2	NA	1	1	9	1	1	1	1	4	NA	3
204	GS25	China_Gansu	JR1	39.06	31.4	33.42	13.38	NA	NA	NA	NA	NA	NA	NA	NA	NA	3	NA	NA	NA	3	NA	NA	2	NA	3	3	1	1	NA	3	3	1	NA	NA	3	NA	1	1	9	NA	1	1	1	12	NA	NA
205	GS26	China_Gansu	JR1	39.5	32.3	29.89	12.56	NA	NA	NA	NA	NA	NA	NA	NA	NA	4	NA	NA	NA	3	NA	NA	5	NA	1	1	1	NA	NA	3	3	1	2	1	3	NA	1	1	7	1	1	2	2	12	NA	NA
206	GS27	China_Gansu	JR1	30.39	25.17	26.36	8.98	NA	NA	NA	NA	17.9	65.5	9.3	2.2	5.1	3	NA	NA	NA	3	NA	NA	5	1	3	3	1	1	NA	3	2	2	1	1	3	9	1	1	7	1	1	1	1	6	NA	NA
207	GS34	China_Gansu	JR1-JR2	40.24	36.32	37.65	15.66	52.65	NA	NA	NA	NA	NA	NA	NA	NA	3	2	1	3	2	3	3	2	1	2	3	3	1	4	1	2	1	NA	NA	1	NA	2	1	9	2	3	1	NA	6	NA	NA
208	GS35	China_Gansu	JS-JR1	33	30	32	10.2	NA	NA	NA	NA	NA	NA	NA	NA	NA	2	1	1	3	2	3	3	2	1	1	3	3	2	NA	3	NA	NA	NA	NA	2	50	3	1	7	3	3	2	3	4	NA	NA
209	GS37	China_Gansu	JS-JR1	30.99	29.64	29.11	8.31	51.3	6.35	NA	NA	NA	NA	NA	NA	NA	3	2	1	3	3	3	3	2	1	2	4	2	1	NA	2	3	1	2	2	3	26	2	1	7	3	1	2	2	3	3	3
210	GS4	China_Gansu	JS-JR1	35.64	31.56	32.13	11.54	NA	NA	NA	NA	NA	NA	NA	NA	NA	4	1	1	3	3	3	3	9	2	1	1	2	NA	NA	3	3	2	NA	NA	0	NA	2	1	5	2	1	NA	NA	4	NA	NA
211	GS41	China_Gansu	JS-JR1	33.52	33.23	34.59	10.63	62.3	5.2	NA	NA	NA	NA	NA	NA	NA	3	1	1	3	2	3	3	2	1	2	3	3	1	NA	3	2	1	2	2	2	17	2	1	7	3	1	2	NA	3	NA	NA
212	GS42	China_Gansu	JS-JR1	37	37	37	11.1	63.3	NA	NA	NA	NA	NA	NA	NA	NA	3	1	1	3	1	3	3	2	1	1	2	2	2	NA	2	3	1	NA	NA	2	140	3	1	7	1	1	2	NA	4	NA	NA
213	GS43	China_Gansu	JR1-JR2	37.64	33.33	33.39	10.99	60.16	8.5	NA	NA	NA	NA	NA	NA	NA	3	1	1	3	4	3	3	2	1	2	2	1	1	NA	3	2	1	2	1	2	10	2	1	7	2	1	2	2	4	2	2
214	GS44	China_Gansu	JR2	47.28	35.24	33.56	15.68	NA	7.7	NA	NA	NA	NA	NA	NA	NA	3	NA	NA	NA	3	3	3	10	NA	1	1	2	NA	NA	3	3	1	1	2	2	15	2	1	7	3	1	2	NA	4	2	3
215	GS45	China_Gansu	JR2	48.25	35.08	35.16	15.52	45.61	4.5	NA	NA	22.5	60.6	9.2	2.2	5.3	3	1	1	3	4	3	3	5	1	1	1	2	1	NA	3	3	2	2	2	2	20	2	1	7	2	1	2	2	4	3	3
216	GS46	China_Gansu	JR2	40.55	31.6	31.3	14.2	44.5	4	NA	NA	38.3	48.3	5.6	2.5	5.1	4	1	1	2	2	2	3	5	1	1	2	2	2	1	3	3	1	2	2	2	20	1	1	7	1	1	1	NA	10	3	3
217	GS48	China_Gansu	JS-JR1	31.74	28.92	30.56	10.07	56.19	10.1	NA	NA	NA	NA	NA	NA	NA	3	1	1	3	2	3	3	2	NA	2	4	2	1	NA	3	3	1	2	1	3	28	2	1	7	3	1	2	2	3	3	2
218	GS49	China_Gansu	JR1	32.33	28.65	29.51	8.9	51.67	8.3	NA	NA	19.3	61.5	10.9	2.16	5.98	3	1	1	3	3	3	3	2	1	1	2	2	1	3	3	2	1	1	2	2	6	2	1	7	3	1	2	NA	3	3	2
219	GS5	China_Gansu	JS-JR1	35.24	31.45	32.03	11.26	48.22	NA	NA	NA	17.5	63.2	10.4	2.6	6.3	3	1	1	2	5	3	3	6	2	1	2	1	1	NA	3	3	2	NA	NA	1	10	1	1	7	2	1	NA	NA	4	NA	NA
220	GS50	China_Gansu	JS-JR1	38.63	36.53	34.21	15.63	NA	NA	NA	NA	NA	NA	NA	NA	NA	3	NA	NA	NA	3	3	3	2	1	2	3	2	NA	NA	3	3	2	2	2	1	25	3	1	7	3	1	NA	2	1	NA	NA
221	GS51	China_Gansu	JS-JR1	35.2	29.87	29.39	10.55	48.59	7.1	NA	NA	NA	NA	NA	NA	NA	3	1	1	3	2	3	3	9	1	2	2	2	1	NA	2	3	2	2	2	2	30	2	1	7	3	1	2	2	8	3	3
222	GS52	China_Gansu	JS-JR1	35.44	33.94	34.49	14.36	NA	7.1	NA	NA	NA	NA	NA	NA	NA	4	1	1	3	4	3	3	1	1	1	3	2	1	NA	2	3	2	2	2	2	30	2	1	7	3	1	2	2	8	3	3
223	GS54	China_Gansu	JS-JR1	39.86	33.08	32.56	13.84	44.54	NA	NA	NA	18.1	63	11.4	2.1	5.4	5	1	1	2	4	2	3	NA	1	2	3	1	1	NA	3	3	1	NA	NA	2	30	2	1	7	3	1	NA	NA	3	NA	NA
224	GS55	China_Gansu	JS-JR1	35.24	33.28	31.56	14.87	NA	NA	NA	NA	NA	NA	NA	NA	NA	3	NA	NA	NA	3	3	3	2	1	2	2	2	NA	NA	3	3	1	NA	NA	2	10	2	1	7	3	1	NA	NA	3	NA	NA
225	GS57	China_Gansu	JR1	33.7	33.69	33.89	16.54	35.93	NA	NA	NA	NA	NA	NA	NA	NA	2	1	1	3	1	3	3	10	NA	1	1	2	1	NA	3	1	NA	NA	NA	1	NA	2	1	7	1	1	NA	NA	1	NA	NA
226	GS58	China_Gansu	JR1	36.74	31.28	35.28	12.69	46.79	NA	NA	NA	NA	NA	NA	NA	NA	3	1	1	3	1	3	3	10	NA	1	1	2	1	NA	3	3	1	NA	NA	1	NA	2	1	7	1	1	NA	NA	1	NA	NA
227	GS72	China_Gansu	JR1	38.17	37.51	35.07	12.53	48.7	4.68	NA	NA	NA	NA	NA	NA	NA	3	1	1	3	1	3	3	2	1	3	3	3	1	NA	3	3	1	1	1	0	8	2	1	7	1	1	1	NA	8	2	3
228	GS8	China_Gansu	JR2	39.72	33.78	33.24	9.51	39.6	NA	NA	NA	24	57.5	10.8	1.9	5.6	4	1	1	3	2	3	3	5	1	1	2	2	1	4	3	3	1	3	NA	4	NA	1	1	7	3	1	1	2	8	3	NA
229	GS81	China_Gansu	JR1	36.7	34.57	33.2	11.93	47.51	NA	NA	NA	NA	NA	NA	NA	NA	3	1	1	3	3	3	3	2	1	3	2	1	1	4	3	3	1	1	1	1	NA	3	2	7	3	1	2	2	6	2	2
230	GS83	China_Gansu	JR1	35.13	32.48	32.8	11.62	43.62	NA	NA	NA	22.6	59.9	9.9	2.49	4.85	4	1	1	3	3	3	3	2	1	2	3	3	1	NA	3	3	1	1	1	2	NA	3	1	7	3	1	2	2	10	2	2
231	GS9	China_Gansu	JR2	34.06	29.25	30.33	7.47	45.03	NA	NA	NA	26.8	54.4	11.2	1.9	5.5	4	1	1	3	2	3	3	9	1	1	1	1	2	NA	3	2	2	3	1	3	NA	1	1	7	1	1	1	1	6	3	NA
232	GZ-1	China_Guizhou	JS	36.1	26.6	27.6	8.6	44.5	6.2	69.2	23	NA	NA	NA	NA	NA	3	1	1	3	4	3	3	9	2	1	2	2	2	2	3	3	1	2	1	2	31	1	1	11	1	1	2	2	2	2	3
233	GZ-10	China_Guizhou	JS	35	31.7	34.3	7.5	60.9	5.7	60.1	18.4	NA	NA	NA	NA	NA	2	1	1	2	2	2	3	2	1	2	2	4	1	3	3	3	2	2	2	1	32	1	2	11	1	1	2	2	4	3	3
234	GZ-11	China_Guizhou	JS	34.7	26.3	30.4	9.8	42.6	5.96	66.3	18.8	NA	NA	NA	NA	NA	3	1	2	2	4	2	3	8	1	1	3	4	2	2	3	3	2	2	2	1	30	1	1	9	1	1	2	2	3	2	3
235	GZ-12	China_Guizhou	JS	35	31.7	34.5	9.2	58.2	7.42	61.6	21.8	NA	NA	NA	NA	NA	2	1	1	2	2	2	3	2	2	1	3	3	1	3	3	3	2	2	2	1	35	1	1	11	2	1	2	2	3	3	3
236	GZ-13	China_Guizhou	JS	35.1	30.7	31.7	10.7	46.3	8.72	67.6	28	NA	NA	NA	NA	NA	3	1	1	2	2	2	3	2	2	1	3	3	1	2	3	2	2	2	2	1	35	1	1	9	1	1	2	2	3	3	3
237	GZ-14	China_Guizhou	JS	44.6	33.8	37.5	15.6	48.5	10.12	70.6	18.5	NA	NA	NA	NA	NA	4	1	1	2	2	2	3	2	2	1	1	4	1	3	3	2	2	2	2	1	32	1	2	11	2	1	2	2	2	2	2
238	GZ-15	China_Guizhou	JS	42	34.6	36.6	14.2	42	6.8	66.8	16.3	NA	NA	NA	NA	NA	4	1	2	2	2	2	3	2	2	1	1	4	1	3	2	3	1	3	2	2	36	1	2	11	2	1	2	2	3	3	3
239	GZ-16	China_Guizhou	JS	37.6	31.6	34.4	12.8	49.5	4.7	62.3	26.6	NA	NA	NA	NA	NA	3	1	1	2	4	2	3	2	2	2	4	3	1	2	3	3	2	3	2	1	32	1	2	11	1	1	2	2	3	3	2
240	GZ-17	China_Guizhou	JS	32.9	29.2	29.7	8.6	62	7.8	64.3	28	NA	NA	NA	NA	NA	2	1	1	3	2	2	2	2	1	2	1	3	1	3	3	3	1	2	2	2	45	1	1	9	2	1	2	2	3	3	3
241	GZ-18	China_Guizhou	JS	40.8	32.8	36.4	12.7	51.6	7	66.6	20.5	NA	NA	NA	NA	NA	3	1	1	2	2	2	2	2	2	2	2	1	1	3	2	1	1	3	3	2	34	1	1	11	2	1	2	2	3	3	3
242	GZ-19	China_Guizhou	JS-JR2	43.9	35.5	37	17.7	52.1	8.4	70	18.2	NA	NA	NA	NA	NA	4	1	2	2	2	2	2	2	2	1	1	1	1	3	2	2	2	2	2	2	47	3	1	7	2	3	2	2	3	2	2
243	GZ-2	China_Guizhou	JS	32.7	27	29.9	8.5	53.2	4.5	67.8	21.8	NA	NA	NA	NA	NA	3	2	1	2	1	2	3	2	2	2	3	3	1	2	2	3	1	2	2	1	33	3	1	11	1	3	2	2	2	2	3
244	GZ-20	China_Guizhou	JS	29.8	27.7	26.4	7.5	33.9	7.9	64.5	23.9	NA	NA	NA	NA	NA	4	1	1	2	4	1	2	2	2	1	1	4	1	2	3	3	2	2	2	1	39	1	1	13	2	1	2	2	3	3	2
245	GZ-21	China_Guizhou	JS	28.8	26.8	28.3	5.7	58.5	5.8	64.8	22.3	NA	NA	NA	NA	NA	2	1	1	2	5	2	3	2	1	2	3	2	2	2	3	2	2	2	2	1	35	1	2	9	1	2	2	2	4	3	3
246	GZ-22	China_Guizhou	JS	35.4	27.9	28	6.2	54.8	8	64.8	30.1	NA	NA	NA	NA	NA	3	1	1	2	2	2	3	9	2	1	1	4	1	3	2	3	1	3	2	2	34	2	1	9	2	1	2	2	4	3	3
247	GZ-23	China_Guizhou	JS	36.7	31.4	35.6	8.9	49.2	7	57.7	21.3	NA	NA	NA	NA	NA	3	1	1	3	2	2	3	2	1	2	2	4	1	3	3	3	1	2	2	2	36	1	2	11	1	1	1	2	3	3	3
248	GZ-3	China_Guizhou	JS	37.5	29.4	29.5	10	47.7	4.8	63.3	28.2	NA	NA	NA	NA	NA	3	2	2	2	5	2	2	6	1	1	2	1	1	3	2	2	1	2	2	2	31	1	2	11	1	3	2	2	4	3	3
249	GZ-4	China_Guizhou	JS	34.4	29	30.3	9.3	47.2	6	65.5	25	NA	NA	NA	NA	NA	3	1	1	3	2	3	3	2	1	1	1	2	1	2	3	3	1	3	2	2	30	1	1	11	1	2	2	2	4	3	3
250	GZ-5	China_Guizhou	JS	35.6	29	30.2	9.9	47.9	4.8	63.2	21.8	NA	NA	NA	NA	NA	3	2	1	2	4	2	3	2	2	2	1	2	1	1	3	2	1	2	2	1	40	1	1	11	1	2	1	2	3	3	3
251	GZ-6	China_Guizhou	JS	34.2	31.1	34.4	10.3	60	3.8	66.1	20.9	NA	NA	NA	NA	NA	3	1	1	1	1	3	3	1	2	1	3	4	1	2	3	3	1	1	1	2	25	1	1	9	1	1	2	2	3	3	3
252	GZ-7	China_Guizhou	JS	34.5	30.6	31.8	8.4	57.9	6.2	60.9	21.1	NA	NA	NA	NA	NA	2	1	2	2	1	2	2	2	2	1	3	3	1	2	3	1	1	2	2	1	43	1	1	9	1	2	2	2	3	3	3
253	GZ-8	China_Guizhou	JS	33.6	30.8	32	10.4	49.2	6.2	67.5	18.7	NA	NA	NA	NA	NA	3	2	2	2	5	2	2	2	2	1	3	1	2	2	3	1	1	2	2	2	31	1	1	9	1	1	2	2	3	2	2
254	GZ-9	China_Guizhou	JS	26.6	25.7	25.1	4.3	59.2	4.15	60.9	24.9	NA	NA	NA	NA	NA	2	1	1	2	3	2	3	2	1	2	2	1	1	1	3	3	2	2	2	2	30	1	2	9	2	3	2	2	4	3	3
255	HB013	China_Hebei	JR1	34.27	30.73	31.37	10.25	49.27	5.67	52.1	16.4	20.17	61.17	10.26	2.2	5.63	3	2	2	2	2	2	3	2	1	3	3	3	2	1	2	3	2	2	1	1	NA	2	1	7	2	1	NA	1	3	NA	NA
256	HB014	China_Hebei	JR1	38.45	32.54	33.62	13.11	53.7	5.7	61	11.3	23.54	58.97	9.21	2.9	4.92	3	2	2	2	2	2	2	2	1	2	1	3	2	1	3	2	2	2	2	1	NA	2	1	7	2	1	NA	2	2	NA	3
257	HB015	China_Hebei	JR1	39.24	36.07	35.51	15.68	53.83	7.67	68.5	19.2	21.84	58.75	9.28	2.8	6.5	3	3	2	3	2	2	2	2	1	3	3	3	1	1	3	3	2	1	1	1	NA	2	1	7	2	3	NA	2	3	NA	NA
258	HB016	China_Hebei	JR1	36.06	34.4	33.8	14.6	43.9	6.31	68.9	17.4	21.22	57.63	12.03	2.97	5.69	3	3	3	3	2	2	3	1	1	2	3	2	1	1	3	3	2	1	1	1	NA	2	1	7	2	3	NA	2	2	NA	3
259	HB017	China_Hebei	JR1	39.83	34.23	36.53	15.01	51.77	5.28	64.7	16.1	14.56	66.87	10.42	2.16	5.59	3	2	2	2	2	2	2	8	1	2	3	3	1	1	3	2	2	2	2	1	NA	2	1	7	2	3	NA	1	2	2	3
260	HB018	China_Hebei	JR1	38.08	35.95	36.18	13.85	54.87	5.95	66.6	18.5	14.33	68.56	9.1	2.26	5.34	3	3	2	3	2	2	2	2	1	2	2	3	1	1	3	2	2	1	1	1	NA	2	1	7	1	3	NA	1	2	3	3
261	HB019	China_Hebei	JR1	38.78	37.31	36.13	15.98	51.81	5.63	68.3	17.5	17.32	62.05	11.42	2.61	6.17	3	2	2	2	2	2	2	2	1	2	3	1	1	1	3	2	2	2	3	1	NA	2	1	7	1	3	NA	2	2	3	3
262	HB020	China_Hebei	JR1	40.15	36.4	36.98	15.66	50.38	7.83	62.9	19.5	29.62	55.4	6.35	2.56	5.59	3	2	2	2	2	2	2	8	1	3	3	3	1	1	2	2	2	2	1	1	NA	2	1	7	2	3	1	2	2	3	3
263	HB021	China_Hebei	JR1	39.74	33.35	33.1	14.94	47.86	6.34	68.9	16.3	14.24	63.42	13.51	2.67	5.74	3	3	3	3	2	2	3	10	1	2	1	1	1	1	3	1	2	2	1	1	NA	2	1	7	1	3	1	2	2	3	3
264	HB022	China_Hebei	JR1	36.62	34.88	35.22	12.59	51.95	6.74	64.7	15.4	13.39	67.03	10.37	3.13	5.49	2	2	2	2	3	2	2	2	1	3	3	3	2	1	2	3	2	1	1	0	NA	2	1	7	2	1	NA	3	2	3	3
265	HB023	China_Hebei	JR1	37.83	33.25	33.81	12.08	57.37	NA	56.8	14.5	20.37	63.13	8.13	2.55	5.43	2	2	2	2	2	2	3	12	1	3	3	3	2	2	2	3	2	1	1	1	NA	2	1	7	2	3	NA	2	2	NA	2
266	HB024	China_Hebei	JR1	35.24	34.42	34.84	12.31	50.45	NA	57.9	15.3	13.93	66.35	10.22	3.15	5.77	3	2	2	2	2	2	2	1	2	3	3	3	1	1	2	3	2	1	1	1	NA	2	1	7	2	1	NA	2	2	NA	3
267	HB025	China_Hebei	JR1	37.15	38.88	37.22	17.56	51.2	7.33	63.8	11.7	23	61.63	7.22	2.75	4.9	3	2	1	3	2	2	3	1	1	3	3	3	2	1	3	2	2	3	3	0	NA	2	1	7	2	1	NA	2	2	2	2
268	HB026	China_Hebei	JR1	40.46	34.96	34.01	15.08	40.52	6.71	60.4	15.6	16.33	63.57	11.44	2.71	5.41	3	2	2	2	3	2	2	12	1	2	2	2	2	1	2	2	2	2	1	1	NA	2	1	7	2	3	NA	3	2	3	3
269	HB027	China_Hebei	JR1	37.99	35.28	35.1	13.44	54.46	5.92	62.2	17.4	12.46	67.54	11.07	2.77	5.75	3	2	1	3	2	2	3	8	1	1	1	3	1	1	3	3	1	3	2	1	NA	2	1	7	2	2	NA	2	3	3	3
270	HB028	China_Hebei	JR1	44.33	34.03	35.99	14.64	42.9	6.92	51.6	11.5	13.52	66.22	11.67	2.11	5.97	3	2	2	3	2	2	2	2	2	2	2	2	2	1	2	3	2	2	2	1	NA	1	1	7	2	3	1	2	2	1	2
271	HB029	China_Hebei	JR1	43.34	35.9	34.26	13.28	52.26	5.04	47.8	13.6	14.4	65.02	12.84	2.07	5.17	2	1	1	2	3	2	2	2	1	2	1	3	2	1	2	3	2	2	2	0	NA	2	1	7	2	3	NA	2	2	2	1
272	HB030	China_Hebei	JR1	41.12	36.4	35.43	16.76	48.8	NA	63.7	19.5	18.22	62.96	10.6	2.45	5.31	3	3	2	3	3	2	2	8	1	1	1	4	1	1	2	3	2	2	2	2	NA	1	1	7	2	3	NA	2	3	NA	2
273	HB031	China_Hebei	JR1	39.11	33.82	34.63	12.28	52.44	NA	57.4	13.1	19.01	64.74	8.48	1.91	5.3	3	2	1	3	1	2	3	2	1	2	3	3	2	1	3	2	3	1	1	2	NA	2	1	5	2	1	NA	2	2	NA	3
274	HB032	China_Hebei	JR1	39.55	33.18	33.74	12.65	62.73	7.18	62.2	19.4	25.95	59.87	6.16	2.42	5.19	3	1	1	2	3	2	3	8	1	1	3	3	1	1	2	2	2	1	1	0	NA	2	1	7	1	1	NA	2	2	2	2
275	HB033	China_Hebei	JR1	30.4	35.6	30.9	10.4	51.92	8.35	68.3	15.35	NA	NA	NA	NA	NA	3	2	2	3	2	2	2	8	1	2	1	3	1	1	2	2	2	1	1	0	NA	2	1	7	1	1	NA	2	2	1	2
276	HB034	China_Hebei	JR1	33.89	32.68	32.72	13.02	49	8.07	58.4	18.3	24.77	55.53	11.49	2.64	5.14	3	2	3	3	3	2	3	2	1	2	3	3	1	1	2	3	2	2	2	1	NA	2	1	7	2	1	NA	1	2	3	3
277	HB035	China_Hebei	JR1	34.91	33.77	34.62	13.78	46.37	8.5	63.7	18.7	31.69	51.36	9.69	2.17	4.67	3	2	2	3	2	2	3	8	1	3	3	3	1	1	3	3	2	2	1	0	NA	2	1	7	3	1	NA	2	2	NA	NA
278	HB036	China_Hebei	JR1	32.1	36.44	33.96	12.12	48.6	6.27	62.9	16.8	10.81	69.12	10.77	3.82	4.94	3	2	2	3	2	2	2	2	1	3	4	3	1	1	1	2	2	2	3	1	NA	2	1	7	3	1	1	2	2	3	3
279	HB037	China_Hebei	JR1	36.05	40.73	38.95	19.46	47.74	6.67	60.1	19.3	13.55	65.54	11.66	3.29	5.29	3	3	3	3	2	2	3	2	1	2	4	4	1	1	3	3	2	2	1	1	NA	2	1	7	2	1	1	2	2	3	1
280	HB038	China_Hebei	JR1	29.26	34.31	31.17	11.28	51.33	5.03	67.9	18	10.07	69.16	11.19	3.81	5.39	2	3	2	3	2	2	3	2	1	2	4	3	2	1	2	3	3	2	3	1	NA	2	1	7	3	1	1	2	2	3	3
281	HB039	China_Hebei	JR1	29.83	31.71	31.48	10.75	49.02	7.63	64.8	13.8	9.78	70.82	10.71	3.1	5.06	3	2	2	3	2	2	3	1	2	3	3	3	2	1	2	2	2	2	1	1	NA	2	2	7	2	3	1	2	3	3	3
282	HB040	China_Hebei	JR1	31.99	35.74	32.45	11.89	46.51	4.31	65.4	13	12.23	69.55	9.4	2.84	5.46	3	2	2	3	2	2	3	1	2	3	3	3	2	1	2	3	2	2	2	1	NA	2	1	7	2	3	NA	2	2	3	3
283	HB041	China_Hebei	JR1	35.57	35.99	35.67	14.94	47.79	8.6	57.5	20.4	27.27	56.37	8.21	2.72	5.03	3	3	2	3	2	2	3	1	1	2	4	4	1	1	3	3	2	3	2	0	NA	3	1	7	2	1	NA	2	2	3	3
284	HB042	China_Hebei	JR1	41.21	41.98	41.74	19.84	48.49	7.76	65.4	18.7	32.46	53.51	6.07	2.91	4.68	3	2	2	3	2	2	3	2	1	2	2	4	1	1	3	3	2	2	1	0	NA	2	1	7	3	3	NA	1	2	3	3
285	HB043	China_Hebei	JR1	35.27	34.65	33.15	12.71	50.51	5.94	61.7	18	12.95	69.32	9.37	2.86	5.13	3	2	1	3	2	2	2	1	1	2	3	3	2	1	3	2	1	1	1	0	NA	3	1	7	2	1	NA	2	2	2	1
286	HB044	China_Hebei	JR1	37.1	36.98	37.74	14.73	47.18	7.9	66.4	12.2	13.95	67.47	9.81	2.72	5.52	3	2	1	2	2	2	3	1	2	2	3	4	1	1	2	3	2	2	2	0	NA	2	2	7	1	3	NA	3	4	2	3
287	HB045	China_Hebei	JR1	39.71	45.68	45.21	16.69	40.93	7.8	48.5	13.7	14.35	68.93	7.34	3.2	5.62	3	2	2	3	2	2	1	1	1	3	3	4	2	1	2	2	3	2	2	0	NA	2	1	7	2	3	2	2	3	2	2
288	HB046	China_Hebei	JR1	36.79	38.19	36.94	17.27	41.69	7.01	NA	NA	NA	NA	NA	NA	NA	3	2	2	2	2	2	3	1	1	2	3	4	1	1	3	2	2	1	1	0	NA	2	2	7	2	3	NA	1	3	2	3
289	HB047	China_Hebei	JR1	37.59	37.21	36.99	15.54	45.56	7	56.6	16.7	23.03	59.23	8.38	3.07	5.72	3	2	2	3	2	2	2	2	1	3	4	4	1	1	3	2	1	2	1	0	NA	2	2	7	2	1	NA	2	3	3	3
290	HB048	China_Hebei	JR2	47.2	35.62	35.49	16.7	49.82	5.7	60.4	19.4	17.31	66.68	7.8	2.62	5.16	3	2	1	2	2	2	3	10	1	2	1	1	1	1	2	2	2	2	1	1	NA	3	2	7	2	1	1	1	2	3	3
291	HB049	China_Hebei	JR1	37.08	38.8	36.96	15.24	49.08	5.87	64.2	14.9	16.06	66.22	9.68	2.91	4.59	3	2	1	2	2	2	3	1	2	3	4	3	2	1	3	3	2	2	1	1	NA	3	2	7	2	1	1	1	2	3	3
292	HB050	China_Hebei	JR1	35.6	38.03	36.57	14.58	51.3	5.13	52.2	13	20.55	60.87	10.15	2.92	4.94	3	2	2	2	2	2	3	1	2	3	4	3	2	1	3	3	2	2	1	1	NA	3	2	7	2	3	2	1	3	2	3
293	HB051	China_Hebei	JR1-JR2	40.87	36.84	35.38	16.76	53.04	6.82	60	19.3	23.04	59.1	8.19	3.06	6.2	3	2	2	3	2	2	3	8	1	2	2	2	2	1	3	2	2	2	2	1	NA	2	1	7	1	2	2	2	2	2	2
294	HB052	China_Hebei	JR1	38.48	40.86	38.73	17.55	51.05	7.26	63.8	17.5	16.73	64.83	9.69	2.95	5.37	3	2	2	2	2	2	2	1	1	3	4	4	1	1	2	2	2	1	1	1	NA	2	2	7	2	2	2	2	3	2	3
295	HB053	China_Hebei	JR1	37.09	37.87	37.76	15.31	53.03	5.07	65	16.7	17.52	62.43	10.64	2.91	6.09	3	2	2	3	2	2	2	2	1	2	3	3	1	1	3	3	3	2	1	1	NA	2	2	7	2	1	2	1	3	2	2
296	HB054	China_Hebei	JR1	35.8	37.27	37.3	13.23	55.25	5.24	63.3	14.8	10.9	71.81	8.88	2.64	5.25	2	1	1	2	2	2	2	1	1	3	3	3	2	1	2	2	2	1	2	3	NA	3	2	7	2	1	2	2	2	1	1
297	HB055	China_Hebei	JR1	33.6	35.8	34.62	12.62	46.53	5.36	62.3	16.1	15.85	65.47	10.37	2.88	5.02	3	2	2	2	2	2	2	2	1	2	4	1	1	1	3	2	2	1	1	1	NA	3	2	7	2	1	2	2	3	3	3
298	HB056	China_Hebei	JR2	36.25	37.05	34.57	15.13	43.23	5.75	67.9	17.9	17.29	65.88	8.05	2.65	5.74	3	2	2	3	2	2	3	1	1	1	4	4	1	1	2	2	2	2	1	1	NA	2	1	7	2	3	1	1	2	1	3
299	HB057	China_Hebei	JR2	49.79	37.05	35.92	15.67	52.97	5.36	60.8	16.3	16.65	66.34	7.42	2.66	6.42	3	1	1	2	2	2	3	9	1	1	1	1	2	1	2	2	2	1	3	2	NA	2	1	7	1	1	2	1	2	2	1
300	HB058	China_Hebei	JR1	34.04	34.39	34.3	13.25	48.15	7.19	55.8	15.7	15.17	68.08	7.17	3.31	5.73	3	2	2	3	2	2	3	1	1	3	3	3	2	1	3	2	2	2	2	1	NA	2	1	7	3	1	1	1	3	3	2
301	HB059	China_Hebei	JR1-JR2	37.98	39.93	35.71	19.22	43.24	4.5	58.7	15	13.51	66.2	10.54	2.78	6.41	3	3	3	2	2	2	3	1	2	3	3	4	2	1	3	2	2	2	1	2	NA	2	1	7	2	2	2	1	2	2	2
302	HB060	China_Hebei	JR1-JR2	37.83	35.21	33.49	14.1	41.77	NA	58.4	20.5	14.84	66.1	9.63	3.61	5.37	3	2	2	2	2	2	3	2	1	2	3	3	2	2	2	2	3	2	1	1	NA	1	1	9	2	1	2	1	3	3	2
303	HB061	China_Hebei	JR2	39.57	38.29	34.49	19.75	44.46	5.91	63	16.5	24.31	59.84	6.52	2.43	6.33	4	2	2	2	3	2	2	8	2	3	4	1	2	1	3	2	2	2	2	1	NA	2	1	7	1	3	2	1	2	2	3
304	HB062	China_Hebei	JR2	44.27	33.58	31.17	13.52	54.96	6.34	57	19.2	13.62	67.14	9.86	2.56	6.29	3	2	2	2	3	2	3	5	2	1	1	1	2	1	3	3	2	2	2	1	NA	1	1	7	2	1	2	1	2	2	3
305	HB063	China_Hebei	JR2	38.3	36.91	33.71	14.35	51.43	NA	61.9	16.1	13.15	67.93	8.87	3.23	6.27	3	1	1	2	3	2	2	1	1	3	4	3	2	1	3	3	2	2	2	1	NA	1	1	5	2	3	NA	2	2	NA	3
306	HB064	China_Hebei	JR2	40.26	34.12	32.64	14.77	47.19	NA	61.7	17.2	20.39	63.06	7.81	2.16	6.06	4	2	2	2	3	2	2	2	1	2	2	3	2	1	2	3	2	3	3	1	NA	1	1	7	1	1	NA	2	2	NA	NA
307	HB065	China_Hebei	JR2	35.66	32.3	32.16	13.51	54.18	NA	54.2	16.1	14.01	67.01	9.03	2.81	6.61	3	2	2	3	3	2	2	2	1	3	3	3	2	1	3	2	2	2	2	1	NA	2	1	7	2	1	NA	2	2	NA	3
308	HB066	China_Hebei	JR2	40.42	33.24	32.44	14.24	51.83	NA	61.7	17	20.81	62.77	7.3	2.39	6.2	3	2	2	3	2	2	2	2	2	2	1	3	2	1	3	1	2	2	1	1	NA	2	1	7	1	1	NA	2	2	NA	3
309	HB067	China_Hebei	JR2	44.45	39.66	38.04	18.71	53.01	NA	60	16.5	25.46	57.7	7.78	2.23	6.3	3	1	1	2	3	2	2	2	1	3	2	3	2	1	3	3	2	1	2	1	NA	1	1	5	1	1	NA	2	2	NA	2
310	HB068	China_Hebei	JR2	40.6	36.18	33.94	16.38	48.23	NA	62.7	14.5	16.92	63.99	8.65	2.86	7.04	3	2	1	2	3	2	2	2	1	2	1	4	2	1	2	3	1	3	2	1	NA	2	1	7	1	1	NA	2	2	NA	3
311	HB069	China_Hebei	JR1	33.05	33.49	33.01	13.32	42.86	6.48	67.8	17.3	21.9	58.64	10.2	2.78	6.04	3	2	2	3	2	2	2	1	1	3	3	3	2	1	2	3	2	3	2	1	NA	1	1	7	1	1	2	1	2	3	2
312	HB070	China_Hebei	JR1	33.17	36.89	34.56	14.67	44.17	4.99	68.6	18.3	11.83	69.43	9.19	3.79	5.39	3	3	3	3	2	2	2	1	1	3	4	3	2	1	2	3	1	1	1	1	NA	2	1	7	2	1	2	2	3	3	2
313	HB071	China_Hebei	JR2	40.24	34.12	31.3	14.59	50.03	5.56	66.7	16.7	22.78	58.32	9.81	2.69	5.98	3	2	1	3	3	2	2	8	1	2	3	2	2	1	2	3	2	2	2	1	NA	2	1	7	2	1	2	2	2	1	2
314	HB072	China_Hebei	JR2	39.98	34.12	31.28	14.46	49.88	6.08	66.9	18.7	12.81	68.95	9.04	3.96	4.86	3	2	2	3	3	2	2	8	1	1	1	1	2	1	2	3	2	2	1	1	NA	2	1	7	2	1	2	2	3	1	2
315	HB073	China_Hebei	JR2	41.8	35	35.1	18.4	40.42	NA	55.7	16.9	15.01	66.8	8.91	2.71	6.06	4	3	3	3	3	2	2	2	1	2	1	3	2	1	2	2	2	3	2	1	NA	2	1	7	1	3	NA	2	2	NA	3
316	HB074	China_Hebei	JR1	44.73	42.44	41.34	20.31	44.61	NA	64.8	15.8	21.73	61.64	7.98	2.69	5.41	3	2	2	2	2	2	3	6	2	2	2	3	2	1	3	3	2	3	3	2	NA	1	1	5	1	1	NA	2	2	NA	3
317	HB075	China_Hebei	JR1-JR2	38.63	41.93	38.38	18.37	43.49	NA	63	16.2	15.96	66.89	8.72	2.82	5.06	3	3	3	2	2	2	2	1	2	3	3	4	1	1	2	2	2	3	1	1	NA	2	1	7	2	1	NA	2	2	NA	3
318	HB076	China_Hebei	JR1	38.88	38.55	35.61	18.54	46.49	NA	59.7	15.1	19.38	62.12	8.38	4.02	5.56	3	2	2	2	2	2	2	2	1	3	3	3	2	1	2	1	3	1	1	1	NA	2	1	7	2	2	NA	2	2	NA	3
319	HB12	China_Hebei	JR1	35.12	34.93	35.26	12.46	50.24	5.17	73.26	17.41	NA	NA	NA	NA	NA	3	2	2	3	2	2	2	1	1	2	3	2	1	1	3	3	2	2	1	0	NA	2	1	7	3	1	2	1	2	2	2
320	HB149	China_Hebei	JR1	NA	NA	NA	NA	NA	NA	NA	NA	NA	NA	NA	NA	NA	NA	NA	NA	NA	NA	NA	NA	NA	NA	NA	NA	NA	NA	NA	3	2	2	3	NA	NA	NA	NA	NA	NA	NA	NA	NA	NA	NA	NA	NA
321	HB150	China_Hebei	JR1	NA	NA	NA	NA	NA	NA	NA	NA	NA	NA	NA	NA	NA	NA	NA	NA	NA	NA	NA	NA	NA	NA	NA	NA	NA	NA	NA	3	2	2	2	NA	NA	NA	NA	NA	NA	NA	NA	NA	NA	NA	NA	NA
322	HB151	China_Hebei	JR2	NA	NA	NA	NA	NA	NA	NA	NA	NA	NA	NA	NA	NA	NA	NA	NA	NA	NA	NA	NA	NA	NA	NA	NA	NA	NA	NA	3	2	2	2	NA	NA	NA	NA	NA	NA	NA	NA	NA	NA	NA	NA	NA
323	HB152	China_Hebei	JR1	NA	NA	NA	NA	NA	NA	NA	NA	NA	NA	NA	NA	NA	NA	NA	NA	NA	NA	NA	NA	NA	NA	NA	NA	NA	NA	NA	3	2	2	2	NA	NA	NA	NA	NA	NA	NA	NA	NA	NA	NA	NA	NA
324	HB4	China_Hebei	JR1	34.75	37.96	36.38	16.05	55.39	6.05	68.5	18	6.07	46.69	6.4	1.86	3.42	3	2	2	3	2	2	3	2	1	3	4	4	1	1	3	2	2	1	1	0	NA	2	1	7	3	1	2	1	2	2	2
325	HB6	China_Hebei	JR1	34.3	37.98	36.9	14.43	55.3	5.77	68.6	16.7	7.35	46.6	7.04	1.59	2.9	2	1	1	3	2	2	3	2	1	3	3	3	2	1	3	2	2	2	1	0	NA	3	1	7	3	1	NA	1	2	3	3
326	HB80	China_Hebei	JR1	33.51	37.22	35.18	14.19	52.5	6.2	66.8	18.4	13.97	65.98	10.96	2.25	6.46	3	2	2	3	2	2	3	2	1	3	4	4	2	1	3	2	2	1	1	0	NA	2	1	7	2	1	2	2	2	3	3
327	HB82	China_Hebei	JR1	34.46	33.23	31.14	10.62	42	4.61	67.4	16	13.81	66.73	10.61	3.7	4.71	3	2	2	1	2	2	2	2	1	2	3	3	1	1	2	3	2	1	1	3	NA	2	1	5	2	1	1	2	2	3	3
328	HB83	China_Hebei	JR1	35.66	34.49	33.99	13.06	48.55	4.78	63.9	17.6	18.03	62.08	11.37	2.75	5.25	3	2	2	2	2	2	3	2	1	1	1	3	1	1	3	3	2	2	2	2	NA	1	1	7	1	1	1	1	2	3	2
329	HB84	China_Hebei	JR1	36.53	36.35	34.29	13.61	48.42	5.55	63.9	13	16.85	66.01	8.75	2.69	5.21	3	2	2	1	2	2	2	1	2	3	3	3	2	1	3	2	1	2	2	1	NA	2	1	7	2	1	2	1	3	3	3
330	HB85	China_Hebei	JR1	32.89	37.61	34.88	15.32	45.3	4.6	60	15	18.26	65.3	8.62	2.66	4.67	3	2	2	3	3	2	3	1	2	3	3	3	2	1	3	2	2	2	1	2	NA	2	1	7	2	3	1	1	2	3	3
331	HB87	China_Hebei	JR1	39.85	35.2	37.57	12.64	46.36	4.1	67.2	13.2	12.16	69.18	10.76	2.21	5.21	3	2	1	2	2	2	2	2	2	1	3	3	1	1	3	2	2	3	1	1	NA	2	1	7	3	3	1	2	2	2	3
332	HB88	China_Hebei	JR1	38.3	33.92	34.05	13.27	51.62	5.03	60.1	17.2	15.83	65.24	10.86	2.4	5.28	3	3	3	2	2	2	2	8	1	1	1	4	1	1	3	1	2	1	1	3	NA	2	1	7	2	2	NA	2	1	2	3
333	HB89	China_Hebei	JR1	35.49	35.9	34.84	11.7	40.17	5.15	58.45	16.83	NA	NA	NA	NA	NA	3	2	2	2	2	2	2	2	1	3	3	3	1	1	2	2	2	3	2	3	NA	2	1	7	2	1	1	2	2	2	1
334	HB90	China_Hebei	JR1	37.71	32.98	33.07	10.3	37.86	4.81	57.29	17.94	NA	NA	NA	NA	NA	3	2	2	2	2	2	2	9	1	2	3	3	1	1	3	2	2	2	1	1	NA	2	1	7	2	1	1	1	1	3	3
335	HB93	China_Hebei	JR1	34.68	30.1	30.31	9.69	47.88	6.96	56.8	14.4	11.3	68.08	12.29	1.98	5.88	3	2	2	1	3	2	3	10	1	3	4	3	2	1	3	3	2	2	2	1	NA	1	1	7	2	3	1	2	2	2	3
336	HB97	China_Hebei	JR1	36.4	35.54	33.76	11.38	60.37	7.11	69.2	12	11.95	69.31	10.67	1.96	5.6	2	2	2	2	2	2	3	8	2	2	4	4	1	1	3	2	2	2	2	0	NA	2	1	5	2	3	NA	2	2	2	2
337	HB98	China_Hebei	JR1	36.3	37.08	35.87	13.61	52.9	6.11	66.3	15.6	NA	44.39	6.85	3.38	4.72	3	2	1	2	3	2	2	2	1	2	2	3	2	1	2	2	2	2	1	0	NA	2	1	7	2	3	NA	2	2	2	2
338	HB99	China_Hebei	JR1	29.53	26.91	28.28	7.18	54.74	5.35	71.8	14.2	18.97	65.17	7.8	2.55	5.05	2	2	2	2	3	2	3	2	1	3	3	3	2	1	2	2	2	1	1	0	NA	2	1	7	2	1	NA	2	2	2	2
345	HN159	China_Henan	JR1	38.38	33.44	32.1	14.31	34.09	7	59.5	18.26	16.62	64.03	8.45	3.61	6.43	5	2	2	2	4	2	2	9	1	1	2	1	1	4	3	3	2	1	1	1	6	2	1	7	2	1	2	NA	2	3	2
346	HN160	China_Henan	JR1	34.74	33.88	34.92	14.1	39.86	5.3	56.1	19.64	21.17	58.35	10.66	3.16	5.83	5	2	2	2	4	2	2	2	1	2	2	3	1	4	3	1	2	2	2	2	6	2	1	7	3	1	2	NA	2	2	2
347	HN161	China_Henan	JR1	29.47	29.33	28.78	8.38	42.12	5.6	57.1	18.98	26.08	56.87	7.88	2.67	5.62	4	2	2	2	3	2	3	2	1	2	2	3	1	3	3	2	1	1	1	1	4	2	1	7	3	1	2	NA	4	2	2
348	HN162	China_Henan	JR1	29.47	29.33	28.78	8.38	41.36	5.82	62.2	20.12	17.96	63.65	8.53	3.08	5.93	5	2	2	2	4	1	2	8	1	3	3	4	2	3	3	2	1	2	2	0	7	3	1	7	2	1	2	NA	4	3	2
379	HN74	China_Henan	JR1	37.27	33.32	35.53	18.63	43.55	4.8	60.3	20.41	20.16	60.71	8.92	3.09	6.27	4	3	3	2	2	2	3	4	2	1	2	4	1	3	3	2	2	2	2	1	7	2	1	7	2	1	2	NA	2	2	2
380	HN75	China_Henan	JR1	38.24	34.89	33.79	19.03	44.56	6.94	61.4	17.34	16.32	60.95	8.25	5.21	6.42	4	2	2	2	2	2	2	4	1	2	4	4	1	3	3	3	2	2	2	1	7	3	1	7	2	1	2	NA	2	3	2
381	HUN20	China_Hunan	JS	29.98	29.55	27.01	9.3	56.91	7.3	67.34	NA	24.24	58.15	7.24	3.69	5.22	1	1	2	2	1	NA	NA	6	2	1	1	2	1	2	3	1	2	3	1	0	NA	1	2	13	2	1	NA	3	5	3	3
382	HUN24	China_Hunan	JS	35.11	34.44	36.25	19.55	41.24	7.08	70.72	NA	24.39	55.94	5.63	6.32	5.22	3	2	2	3	5	NA	NA	2	2	1	1	2	1	5	3	2	2	1	2	2	12	2	2	10	2	1	NA	2	2	2	2
383	HuN-1	China_Hunan	JS	32.58	31.34	33.8	10.6	42.44	NA	67.39	NA	19.92	61.89	7.28	5.13	4.94	4	3	3	3	4	NA	NA	8	2	2	3	3	1	1	3	2	1	1	2	0	NA	1	2	9	2	1	NA	3	2	3	2
384	HuN-13	China_Hunan	JS-JR1	60.35	40.7	32.45	21.55	52.44	6.9	64.55	NA	20.55	59.04	8.89	4.72	5.77	3	2	2	2	4	NA	NA	6	2	1	3	2	1	3	2	3	3	1	1	1	NA	2	1	7	2	1	NA	2	3	2	2
385	HuN-14	China_Hunan	JS-JR1	34.42	30.31	NA	13.02	NA	6.84	NA	NA	NA	NA	NA	NA	NA	NA	NA	NA	NA	NA	NA	NA	2	NA	NA	NA	NA	1	NA	3	3	1	1	1	1	NA	3	2	7	2	1	NA	2	2	1	2
386	HuN-15	China_Hunan	JS-JR1	38.16	32.81	33.58	16.64	53.49	8.64	68.23	NA	24.01	56.06	8.03	5.31	5.19	4	1	2	3	4	NA	NA	9	2	1	2	3	1	4	3	1	1	3	3	2	NA	3	1	7	2	2	NA	2	3	3	2
387	HuN-16	China_Hunan	JS-JR1	39.64	32.84	37.39	17.55	56.93	7.83	65.85	NA	21.47	57.36	8.12	5.55	5.99	3	1	2	3	1	NA	NA	6	2	1	3	3	1	3	2	2	1	2	1	3	NA	3	1	7	2	1	NA	2	3	2	1
388	HuN-17	China_Hunan	JS-JR1	NA	NA	NA	NA	NA	NA	NA	NA	NA	NA	NA	NA	NA	NA	NA	NA	NA	NA	NA	NA	NA	NA	NA	NA	NA	1	NA	3	2	2	2	1	0	NA	2	1	9	2	1	NA	2	3	1	1
389	HuN-18	China_Hunan	JS-JR1	32.02	32.92	33.01	13.3	67.32	6.84	NA	NA	NA	NA	NA	NA	NA	2	1	1	3	4	NA	NA	2	1	1	1	3	1	2	3	3	1	1	1	1	NA	3	1	9	2	1	NA	2	3	3	2
390	HuN-19	China_Hunan	JS-JR1	27.5	29.37	NA	8.86	NA	6.21	NA	NA	NA	NA	NA	NA	NA	NA	NA	NA	NA	NA	NA	NA	2	NA	NA	NA	NA	1	2	3	2	2	1	1	1	NA	3	1	9	2	1	NA	1	2	1	2
391	HuN-2	China_Hunan	JS	31.44	29.13	33.09	9.25	47.69	6.56	NA	NA	NA	NA	NA	NA	NA	3	2	2	3	5	NA	NA	8	2	1	3	4	1	NA	3	2	2	1	2	0	NA	1	1	9	2	1	NA	3	2	3	1
392	HuN-3	China_Hunan	JS	28.57	28.99	30.34	11.44	48.35	6.58	NA	NA	NA	NA	NA	NA	NA	3	3	3	2	5	NA	NA	1	2	1	3	3	1	1	3	3	1	3	2	2	NA	1	1	9	2	3	1	3	3	3	3
393	HuN-4	China_Hunan	JS	NA	NA	NA	18.03	NA	7.02	NA	NA	NA	NA	NA	NA	NA	NA	NA	NA	NA	NA	NA	NA	1	NA	NA	NA	NA	1	5	3	1	2	3	2	0	NA	1	1	9	2	3	2	2	2	2	2
394	HuN-5	China_Hunan	JS	NA	NA	NA	NA	NA	NA	NA	NA	NA	NA	NA	NA	NA	NA	NA	NA	NA	NA	NA	NA	NA	NA	NA	NA	NA	1	5	3	3	1	1	1	0	NA	1	2	9	2	1	2	3	2	2	2
12	39	China_Liaoning	JR1-JR2	33.61	30.18	30.44	10.61	NA	NA	NA	NA	NA	NA	NA	NA	NA	3	NA	NA	NA	NA	NA	NA	NA	NA	NA	NA	NA	NA	NA	NA	NA	NA	NA	NA	NA	NA	NA	NA	NA	NA	NA	NA	NA	NA	NA	NA
13	44	China_Liaoning	JR1-JR2	31.5	29.77	31.05	9.69	NA	NA	NA	NA	NA	NA	NA	NA	NA	3	NA	NA	NA	NA	NA	NA	NA	NA	NA	NA	NA	NA	NA	NA	NA	NA	NA	NA	NA	NA	NA	NA	NA	NA	NA	NA	NA	NA	NA	NA
395	LN1	China_Liaoning	JR1-JR2	34.3	33	33.8	9.4	58.9	NA	61	15.75	17.96	64.81	8.12	3.75	5.23	2	1	1	3	2	NA	NA	2	1	3	2	3	2	2	2	2	1	3	NA	1	NA	2	1	7	2	1	1	2	2	3	3
396	LN10	China_Liaoning	JR2	43.8	37.3	38.9	14.15	63	NA	NA	NA	NA	NA	NA	NA	NA	3	1	1	3	3	NA	NA	2	1	2	2	2	2	1	2	2	1	2	NA	0	NA	2	1	7	2	3	2	2	1	2	3
397	LN11	China_Liaoning	JR2	35.8	30.6	32.5	9.2	59.1	NA	NA	NA	NA	NA	NA	NA	NA	2	1	1	3	3	NA	NA	5	1	2	2	2	2	2	2	3	1	2	NA	1	NA	2	1	7	2	1	1	2	2	3	3
398	LN12	China_Liaoning	JR2	37.7	32.6	32.8	11	64.4	NA	NA	NA	NA	NA	NA	NA	NA	2	1	1	3	3	NA	NA	5	1	1	1	3	2	2	2	2	1	2	NA	1	NA	2	1	7	2	3	1	2	2	2	2
399	LN13	China_Liaoning	JR1-JR2	40.3	35.1	35.8	13.7	54.9	NA	NA	NA	NA	NA	NA	NA	NA	3	1	1	1	2	NA	NA	2	1	2	2	1	1	4	2	2	1	2	NA	1	NA	2	1	7	2	1	1	2	1	2	2
400	LN14	China_Liaoning	JR1-JR2	35.2	35.4	36.1	11.4	51.2	NA	NA	NA	NA	NA	NA	NA	NA	3	2	1	2	5	NA	NA	2	1	3	3	3	2	4	2	2	1	2	NA	0	NA	2	1	7	2	1	2	1	2	2	2
401	LN16	China_Liaoning	JR3	40.5	34.5	33.7	11.7	63.5	NA	NA	NA	NA	NA	NA	NA	NA	3	1	1	2	3	NA	NA	5	1	2	2	2	2	3	2	2	1	3	NA	1	NA	2	1	7	2	1	1	1	2	3	3
402	LN17	China_Liaoning	JR3	40	34.1	32.3	10.7	52.7	NA	NA	NA	NA	NA	NA	NA	NA	3	1	1	3	3	NA	NA	9	1	1	1	2	2	3	2	2	1	3	NA	1	NA	2	1	7	2	1	1	2	2	3	3
403	LN18	China_Liaoning	JR3	41.1	35	33.8	11.6	52.7	NA	NA	NA	NA	NA	NA	NA	NA	3	1	1	3	3	NA	NA	10	1	1	1	2	2	3	2	2	1	3	NA	1	NA	2	1	7	2	1	1	2	2	3	3
404	LN2	China_Liaoning	JR1-JR2	35.5	36	37.7	10	62	NA	NA	NA	NA	NA	NA	NA	NA	2	1	1	2	4	NA	NA	6	1	3	3	3	2	2	1	2	1	2	NA	1	NA	2	1	7	2	1	1	1	2	3	3
405	LN20	China_Liaoning	JR3	38.8	35.2	35.4	11.4	50.7	NA	NA	NA	NA	NA	NA	NA	NA	3	1	1	3	3	NA	NA	2	1	2	2	2	2	2	2	3	1	2	NA	1	NA	2	1	7	2	3	1	1	2	3	3
406	LN21	China_Liaoning	JR3	45	35.1	33.5	12.1	47.1	NA	NA	NA	NA	NA	NA	NA	NA	3	1	1	2	3	NA	NA	5	1	1	2	2	2	3	2	3	1	3	NA	1	NA	2	1	7	2	1	1	2	2	3	3
407	LN22	China_Liaoning	JR3	30.7	30.4	29.7	8.4	50	NA	NA	NA	NA	NA	NA	NA	NA	3	1	1	3	3	NA	NA	2	1	3	2	3	2	3	2	2	1	3	NA	1	NA	2	1	7	2	1	1	2	2	2	2
408	LN23	China_Liaoning	JR2	41.6	35.8	36	14.7	47.7	NA	NA	NA	NA	NA	NA	NA	NA	4	1	1	3	3	NA	NA	2	1	2	2	2	2	4	3	2	1	3	NA	1	NA	2	1	7	2	1	1	2	2	3	3
409	LN24	China_Liaoning	JR2	41.2	32.9	32.5	12.6	49	NA	NA	NA	NA	NA	NA	NA	NA	3	1	1	2	4	NA	NA	9	1	1	1	2	2	4	3	3	1	3	NA	1	NA	2	1	7	2	3	1	2	2	3	3
410	LN25	China_Liaoning	JR2	36.1	32.4	35.1	13.5	50	NA	NA	NA	NA	NA	NA	NA	NA	4	1	1	1	2	NA	NA	2	1	2	2	2	2	3	3	3	1	3	NA	1	NA	2	1	7	2	1	1	2	2	3	3
411	LN26	China_Liaoning	JR1-JR2	44	36.3	38.8	11.8	52.2	NA	NA	NA	NA	NA	NA	NA	NA	4	1	1	2	4	NA	NA	6	1	2	2	2	2	NA	3	2	1	3	NA	1	NA	2	1	7	2	1	1	2	2	3	3
412	LN27	China_Liaoning	JR1-JR2	43	32.4	32.9	10.8	58.9	NA	NA	NA	NA	NA	NA	NA	NA	3	1	1	2	3	NA	NA	10	1	1	1	1	2	3	2	2	1	3	NA	1	NA	2	1	7	2	1	1	2	2	3	3
413	LN28	China_Liaoning	JR3	37.5	32.1	33	11.34	44.1	NA	NA	NA	NA	NA	NA	NA	NA	4	1	1	3	3	NA	NA	5	1	3	4	2	2	3	2	2	1	3	NA	1	NA	2	1	7	2	1	1	2	2	3	3
414	LN29	China_Liaoning	JR3	39.2	33.3	32.5	10	50	NA	NA	NA	NA	NA	NA	NA	NA	3	1	1	2	3	NA	NA	10	1	2	1	2	2	2	2	2	1	3	NA	1	NA	2	1	7	2	1	1	2	2	3	3
415	LN3	China_Liaoning	JR1-JR2	33.6	33.9	34	10.6	58.4	NA	NA	NA	NA	NA	NA	NA	NA	3	1	1	3	4	NA	NA	1	1	3	2	3	2	3	2	2	1	2	NA	1	NA	2	1	7	2	1	1	2	2	3	3
416	LN30	China_Liaoning	JR2	45.9	39.2	39.6	14.8	63.5	NA	NA	NA	NA	NA	NA	NA	NA	1	1	1	2	4	NA	NA	6	1	2	3	2	2	4	2	3	1	3	NA	1	NA	2	1	7	2	1	1	2	2	3	3
417	LN31	China_Liaoning	JR2	38.9	29.1	33.9	9.9	51	NA	NA	NA	NA	NA	NA	NA	NA	3	1	1	2	4	NA	NA	5	1	2	2	1	2	4	3	1	1	2	NA	0	NA	2	1	7	2	1	2	2	2	2	2
418	LN33	China_Liaoning	JR1	34.9	34	35.3	14	42.7	NA	NA	NA	NA	NA	NA	NA	NA	4	2	1	3	1	NA	NA	2	1	2	4	4	2	5	2	3	1	3	NA	1	NA	2	1	7	2	1	1	2	2	3	2
419	LN4	China_Liaoning	JR1-JR2	34.9	31.3	34.1	9.4	51.9	NA	NA	NA	NA	NA	NA	NA	NA	3	1	1	3	3	NA	NA	2	1	2	2	2	2	3	1	3	1	2	NA	1	NA	2	1	7	2	3	1	1	2	3	3
420	LN40	China_Liaoning	JR1-JR2	39.8	37.5	37.6	16.1	42.3	NA	NA	NA	NA	NA	NA	NA	NA	4	1	2	3	3	NA	NA	2	1	3	4	2	2	5	1	3	1	2	NA	0	NA	2	1	7	2	1	2	2	1	2	2
421	LN43	China_Liaoning	JR2	34.2	33.2	32.3	11.4	46.2	NA	NA	NA	NA	NA	NA	NA	NA	3	1	1	2	4	NA	NA	2	1	3	3	3	2	4	2	3	1	3	NA	0	NA	2	1	7	2	1	2	1	1	2	1
422	LN48	China_Liaoning	JR2	37.2	34.9	37.3	12.6	52.6	NA	NA	NA	NA	NA	NA	NA	NA	4	1	1	2	3	NA	NA	2	1	3	1	3	2	4	2	3	2	3	NA	0	NA	2	1	7	2	1	2	2	1	2	2
423	LN5	China_Liaoning	JR1-JR2	38	34.2	36.7	11.7	61.2	NA	NA	NA	NA	NA	NA	NA	NA	3	1	1	3	3	NA	NA	2	1	2	2	2	2	2	2	2	1	3	NA	1	NA	2	1	7	2	3	1	2	2	2	3
424	LN51	China_Liaoning	JR2	29.7	25.6	27.1	5.6	58.1	NA	NA	NA	NA	NA	NA	NA	NA	3	1	1	2	4	NA	NA	2	1	1	2	3	2	2	2	1	1	2	NA	0	NA	2	1	7	2	1	2	2	1	3	2
425	LN53	China_Liaoning	JR1	35.1	33.4	34.8	11.9	36.4	NA	NA	NA	NA	NA	NA	NA	NA	5	1	1	3	3	NA	NA	2	1	3	2	3	2	5	3	3	2	3	NA	0	NA	2	1	7	2	1	2	2	2	2	2
426	LN55	China_Liaoning	JR2	37.9	35.1	37.6	17.5	38.7	NA	NA	NA	NA	NA	NA	NA	NA	5	1	1	2	3	NA	NA	2	1	3	3	3	2	5	3	2	2	3	NA	0	NA	2	1	7	2	1	2	1	2	2	2
427	LN56	China_Liaoning	JR2	47.6	35.1	34.9	14.8	53.3	NA	NA	NA	NA	NA	NA	NA	NA	4	1	1	2	3	NA	NA	10	1	1	1	1	2	4	2	1	1	2	NA	0	NA	2	1	7	2	3	2	2	2	3	2
428	LN57	China_Liaoning	JR2	51.9	34.4	35.8	18.1	53.9	NA	NA	NA	NA	NA	NA	NA	NA	4	1	1	3	3	NA	NA	10	1	1	2	1	2	5	2	1	2	2	NA	0	NA	2	1	7	2	1	2	3	2	3	2
429	LN58	China_Liaoning	JR2	30.1	30.6	31.2	9.3	56.1	NA	NA	NA	NA	NA	NA	NA	NA	3	1	1	3	2	NA	NA	2	1	3	3	3	2	4	3	2	2	2	NA	0	NA	2	1	7	2	1	2	NA	6	3	2
430	LN59	China_Liaoning	JR2	31.8	30.1	31.6	10.3	40.1	NA	NA	NA	NA	NA	NA	NA	NA	4	1	1	3	2	NA	NA	2	1	2	2	2	2	5	2	2	2	2	NA	0	NA	2	1	7	2	1	2	NA	2	2	2
431	LN6	China_Liaoning	JR1-JR2	34.9	33.7	35	11	61.1	NA	NA	NA	NA	NA	NA	NA	NA	3	1	1	3	3	NA	NA	2	1	2	2	3	2	2	2	3	1	3	NA	1	NA	2	1	7	2	1	1	2	2	2	3
432	LN7	China_Liaoning	JR1-JR2	40.6	37.7	39.4	13.5	63.7	NA	NA	NA	NA	NA	NA	NA	NA	3	1	1	2	3	NA	NA	2	1	2	2	3	2	2	2	2	1	3	NA	1	NA	2	1	7	2	3	1	2	2	2	3
433	LN8	China_Liaoning	JR1-JR2	39.9	36.8	35.3	10.9	57.3	NA	NA	NA	NA	NA	NA	NA	NA	3	1	1	2	4	NA	NA	2	1	2	2	3	2	2	1	2	1	2	NA	1	NA	2	1	7	2	1	1	2	2	3	3
434	LN9	China_Liaoning	JR2	34.9	31.6	32.9	9.7	62.5	NA	NA	NA	NA	NA	NA	NA	NA	2	1	1	3	3	NA	NA	2	1	2	2	3	2	2	2	2	1	2	NA	0	NA	2	1	7	2	1	2	2	1	2	3
452	QH11	China_Qinghai	JR2	42.5	35.4	33.5	17.9	36.65	5.3	63.13	19.26	16.66	62.01	14.23	1.46	6.89	3	1	1	3	2	3	2	5	1	1	1	1	1	3	3	3	3	3	3	1	21	2	1	7	2	1	2	3	2	2	1
453	QH12	China_Qinghai	JR2	39.5	35.4	34.5	14.9	40.59	7.4	64.86	21.07	20.55	59.63	13.03	1.09	6.21	4	1	1	3	2	2	3	4	1	2	2	2	1	3	3	3	3	3	3	1	22	2	1	7	2	1	2	2	2	2	2
454	QH14	China_Qinghai	JR2	39.3	29.4	31.5	10.7	51.71	9.8	64.51	22.08	19.44	60.74	11.49	2.81	5.53	3	1	1	3	1	3	3	10	1	1	1	1	1	3	3	3	2	2	2	2	29	2	2	7	2	1	2	2	5	2	2
455	QH17	China_Qinghai	JR2	45.3	33.4	37.1	16.7	39.08	6	59.4	24.33	18.76	64.25	8.99	2.16	5.84	4	2	2	1	3	2	2	9	1	1	1	1	1	3	3	1	3	2	2	2	20	1	2	7	2	3	2	2	2	1	2
456	QH23	China_Qinghai	JR2	39.5	35.4	33.5	13.9	41.68	7.5	65.44	21.06	22.46	56.61	12.79	2.1	6.04	4	1	1	2	3	3	3	2	1	3	4	2	1	3	3	3	2	3	3	1	39	2	2	7	2	1	2	3	5	3	3
457	QH24	China_Qinghai	JR2	44.6	34.1	31.5	11.8	48	9.7	69.16	16.9	31.47	51.83	10.04	2.14	4.52	4	1	2	2	4	2	2	5	2	1	1	2	1	3	3	2	2	3	2	1	21	2	1	5	1	1	1	3	3	3	2
458	QH25	China_Qinghai	JR2	50.6	38.1	38.5	12.2	47.68	7.6	62.25	17.1	NA	38.19	9.13	0.87	5.45	1	1	1	1	5	2	2	5	2	1	1	3	1	1	3	3	2	3	3	1	29	2	1	7	2	2	2	1	1	1	1
459	QH26	China_Qinghai	JR2	37.6	31.1	33.5	9.2	43.57	7.2	64.78	11.3	27.46	53.97	11.32	1.33	5.91	5	1	1	1	3	2	3	4	1	2	2	2	1	3	3	2	1	3	3	1	30	2	1	7	2	1	2	1	1	2	2
460	QH30	China_Qinghai	JR1	34.6	29.1	29.5	11.2	49.4	7.4	67.07	21.5	20.5	60.89	11.27	1.58	5.76	3	1	1	3	4	3	3	2	1	3	4	2	2	3	3	2	3	2	1	1	22	2	1	7	2	3	2	3	3	2	1
461	QH32	China_Qinghai	JR1	32.6	28.4	28.7	8.2	49.5	6.2	51.44	17.8	20.43	60.76	12.35	2.12	5.39	5	2	2	3	4	2	3	5	1	1	1	1	1	4	2	2	3	2	2	1	21	2	1	5	3	1	2	3	1	1	1
462	QH34	China_Qinghai	JR1	33.6	28.4	29.7	9.2	46.92	6.7	50.14	16.5	38.47	48.38	6.97	0.88	5.31	4	1	1	2	4	2	2	5	1	2	2	2	2	3	3	3	2	3	3	1	30	2	1	5	2	1	2	3	3	1	2
463	QH35	China_Qinghai	JR1	36.6	29.1	29.5	10.2	51.3	8.6	65.01	19.2	37.23	43.81	12.92	1.09	4.97	4	1	1	2	3	3	3	4	1	2	2	4	2	1	3	2	3	2	2	1	27	2	1	5	2	1	2	3	3	2	2
464	QH36	China_Qinghai	JR1	29.6	23.1	24.5	6.2	53.8	6.2	64.58	21.5	23.33	57.93	12.27	1.66	5.31	1	1	1	3	2	3	3	5	2	2	2	2	2	1	3	2	2	2	2	1	21	2	1	5	2	3	2	1	3	2	1
465	QH37	China_Qinghai	JR1	37.6	31.4	29.7	12.2	46.82	6.4	54.2	16.2	36.47	51.22	11.49	2.71	5.13	4	3	2	2	3	3	3	4	1	2	4	2	1	3	3	2	1	3	3	2	34	2	1	7	2	3	1	3	10	3	2
466	QH39	China_Qinghai	JR1	37.6	36.4	33.7	10.2	48.42	7.8	65.12	17.6	19.18	63.32	10.34	1.41	5.35	3	1	1	3	3	2	3	2	2	2	2	3	1	4	3	3	3	3	2	1	26	2	1	7	2	1	2	3	10	2	2
467	QH40	China_Qinghai	JR1	33.6	30.4	31.7	10.1	41.44	6.5	55.77	16.1	14.67	64.46	14.36	1.04	5.47	4	1	1	2	5	2	2	2	1	3	2	3	1	2	3	2	2	2	2	1	26	2	1	7	1	1	2	3	3	3	2
468	QH41	China_Qinghai	JR1	33.3	28.4	28.5	8.7	46.62	6.62	51.03	20.66	24.48	59.88	9.87	1.35	5.02	3	1	2	3	2	3	3	5	1	2	2	2	1	3	3	3	2	1	1	2	21	2	2	7	2	1	1	3	3	1	1
469	QH42	China_Qinghai	JR1	31.5	28.4	28.5	8.9	51.87	5.17	69.69	15.52	24.03	56.84	12.95	1.47	4.35	3	1	1	3	5	3	3	4	1	3	2	2	1	2	3	1	3	2	2	2	34	2	2	7	2	3	2	3	5	2	2
470	QH43	China_Qinghai	JR1	38.6	32.4	32.7	9.1	43.14	4.33	65.91	21.77	8.94	NA	9.72	0.76	5.83	4	1	1	1	5	1	1	4	1	2	2	3	1	3	3	3	2	3	3	1	26	2	1	7	2	1	2	3	3	2	1
471	QH44	China_Qinghai	JR1	37.6	33.4	34.7	12.1	36.4	8.7	62.21	24.4	27.48	58.58	7.68	1.26	5.01	4	2	2	1	4	2	2	9	2	2	2	3	1	3	2	3	3	3	3	1	34	2	1	7	2	3	2	3	6	3	3
472	QH46	China_Qinghai	JR1	36.3	28.7	28.1	8.9	47.92	3.91	62.32	20.16	14.07	68.83	10.5	1.07	5.53	3	1	1	1	3	2	2	10	1	2	1	2	1	2	3	3	1	3	3	2	31	2	1	7	2	1	2	3	1	1	2
473	QH47	China_Qinghai	JR1	38.6	33.1	32.5	9.5	42.91	5.92	63.42	19.58	25.27	59.73	9.19	1.17	4.65	4	1	1	2	3	2	2	10	1	2	1	2	1	3	3	3	1	3	3	2	26	2	1	7	2	1	2	3	1	2	3
474	QH48	China_Qinghai	JR1	37.2	34.1	32.2	8.5	49.34	5.66	69.45	15.19	12.77	68.41	12.37	1.52	4.92	3	1	1	2	4	3	2	2	1	3	2	3	1	2	3	2	3	2	1	1	26	2	1	7	3	3	2	3	3	2	3
475	QH50	China_Qinghai	JR1	34.6	29.1	29.5	10.5	48.91	6.34	56.44	16.18	17.04	63.33	12.89	1.05	5.7	3	1	1	2	3	2	3	4	2	2	2	3	1	3	3	2	2	3	3	1	25	2	1	7	3	1	2	2	3	2	2
476	QH51	China_Qinghai	JR1	32.6	28.1	27.5	8.5	55.25	6.34	62.37	16.56	16.26	67.84	9.03	1.47	5.4	3	1	1	3	4	3	3	2	1	2	2	2	2	3	3	2	2	3	3	1	28	2	1	7	3	1	2	2	1	2	2
477	QH52	China_Qinghai	JR1	31.3	31.4	31.5	10.7	48.62	5.61	62.31	14.69	21.04	61.23	11.16	1.77	5.31	4	1	1	3	4	3	3	2	1	3	2	4	3	4	3	3	3	3	3	1	25	2	1	7	2	2	2	1	3	1	2
478	QH53	China_Qinghai	JR1	31.3	30.5	32.2	12.6	44.3	5.26	60.37	14.17	18.92	63.46	12.05	2.08	4.59	4	1	1	2	4	3	3	2	1	2	2	3	1	4	3	3	2	3	3	2	24	3	1	7	2	1	2	1	3	3	3
479	QH55	China_Qinghai	JR1	39.3	26.4	26.1	6.1	36.87	4.95	44.08	17.03	19.47	59.12	12.48	2.26	5.97	3	1	1	2	3	2	3	2	1	2	2	3	1	2	3	3	2	3	3	1	28	2	1	7	3	1	2	1	3	3	2
480	QH57	China_Qinghai	JR1	32.6	28.1	27.5	7.5	40.39	6.72	67.71	16.76	29.23	50.08	14.01	2.15	4.53	4	1	1	2	2	3	3	9	1	3	2	2	1	3	3	3	1	3	3	1	26	2	1	7	3	2	2	2	5	3	3
481	QH58	China_Qinghai	JR1	33.6	32.1	30.5	8.5	37.17	6.72	59.27	16.76	22.59	59.3	10.01	1.23	6.15	4	2	2	2	3	2	1	2	2	2	2	3	1	3	3	3	2	3	3	1	21	2	1	7	3	2	2	1	3	3	3
482	QH59	China_Qinghai	JR1	30.3	27.5	26.2	6.6	44.1	7.04	53.43	19.13	13.88	65.35	12.53	1.28	6.97	4	1	1	2	3	3	2	4	1	2	2	2	1	2	3	3	2	3	3	1	21	2	1	5	3	2	2	1	3	3	3
483	QH60	China_Qinghai	JR1	31.3	28.4	28.1	6.7	41.5	6.72	48.94	16.76	14.74	62.65	15.33	1.22	6.07	4	1	1	2	3	3	2	4	1	2	2	2	1	2	3	3	2	3	3	1	21	2	1	5	3	2	2	1	3	3	3
484	QH61	China_Qinghai	JR1	39.5	34.4	33.5	11.9	44.54	6.25	60.37	17.49	24.27	57.82	11.73	1.31	4.87	4	1	1	2	3	3	2	4	1	1	2	2	1	2	3	2	2	2	2	2	26	2	2	5	3	1	2	3	4	1	2
485	QH62	China_Qinghai	JR1	39.3	38.5	38.2	12.7	45	5.32	59.39	17.22	32.82	51.9	8.27	1.35	5.65	3	1	1	2	4	2	2	2	1	2	2	2	1	2	3	3	2	1	1	2	21	1	2	5	3	2	2	3	2	2	3
486	QH64	China_Qinghai	JR1	30.3	28.5	27.2	7.9	43.3	6.7	61.7	17.3	34.55	50.67	8.87	1.48	5.21	3	1	1	2	2	3	3	2	1	2	2	2	1	3	3	3	3	2	2	1	20	2	1	5	3	1	2	1	1	1	2
487	QH65	China_Qinghai	JR1	34.6	33.1	32.5	10.8	45.7	5.4	65.8	20.9	16.18	68.22	9.47	1.84	4.28	4	1	1	2	2	2	2	9	1	3	2	3	1	2	3	3	1	3	3	1	36	2	1	7	1	3	2	2	2	2	3
488	QH66	China_Qinghai	JR1	34.3	32.5	31.2	9.6	53.3	5.8	68.7	18.6	15.79	44.23	8.19	0.87	4.91	3	1	1	3	2	2	2	4	1	2	2	2	1	1	3	3	1	3	3	1	24	2	1	7	3	3	2	1	2	1	3
489	QH68	China_Qinghai	JR1	38.5	31.4	31.5	12.1	52.2	5.3	62.9	19.2	16.63	65.8	11.3	0.99	5.29	3	1	1	3	2	3	3	5	1	2	2	2	1	2	3	3	1	3	3	1	21	2	1	7	3	3	2	1	2	1	1
490	QH70	China_Qinghai	JR1	41.6	39.1	38.5	13.8	48.2	5.3	61.1	20.9	31.14	51.48	10.7	1.72	5.01	3	1	1	2	4	2	2	2	2	2	2	2	1	2	3	3	1	3	3	1	22	2	1	7	3	3	2	1	2	1	3
491	QH71	China_Qinghai	JR1	31.3	29.4	31.1	10.1	55.2	5.1	55.4	17.3	14.2	64.3	14.3	1.24	6	1	1	1	3	2	3	3	2	1	3	4	4	1	1	3	3	1	3	3	1	23	2	1	7	3	3	2	1	2	1	3
27	68	China_Shaanxi	JR1	38.5	32.4	31.8	13.1	NA	NA	NA	NA	NA	NA	NA	NA	NA	NA	NA	NA	NA	NA	NA	NA	NA	NA	NA	NA	NA	NA	NA	NA	NA	NA	NA	NA	NA	NA	NA	NA	NA	NA	NA	NA	NA	NA	NA	NA
28	73	China_Shaanxi	JR1	33.22	29.86	29.93	9.66	NA	NA	NA	NA	NA	NA	NA	NA	NA	3	NA	NA	NA	NA	NA	NA	NA	NA	NA	NA	NA	NA	NA	NA	NA	NA	NA	NA	NA	NA	NA	NA	NA	NA	NA	NA	NA	NA	NA	NA
29	74	China_Shaanxi	JR1	34.44	30.42	30.4	10.32	NA	NA	NA	NA	NA	NA	NA	NA	NA	3	NA	NA	NA	NA	NA	NA	NA	NA	NA	NA	NA	NA	NA	NA	NA	NA	NA	NA	NA	NA	NA	NA	NA	NA	NA	NA	NA	NA	NA	NA
533	SX1	China_Shaanxi	JR1	37.72	29.35	29.28	10	50.04	7	NA	NA	NA	NA	NA	NA	NA	3	1	1	3	2	3	3	9	2	1	1	2	1	4	3	2	1	2	1	0	51	1	1	7	1	1	2	3	2	1	1
534	SX10	China_Shaanxi	JR1-JR2	38.24	32.06	33.03	10.44	67.7	5.2	62.24	16.75	14.41	67.89	8.72	3.4	5.58	3	1	1	3	1	2	3	2	2	2	1	4	1	3	1	2	1	2	3	3	36	1	1	7	1	1	1	2	2	3	2
535	SX11	China_Shaanxi	JR1	30.67	27.03	27.22	5.5	37.24	8.3	45.6	16	15.2	64.4	12.5	1.87	5.43	2	2	2	1	4	3	3	2	2	1	2	3	1	4	3	3	2	1	1	1	5	2	1	7	3	1	2	1	1	1	1
536	SX12	China_Shaanxi	JR1	37.1	33.91	34.5	15.2	50.64	9	62.11	16.03	16.89	63.93	8.23	3.81	7.14	4	3	3	3	4	3	3	10	1	2	1	3	1	4	3	3	2	3	2	2	77	1	1	7	1	1	2	2	2	3	3
537	SX13	China_Shaanxi	JR1	36.95	34.35	35.49	13.4	60.82	8.6	67.22	16.08	15.17	67.03	8.74	2.91	5.83	3	1	1	2	3	2	3	1	1	1	2	2	1	4	3	3	1	3	3	2	101	1	1	7	1	1	2	2	2	3	3
538	SX14	China_Shaanxi	JR2	30.03	29.27	29.16	6.5	51.14	4.8	47.6	18.8	13.4	65	11.8	2.02	6.32	2	2	2	3	3	2	3	2	1	2	3	4	1	4	2	2	3	2	2	1	33	1	1	5	1	1	1	2	2	3	3
539	SX15	China_Shaanxi	JR1	31.47	27.88	27.58	9.9	56.38	7.8	64.01	15.24	16.18	65.85	9.82	2.04	6.1	3	1	1	3	2	3	3	10	1	2	2	3	1	3	3	3	1	2	2	2	39	2	1	7	1	1	2	2	2	3	3
540	SX16	China_Shaanxi	JR2	62.47	40.68	38.67	21.43	55.92	7.9	58.2	19.4	17.38	65.88	8.37	2.22	6.16	3	1	2	1	5	3	3	10	1	1	1	1	1	3	2	3	1	2	2	2	27	2	1	7	2	3	2	3	1	2	1
541	SX17	China_Shaanxi	JR1-JR2	40.1	37.13	34.99	12.14	64.67	5.2	62.78	17.82	13.82	65.98	11.29	3.42	5.49	3	1	1	2	5	3	3	2	1	2	3	3	1	3	3	2	2	2	2	2	15	2	1	7	1	3	2	3	2	1	1
542	SX18	China_Shaanxi	JR1-JR2	48.78	37.98	39.44	19.82	54.18	7.2	65.46	16.74	24.33	59.25	7.8	2.75	5.87	3	1	2	2	3	3	3	8	1	1	3	2	1	4	2	2	2	2	2	1	19	2	1	7	1	1	2	3	2	1	2
543	SX2	China_Shaanxi	JR1	29.57	27.86	26.94	10.2	42.62	7	NA	NA	NA	NA	NA	NA	NA	4	3	1	3	3	2	3	2	1	3	3	3	1	3	3	3	1	1	1	0	28	2	1	7	1	1	2	2	2	3	3
544	SX20	China_Shaanxi	JR1	40.53	32.03	30.25	13.5	50.8	8.5	61.36	19.97	17.88	62.64	11.07	2.43	5.98	3	2	1	3	1	3	3	1	1	2	2	2	1	3	3	3	2	2	2	2	20	1	1	7	3	1	1	2	3	2	2
545	SX21	China_Shaanxi	JR2	35.37	32.06	29.8	9.3	50.4	4.5	59.88	15.74	13.66	68.01	10.5	2.41	5.43	3	1	2	3	3	3	3	10	1	2	2	2	1	4	2	2	3	3	2	3	34	1	1	7	1	1	2	2	3	3	3
546	SX22	China_Shaanxi	JR1	NA	NA	NA	NA	NA	4.1	NA	NA	NA	NA	NA	NA	NA	4	1	2	1	2	NA	NA	5	1	2	4	3	1	4	2	2	2	2	2	2	30	2	1	7	2	1	2	2	5	2	2
547	SX23	China_Shaanxi	JR1	NA	NA	NA	NA	NA	4.2	NA	NA	NA	NA	NA	NA	NA	1	1	2	2	3	NA	NA	10	1	2	2	4	1	3	3	3	2	2	2	2	30	1	1	7	1	1	2	2	2	2	2
548	SX24	China_Shaanxi	JR2	36.27	32.52	32.46	12.4	57.35	4.2	66.61	14.06	17.52	64.62	9.12	2.99	5.75	3	1	2	2	3	3	3	5	1	2	2	3	1	4	3	2	3	3	2	2	30	2	1	5	1	1	2	2	2	2	3
549	SX26	China_Shaanxi	JS-JR1	32.59	31.16	32.13	11.5	40.92	7.5	65.51	14.82	25.94	58.08	6.51	3.4	5.41	3	1	2	3	5	2	3	2	1	3	4	2	1	4	2	3	2	2	1	3	15	3	1	7	3	1	2	2	1	1	1
550	SX27	China_Shaanxi	JR1-JR2	38.95	33.64	34.99	14.7	50.63	7	69.8	15.11	14.71	67.09	9.67	3.22	5.34	3	1	1	3	1	2	3	2	1	2	1	2	1	3	2	2	2	2	1	2	19	2	1	7	1	1	1	3	2	2	2
551	SX28	China_Shaanxi	JS-JR1	37.59	35.89	38.6	15.1	49	5.4	62.82	16.81	14.83	67.33	9.88	2.52	5.44	3	2	2	2	4	2	3	1	2	3	4	3	1	4	1	3	3	3	2	3	84	1	1	7	3	1	1	3	1	3	3
552	SX29	China_Shaanxi	JS-JR1	39.13	30.91	33.02	10.5	52	5.7	62.82	15.53	13.44	66.73	11.72	2.56	5.56	3	2	2	2	4	3	3	1	2	1	4	1	1	4	2	3	2	3	3	5	108	2	1	7	1	1	1	3	1	3	3
553	SX3	China_Shaanxi	JR2	46.47	31.49	32.18	13.5	47.47	7	65.72	16.64	18.27	63.24	9.26	2.31	6.91	5	3	1	3	1	2	3	10	2	1	1	1	1	3	3	1	3	3	3	1	51	3	1	9	1	3	2	3	2	3	3
554	SX30	China_Shaanxi	JS-JR1	46.58	34.81	37.13	16.2	60	7	65.55	17.32	22.49	59.39	8.93	2.45	6.74	3	2	2	2	4	2	3	9	1	1	2	1	1	3	1	3	3	2	3	3	81	1	1	7	3	1	1	3	1	3	3
555	SX31	China_Shaanxi	JR1	38.42	34.63	34.96	12.6	56.16	5.2	58.5	17.05	13.59	66.88	9.98	2.81	6.73	3	2	3	3	2	3	3	5	2	1	2	2	1	3	3	3	3	3	3	3	48	1	1	9	1	1	2	2	2	3	3
556	SX32	China_Shaanxi	JS-JR1	42.6	38.72	41.02	16.8	60	5.9	65.47	15.84	17.51	62.09	11.99	2.21	6.2	3	2	2	2	4	2	3	1	1	3	3	3	1	3	1	3	3	3	3	5	119	1	1	7	3	1	1	3	1	2	2
557	SX33	China_Shaanxi	JR1	39.76	39.01	39.9	20.3	51.21	7.5	65.38	16.62	27.34	55.08	7.41	3.1	5.81	3	1	2	3	4	2	3	1	1	3	4	3	1	4	2	2	2	2	3	4	61	1	1	7	1	1	2	3	3	3	3
558	SX34	China_Shaanxi	JR1	NA	NA	NA	NA	32.59	6	NA	NA	NA	NA	NA	NA	NA	4	2	3	3	5	NA	NA	4	1	1	2	3	1	4	3	3	3	3	2	3	52	1	1	9	2	1	2	1	1	1	1
559	SX35	China_Shaanxi	JR1	38.4	31.97	31.72	9.7	48.85	6.7	58.71	15.84	17.4	63.74	9.97	2.93	5.96	3	2	3	3	2	3	3	5	2	2	1	1	1	4	2	3	3	1	1	3	43	2	1	7	3	1	2	2	1	2	2
560	SX36	China_Shaanxi	JR1	33.79	32.01	30.85	10.5	49.54	5.8	66.72	16.64	27.34	55.08	7.41	2.51	6.5	4	2	3	3	2	3	3	1	1	3	3	4	1	2	3	2	2	3	2	6	49	2	1	7	3	1	2	2	2	2	2
561	SX37	China_Shaanxi	JR1	33	31.57	33.2	12.6	50	5.8	64.51	14.82	13.81	65.74	12.2	2.62	5.65	4	2	2	3	3	2	3	2	1	2	1	2	1	5	3	2	1	2	2	1	16	2	1	7	2	1	2	3	3	3	2
562	SX38	China_Shaanxi	JR1	34.68	31.03	31.68	11.8	52.1	10.6	63.68	17.07	12.31	66.32	12.7	2.53	6.13	3	2	2	3	2	2	3	2	1	2	3	3	1	3	3	3	1	3	3	0	6	1	1	7	1	1	2	3	3	3	3
563	SX39	China_Shaanxi	JR1	34.78	32.05	31.61	12.2	49.2	10.5	62.83	15.6	20.62	60.58	9.03	3.22	6.55	3	1	2	3	4	2	3	2	1	2	3	3	1	4	3	3	2	3	3	0	6	1	1	7	1	1	2	3	2	1	3
564	SX4	China_Shaanxi	JR1	38.7	33.66	32.44	10.3	52.32	5	63.77	15.37	20.85	60.96	9.22	2.54	6.42	3	1	1	3	3	3	3	10	1	3	2	2	1	4	3	3	1	3	3	1	31	1	1	7	2	1	2	3	2	3	3
565	SX40	China_Shaanxi	JR1	32.36	29.95	29.4	8.6	47.6	11	64.3	16.35	15.18	65.73	10.69	2.5	5.9	3	2	2	2	2	2	3	2	1	3	3	4	1	3	3	3	2	3	3	0	6	1	1	7	1	1	2	3	2	1	3
566	SX41	China_Shaanxi	JR1	34.7	31	31.7	11.8	NA	NA	60.45	18.31	20.57	60.68	10	2.33	6.42	3	1	1	3	2	3	3	2	1	2	3	3	1	3	1	3	1	3	2	1	10	2	1	7	3	1	1	2	3	2	2
567	SX42	China_Shaanxi	JR1	37.27	35.25	37.61	13.2	51.28	5.7	62.74	19.08	13.02	70.98	7.74	3.13	5.65	3	2	2	3	2	2	3	2	1	3	2	3	1	5	2	2	2	2	2	2	18	2	1	7	3	1	1	3	1	3	3
568	SX43	China_Shaanxi	JR1	37.31	29.02	31.53	11.9	53.63	5.4	70.93	15.27	15.38	66.69	9.67	3.16	6.11	3	2	2	3	4	2	3	2	1	1	3	3	1	4	2	2	2	2	2	2	17	2	1	7	3	1	1	3	1	3	3
569	SX44	China_Shaanxi	JS-JR1	33.58	30.46	30.02	8.18	59.46	NA	66.43	14.45	20.49	63.06	8.57	2.24	5.64	3	2	1	3	3	2	3	5	1	2	1	3	1	4	2	2	2	2	1	1	NA	1	1	7	1	1	2	3	5	3	2
570	SX47	China_Shaanxi	JS-JR1	38.2	32.43	34.19	10.66	56.75	NA	NA	NA	NA	NA	NA	NA	NA	3	2	1	3	3	2	3	10	1	2	1	3	1	4	3	3	2	2	1	1	NA	1	1	7	1	1	2	3	2	3	2
571	SX49	China_Shaanxi	JR1-JR2	34.85	31.28	32.75	11.7	45.84	4.5	66.77	15.72	25.94	55.79	9.62	2.8	5.21	4	2	2	2	4	2	3	2	1	1	3	4	1	4	3	2	3	2	2	3	40	2	1	7	2	1	2	3	2	2	2
572	SX5	China_Shaanxi	JR1	19.66	18.53	18.08	3.5	37.5	9	NA	NA	NA	NA	NA	NA	NA	4	2	2	3	4	3	1	2	1	3	3	3	1	3	2	1	3	1	1	0	29	1	1	9	3	3	2	3	1	1	1
573	SX6	China_Shaanxi	JR1	34.03	31.55	31.33	10.5	52.67	6	58.78	17.84	16.44	65.28	8.69	2.66	6.93	3	2	1	3	2	3	3	10	1	2	2	2	2	3	3	1	1	3	3	2	25	1	1	7	1	1	2	3	2	3	3
574	SX7	China_Shaanxi	JR1	31	28.7	28.68	8.3	47.59	6	58.62	16.59	19	64.41	7.48	2.99	6.12	4	2	1	3	1	3	3	1	1	3	2	2	1	3	3	1	1	3	3	2	23	3	1	9	3	1	2	3	4	3	3
575	SX8	China_Shaanxi	JR1	31.8	30.01	29.76	10.13	43.9	6.7	63.76	17.71	19.07	62.8	9.38	2.7	5.19	5	2	2	2	2	3	3	2	1	2	2	3	1	5	3	3	2	2	1	1	10	1	1	5	2	1	2	2	1	2	2
576	SX9	China_Shaanxi	JR1	38.46	33.28	33.1	12.7	50.66	6.2	65.66	17.81	15.11	68.13	7.5	2.3	6.3	4	2	2	3	1	3	3	10	2	2	1	3	1	5	3	3	3	2	1	2	24	1	1	7	1	1	2	1	1	2	2
3	14	China_Shandong	JR2	43.09	31.77	30.45	10.84	57.2	NA	66.5	18.5	NA	NA	NA	NA	NA	3	1	1	3	3	NA	3	10	1	1	2	NA	1	NA	NA	2	NA	2	3	NA	NA	NA	NA	NA	NA	1	NA	NA	NA	2	NA
4	15	China_Shandong	JR3	33.9	32.7	33.1	10.55	58.8	NA	65.3	19.8	NA	NA	NA	NA	NA	3	1	1	3	2	NA	3	2	1	1	1	NA	2	NA	NA	3	NA	3	3	NA	NA	NA	NA	NA	NA	1	NA	NA	NA	3	NA
14	48	China_Shandong	JR2	38.24	32.72	33.11	13.53	NA	NA	NA	NA	NA	NA	NA	NA	NA	4	NA	NA	NA	NA	NA	NA	NA	NA	NA	NA	NA	NA	NA	NA	NA	NA	NA	NA	NA	NA	NA	NA	NA	NA	NA	NA	NA	NA	NA	NA
15	49	China_Shandong	JR1-JR2	37.92	32.13	33.59	12.97	NA	NA	NA	NA	NA	NA	NA	NA	NA	3	NA	NA	NA	NA	NA	NA	NA	NA	NA	NA	NA	NA	NA	NA	NA	NA	NA	NA	NA	NA	NA	NA	NA	NA	NA	NA	NA	NA	NA	NA
16	50	China_Shandong	JR2	41.87	31.63	34.49	12.26	NA	NA	NA	NA	NA	NA	NA	NA	NA	4	NA	NA	NA	NA	NA	NA	NA	NA	NA	NA	NA	NA	NA	NA	NA	NA	NA	NA	NA	NA	NA	NA	NA	NA	NA	NA	NA	NA	NA	NA
17	51	China_Shandong	JR1-JR2	41.75	35.24	35.45	19.11	NA	NA	NA	NA	NA	NA	NA	NA	NA	5	NA	NA	NA	NA	NA	NA	NA	NA	NA	NA	NA	NA	NA	NA	NA	NA	NA	NA	NA	NA	NA	NA	NA	NA	NA	NA	NA	NA	NA	NA
18	52	China_Shandong	JR2	42.69	35.24	36.29	16.87	NA	NA	NA	NA	NA	NA	NA	NA	NA	4	NA	NA	NA	NA	NA	NA	NA	NA	NA	NA	NA	NA	NA	NA	NA	NA	NA	NA	NA	NA	NA	NA	NA	NA	NA	NA	NA	NA	NA	NA
19	53	China_Shandong	JR2	38.48	32.67	34.35	15.61	NA	NA	NA	NA	NA	NA	NA	NA	NA	4	NA	NA	NA	NA	NA	NA	NA	NA	NA	NA	NA	NA	NA	NA	NA	NA	NA	NA	NA	NA	NA	NA	NA	NA	NA	NA	NA	NA	NA	NA
20	54	China_Shandong	JR2	37.27	32.54	32.58	12.29	NA	NA	NA	NA	NA	NA	NA	NA	NA	3	NA	NA	NA	NA	NA	NA	NA	NA	NA	NA	NA	NA	NA	NA	NA	NA	NA	NA	NA	NA	NA	NA	NA	NA	NA	NA	NA	NA	NA	NA
21	55	China_Shandong	JR1	38.19	32.19	34.3	14.23	NA	NA	NA	NA	NA	NA	NA	NA	NA	3	NA	NA	NA	NA	NA	NA	NA	NA	NA	NA	NA	NA	NA	NA	NA	NA	NA	NA	NA	NA	NA	NA	NA	NA	NA	NA	NA	NA	NA	NA
22	56	China_Shandong	JR1-JR2	39.75	30.62	31.61	10.94	NA	NA	NA	NA	NA	NA	NA	NA	NA	3	NA	NA	NA	NA	NA	NA	NA	NA	NA	NA	NA	NA	NA	NA	NA	NA	NA	NA	NA	NA	NA	NA	NA	NA	NA	NA	NA	NA	NA	NA
23	57	China_Shandong	JR2	38.17	31.72	30.44	10.52	NA	NA	NA	NA	NA	NA	NA	NA	NA	3	NA	NA	NA	NA	NA	NA	NA	NA	NA	NA	NA	NA	NA	NA	NA	NA	NA	NA	NA	NA	NA	NA	NA	NA	NA	NA	NA	NA	NA	NA
24	58	China_Shandong	JR2	44.11	34.06	33.2	14.91	NA	NA	NA	NA	NA	NA	NA	NA	NA	3	NA	NA	NA	NA	NA	NA	NA	NA	NA	NA	NA	NA	NA	NA	NA	NA	NA	NA	NA	NA	NA	NA	NA	NA	NA	NA	NA	NA	NA	NA
25	59	China_Shandong	JR2	39.1	30.51	32.49	13.09	NA	NA	NA	NA	NA	NA	NA	NA	NA	3	NA	NA	NA	NA	NA	NA	NA	NA	NA	NA	NA	NA	NA	NA	NA	NA	NA	NA	NA	NA	NA	NA	NA	NA	NA	NA	NA	NA	NA	NA
26	64	China_Shandong	JR2	38.02	33.28	32.53	12.93	NA	NA	NA	NA	NA	NA	NA	NA	NA	3	NA	NA	NA	NA	NA	NA	NA	NA	NA	NA	NA	NA	NA	NA	NA	NA	NA	NA	NA	NA	NA	NA	NA	NA	NA	NA	NA	NA	NA	NA
510	SD1	China_Shandong	JR2	39.4	32.9	32.2	12.2	65.4	5.5	65.5	21	NA	NA	NA	NA	NA	4	1	1	3	2	2	3	10	1	2	2	3	2	4	2	2	2	3	3	2	53	2	1	7	1	1	1	2	2	3	3
511	SD10	China_Shandong	JR3	46	36.7	36.7	12.9	63.1	7.5	62.3	21.6	NA	NA	NA	NA	NA	3	1	1	3	3	2	3	12	1	2	2	3	2	4	2	2	2	3	3	1	94	2	1	7	1	2	1	2	2	3	3
512	SD11	China_Shandong	JR1-JR2	46.5	37.2	38.4	16.8	55.1	6.3	55.7	19.4	NA	NA	NA	NA	NA	3	1	1	3	2	2	2	10	1	3	2	3	2	4	2	2	2	3	3	1	72	2	1	7	1	1	2	2	2	3	3
513	SD12	China_Shandong	JR1-JR2	48.3	38.6	37.5	17.7	40.4	8.5	65.7	17.7	NA	NA	NA	NA	NA	3	1	1	3	2	2	3	10	1	2	2	3	2	4	3	2	2	3	3	1	46	2	1	7	1	1	2	1	2	3	3
514	SD13	China_Shandong	JR3	42.5	31.6	33	11.3	49.4	5.9	64.5	18.8	NA	NA	NA	NA	NA	3	1	1	3	2	2	3	10	1	2	2	2	2	4	3	2	2	3	3	1	50	2	1	7	1	1	2	1	2	3	3
515	SD14	China_Shandong	JR3	35.6	33.7	34.3	11.7	52.9	4.6	61.2	21.2	NA	NA	NA	NA	NA	3	1	1	3	2	2	3	2	1	2	2	2	2	4	3	2	2	3	3	1	26	2	1	7	1	1	1	2	2	3	3
516	SD15	China_Shandong	JR1	42.5	36	34.2	16.8	55.4	5.8	63.3	15.6	NA	NA	NA	NA	NA	3	1	1	3	2	2	2	12	1	2	2	2	2	4	2	2	2	3	3	2	108	2	1	7	1	1	1	2	2	3	3
517	SD16	China_Shandong	JR1	37.4	35.9	35.2	14	49.7	8.8	64.6	21.2	NA	NA	NA	NA	NA	3	1	1	3	3	2	2	2	1	2	2	3	2	4	2	2	2	3	3	1	NA	2	1	7	1	1	2	1	2	3	3
518	SD17	China_Shandong	JR1	35.7	33.2	32.9	12.8	56.2	9.8	58.3	18.4	NA	NA	NA	NA	NA	4	1	1	3	3	2	2	2	1	2	2	3	2	4	2	2	2	3	3	1	NA	2	1	7	1	1	2	2	2	3	3
519	SD18	China_Shandong	JR2	36.8	34.2	34.1	13.2	49.9	6	65.7	18.4	NA	NA	NA	NA	NA	4	1	1	3	3	2	2	2	1	2	2	3	2	4	2	2	2	3	3	1	NA	2	1	7	1	1	2	1	2	3	3
520	SD19	China_Shandong	JR2	44.3	35.3	34.7	17.3	47.1	7.9	65.4	18.3	NA	NA	NA	NA	NA	3	1	1	3	3	2	2	2	1	2	2	2	2	4	3	2	2	3	3	1	31	2	1	7	1	1	2	2	2	3	3
521	SD2	China_Shandong	JR2	43.6	31.3	30.7	12.2	57.7	8.1	61.8	20.9	NA	NA	NA	NA	NA	3	1	1	3	2	2	3	10	1	2	2	3	2	4	2	2	2	3	3	2	41	2	1	7	1	1	1	2	2	3	3
522	SD20	China_Shandong	JR1	41.9	32	31.9	13.2	55	5.5	63.7	22.7	NA	NA	NA	NA	NA	3	1	1	3	2	2	3	10	1	2	2	2	2	4	2	2	2	3	3	1	64	2	1	7	1	1	1	2	2	3	3
523	SD21	China_Shandong	JR1-JR2	40.3	36.7	35.9	13.9	58.3	5.4	66.2	17.6	NA	NA	NA	NA	NA	3	1	1	3	2	2	3	12	1	2	2	3	2	4	2	2	2	3	3	2	11	2	1	7	1	1	1	2	2	3	3
524	SD22	China_Shandong	JR1-JR2	46.1	36.3	32.4	10	58.1	5.6	62.6	20.5	NA	NA	NA	NA	NA	3	1	1	3	3	2	2	4	1	2	2	3	1	4	2	2	2	3	3	2	55	2	1	7	1	1	2	2	2	3	3
525	SD23	China_Shandong	JR2	42.4	31.1	33.5	12.9	57.2	8.8	57	23.2	NA	NA	NA	NA	NA	3	1	1	3	3	2	2	2	1	2	2	3	1	4	2	2	2	3	3	2	47	2	1	7	1	1	2	2	2	3	3
526	SD24	China_Shandong	JR2	35.1	31	33.9	10.1	55.2	6.4	61	24.9	NA	NA	NA	NA	NA	3	1	1	3	3	2	2	2	1	2	2	3	2	4	2	2	2	3	3	2	43	2	1	7	1	1	2	1	2	3	3
527	SD3	China_Shandong	JR2	38.1	29.3	27.5	12.4	49.7	6.4	68.7	17.1	NA	NA	NA	NA	NA	3	1	1	3	2	2	2	5	1	2	2	3	2	4	2	3	2	3	3	2	40	2	1	7	1	1	1	2	2	3	3
528	SD4	China_Shandong	JR2	43.2	37.2	35.4	16.7	59.1	5.8	66.7	22	NA	NA	NA	NA	NA	4	1	1	3	2	2	2	12	1	2	2	2	2	4	2	2	2	3	3	2	76	2	1	7	1	1	1	2	2	3	3
529	SD5	China_Shandong	JR3	42.3	34.7	37.5	14.6	52.2	5.3	66.3	21.1	NA	NA	NA	NA	NA	4	1	1	3	3	2	2	1	1	3	2	2	2	4	1	2	2	3	3	1	45	2	1	7	1	1	1	2	2	3	3
530	SD6	China_Shandong	JR2	53.1	34.2	33.9	18.2	50.3	9.1	62.1	20.8	NA	NA	NA	NA	NA	3	1	1	3	2	2	2	10	1	3	2	2	2	4	2	3	2	3	3	2	62	2	1	7	1	1	2	1	2	3	3
531	SD7	China_Shandong	JR1-JR2	43.9	34.1	35.2	12.6	58.9	5.9	63.8	22.1	NA	NA	NA	NA	NA	3	1	1	3	2	2	2	10	1	3	2	2	2	4	2	2	2	3	3	1	81	2	1	7	1	1	1	2	2	3	3
532	SD8	China_Shandong	JR1-JR2	40.1	34.4	36.6	13.9	59.4	7.1	63.5	22.7	NA	NA	NA	NA	NA	3	1	1	3	2	2	2	1	1	2	2	2	2	4	1	2	2	3	3	1	35	2	1	7	1	1	1	1	2	3	3
5	21	China_Shanxi	JR2	40.23	32.43	33.99	13.43	NA	NA	NA	NA	NA	NA	NA	NA	NA	4	NA	NA	NA	NA	NA	NA	NA	NA	NA	NA	NA	NA	NA	NA	NA	NA	NA	NA	NA	NA	NA	NA	NA	NA	NA	NA	NA	NA	NA	NA
6	26	China_Shanxi	JR2	38.48	33.02	33.71	10.59	64.5	NA	67.4	19.1	NA	NA	NA	NA	NA	2	1	1	3	2	NA	3	2	1	1	NA	NA	NA	NA	NA	3	NA	3	3	NA	NA	NA	NA	NA	NA	NA	NA	NA	NA	3	NA
7	29	China_Shanxi	JR2	39.4	34.35	34.11	14.32	NA	NA	NA	NA	NA	NA	NA	NA	NA	3	NA	NA	NA	NA	NA	NA	NA	NA	NA	NA	NA	NA	NA	NA	NA	NA	NA	NA	NA	NA	NA	NA	NA	NA	NA	NA	NA	NA	NA	NA
11	36	China_Shanxi	JR2	41.5	37.7	36.6	NA	64.4	NA	NA	NA	NA	NA	NA	NA	NA	NA	NA	NA	NA	NA	NA	NA	NA	NA	NA	NA	NA	NA	NA	NA	NA	NA	NA	NA	NA	NA	NA	NA	NA	NA	NA	NA	NA	NA	NA	NA
34	ASX1	China_Shanxi	JR3	NA	NA	NA	NA	NA	NA	NA	NA	NA	NA	NA	NA	NA	NA	NA	NA	NA	NA	NA	NA	NA	NA	NA	NA	NA	NA	NA	NA	NA	NA	NA	NA	NA	NA	NA	NA	NA	NA	NA	1	NA	NA	3	NA
35	ASX11	China_Shanxi	JR1	40.96	44.22	45.64	18.95	58	NA	NA	NA	NA	NA	NA	NA	NA	5	1	1	1	4	2	3	2	NA	3	3	3	2	NA	3	3	2	2	3	0	20	1	1	7	1	2	2	2	2	1	1
36	ASX12	China_Shanxi	JR1	35.58	32.34	33.64	13.14	64.7	NA	NA	NA	NA	NA	NA	NA	NA	4	2	2	3	2	3	3	4	NA	2	3	1	1	NA	3	3	2	1	2	1	15	2	1	7	1	1	2	2	2	3	2
37	ASX14	China_Shanxi	JR1	31.74	30.71	32.57	10.89	52.3	NA	NA	NA	NA	NA	NA	NA	NA	4	3	2	3	2	3	3	2	NA	2	3	4	1	NA	3	3	2	2	2	1	20	2	1	7	1	2	2	2	1	3	2
38	ASX15	China_Shanxi	JR1	25.25	24.88	26.56	6.34	47	NA	NA	NA	NA	NA	NA	NA	NA	3	2	2	3	2	3	1	6	NA	3	3	1	2	NA	2	2	2	1	2	0	8	2	1	5	3	1	2	2	2	1	1
39	ASX16	China_Shanxi	JR1	35.48	33.83	33.63	12.12	42.1	NA	NA	NA	NA	NA	NA	NA	NA	4	2	2	3	3	3	2	2	NA	2	1	3	2	NA	3	3	3	1	2	1	11	1	1	7	2	1	2	3	5	2	2
40	ASX17	China_Shanxi	JR1-JR2	38.61	35.41	35.23	13.78	55	NA	NA	NA	NA	NA	NA	NA	NA	3	1	1	3	4	3	2	8	NA	3	2	3	2	NA	1	2	3	2	2	3	23	2	1	7	1	2	1	2	2	2	3
41	ASX18	China_Shanxi	JR1-JR2	36.4	34.16	35.2	11.68	59.1	NA	NA	NA	NA	NA	NA	NA	NA	3	2	1	3	4	3	2	6	NA	3	2	4	2	NA	2	2	2	2	2	3	22	2	1	7	2	3	1	2	2	2	3
42	ASX2	China_Shanxi	JR1	32.14	26.99	27.41	7.05	66.4	NA	NA	NA	NA	NA	NA	NA	NA	2	1	1	3	2	3	2	8	NA	2	2	3	1	NA	3	2	2	1	1	1	10	1	1	7	2	1	2	2	2	2	1
43	ASX3	China_Shanxi	JR1	34.68	32.1	32.86	11.32	56.3	NA	NA	NA	NA	NA	NA	NA	NA	3	1	1	3	3	3	2	8	NA	2	2	3	1	NA	2	2	2	1	1	1	7	1	2	7	1	3	2	2	2	3	2
44	ASX4	China_Shanxi	JR1	33.5	33.98	34.97	11.55	58.9	NA	NA	NA	NA	NA	NA	NA	NA	3	1	2	3	4	3	2	2	NA	3	4	3	2	NA	2	3	2	1	2	1	8	1	2	7	1	1	2	2	2	3	3
45	ASX5	China_Shanxi	JR1	35.18	33.33	33.06	10.23	62.5	NA	NA	NA	NA	NA	NA	NA	NA	3	1	1	3	3	3	3	2	NA	2	3	3	1	NA	2	2	1	2	2	0	20	1	1	7	1	1	2	NA	2	2	2
2	12	China_Sichuan	JS-JR1	32.2	38.5	34.2	13.1	64.7	NA	74	10.8	NA	NA	NA	NA	NA	3	1	1	3	2	NA	3	1	1	1	4	NA	1	NA	NA	2	NA	3	2	NA	NA	NA	NA	NA	NA	1	NA	NA	NA	3	NA
435	LS1	China_Sichuan	JS	35.9	35.17	38.88	13.95	45.1	NA	NA	NA	NA	NA	NA	NA	NA	2	1	1	3	NA	3	NA	1	2	2	NA	3	1	NA	NA	NA	NA	NA	NA	NA	NA	NA	NA	NA	NA	NA	NA	NA	NA	NA	NA
436	LS10	China_Sichuan	JS	36.54	32.42	36.13	12.77	48.4	NA	NA	NA	NA	NA	NA	NA	NA	2	2	1	3	NA	3	NA	2	1	2	NA	2	1	NA	NA	NA	NA	NA	NA	NA	NA	NA	NA	NA	NA	NA	NA	NA	NA	NA	NA
437	LS11	China_Sichuan	JS-JR2	48.94	37.13	41.08	18.85	49	NA	NA	NA	NA	NA	NA	NA	NA	3	1	1	2	3	2	NA	5	1	1	NA	3	2	NA	NA	NA	NA	NA	NA	NA	NA	NA	NA	NA	NA	NA	NA	NA	NA	NA	NA
438	LS12	China_Sichuan	JS-JR2	49.1	36	37.37	18.21	46.2	NA	NA	NA	NA	NA	NA	NA	NA	3	1	2	2	3	2	NA	10	1	1	NA	2	1	NA	NA	NA	NA	NA	NA	NA	NA	NA	NA	NA	NA	NA	NA	NA	NA	NA	NA
439	LS13	China_Sichuan	JS	38.59	34.26	40.46	15.1	52.7	NA	NA	NA	NA	NA	NA	NA	NA	2	1	2	3	1	3	NA	1	1	2	NA	2	2	NA	NA	NA	NA	NA	NA	NA	NA	NA	NA	NA	NA	NA	NA	NA	NA	NA	NA
440	LS14	China_Sichuan	JS	NA	NA	NA	NA	NA	NA	NA	NA	NA	NA	NA	NA	NA	NA	NA	NA	NA	NA	NA	NA	NA	1	NA	NA	NA	NA	NA	3	NA	NA	3	NA	NA	NA	NA	NA	NA	NA	NA	NA	NA	NA	NA	NA
441	LS15	China_Sichuan	JS	39.81	34.67	40.15	18.92	52.7	NA	NA	NA	NA	NA	NA	NA	NA	2	1	1	2	NA	3	NA	2	2	2	NA	3	2	NA	3	NA	NA	3	NA	NA	NA	NA	NA	NA	NA	NA	NA	NA	NA	NA	NA
442	LS18	China_Sichuan	JS	42.86	35.43	38.28	14.85	53.16	NA	NA	NA	NA	NA	NA	NA	NA	2	1	2	3	6	2	NA	2	2	2	NA	2	1	NA	NA	NA	NA	NA	NA	NA	NA	NA	NA	NA	NA	NA	NA	NA	NA	NA	NA
443	LS2	China_Sichuan	JS	36.01	27.9	30.12	9.1	52.5	NA	NA	NA	NA	NA	NA	NA	NA	2	1	2	2	3	2	NA	5	1	1	NA	1	1	NA	NA	NA	NA	NA	NA	NA	NA	NA	NA	NA	NA	NA	NA	NA	NA	NA	NA
444	LS20	China_Sichuan	JS	41.5	33.93	37.06	16.83	46.56	NA	NA	NA	NA	NA	NA	NA	NA	3	1	2	2	1	2	NA	5	1	1	NA	1	1	NA	NA	NA	NA	NA	NA	NA	NA	NA	NA	NA	NA	NA	NA	NA	NA	NA	NA
445	LS3	China_Sichuan	JS	34.49	32.64	34.28	10.3	58.26	NA	NA	NA	NA	NA	NA	NA	NA	2	2	2	3	3	3	NA	2	1	1	NA	2	1	NA	NA	NA	NA	NA	NA	NA	NA	NA	NA	NA	NA	NA	NA	NA	NA	NA	NA
446	LS4	China_Sichuan	JS	38.17	29.83	34.21	9.69	51.4	NA	NA	NA	NA	NA	NA	NA	NA	2	1	2	2	3	2	NA	2	2	1	NA	2	1	NA	NA	NA	NA	NA	NA	NA	NA	NA	NA	NA	NA	NA	NA	NA	NA	NA	NA
447	LS5	China_Sichuan	JS	41.61	35.89	33.82	10.96	55.75	NA	NA	NA	NA	NA	NA	NA	NA	2	2	1	3	3	3	NA	5	2	2	NA	2	1	NA	NA	NA	NA	NA	NA	NA	NA	NA	NA	NA	NA	NA	NA	NA	NA	NA	NA
448	LS6	China_Sichuan	JS	34.56	27.64	29.4	6.91	61.2	NA	NA	NA	NA	NA	NA	NA	NA	2	1	1	2	2	3	NA	10	1	1	NA	2	1	NA	NA	NA	NA	NA	NA	NA	NA	NA	NA	NA	NA	NA	NA	NA	NA	NA	NA
449	LS7	China_Sichuan	JS-JR2	33.56	27.67	28.34	6.04	58.2	NA	NA	NA	NA	NA	NA	NA	NA	2	1	1	2	3	1	NA	5	1	1	NA	1	1	NA	NA	NA	NA	NA	NA	NA	NA	NA	NA	NA	NA	NA	NA	NA	NA	NA	NA
450	LS8	China_Sichuan	JS	35.7	25.55	26.79	8.31	64.1	NA	NA	NA	NA	NA	NA	NA	NA	2	2	2	3	2	3	NA	5	1	1	NA	1	1	NA	NA	NA	NA	NA	NA	NA	NA	NA	NA	NA	NA	NA	NA	NA	NA	NA	NA
451	LS9	China_Sichuan	JS	36.98	33.8	36.59	11.97	46.4	NA	NA	NA	NA	NA	NA	NA	NA	2	1	1	2	NA	3	NA	2	1	2	NA	3	1	NA	NA	NA	NA	NA	NA	NA	NA	NA	NA	NA	NA	NA	NA	NA	NA	NA	NA
492	SC-1	China_Sichuan	JS-JR1	31.75	43.25	32.35	14.44	57.76	NA	NA	NA	NA	NA	NA	NA	NA	3	1	2	3	2	NA	NA	4	1	1	1	1	1	4	3	3	1	3	2	0	NA	3	2	9	2	1	2	NA	2	2	3
493	SC-10	China_Sichuan	JR1	42.3	41.5	30.65	11.09	52.59	NA	NA	NA	NA	NA	NA	NA	NA	3	1	2	2	1	NA	NA	3	1	1	1	1	1	4	3	2	2	3	3	2	NA	3	1	9	2	1	1	NA	2	3	3
494	SC-11	China_Sichuan	JS-JR1	32.05	36.3	30.5	14.1	62.4	NA	NA	NA	NA	NA	NA	NA	NA	3	1	2	3	1	NA	NA	1	1	2	2	3	1	4	3	3	2	3	3	2	NA	3	1	9	2	1	1	NA	2	2	2
495	SC-12	China_Sichuan	JS-JR1	29.75	30.8	31.75	8.55	61.75	NA	NA	NA	NA	NA	NA	NA	NA	2	1	2	3	4	NA	NA	2	1	1	1	1	1	4	3	3	1	3	2	0	NA	3	1	9	2	1	2	NA	2	3	3
496	SC-13	China_Sichuan	JS-JR1	32.05	42.5	32.55	20.54	50.13	NA	NA	NA	NA	NA	NA	NA	NA	3	1	2	2	4	NA	NA	2	1	1	1	1	1	4	2	3	2	3	3	2	NA	3	2	9	2	1	1	NA	2	3	2
497	SC-14	China_Sichuan	JS-JR1	31.6	35.55	32.7	13.4	57.31	NA	NA	NA	NA	NA	NA	NA	NA	3	1	2	3	1	NA	NA	2	1	2	2	1	1	4	3	3	2	3	2	2	NA	3	1	9	2	1	2	NA	3	3	3
498	SC-15	China_Sichuan	JS-JR1	33.8	32.6	32.45	13	54.46	NA	NA	NA	NA	NA	NA	NA	NA	3	1	2	3	1	NA	NA	6	1	1	3	3	1	4	3	3	1	3	2	0	NA	3	1	9	2	1	2	NA	3	3	3
499	SC-16	China_Sichuan	JS-JR1	21.85	25.95	23.25	4.51	60.3	NA	NA	NA	NA	NA	NA	NA	NA	2	1	2	3	1	NA	NA	2	1	3	2	3	2	3	3	3	2	3	3	2	NA	3	1	9	2	1	1	NA	2	2	2
500	SC-2	China_Sichuan	JS-JR1	34.1	40.6	37.45	14.47	59.29	NA	NA	NA	NA	NA	NA	NA	NA	3	1	2	3	2	NA	NA	4	1	1	2	2	1	4	3	3	2	3	3	2	NA	3	1	9	2	1	1	NA	2	2	2
501	SC-3	China_Sichuan	JS-JR1	32.6	36.25	33.55	10.98	51.91	NA	NA	NA	NA	NA	NA	NA	NA	3	1	2	2	4	NA	NA	2	1	1	2	2	1	4	3	3	1	3	3	0	NA	3	1	9	2	1	2	NA	3	3	3
502	SC-4	China_Sichuan	JS-JR1	32.65	35.1	34.25	11.21	58.54	NA	NA	NA	NA	NA	NA	NA	NA	3	1	2	2	1	NA	NA	11	2	2	4	4	1	4	3	3	2	3	3	2	NA	3	1	9	2	1	2	NA	5	3	3
503	SC-5	China_Sichuan	JS-JR1	31.05	37.5	32.45	10.72	55.8	NA	NA	NA	NA	NA	NA	NA	NA	3	1	2	2	3	NA	NA	2	1	2	2	2	1	4	2	2	2	3	3	2	NA	3	2	9	2	1	1	NA	2	3	2
504	SC-6	China_Sichuan	JS-JR1	34.4	35.9	32.7	11.41	61.2	NA	65.33	17.63	NA	NA	NA	NA	NA	3	1	1	3	2	NA	3	2	NA	2	NA	NA	NA	NA	NA	2	NA	NA	NA	NA	NA	NA	NA	NA	NA	NA	NA	NA	NA	NA	NA
505	SC-7	China_Sichuan	JS-JR1	36.3	39.95	38.3	15.24	55.17	NA	NA	NA	NA	NA	NA	NA	NA	3	1	2	2	1	NA	NA	2	1	2	1	3	1	4	3	3	1	3	3	2	NA	3	1	9	2	1	1	NA	3	3	3
506	SC-8	China_Sichuan	JS-JR1	33.65	38	34.25	12.83	52.5	NA	NA	NA	NA	NA	NA	NA	NA	3	1	2	2	3	NA	NA	2	1	1	1	2	1	4	3	2	2	3	3	3	NA	3	2	9	2	1	1	NA	2	3	2
507	SC-9	China_Sichuan	JR2	35.65	44.45	35	15.84	51.9	NA	NA	NA	NA	NA	NA	NA	NA	3	1	2	2	1	NA	NA	2	1	2	2	3	1	4	3	3	2	3	3	3	NA	3	1	9	2	1	1	NA	2	3	3
508	SC20	China_Sichuan	JS-JR1	36.35	36.65	31.5	13.2	61.5	NA	NA	NA	NA	NA	NA	NA	NA	3	1	2	3	1	NA	NA	2	1	1	2	1	1	4	3	1	2	3	3	2	NA	2	1	7	1	1	1	NA	2	3	3
509	SC23	China_Sichuan	JS-JR2	40.65	38	39.1	15.23	53.42	NA	NA	NA	NA	NA	NA	NA	NA	3	1	2	3	1	NA	NA	10	1	2	1	1	2	4	3	3	2	3	3	2	NA	2	1	9	1	1	1	NA	2	3	3
577	TJ1	China_Tianjin	JR1	23	26	27.1	14.5	42	10.2	59.5	20.2	16.62	64.03	8.45	3.61	6.43	5	2	2	2	4	1	2	1	1	3	3	4	1	5	2	2	3	2	3	2	51	3	2	7	2	1	2	2	2	1	1
578	TJ11	China_Tianjin	JR1	32.4	33.3	34.6	12.9	41.6	14.7	60.6	21.1	17.41	64.67	9.16	3.67	5.09	5	2	2	3	4	2	3	1	1	2	3	4	1	5	2	2	2	2	2	2	15	2	1	7	3	1	2	1	2	1	1
579	TJ3	China_Tianjin	JR1	32.8	34.4	36	13.5	39	10.8	62.3	19.3	13.42	66.52	9.68	3.14	6.42	5	2	2	3	4	2	2	1	1	3	3	3	2	5	2	2	1	2	2	2	52	3	2	7	3	1	2	1	2	1	2
580	TJ4	China_Tianjin	JR1	31.4	33.8	38.1	16.1	43	15.1	63.5	22.4	20.5	62.47	6.94	3.44	5.83	5	2	2	3	4	2	3	1	1	3	4	4	2	5	2	3	1	2	2	2	57	3	2	7	3	1	2	1	2	1	2
581	TJ6	China_Tianjin	JR1	33.7	35.2	37.6	20.3	42	13.4	66.3	16.6	33.67	50.19	7.2	3.04	4.97	5	2	2	3	4	1	1	1	1	3	3	4	1	5	3	3	1	2	2	2	43	3	2	7	3	2	2	2	2	1	3
582	TJ9	China_Tianjin	JR1	32.5	33.9	35.5	12.7	40.5	12.6	56.7	20	19.31	62.9	8.93	3.62	5.24	4	2	2	3	4	2	3	1	1	2	3	3	1	5	1	3	1	2	1	1	11	2	1	7	3	2	2	2	2	1	1
30	81	China_Tibet	JR2	38.82	32.83	33.98	13.83	NA	NA	NA	NA	NA	NA	NA	NA	NA	3	NA	NA	NA	NA	NA	NA	NA	NA	NA	NA	NA	NA	NA	NA	NA	NA	NA	NA	NA	NA	NA	NA	NA	NA	NA	NA	NA	NA	NA	NA
339	HN10	China_Tibet	JR3	36.89	36.96	38.21	16.88	48.13	NA	NA	NA	NA	NA	NA	NA	NA	4	2	2	3	3	3	NA	2	NA	3	NA	3	1	5	NA	NA	NA	NA	NA	NA	NA	NA	NA	NA	NA	NA	NA	NA	NA	NA	NA
340	HN11	China_Tibet	JR3	44.45	35.42	34.05	17.44	40.63	NA	NA	NA	NA	NA	NA	NA	NA	5	1	2	3	3	3	NA	6	NA	1	NA	2	1	5	2	NA	NA	NA	NA	NA	NA	2	1	7	1	1	2	NA	NA	NA	NA
341	HN12	China_Tibet	JR3	38.52	33.34	34.47	14.18	48.44	NA	NA	NA	NA	NA	NA	NA	NA	4	1	1	2	3	3	NA	10	NA	2	NA	2	1	5	NA	NA	NA	NA	NA	NA	NA	NA	NA	NA	NA	NA	NA	NA	NA	NA	NA
342	HN13	China_Tibet	JR3	36.03	34.72	32.65	13.45	43.03	NA	NA	NA	NA	NA	NA	NA	NA	4	2	1	3	3	3	NA	2	NA	3	NA	2	1	5	NA	NA	NA	NA	NA	NA	NA	NA	NA	NA	NA	NA	NA	NA	NA	NA	NA
343	HN14	China_Tibet	JR3	41.85	36.75	36.88	18.12	44.99	NA	NA	NA	NA	NA	NA	NA	NA	4	2	3	3	2	3	NA	2	NA	3	NA	2	1	5	2	NA	NA	NA	NA	NA	NA	1	1	7	2	1	1	NA	1	NA	NA
344	HN15	China_Tibet	JR3	34.26	34.09	35.73	10.8	43.64	NA	NA	NA	NA	NA	NA	NA	NA	4	2	2	1	3	3	NA	2	NA	2	NA	2	1	5	NA	NA	NA	NA	NA	NA	NA	NA	NA	NA	NA	NA	NA	NA	NA	NA	NA
349	HN17	China_Tibet	JR3	30.71	30.96	30.93	12.28	50.07	NA	NA	NA	NA	NA	NA	NA	NA	4	1	2	2	3	2	NA	2	NA	2	NA	2	1	5	NA	NA	NA	NA	NA	NA	NA	NA	NA	NA	NA	NA	NA	NA	NA	NA	NA
350	HN18	China_Tibet	JR3	36.87	36.8	36.5	15.52	45.92	NA	NA	NA	NA	NA	NA	NA	NA	3	2	2	3	3	3	NA	8	NA	2	NA	4	1	5	NA	NA	NA	NA	NA	NA	NA	NA	NA	NA	NA	NA	NA	NA	NA	NA	NA
351	HN20	China_Tibet	JR3	35.19	33.62	33.63	14.07	39.61	NA	63.5	21.8	17.38	NA	6.56	2.32	2.96	5	3	3	2	2	3	NA	2	NA	2	NA	3	1	5	NA	NA	NA	NA	NA	NA	NA	NA	NA	NA	NA	NA	NA	NA	NA	NA	NA
352	HN23	China_Tibet	JR3	38.4	35.68	36.26	17.07	44.21	NA	NA	NA	NA	NA	NA	NA	NA	5	2	2	3	3	3	NA	2	NA	1	NA	2	1	5	NA	NA	NA	NA	NA	NA	NA	NA	NA	NA	NA	NA	NA	NA	NA	NA	NA
353	HN24	China_Tibet	JR3	34.26	35.49	35.39	15.09	45.13	NA	NA	NA	NA	NA	NA	NA	NA	4	1	2	3	2	3	NA	2	NA	2	NA	3	1	5	2	NA	NA	NA	NA	NA	NA	2	1	9	2	1	2	NA	NA	NA	NA
354	HN26	China_Tibet	JR3	31.3	31.39	32.83	11.33	48.98	NA	NA	NA	NA	NA	NA	NA	NA	4	1	1	3	3	3	NA	2	NA	3	NA	2	1	5	NA	NA	NA	NA	NA	NA	NA	NA	NA	NA	NA	NA	NA	NA	NA	NA	NA
355	HN27	China_Tibet	JR3	28.65	30.66	32.38	13.42	44.54	NA	64.8	17.1	18.47	NA	6.38	2.68	3.68	4	1	2	3	3	3	NA	2	NA	3	NA	2	1	5	NA	NA	NA	NA	NA	NA	NA	NA	NA	NA	NA	NA	NA	NA	NA	NA	NA
356	HN28	China_Tibet	JR3	28.79	30.66	32.38	9.16	51.05	NA	NA	NA	NA	NA	NA	NA	NA	4	2	2	2	3	3	NA	2	NA	3	NA	2	1	5	2	NA	NA	NA	NA	NA	NA	2	1	7	1	1	2	NA	NA	NA	NA
357	HN29	China_Tibet	JR3	33.87	31.77	33.71	13.39	40.6	NA	NA	NA	NA	NA	NA	NA	NA	5	1	2	3	3	3	NA	2	NA	2	NA	2	1	5	2	NA	NA	NA	NA	NA	NA	1	1	9	1	1	2	NA	NA	NA	NA
358	HN3	China_Tibet	JR3	37.99	37.29	38.4	19.81	44.68	NA	NA	NA	NA	NA	NA	NA	NA	5	3	2	3	2	3	NA	2	NA	2	NA	3	1	5	2	NA	NA	NA	NA	NA	NA	2	1	9	1	1	2	NA	NA	NA	NA
359	HN30	China_Tibet	JR3	30.6	31.65	33	11.81	36.31	NA	NA	NA	NA	NA	NA	NA	NA	5	3	3	3	3	3	NA	2	NA	2	NA	3	1	5	2	NA	NA	NA	NA	NA	NA	2	1	7	1	1	2	NA	NA	NA	NA
360	HN31	China_Tibet	JR3	36.11	34.23	34.7	15.63	46.7	NA	NA	NA	NA	NA	NA	NA	NA	4	1	2	3	2	3	NA	6	NA	2	NA	3	1	5	2	NA	NA	NA	NA	NA	NA	2	1	7	1	1	2	NA	NA	NA	NA
361	HN37	China_Tibet	JR3	39.3	39.32	40.22	16.86	52.22	NA	NA	NA	NA	NA	NA	NA	NA	3	1	2	3	2	3	NA	2	NA	2	NA	3	1	5	2	NA	NA	NA	NA	NA	NA	1	1	7	2	1	2	NA	NA	NA	NA
362	HN38	China_Tibet	JR3	41.23	41.72	43.4	15.28	NA	NA	66.3	17.3	16.47	NA	10.22	1.44	2.33	4	1	1	1	2	3	NA	2	NA	2	NA	4	1	4	NA	NA	NA	NA	NA	NA	NA	NA	NA	NA	NA	NA	NA	NA	NA	NA	NA
363	HN39	China_Tibet	JR3	39.28	29.99	28.85	12.18	34.38	NA	NA	NA	NA	NA	NA	NA	NA	5	3	2	2	3	3	NA	10	NA	1	NA	1	1	5	2	NA	NA	NA	NA	NA	NA	1	1	7	2	1	2	NA	NA	NA	NA
364	HN40	China_Tibet	JR3	36.28	33.65	34.62	14.64	45.37	NA	NA	NA	NA	NA	NA	NA	NA	5	1	1	3	3	3	NA	2	NA	2	NA	3	1	5	2	NA	NA	NA	NA	NA	NA	2	1	7	1	1	2	NA	NA	NA	NA
365	HN41	China_Tibet	JR3	34.62	32.04	32.82	13.54	48.74	NA	NA	NA	NA	NA	NA	NA	NA	4	2	2	3	3	3	NA	2	NA	2	NA	2	1	5	NA	NA	NA	NA	NA	NA	NA	NA	NA	NA	NA	NA	NA	NA	NA	NA	NA
366	HN42	China_Tibet	JR3	32.96	33.7	34.63	12.6	52.7	NA	NA	NA	NA	NA	NA	NA	NA	4	1	1	3	3	3	NA	2	NA	3	NA	3	1	5	1	NA	NA	NA	NA	NA	NA	1	1	7	1	1	2	NA	NA	NA	NA
367	HN43	China_Tibet	JR3	36.07	32.16	34.45	14.47	35.34	NA	NA	NA	NA	NA	NA	NA	NA	5	3	3	3	3	3	NA	2	NA	2	NA	2	1	5	2	NA	NA	NA	NA	NA	NA	1	1	7	2	1	2	NA	NA	NA	NA
368	HN44	China_Tibet	JR3	39.46	37.09	38.47	16.72	47.86	NA	NA	NA	NA	NA	NA	NA	NA	4	1	2	2	3	3	NA	2	NA	2	NA	3	1	5	NA	NA	NA	NA	NA	NA	NA	NA	NA	NA	NA	NA	NA	NA	NA	NA	NA
369	HN47	China_Tibet	JR3	37.78	38.63	37.31	18.46	47.2	NA	NA	NA	NA	NA	NA	NA	NA	4	2	2	2	2	3	NA	2	NA	3	NA	3	1	5	NA	NA	NA	NA	NA	NA	NA	NA	NA	NA	NA	NA	NA	NA	NA	NA	NA
370	HN49	China_Tibet	JR3	34.1	34.33	36.37	15.25	52.99	NA	NA	NA	NA	NA	NA	NA	NA	4	3	3	3	2	3	NA	2	NA	2	NA	3	1	5	NA	NA	NA	NA	NA	NA	NA	NA	NA	NA	NA	NA	NA	NA	NA	NA	NA
371	HN5	China_Tibet	JR3	37.72	35.98	36.79	15.89	49.83	NA	NA	NA	NA	NA	NA	NA	NA	4	1	2	2	3	3	NA	2	NA	1	NA	1	1	5	NA	NA	NA	NA	NA	NA	NA	NA	NA	NA	NA	NA	NA	NA	NA	NA	NA
372	HN52	China_Tibet	JR3	36.52	37.32	37.54	16.94	44.02	NA	NA	NA	NA	NA	NA	NA	NA	4	1	1	3	3	3	NA	2	NA	3	NA	3	1	5	1	NA	NA	NA	NA	NA	NA	2	1	7	2	1	2	NA	NA	NA	NA
373	HN55	China_Tibet	JR3	40.57	34.19	37.11	15.67	46.66	NA	NA	NA	NA	NA	NA	NA	NA	4	2	2	3	3	3	NA	2	NA	1	NA	1	1	5	NA	NA	NA	NA	NA	NA	NA	NA	NA	NA	NA	NA	NA	NA	NA	NA	NA
374	HN57	China_Tibet	JR3	37.15	31.62	30.43	10.72	47.67	NA	NA	NA	NA	NA	NA	NA	NA	3	1	2	3	3	3	NA	10	NA	1	NA	1	1	5	2	NA	NA	NA	NA	NA	NA	1	1	9	1	1	2	NA	NA	NA	NA
375	HN59	China_Tibet	JR3	39.05	33.37	35.3	14.76	40.5	NA	NA	NA	NA	NA	NA	NA	NA	4	1	1	3	3	3	NA	10	NA	2	NA	2	1	5	2	NA	NA	NA	NA	NA	NA	1	1	7	1	1	2	NA	NA	NA	NA
376	HN6	China_Tibet	JR3	32.24	30.85	31.79	11.7	53.99	NA	NA	NA	NA	NA	NA	NA	NA	3	2	2	3	3	3	NA	2	NA	2	NA	3	1	5	2	NA	NA	NA	NA	NA	NA	2	1	7	1	1	2	NA	NA	NA	NA
377	HN60	China_Tibet	JR3	34.4	31.02	32.62	10.99	52.45	NA	NA	NA	NA	NA	NA	NA	NA	3	1	2	2	2	3	NA	2	NA	2	NA	1	1	5	2	NA	NA	NA	NA	NA	NA	2	1	9	1	1	2	NA	NA	NA	NA
378	HN7	China_Tibet	JR3	38.91	36.17	37.32	17.95	51.97	NA	65.3	18.6	21.71	NA	5.13	1.56	3.76	4	1	2	3	2	3	NA	2	NA	1	NA	2	1	5	NA	NA	NA	NA	NA	NA	NA	NA	NA	NA	NA	NA	NA	NA	NA	NA	NA
583	XJ10	China_Xinjiang	JR2	NA	NA	NA	NA	NA	NA	67.2	15.4	NA	NA	NA	NA	NA	NA	NA	NA	NA	NA	NA	NA	NA	NA	NA	NA	NA	NA	NA	NA	NA	NA	NA	NA	NA	NA	NA	NA	NA	NA	NA	NA	NA	NA	NA	NA
584	XJ15	China_Xinjiang	JR2	38.64	29.95	32.01	NA	NA	NA	NA	NA	NA	NA	NA	NA	NA	3	NA	NA	NA	NA	NA	NA	NA	NA	NA	NA	NA	NA	NA	NA	NA	NA	NA	NA	NA	NA	NA	NA	NA	NA	NA	NA	NA	NA	NA	NA
585	XJ19	China_Xinjiang	JR2	53.98	36.75	35.95	19.77	40.13	NA	NA	NA	NA	NA	NA	NA	NA	4	3	3	2	2	2	NA	9	2	1	1	1	1	NA	NA	NA	NA	NA	NA	NA	NA	NA	NA	NA	NA	NA	NA	NA	NA	NA	NA
586	XJ2	China_Xinjiang	JR2	NA	NA	NA	NA	NA	NA	54.2	21.6	NA	NA	NA	NA	NA	NA	NA	NA	NA	NA	NA	NA	NA	NA	NA	NA	NA	NA	NA	NA	NA	NA	NA	NA	NA	NA	NA	NA	NA	NA	NA	NA	NA	NA	NA	NA
587	XJ24	China_Xinjiang	JR2	38.3	31.05	33	12.44	54.3	NA	65.3	NA	NA	NA	NA	NA	NA	3	2	2	3	3	3	3	2	1	2	3	2	1	4	NA	NA	NA	2	NA	NA	NA	NA	NA	NA	NA	1	NA	NA	NA	NA	NA
588	XJ25	China_Xinjiang	JR2	45.4	36.2	39.95	16.96	59.68	NA	70.4	NA	NA	NA	NA	NA	NA	3	2	2	3	1	3	3	9	1	2	2	3	1	3	NA	NA	NA	2	NA	NA	NA	NA	NA	NA	NA	3	NA	NA	NA	NA	NA
589	XJ26	China_Xinjiang	JR2	46.6	38.9	45.6	19.5	52.15	NA	68	NA	NA	NA	NA	NA	NA	3	NA	NA	NA	NA	3	3	1	1	NA	NA	NA	2	3	NA	NA	NA	2	NA	NA	NA	NA	NA	NA	NA	3	NA	NA	NA	NA	NA
590	XJ29	China_Xinjiang	JR2	39.32	36.38	37.22	16.68	53.15	NA	68.5	NA	NA	NA	NA	NA	NA	4	2	2	3	2	2	3	4	1	1	2	3	1	3	NA	NA	NA	2	NA	NA	NA	NA	NA	NA	NA	3	NA	NA	NA	NA	NA
591	XJ30	China_Xinjiang	JR2	40.31	39.44	43.5	18.01	49.3	NA	68.1	NA	NA	NA	NA	NA	NA	4	2	2	3	2	3	3	2	1	3	3	3	1	3	NA	NA	NA	2	NA	NA	NA	NA	NA	NA	NA	3	NA	NA	NA	NA	NA
592	XJ31	China_Xinjiang	JR2	45.53	32.37	35.17	13.8	48.9	NA	71.2	NA	NA	NA	NA	NA	NA	3	2	2	3	2	3	3	9	1	1	2	2	1	4	NA	NA	NA	3	NA	NA	NA	NA	NA	NA	NA	3	NA	NA	NA	NA	NA
593	XJ36	China_Xinjiang	JR2	44.16	38.55	42.17	19.04	44.03	NA	72.7	NA	NA	NA	NA	NA	NA	4	2	2	2	2	3	3	2	1	2	2	3	1	4	NA	NA	NA	3	NA	NA	NA	NA	NA	NA	NA	2	NA	NA	NA	NA	NA
594	XJ38	China_Xinjiang	JR2	43.85	34.19	35.95	13.75	55.15	NA	70.9	NA	NA	NA	NA	NA	NA	3	2	2	3	1	3	3	3	1	1	2	2	1	4	NA	NA	NA	2	NA	NA	NA	NA	NA	NA	NA	2	NA	NA	NA	NA	NA
595	XJ39	China_Xinjiang	JR2	40.88	33.14	36.66	11.81	58.84	NA	72.7	NA	NA	NA	NA	NA	NA	3	2	2	3	2	3	3	5	1	1	2	2	1	NA	NA	NA	NA	3	NA	NA	NA	NA	NA	NA	NA	3	NA	NA	NA	NA	NA
596	XJ4	China_Xinjiang	JR2	NA	NA	NA	NA	NA	NA	67.6	18.6	NA	NA	NA	NA	NA	NA	NA	NA	NA	NA	NA	NA	NA	NA	NA	NA	NA	NA	NA	NA	NA	NA	NA	NA	NA	NA	NA	NA	NA	NA	NA	NA	NA	NA	NA	NA
597	XJ40	China_Xinjiang	JR2	42.03	35.99	40.29	16.68	50.2	NA	75.7	NA	NA	NA	NA	NA	NA	3	2	2	3	2	3	3	2	1	1	2	3	1	3	NA	NA	NA	NA	NA	NA	NA	NA	NA	NA	NA	NA	NA	NA	NA	NA	NA
598	XJ41	China_Xinjiang	JR2	42.15	35.1	39.64	15.62	50.8	NA	NA	NA	NA	NA	NA	NA	NA	3	2	2	2	2	2	NA	2	1	1	2	3	1	NA	NA	NA	NA	NA	NA	NA	NA	NA	NA	NA	NA	NA	NA	NA	NA	NA	NA
599	XJ42	China_Xinjiang	JR2	58.49	41.46	44.49	26.28	50.31	NA	71.2	NA	NA	NA	NA	NA	NA	4	2	2	3	2	2	3	2	1	1	1	3	1	4	NA	NA	NA	3	NA	NA	NA	NA	NA	NA	NA	3	NA	NA	NA	NA	NA
600	XJ43	China_Xinjiang	JR2	33.6	39.4	32.3	14.2	50.1	NA	67.2	20.4	NA	NA	NA	NA	NA	NA	NA	NA	3	NA	NA	NA	NA	NA	NA	NA	NA	NA	NA	NA	NA	NA	NA	NA	NA	NA	NA	NA	NA	NA	NA	NA	NA	NA	NA	NA
601	XJ46	China_Xinjiang	JR2	44.07	35.5	38.19	15.46	51.2	NA	64.9	NA	NA	NA	NA	NA	NA	3	2	2	3	1	3	3	9	1	2	3	2	1	4	NA	NA	NA	2	NA	NA	NA	NA	NA	NA	NA	3	NA	NA	NA	NA	NA
602	XJ47	China_Xinjiang	JR2	55.41	37.54	39.27	21	43.57	NA	69.2	NA	NA	NA	NA	NA	NA	4	2	2	3	2	1	3	9	2	1	1	2	1	4	NA	NA	NA	3	NA	NA	NA	NA	NA	NA	NA	3	NA	NA	NA	NA	NA
603	XJ5	China_Xinjiang	JR2	NA	NA	NA	NA	NA	NA	61.6	21.6	NA	NA	NA	NA	NA	NA	NA	NA	NA	NA	NA	NA	NA	NA	NA	NA	NA	NA	NA	NA	NA	NA	NA	NA	NA	NA	NA	NA	NA	NA	NA	NA	NA	NA	NA	NA
604	XJ6	China_Xinjiang	JR2	NA	NA	NA	NA	NA	NA	63.6	20.6	NA	NA	NA	NA	NA	NA	NA	NA	NA	NA	NA	NA	NA	NA	NA	NA	NA	NA	NA	NA	NA	NA	NA	NA	NA	NA	NA	NA	NA	NA	NA	NA	NA	NA	NA	NA
605	XJ7	China_Xinjiang	JR2	NA	NA	NA	NA	NA	NA	63.6	21.7	NA	NA	NA	NA	NA	NA	NA	NA	NA	NA	NA	NA	NA	NA	NA	NA	NA	NA	NA	NA	NA	NA	NA	NA	NA	NA	NA	NA	NA	NA	NA	NA	NA	NA	NA	NA
606	XJ8	China_Xinjiang	JR2	NA	NA	NA	NA	NA	NA	64.8	21.1	NA	NA	NA	NA	NA	NA	NA	NA	NA	NA	NA	NA	NA	NA	NA	NA	NA	NA	NA	NA	NA	NA	NA	NA	NA	NA	NA	NA	NA	NA	NA	NA	NA	NA	NA	NA
607	YN13	China_Yunnan	JS	37.6	35.6	29.8	12.04	54.07	NA	NA	NA	NA	NA	NA	NA	NA	2	1	1	3	1	3	3	1	2	2	4	2	1	5	2	2	2	2	3	2	NA	1	2	10	1	1	2	NA	2	3	3
608	YN14	China_Yunnan	JS	NA	NA	NA	7.06	65.07	NA	NA	NA	NA	NA	NA	NA	NA	2	1	1	3	1	3	3	1	NA	NA	NA	NA	NA	NA	NA	NA	NA	NA	NA	NA	NA	NA	NA	NA	NA	1	1	NA	NA	NA	NA
609	YN18	China_Yunnan	JS	34.8	31.2	27.2	9.47	43.77	NA	66.78	13.62	NA	NA	NA	NA	NA	3	1	1	3	6	3	2	1	2	1	1	2	1	5	3	1	2	3	3	2	NA	1	2	10	1	1	1	NA	1	2	3
610	YN2	China_Yunnan	JS-JR2	37.2	35.5	31.5	12.28	NA	NA	NA	NA	NA	NA	NA	NA	NA	3	1	1	3	2	3	3	1	2	2	4	2	1	5	1	2	2	2	3	2	NA	2	2	7	3	1	1	NA	2	NA	3
611	YN21	China_Yunnan	JS-JR2	37.8	34	29.4	11.44	39	NA	67.44	15.16	NA	NA	NA	NA	NA	2	1	1	2	1	3	3	1	2	2	2	2	1	5	3	3	1	3	3	2	NA	1	2	10	1	1	NA	NA	1	3	3
612	YN9	China_Yunnan	JS	33.2	34.6	31.5	14.5	51.1	NA	NA	NA	NA	NA	NA	NA	NA	3	2	1	3	2	3	3	2	NA	NA	NA	NA	NA	NA	NA	NA	NA	NA	NA	NA	NA	NA	NA	NA	NA	3	NA	NA	NA	NA	NA
(2) 14 traits investigatd in 2019
No.	SampleID	SampleID	Region	YieldingAbility	TransverseDiameter	Precocity	ParietalDegeneration	NumberOfSingleFruit	NutShellThickness	LeafletShape	DifferentMaturityOfMaleAndFemaleFlowers	ColorOfEndopleura	NutTopShape	NutShoulderShape	NutShape	InflorescenceAxisLength	CrownShape
1	11	China_Beijing	JR2	2	32.56	NA	NA	NA	3	NA	2	2	1	4	5	NA	NA
2	30	China_Beijing	JR2	3	NA	NA	NA	NA	3	NA	2	2	3	NA	12	NA	NA
3	31	China_Beijing	JR1-JR2	NA	NA	NA	NA	NA	NA	NA	NA	NA	NA	NA	NA	NA	NA
4	32	China_Beijing	JR1	NA	NA	NA	NA	NA	NA	NA	NA	NA	NA	NA	NA	NA	NA
5	83	China_Beijing	JR1-JR2	NA	NA	NA	NA	NA	NA	NA	NA	NA	NA	NA	NA	NA	NA
6	84	China_Beijing	JR1-JR2	NA	31.26	NA	NA	NA	3	NA	NA	NA	NA	NA	NA	NA	NA
7	85	China_Beijing	JR1-JR2	NA	NA	NA	NA	NA	NA	NA	NA	NA	NA	NA	NA	NA	NA
8	BJ11	China_Beijing	JR1	2	NA	2	1	2	5	2	2	5	2	4	2	NA	3
9	BJ13	China_Beijing	JR1	2	NA	2	1	2	5	3	1	5	2	4	2	NA	1
10	BJ2	China_Beijing	JR1	2	NA	2	1	2	5	2	1	3	3	2	2	NA	1
11	BJ20	China_Beijing	JR1	1	NA	2	1	2	5	2	1	4	2	3	1	NA	2
12	BJ21	China_Beijing	JR1	2	NA	2	1	2	4	2	1	5	2	2	2	NA	2
13	BJ22	China_Beijing	JR1	2	33.4	2	1	3	5	3	1	5	2	2	2	NA	2
14	BJ23	China_Beijing	JR1	2	NA	2	2	2	5	2	3	5	2	2	2	NA	2
15	BJ25	China_Beijing	JR1	3	NA	2	NA	4	5	2	1	4	2	4	2	NA	2
16	BJ27	China_Beijing	JR1	1	34.2	2	1	2	5	2	3	5	3	2	2	NA	2
17	BJ3	China_Beijing	JR1	2	NA	2	1	1	5	2	1	4	2	2	2	NA	2
18	BJ30	China_Beijing	JR1	1	NA	1	1	2	5	2	1	5	2	4	2	NA	1
19	BJ31	China_Beijing	JR1	2	32.34	1	1	2	4	2	3	4	2	4	2	NA	2
20	BJ33	China_Beijing	JR1	2	NA	1	1	2	5	2	3	4	2	4	2	NA	2
21	BJ39	China_Beijing	JR1	2	NA	1	1	3	5	2	1	4	3	2	2	NA	1
22	BJ40	China_Beijing	JR1	2	NA	2	1	2	5	2	1	4	1	2	2	NA	2
23	BJ41	China_Beijing	JR1	2	NA	2	1	2	5	2	1	2	1	2	1	NA	2
24	BJ44	China_Beijing	JR1	2	32.5	2	1	2	5	2	1	4	3	2	4	NA	3
25	BJ45	China_Beijing	JR1	2	NA	2	1	2	5	2	1	2	1	2	2	NA	3
26	BJ46	China_Beijing	JR1	2	NA	2	1	2	4	2	1	3	1	1	2	NA	3
27	BJ49	China_Beijing	JR1	2	NA	1	1	2	5	2	1	4	1	1	2	NA	1
28	BJ56	China_Beijing	JR1	2	33.44	2	1	2	5	1	3	3	2	4	2	NA	1
29	BJ57	China_Beijing	JR1	2	26.19	2	1	2	5	1	1	2	2	3	1	NA	2
30	BJ58	China_Beijing	JR1	2	33.12	2	1	2	5	1	3	4	2	2	2	NA	2
31	BJ59	China_Beijing	JR1	2	32.48	2	1	2	5	1	1	4	1	2	2	NA	2
32	BJ6	China_Beijing	JR1	2	NA	2	1	2	4	2	2	5	1	4	2	NA	1
33	BJ60	China_Beijing	JR1	2	25.84	2	1	2	5	1	1	4	1	NA	2	NA	2
34	BJ61	China_Beijing	JR1	2	24.9	2	1	2	4	1	1	6	1	2	4	NA	2
35	BJ62	China_Beijing	JR1	2	32.09	2	1	2	5	1	3	5	2	1	NA	NA	2
36	BJ63	China_Beijing	JR1	2	31.61	2	2	2	5	1	1	3	2	2	2	NA	2
37	BJ64	China_Beijing	JR1	2	31.22	2	1	2	5	1	3	4	2	NA	1	NA	2
38	BJ65	China_Beijing	JR1	2	34.55	2	1	2	5	1	1	4	1	2	4	NA	2
39	BJ67	China_Beijing	JR1	2	32.64	2	1	1	5	2	1	3	3	4	1	NA	2
40	BJ68	China_Beijing	JR1	2	33.04	2	1	2	5	1	2	4	1	2	2	NA	2
41	BJ69	China_Beijing	JR1	2	37.82	2	1	2	5	2	1	4	1	1	4	NA	2
42	BJ7	China_Beijing	JR1	2	33.54	2	1	2	4	2	1	3	2	4	2	NA	2
43	BJ70	China_Beijing	JR1	2	32.88	2	1	2	5	1	3	3	2	2	1	NA	2
44	BJ74	China_Beijing	JR1	2	NA	2	1	2	5	1	3	4	2	4	1	NA	1
45	BJ78	China_Beijing	JR1	2	37.36	2	1	2	5	2	1	4	NA	4	2	NA	1
46	BJ84	China_Beijing	JR1	3	35.52	2	1	2	5	2	1	4	1	3	2	NA	1
47	BJ86	China_Beijing	JR1	2	31.56	2	1	2	5	2	1	4	1	4	2	NA	2
48	BJ88	China_Beijing	JR1	2	26.67	2	1	2	5	1	1	4	2	4	1	NA	2
49	BJ90	China_Beijing	JR1	3	32.78	2	1	2	5	1	1	4	2	NA	2	NA	2
50	BJ91	China_Beijing	JR1	1	29.48	2	1	2	5	2	1	2	2	2	1	NA	1
51	BJ94	China_Beijing	JR1	2	31.76	2	1	2	4	1	3	4	2	2	1	NA	2
52	CQ01	China_Chongqing	JS-JR2	2	29.6	2	2	3	4	NA	1	8	1	2	9	NA	1
53	CQ02	China_Chongqing	JS-JR2	3	29.1	2	2	2	4	1	1	8	2	4	2	NA	1
54	CQ03	China_Chongqing	JS-JR1	2	31.5	2	1	4	3	1	3	8	3	2	2	2	3
55	CQ04	China_Chongqing	JS-JR1	2	NA	1	2	4	3	2	2	4	2	2	2	2	1
56	CQ05	China_Chongqing	JS-JR1	3	NA	2	2	4	4	NA	2	6	NA	2	2	3	3
57	CQ06	China_Chongqing	JS-JR1	3	NA	2	2	4	4	1	1	8	1	2	9	NA	1
58	CQ07	China_Chongqing	JS-JR1	3	NA	2	1	4	3	NA	3	6	1	2	9	2	1
59	CQ08	China_Chongqing	JS-JR1	3	35.2	2	1	8	3	NA	2	3	2	2	9	3	2
60	CQ09	China_Chongqing	JS-JR1	3	NA	2	1	6	3	1	2	3	1	1	9	3	2
61	CQ10	China_Chongqing	JS-JR1	2	NA	NA	NA	NA	3	1	NA	3	2	2	2	NA	1
62	CQ100	China_Chongqing	JS	3	28.67	2	2	2	3	1	2	4	1	1	4	2	1
63	CQ101	China_Chongqing	JS	3	NA	2	2	3	3	2	1	4	2	3	6	2	3
64	CQ102	China_Chongqing	JS	3	34.59	2	1	2	4	2	1	8	3	3	2	2	1
65	CQ103	China_Chongqing	JS	3	NA	2	1	2	4	3	1	4	3	4	1	3	1
66	CQ11	China_Chongqing	JS-JR1	3	NA	2	1	4	4	1	1	4	3	3	1	2	1
67	CQ12	China_Chongqing	JS-JR1	3	NA	2	1	4	4	1	1	3	2	3	9	2	2
68	CQ120	China_Chongqing	JS	3	NA	NA	2	3	3	2	1	5	1	3	2	NA	2
69	CQ129	China_Chongqing	JS-JR1	1	32.5	2	2	2	4	1	1	8	2	1	9	2	1
70	CQ13	China_Chongqing	JS-JR1	3	NA	2	2	4	3	1	1	4	3	2	9	2	1
71	CQ14	China_Chongqing	JS-JR1	2	NA	2	1	4	3	2	3	3	2	2	2	3	2
72	CQ15	China_Chongqing	JS-JR1	2	NA	2	2	4	3	2	1	3	2	1	9	3	3
73	CQ16	China_Chongqing	JS-JR1	3	33.4	2	1	4	3	NA	1	5	1	1	9	2	1
74	CQ17	China_Chongqing	JS-JR1	2	31.2	2	1	4	4	1	1	4	2	NA	2	3	1
75	CQ18	China_Chongqing	JS-JR1	3	NA	2	2	4	4	2	1	4	2	2	9	3	2
76	CQ19	China_Chongqing	JS-JR1	3	33.6	2	1	3	3	2	3	4	3	2	2	3	3
77	CQ20	China_Chongqing	JS-JR1	3	NA	2	1	4	4	2	1	3	2	2	2	3	1
78	CQ21	China_Chongqing	JS-JR1	3	NA	2	1	2	3	1	3	3	2	1	10	NA	3
79	CQ22	China_Chongqing	JS-JR1	2	32.65	2	1	4	3	1	1	8	3	3	2	3	2
80	CQ23	China_Chongqing	JS-JR1	3	32.6	2	2	4	3	NA	1	4	2	2	9	3	2
81	CQ24	China_Chongqing	JS-JR1	2	NA	2	1	2	4	NA	1	4	3	3	9	3	1
82	CQ25	China_Chongqing	JS-JR1	2	31.43	2	NA	2	3	NA	2	8	2	2	9	3	3
83	CQ26	China_Chongqing	JS-JR1	3	34.1	NA	NA	NA	3	1	NA	8	2	2	9	NA	1
84	CQ27	China_Chongqing	JS-JR1	3	NA	2	1	4	3	1	1	8	3	2	2	3	3
85	CQ28	China_Chongqing	JS-JR1	3	NA	2	1	3	4	3	1	4	2	2	9	NA	3
86	CQ29	China_Chongqing	JS-JR1	2	33.2	2	1	4	3	3	2	3	2	2	9	3	1
87	CQ30	China_Chongqing	JS-JR1	3	NA	2	1	3	4	2	1	3	2	1	9	NA	2
88	CQ31	China_Chongqing	JS-JR1	3	33.5	NA	NA	4	4	1	NA	3	3	3	2	NA	3
89	CQ32	China_Chongqing	JS-JR1	3	NA	2	2	4	4	1	2	4	1	3	2	3	1
90	CQ33	China_Chongqing	JS-JR1	2	NA	2	1	4	4	1	2	3	2	3	2	2	2
91	CQ34	China_Chongqing	JS-JR1	2	NA	2	2	4	3	2	1	6	1	3	2	2	3
92	CQ35	China_Chongqing	JS-JR1	3	NA	2	1	4	3	1	1	4	2	1	9	2	1
93	CQ36	China_Chongqing	JS-JR1	3	35.8	2	1	2	3	1	3	2	2	2	9	3	3
94	CQ37	China_Chongqing	JS-JR1	2	NA	2	1	4	3	2	1	3	2	3	9	3	3
95	CQ38	China_Chongqing	JS-JR1	2	35.3	2	1	4	3	3	1	3	2	4	10	3	3
96	CQ39	China_Chongqing	JS-JR1	2	37.8	2	1	4	4	2	1	4	2	2	9	3	3
97	CQ40	China_Chongqing	JS-JR1	2	NA	2	1	4	3	3	1	3	3	3	6	3	3
98	CQ41	China_Chongqing	JS-JR1	3	NA	2	2	4	3	1	1	4	NA	2	9	2	1
99	CQ42	China_Chongqing	JS-JR1	2	NA	1	1	2	4	2	1	2	2	3	9	2	2
100	CQ43	China_Chongqing	JS-JR1	3	NA	1	1	2	4	2	2	3	1	1	9	NA	3
101	CQ44	China_Chongqing	JS-JR1	2	25.3	1	1	2	3	3	1	3	1	1	9	2	2
102	CQ45	China_Chongqing	JS-JR1	2	27.9	1	1	2	3	2	1	4	NA	2	10	NA	1
103	CQ46	China_Chongqing	JS-JR1	2	NA	1	1	2	3	3	1	3	1	2	10	2	1
104	CQ47	China_Chongqing	JS-JR1	2	NA	2	1	2	3	NA	1	3	NA	2	2	2	1
105	CQ48	China_Chongqing	JS-JR1	2	26.3	2	1	3	3	1	1	2	2	2	2	2	3
106	CQ49	China_Chongqing	JS-JR1	3	NA	1	1	3	3	NA	1	4	1	NA	9	2	1
107	CQ50	China_Chongqing	JS-JR1	3	31.37	2	1	3	3	1	1	4	2	2	9	2	1
108	CQ51	China_Chongqing	JS-JR1	3	NA	2	1	2	3	2	2	4	2	1	5	2	1
109	CQ52	China_Chongqing	JS-JR1	2	NA	2	1	2	3	2	2	8	1	2	9	2	2
110	CQ53	China_Chongqing	JS-JR1	3	NA	2	1	10	4	3	3	3	NA	3	6	2	3
111	CQ54	China_Chongqing	JS-JR1	3	NA	2	1	10	4	2	1	5	3	2	9	NA	3
112	CQ55	China_Chongqing	JS-JR1	3	NA	2	1	4	3	3	2	3	NA	2	1	2	3
113	CQ56	China_Chongqing	JS-JR1	3	NA	2	NA	3	3	NA	1	8	NA	2	2	2	3
114	CQ57	China_Chongqing	JS-JR1	3	NA	2	1	2	4	3	1	4	3	2	9	NA	2
115	CQ58	China_Chongqing	JS-JR1	2	NA	2	1	2	3	1	1	2	3	2	10	NA	2
116	CQ59	China_Chongqing	JS-JR1	3	NA	2	1	3	4	2	1	4	2	3	1	3	1
117	CQ60	China_Chongqing	JS-JR1	3	NA	2	1	3	5	3	1	8	NA	3	1	2	2
118	CQ61	China_Chongqing	JS-JR1	2	36.9	2	1	2	4	2	1	8	3	2	1	2	2
119	CQ62	China_Chongqing	JS-JR1	3	27.8	2	1	2	3	2	1	3	2	3	9	2	2
120	CQ63	China_Chongqing	JS-JR1	3	NA	2	1	2	4	2	1	3	2	2	10	3	2
121	CQ64	China_Chongqing	JS-JR1	2	33.25	2	1	3	3	2	3	8	2	3	10	1	2
122	CQ65	China_Chongqing	JS-JR1	2	NA	2	1	2	3	2	1	4	2	1	2	2	2
123	CQ66	China_Chongqing	JS-JR1	2	27.7	2	1	3	4	2	2	4	3	2	2	3	2
124	CQ67	China_Chongqing	JS-JR1	3	28.67	2	2	4	3	3	2	3	3	2	1	2	2
125	CQ68	China_Chongqing	JS-JR1	3	NA	2	2	4	3	1	1	5	3	2	2	3	2
126	CQ69	China_Chongqing	JS-JR1	2	32.5	2	2	3	3	1	1	4	1	1	9	3	3
127	CQ70	China_Chongqing	JS-JR1	2	NA	2	NA	4	3	NA	1	8	3	3	2	2	3
128	CQ71	China_Chongqing	JS-JR1	2	32.64	2	NA	4	3	NA	1	3	1	1	10	2	2
129	CQ72	China_Chongqing	JS-JR1	2	35.62	1	1	2	4	2	3	4	1	3	9	2	1
130	CQ73	China_Chongqing	JS-JR1	1	NA	1	1	2	3	NA	3	4	3	2	2	NA	3
131	CQ74	China_Chongqing	JS-JR1	1	NA	1	1	2	3	1	3	3	3	2	2	NA	3
132	CQ75	China_Chongqing	JS-JR1	1	27.38	1	1	2	3	1	3	4	2	3	9	2	3
133	CQ76	China_Chongqing	JS-JR1	2	NA	NA	NA	NA	3	1	NA	3	3	NA	2	NA	3
134	CQ77	China_Chongqing	JS-JR1	3	27.6	2	1	4	3	1	1	8	3	2	2	2	3
135	CQ78	China_Chongqing	JS-JR1	2	32.4	2	1	4	4	1	1	4	1	1	5	2	2
136	CQ79	China_Chongqing	JS-JR1	2	NA	2	1	4	3	1	1	3	3	2	1	NA	1
137	CQ80	China_Chongqing	JS-JR1	2	32.4	2	1	4	4	NA	2	4	1	2	9	3	1
138	CQ81	China_Chongqing	JS-JR1	3	NA	2	1	4	3	2	1	6	2	2	2	3	2
139	CQ82	China_Chongqing	JS-JR1	1	NA	2	1	4	2	1	1	8	2	2	9	2	1
140	CQ83	China_Chongqing	JS-JR1	3	31.4	2	2	10	3	1	1	2	2	2	9	3	1
141	CQ84	China_Chongqing	JS-JR1	2	NA	1	1	4	3	NA	3	4	2	2	10	NA	1
142	CQ85	China_Chongqing	JS-JR1	1	28.7	1	1	2	3	1	3	4	2	1	9	2	3
143	CQ86	China_Chongqing	JS-JR1	2	28.44	2	1	2	3	2	1	8	2	3	1	2	2
144	CQ87	China_Chongqing	JS-JR1	2	NA	2	1	3	3	2	1	2	1	2	5	2	2
145	CQ88	China_Chongqing	JS-JR1	2	NA	2	1	2	2	2	3	3	2	1	2	2	2
146	CQ89	China_Chongqing	JS-JR1	2	36.37	2	1	2	3	2	3	5	1	2	5	2	2
147	CQ90	China_Chongqing	JS-JR1	2	NA	2	1	2	3	2	3	5	2	2	2	2	2
148	CQ91	China_Chongqing	JS	2	NA	2	2	2	3	2	2	3	1	2	4	2	2
149	CQ92	China_Chongqing	JS	3	27.33	2	2	2	3	NA	1	8	NA	2	2	NA	1
150	CQ93	China_Chongqing	JS	3	NA	2	2	3	4	2	1	8	1	1	5	2	1
151	CQ94	China_Chongqing	JS-JR1	2	28.4	2	1	2	3	2	3	4	2	2	6	2	2
152	CQ95	China_Chongqing	JS-JR1	2	NA	2	1	2	3	2	2	3	2	2	5	2	2
153	CQ96	China_Chongqing	JS-JR1	3	NA	2	1	2	3	2	1	5	3	1	2	3	2
154	CQ97	China_Chongqing	JS-JR1	2	NA	2	1	2	3	2	3	4	1	3	1	2	2
155	CQ98	China_Chongqing	JS-JR1	3	31.6	2	1	2	2	2	1	4	1	2	2	2	2
156	CQ99	China_Chongqing	JS	2	30	2	2	3	3	1	1	3	2	2	2	2	3
157	GS16	China_Gansu	JR1	3	32.96	2	1	4	5	1	1	4	3	4	10	2	1
158	GS17	China_Gansu	JR3	NA	NA	NA	1	2	5	1	1	5	3	4	2	NA	2
159	GS18	China_Gansu	JR1-JR2	3	NA	2	1	4	5	1	1	3	1	1	9	1	3
160	GS19	China_Gansu	JR1	NA	33.56	NA	1	8	5	1	1	2	1	4	2	NA	1
161	GS20	China_Gansu	JS-JR1	3	NA	2	1	16	5	2	1	5	3	4	2	2	NA
162	GS21	China_Gansu	JR1	3	NA	NA	1	2	5	2	1	4	2	3	12	NA	2
163	GS22	China_Gansu	JR1	NA	NA	NA	1	2	5	3	1	5	3	2	2	NA	NA
164	GS23	China_Gansu	JR2	3	NA	2	1	6	5	1	1	4	2	2	2	NA	1
165	GS24	China_Gansu	JR1	NA	NA	1	1	4	4	1	1	3	2	4	2	1	2
166	GS25	China_Gansu	JR1	NA	32.5	1	1	12	3	1	1	3	3	3	2	1	1
167	GS26	China_Gansu	JR1	NA	NA	2	1	12	4	1	1	3	1	1	6	2	1
168	GS27	China_Gansu	JR1	NA	NA	1	2	6	3	1	1	3	3	3	4	1	2
169	GS34	China_Gansu	JR1-JR2	NA	36.11	1	1	6	3	2	3	2	2	3	2	NA	1
170	GS35	China_Gansu	JS-JR1	NA	NA	2	1	4	2	3	3	4	NA	3	2	3	NA
171	GS37	China_Gansu	JS-JR1	3	29.15	2	1	4	3	2	1	3	2	4	2	2	1
172	GS4	China_Gansu	JS-JR1	NA	32.44	NA	1	4	4	2	1	3	2	1	9	NA	2
173	GS41	China_Gansu	JS-JR1	NA	NA	2	1	3	3	2	1	2	2	3	2	NA	1
174	GS42	China_Gansu	JS-JR1	NA	NA	2	1	4	3	3	1	1	1	2	2	NA	1
175	GS43	China_Gansu	JR1-JR2	2	33.07	2	1	2	3	2	1	4	2	2	2	2	1
176	GS44	China_Gansu	JR2	2	NA	2	1	4	3	2	1	4	1	1	10	NA	1
177	GS45	China_Gansu	JR2	3	34.8	2	1	4	3	2	1	4	1	1	5	2	2
178	GS46	China_Gansu	JR2	3	31.21	1	NA	10	4	NA	1	2	2	2	5	NA	1
179	GS48	China_Gansu	JS-JR1	2	28.37	2	1	3	3	2	1	2	2	3	2	2	1
180	GS49	China_Gansu	JR1	3	28.57	2	1	3	3	2	1	3	1	2	2	NA	1
181	GS5	China_Gansu	JS-JR1	NA	29.72	NA	1	4	3	1	1	5	1	2	6	NA	2
182	GS50	China_Gansu	JS-JR1	NA	NA	NA	1	1	3	3	1	3	3	3	2	2	2
183	GS51	China_Gansu	JS-JR1	3	30.05	2	1	8	3	2	1	2	2	2	9	2	2
184	GS52	China_Gansu	JS-JR1	3	33.41	2	1	8	4	2	1	4	1	3	1	3	2
185	GS54	China_Gansu	JS-JR1	NA	33.62	NA	1	3	5	2	1	4	2	3	NA	NA	1
186	GS55	China_Gansu	JS-JR1	NA	NA	NA	1	3	3	2	1	3	2	2	2	NA	1
187	GS57	China_Gansu	JR1	NA	31.15	NA	1	1	2	2	1	1	1	1	10	NA	NA
188	GS58	China_Gansu	JR1	NA	30.18	NA	1	1	3	2	1	1	1	1	10	NA	1
189	GS72	China_Gansu	JR1	2	36.21	1	1	8	3	2	1	2	3	3	2	NA	1
190	GS8	China_Gansu	JR2	3	35.17	1	1	4	4	1	1	2	1	2	5	2	1
191	GS81	China_Gansu	JR1	2	NA	2	2	6	3	3	1	3	3	2	2	2	1
192	GS83	China_Gansu	JR1	2	NA	2	1	10	4	3	1	3	1	3	2	2	1
193	GS9	China_Gansu	JR2	3	29.18	1	1	4	4	1	1	2	1	1	9	1	2
194	GZ-1	China_Guizhou	JS	2	32.39	2	1	2	3	1	1	3	1	2	9	2	1
195	GZ-10	China_Guizhou	JS	2	31.45	2	2	4	2	NA	1	3	1	3	2	2	2
196	GZ-11	China_Guizhou	JS	2	29.16	2	1	3	3	1	1	5	1	3	8	2	2
197	GZ-12	China_Guizhou	JS	3	32.97	2	1	3	2	1	1	2	NA	NA	2	2	2
198	GZ-13	China_Guizhou	JS	3	31.53	NA	NA	2	3	NA	NA	2	2	NA	2	NA	2
199	GZ-14	China_Guizhou	JS	2	31.93	2	2	2	4	1	1	2	1	1	2	2	2
200	GZ-15	China_Guizhou	JS	3	36.55	2	2	3	4	1	1	3	1	1	3	NA	1
201	GZ-16	China_Guizhou	JS	3	30.79	2	2	3	3	NA	1	5	1	4	2	2	2
202	GZ-17	China_Guizhou	JS	3	32.66	2	1	3	2	1	1	3	2	1	2	2	1
203	GZ-18	China_Guizhou	JS	3	25.41	2	1	3	3	1	1	2	2	2	2	2	1
204	GZ-19	China_Guizhou	JS-JR2	2	28.86	2	1	2	4	3	3	2	1	1	2	2	2
205	GZ-2	China_Guizhou	JS	2	34.62	2	1	2	3	3	3	1	1	3	1	2	1
206	GZ-20	China_Guizhou	JS	3	35.32	2	2	3	4	1	1	4	2	1	2	2	2
207	GZ-21	China_Guizhou	JS	2	30.33	2	2	4	2	NA	2	4	2	NA	2	2	2
208	GZ-22	China_Guizhou	JS	3	28.69	2	1	4	3	2	1	2	2	1	9	2	1
209	GZ-23	China_Guizhou	JS	3	31.95	1	2	3	3	1	1	2	2	2	2	2	1
210	GZ-3	China_Guizhou	JS	3	32.71	2	2	4	3	1	3	5	1	2	6	2	1
211	GZ-4	China_Guizhou	JS	3	31.69	2	1	4	3	1	2	2	1	1	2	2	1
212	GZ-5	China_Guizhou	JS	3	31.97	NA	NA	3	3	1	NA	4	2	1	2	NA	1
213	GZ-6	China_Guizhou	JS	3	33.85	2	1	3	3	1	1	1	1	3	1	2	1
214	GZ-7	China_Guizhou	JS	3	29.41	2	1	3	2	1	2	1	1	3	1	2	1
215	GZ-8	China_Guizhou	JS	2	30	2	2	3	3	1	1	2	NA	2	2	2	1
216	GZ-9	China_Guizhou	JS	3	24.82	2	2	4	2	1	3	3	2	2	2	NA	2
217	HB013	China_Hebei	JR1	NA	34.7	NA	1	3	3	2	1	2	3	3	2	1	2
218	HB014	China_Hebei	JR1	NA	38.37	NA	1	2	3	2	1	2	2	2	2	2	2
219	HB015	China_Hebei	JR1	NA	39.48	NA	1	3	3	2	3	2	3	3	2	2	2
220	HB016	China_Hebei	JR1	NA	36.48	NA	1	2	3	2	3	2	3	3	1	2	2
221	HB017	China_Hebei	JR1	2	39.98	NA	1	3	3	2	3	2	2	3	8	1	2
222	HB018	China_Hebei	JR1	3	38.63	NA	1	2	3	2	3	2	2	2	2	1	2
223	HB019	China_Hebei	JR1	3	38.11	NA	1	4	3	2	3	2	2	3	2	2	2
224	HB020	China_Hebei	JR1	2	40.79	1	1	2	3	2	3	2	4	NA	8	2	2
225	HB021	China_Hebei	JR1	3	40.42	1	2	2	3	2	3	2	2	1	9	2	2
226	HB022	China_Hebei	JR1	3	33.81	NA	1	1	2	2	1	3	3	3	2	3	2
227	HB023	China_Hebei	JR1	NA	36.9	NA	1	2	2	2	3	2	3	4	12	2	2
228	HB024	China_Hebei	JR1	NA	38.74	NA	1	2	3	2	1	2	3	3	1	2	2
229	HB025	China_Hebei	JR1	2	36.98	NA	1	2	3	2	1	2	3	NA	1	2	2
230	HB026	China_Hebei	JR1	3	NA	NA	1	2	3	2	3	3	2	2	12	3	2
231	HB027	China_Hebei	JR1	3	37.27	NA	1	3	3	2	2	2	2	1	8	2	1
232	HB028	China_Hebei	JR1	1	43.97	1	1	2	3	1	3	2	3	2	2	2	2
233	HB029	China_Hebei	JR1	2	44.36	NA	1	2	2	2	3	3	2	1	2	2	2
234	HB030	China_Hebei	JR1	NA	39.96	NA	1	3	3	1	3	3	1	2	8	2	2
235	HB031	China_Hebei	JR1	NA	39.27	NA	1	2	3	2	1	3	2	3	2	2	3
236	HB032	China_Hebei	JR1	2	32.17	NA	1	2	3	2	1	3	2	3	8	2	2
237	HB033	China_Hebei	JR1	1	40.03	NA	1	2	3	2	1	4	3	1	8	2	2
238	HB034	China_Hebei	JR1	3	38.85	NA	1	2	3	2	1	3	3	3	2	1	2
239	HB035	China_Hebei	JR1	NA	NA	NA	1	2	3	2	1	2	3	3	8	2	2
240	HB036	China_Hebei	JR1	3	32.53	1	1	2	3	2	1	2	3	4	2	2	2
241	HB037	China_Hebei	JR1	3	34.66	1	1	2	3	2	1	2	2	4	2	2	2
242	HB038	China_Hebei	JR1	3	29.64	1	1	2	2	2	1	2	2	4	2	NA	3
243	HB039	China_Hebei	JR1	3	30.13	1	2	3	3	2	3	2	3	3	NA	2	2
244	HB040	China_Hebei	JR1	3	31.39	NA	1	2	3	2	3	2	2	3	1	2	2
245	HB041	China_Hebei	JR1	3	34.35	NA	1	2	3	3	1	2	2	4	1	2	2
246	HB042	China_Hebei	JR1	3	41.63	NA	1	2	3	2	3	2	2	4	2	1	2
247	HB043	China_Hebei	JR1	2	35.86	NA	1	2	3	3	1	2	2	3	1	2	1
248	HB044	China_Hebei	JR1	2	37.23	NA	2	4	3	2	3	3	2	3	1	3	2
249	HB045	China_Hebei	JR1	3	41.7	2	1	3	3	2	3	2	3	3	1	2	3
250	HB046	China_Hebei	JR1	2	36.57	NA	2	3	3	2	3	2	2	3	1	1	2
251	HB047	China_Hebei	JR1	3	38.15	NA	2	3	3	2	1	2	1	4	2	2	1
252	HB048	China_Hebei	JR2	3	45.2	1	2	2	3	3	1	2	2	2	10	1	2
253	HB049	China_Hebei	JR1	3	36.45	1	2	2	3	3	1	2	3	2	1	1	2
254	HB050	China_Hebei	JR1	2	35.44	2	2	3	3	3	3	2	3	4	1	1	2
255	HB051	China_Hebei	JR1-JR2	2	42.27	2	1	2	3	2	2	2	2	2	8	2	2
256	HB052	China_Hebei	JR1	2	NA	2	2	3	3	2	2	2	NA	4	NA	2	2
257	HB053	China_Hebei	JR1	2	36.58	2	2	3	3	2	1	3	2	3	2	1	3
258	HB054	China_Hebei	JR1	1	35.08	2	2	2	2	3	1	4	2	3	1	2	2
259	HB055	China_Hebei	JR1	3	32.49	2	2	3	3	3	1	3	2	4	2	2	2
260	HB056	China_Hebei	JR2	1	35.9	1	1	2	3	2	3	2	1	4	1	1	2
261	HB057	China_Hebei	JR2	2	53.48	2	1	2	3	2	1	2	1	1	9	1	2
262	HB058	China_Hebei	JR1	3	NA	1	1	3	3	2	1	2	1	3	1	1	2
263	HB059	China_Hebei	JR1-JR2	2	38.57	2	1	2	3	2	2	2	3	2	1	1	2
264	HB060	China_Hebei	JR1-JR2	3	39.12	2	2	3	3	1	1	2	2	3	2	1	3
265	HB061	China_Hebei	JR2	2	40.45	2	1	2	4	2	3	3	3	4	8	1	2
266	HB062	China_Hebei	JR2	2	47.97	2	1	2	3	1	1	3	1	1	5	1	2
267	HB063	China_Hebei	JR2	NA	38.95	NA	1	2	3	1	3	3	3	4	1	2	2
268	HB064	China_Hebei	JR2	NA	39.02	NA	1	2	4	1	1	3	2	2	2	2	2
269	HB065	China_Hebei	JR2	NA	35.91	NA	1	2	3	2	1	3	3	3	2	2	2
270	HB066	China_Hebei	JR2	NA	42.18	NA	1	2	3	2	1	2	1	1	2	2	2
271	HB067	China_Hebei	JR2	NA	44.22	NA	2	2	3	1	1	3	3	2	2	2	2
272	HB068	China_Hebei	JR2	NA	NA	NA	1	2	3	2	1	3	2	1	2	2	1
273	HB069	China_Hebei	JR1	3	NA	2	1	2	3	1	1	2	1	3	1	1	2
274	HB070	China_Hebei	JR1	3	NA	2	1	3	3	2	1	2	3	4	2	2	1
275	HB071	China_Hebei	JR2	1	41.19	2	1	2	3	2	1	3	2	3	8	2	2
276	HB072	China_Hebei	JR2	1	NA	2	1	3	3	2	1	3	1	1	8	2	2
277	HB073	China_Hebei	JR2	NA	NA	NA	1	2	4	2	3	3	2	1	2	2	2
278	HB074	China_Hebei	JR1	NA	33.72	NA	1	2	3	1	1	2	3	2	6	2	2
279	HB075	China_Hebei	JR1-JR2	NA	38.18	NA	1	2	3	2	1	3	3	3	1	2	2
280	HB076	China_Hebei	JR1	NA	39.13	NA	1	3	3	2	2	2	3	3	2	2	3
281	HB12	China_Hebei	JR1	2	35.48	2	1	2	3	2	1	4	2	3	1	NA	2
282	HB149	China_Hebei	JR1	NA	NA	NA	NA	NA	NA	NA	NA	NA	NA	NA	NA	NA	2
283	HB150	China_Hebei	JR1	NA	NA	NA	NA	NA	NA	NA	NA	NA	NA	NA	NA	NA	2
284	HB151	China_Hebei	JR2	NA	NA	NA	NA	NA	NA	NA	NA	NA	NA	NA	NA	NA	2
285	HB152	China_Hebei	JR1	NA	NA	NA	NA	NA	NA	NA	NA	NA	NA	NA	NA	NA	2
286	HB4	China_Hebei	JR1	2	35.97	2	1	2	3	2	1	2	2	3	2	1	2
287	HB6	China_Hebei	JR1	3	34.01	NA	1	2	2	3	1	2	3	NA	2	1	2
288	HB80	China_Hebei	JR1	3	33.04	2	1	2	3	2	1	2	3	4	2	2	2
289	HB82	China_Hebei	JR1	3	35.2	1	1	2	3	2	1	2	2	3	2	2	2
290	HB83	China_Hebei	JR1	3	34.92	1	1	2	3	1	1	2	1	1	2	1	2
291	HB84	China_Hebei	JR1	3	35.12	2	1	3	3	2	1	2	3	3	1	2	1
292	HB85	China_Hebei	JR1	3	32.57	1	1	2	3	2	3	3	3	3	1	1	2
293	HB87	China_Hebei	JR1	2	40.19	1	1	2	3	2	3	2	1	3	2	2	2
294	HB88	China_Hebei	JR1	2	37.94	NA	1	1	3	2	2	2	1	1	8	2	2
295	HB89	China_Hebei	JR1	2	NA	1	1	2	3	2	1	2	3	3	2	2	2
296	HB90	China_Hebei	JR1	3	NA	1	1	1	3	2	1	2	3	3	9	1	2
297	HB93	China_Hebei	JR1	2	34.98	1	1	2	3	1	3	3	2	4	10	2	2
298	HB97	China_Hebei	JR1	2	38.12	NA	1	2	2	2	3	2	1	4	8	2	2
299	HB98	China_Hebei	JR1	2	37.15	NA	1	2	3	2	3	3	2	3	2	2	2
300	HB99	China_Hebei	JR1	2	30.71	NA	1	2	2	2	1	3	3	3	2	2	2
301	HN159	China_Henan	JR1	3	33.48	2	1	2	5	2	1	4	1	2	10	NA	2
302	HN160	China_Henan	JR1	1	34	2	1	2	5	2	1	4	2	2	2	NA	2
303	HN161	China_Henan	JR1	2	29.26	2	1	4	4	2	1	3	3	2	2	NA	1
304	HN162	China_Henan	JR1	3	29.69	2	1	4	5	3	1	4	3	3	8	NA	1
305	HN74	China_Henan	JR1	2	32.9	2	1	2	4	NA	1	2	1	2	4	NA	2
306	HN75	China_Henan	JR1	3	34.33	2	NA	2	4	NA	1	2	2	3	4	NA	2
307	HUN20	China_Hunan	JS	3	NA	NA	2	5	1	1	1	2	2	1	6	3	2
308	HUN24	China_Hunan	JS	2	NA	NA	2	3	3	2	1	5	1	1	2	2	2
309	HuN-1	China_Hunan	JS	3	NA	NA	2	2	4	1	1	4	2	3	8	3	1
310	HuN-13	China_Hunan	JS-JR1	2	NA	NA	1	3	3	2	1	3	1	3	6	2	3
311	HuN-14	China_Hunan	JS-JR1	1	NA	NA	2	2	NA	3	1	NA	NA	NA	2	2	1
312	HuN-15	China_Hunan	JS-JR1	3	31.73	NA	1	3	4	3	2	4	1	2	9	2	1
313	HuN-16	China_Hunan	JS-JR1	2	NA	NA	1	3	3	3	1	1	1	3	9	2	1
314	HuN-17	China_Hunan	JS-JR1	1	NA	NA	1	3	3	2	1	NA	NA	NA	NA	NA	2
315	HuN-18	China_Hunan	JS-JR1	3	33.76	NA	1	3	2	NA	1	4	2	1	2	2	1
316	HuN-19	China_Hunan	JS-JR1	2	NA	NA	1	2	NA	3	1	NA	NA	NA	2	1	2
317	HuN-2	China_Hunan	JS	3	30.18	NA	1	2	3	1	1	5	1	3	8	3	2
318	HuN-3	China_Hunan	JS	3	NA	1	1	3	3	1	3	5	1	3	1	3	1
319	HuN-4	China_Hunan	JS	3	NA	2	1	2	NA	1	3	NA	NA	NA	1	2	2
320	HuN-5	China_Hunan	JS	2	NA	2	2	2	NA	1	1	NA	NA	NA	NA	3	1
321	39	China_Liaoning	JR1-JR2	NA	30.18	NA	NA	NA	3	NA	NA	NA	NA	NA	NA	NA	NA
322	44	China_Liaoning	JR1-JR2	NA	29.77	NA	NA	NA	3	NA	NA	NA	NA	NA	NA	NA	NA
323	LN1	China_Liaoning	JR1-JR2	3	33.09	1	1	2	2	2	1	2	3	2	2	2	1
324	LN10	China_Liaoning	JR2	2	35.79	2	1	1	3	2	3	3	2	2	2	2	1
325	LN11	China_Liaoning	JR2	3	31.2	1	1	2	2	2	1	3	2	2	5	2	1
326	LN12	China_Liaoning	JR2	2	NA	1	2	2	2	2	3	3	1	1	5	2	1
327	LN13	China_Liaoning	JR1-JR2	2	NA	1	1	1	3	2	1	2	2	2	2	2	1
328	LN14	China_Liaoning	JR1-JR2	2	NA	2	1	2	3	2	1	5	3	3	2	1	1
329	LN16	China_Liaoning	JR3	3	33.4	1	1	2	3	2	1	3	2	2	5	2	1
330	LN17	China_Liaoning	JR3	3	33.9	1	1	2	3	2	1	3	1	1	9	2	1
331	LN18	China_Liaoning	JR3	3	32.5	1	1	2	3	2	1	2	2	1	10	2	1
332	LN2	China_Liaoning	JR1-JR2	3	30.42	1	1	2	2	2	1	4	NA	3	7	1	1
333	LN20	China_Liaoning	JR3	3	34.2	1	1	2	3	2	3	3	1	2	2	2	1
334	LN21	China_Liaoning	JR3	3	34.2	1	NA	4	3	2	1	2	1	3	5	3	1
335	LN22	China_Liaoning	JR3	2	32.5	1	1	4	3	2	1	3	3	NA	2	1	1
336	LN23	China_Liaoning	JR2	3	NA	1	1	2	4	2	1	3	2	2	2	2	1
337	LN24	China_Liaoning	JR2	3	NA	1	1	2	3	2	3	4	1	1	9	2	1
338	LN25	China_Liaoning	JR2	3	NA	1	1	2	4	2	1	2	2	2	2	2	1
339	LN26	China_Liaoning	JR1-JR2	3	33.8	1	1	2	4	2	1	4	2	2	7	2	1
340	LN27	China_Liaoning	JR1-JR2	3	33.21	1	1	2	3	2	1	3	1	1	10	2	1
341	LN28	China_Liaoning	JR3	3	31.6	1	1	2	4	2	1	2	3	4	5	2	1
342	LN29	China_Liaoning	JR3	3	32.1	1	1	2	3	2	1	3	3	1	10	2	1
343	LN3	China_Liaoning	JR1-JR2	3	31.91	1	1	2	3	2	1	4	3	2	1	3	1
344	LN30	China_Liaoning	JR2	3	NA	1	1	2	1	2	1	4	2	3	6	2	1
345	LN31	China_Liaoning	JR2	2	NA	2	1	2	3	2	1	4	2	3	5	3	1
346	LN33	China_Liaoning	JR1	3	NA	1	1	1	4	2	1	4	2	4	2	2	1
347	LN4	China_Liaoning	JR1-JR2	3	29.9	1	1	2	3	2	3	3	2	2	2	1	1
348	LN40	China_Liaoning	JR1-JR2	2	NA	2	1	1	4	2	1	3	3	2	2	2	1
349	LN43	China_Liaoning	JR2	2	NA	2	1	1	3	2	1	4	3	3	2	1	1
350	LN48	China_Liaoning	JR2	2	NA	2	1	1	4	2	1	3	3	1	2	2	2
351	LN5	China_Liaoning	JR1-JR2	2	NA	1	1	2	3	2	3	3	NA	2	2	2	1
352	LN51	China_Liaoning	JR2	2	NA	2	1	1	3	2	1	4	1	2	2	2	1
353	LN53	China_Liaoning	JR1	2	NA	2	1	2	4	2	1	3	3	2	NA	2	2
354	LN55	China_Liaoning	JR2	2	NA	2	1	2	5	2	1	3	3	3	2	1	2
355	LN56	China_Liaoning	JR2	3	NA	2	1	2	4	2	3	3	1	1	10	2	1
356	LN57	China_Liaoning	JR2	3	NA	2	1	2	4	2	1	3	1	2	10	3	2
357	LN58	China_Liaoning	JR2	3	NA	2	1	6	3	2	1	2	3	3	2	NA	2
358	LN59	China_Liaoning	JR2	2	NA	2	1	2	4	2	1	2	2	NA	2	NA	2
359	LN6	China_Liaoning	JR1-JR2	2	30.11	1	1	2	3	2	1	3	2	2	2	2	1
360	LN7	China_Liaoning	JR1-JR2	2	26.17	1	2	2	3	2	3	4	2	3	2	2	1
361	LN8	China_Liaoning	JR1-JR2	3	NA	1	1	2	3	2	1	4	2	2	2	2	1
362	LN9	China_Liaoning	JR2	2	30.5	2	1	1	2	2	1	3	2	NA	2	2	1
363	QH11	China_Qinghai	JR2	2	25.56	2	1	2	3	2	1	2	1	2	5	3	3
364	QH12	China_Qinghai	JR2	2	NA	2	1	2	4	2	1	2	1	2	4	2	3
365	QH14	China_Qinghai	JR2	2	38.42	2	2	4	3	2	1	1	2	1	10	2	2
366	QH17	China_Qinghai	JR2	1	NA	2	2	2	4	1	3	3	1	1	9	2	3
367	QH23	China_Qinghai	JR2	3	26.73	2	2	5	4	2	1	3	3	4	2	3	2
368	QH24	China_Qinghai	JR2	3	NA	1	1	3	4	2	1	4	1	1	5	3	2
369	QH25	China_Qinghai	JR2	1	30.78	2	1	1	1	2	2	5	1	1	5	1	2
370	QH26	China_Qinghai	JR2	3	25.75	2	1	1	5	2	1	3	2	2	4	1	1
371	QH30	China_Qinghai	JR1	2	32.06	2	1	3	3	2	3	4	3	4	2	NA	3
372	QH32	China_Qinghai	JR1	1	33.42	2	1	1	5	2	1	4	2	1	5	3	3
373	QH34	China_Qinghai	JR1	2	34.8	2	1	3	4	2	1	4	2	2	5	3	2
374	QH35	China_Qinghai	JR1	2	38.5	2	1	3	4	2	1	3	2	2	4	3	3
375	QH36	China_Qinghai	JR1	2	31.18	2	NA	3	2	NA	3	2	2	2	5	1	2
376	QH37	China_Qinghai	JR1	3	32.96	1	1	10	4	2	3	3	1	4	4	3	1
377	QH39	China_Qinghai	JR1	2	31.78	2	1	6	3	2	1	3	1	2	2	3	3
378	QH40	China_Qinghai	JR1	3	31.59	2	1	3	4	2	1	5	3	2	2	3	2
379	QH41	China_Qinghai	JR1	1	29.91	1	2	3	3	2	1	2	2	2	5	3	2
380	QH42	China_Qinghai	JR1	2	30.42	2	2	5	3	2	3	5	3	2	4	3	3
381	QH43	China_Qinghai	JR1	3	32.03	2	1	3	4	2	1	4	2	3	4	3	2
382	QH44	China_Qinghai	JR1	3	26.73	2	1	4	4	2	3	4	2	2	9	NA	3
383	QH46	China_Qinghai	JR1	1	24.68	2	1	2	3	2	1	3	2	1	10	3	1
384	QH47	China_Qinghai	JR1	2	30.7	2	1	1	4	2	1	3	2	1	9	3	1
385	QH48	China_Qinghai	JR1	2	26.02	2	1	3	3	2	3	4	3	2	2	3	3
386	QH50	China_Qinghai	JR1	2	34.14	2	1	3	3	2	1	3	2	2	4	2	2
387	QH51	China_Qinghai	JR1	2	33.52	2	1	1	3	2	1	4	2	3	2	2	2
388	QH52	China_Qinghai	JR1	1	NA	2	1	3	3	2	2	4	3	2	2	1	3
389	QH53	China_Qinghai	JR1	3	29.28	2	1	3	4	3	1	4	2	2	2	NA	2
390	QH55	China_Qinghai	JR1	3	35.27	2	1	3	3	2	1	3	2	2	2	1	2
391	QH57	China_Qinghai	JR1	3	36.59	2	1	5	4	2	2	2	3	2	9	2	1
392	QH58	China_Qinghai	JR1	3	37.66	2	1	3	4	2	2	3	2	2	2	1	2
393	QH59	China_Qinghai	JR1	3	32.59	2	1	3	4	2	2	3	2	4	4	1	2
394	QH60	China_Qinghai	JR1	3	33.24	2	1	3	4	2	2	3	2	3	4	NA	2
395	QH61	China_Qinghai	JR1	2	34.88	2	2	4	4	2	1	3	2	2	5	3	2
396	QH62	China_Qinghai	JR1	2	31.36	2	2	2	3	1	2	4	2	2	2	3	2
397	QH64	China_Qinghai	JR1	1	34.77	2	NA	1	3	NA	1	2	2	2	3	2	3
398	QH65	China_Qinghai	JR1	2	NA	2	1	2	4	2	3	3	3	2	9	2	1
399	QH66	China_Qinghai	JR1	1	32.2	2	1	4	3	2	3	2	2	2	4	1	1
400	QH68	China_Qinghai	JR1	2	33.87	2	1	2	3	2	3	2	1	2	5	3	1
401	QH70	China_Qinghai	JR1	1	29.35	2	1	2	3	2	3	4	2	2	1	1	1
402	QH71	China_Qinghai	JR1	1	32.83	2	1	2	1	2	3	2	3	4	2	1	1
403	68	China_Shaanxi	JR1	NA	NA	NA	NA	NA	NA	NA	NA	NA	NA	NA	NA	NA	NA
404	73	China_Shaanxi	JR1	NA	NA	NA	NA	NA	3	NA	NA	NA	NA	NA	NA	NA	NA
405	74	China_Shaanxi	JR1	NA	34.5	NA	NA	NA	3	NA	NA	NA	NA	NA	NA	NA	NA
406	SX1	China_Shaanxi	JR1	1	28.83	2	1	2	3	1	1	2	1	1	9	3	1
407	SX10	China_Shaanxi	JR1-JR2	3	31.29	1	1	1	3	1	1	1	2	1	2	2	1
408	SX11	China_Shaanxi	JR1	1	28.33	2	1	1	2	2	1	4	1	2	2	1	2
409	SX12	China_Shaanxi	JR1	3	34.5	2	1	2	4	1	1	4	2	1	10	2	2
410	SX13	China_Shaanxi	JR1	3	34.47	2	1	4	3	1	1	3	1	2	1	2	1
411	SX14	China_Shaanxi	JR2	3	33.9	1	1	2	2	1	1	3	1	3	2	2	3
412	SX15	China_Shaanxi	JR1	3	26	2	1	2	3	2	1	4	3	NA	10	2	1
413	SX16	China_Shaanxi	JR2	2	40.46	2	1	1	3	2	3	5	1	1	10	3	1
414	SX17	China_Shaanxi	JR1-JR2	1	37.96	2	1	2	3	2	3	5	2	3	2	3	2
415	SX18	China_Shaanxi	JR1-JR2	1	38.11	2	1	2	3	2	1	3	4	3	8	3	2
416	SX2	China_Shaanxi	JR1	3	26.7	2	1	2	4	2	1	3	3	3	2	2	1
417	SX20	China_Shaanxi	JR1	2	33.27	1	1	3	3	1	1	3	3	2	1	2	2
418	SX21	China_Shaanxi	JR2	3	34.08	2	1	4	3	1	1	3	2	2	10	1	3
419	SX22	China_Shaanxi	JR1	2	31.45	2	1	4	4	2	1	2	3	4	5	2	2
420	SX23	China_Shaanxi	JR1	2	36.48	2	1	2	1	1	1	3	2	2	9	NA	2
421	SX24	China_Shaanxi	JR2	2	39.31	2	1	2	3	2	1	2	2	2	5	2	3
422	SX26	China_Shaanxi	JS-JR1	1	30.55	2	1	4	3	3	1	5	3	4	1	2	2
423	SX27	China_Shaanxi	JR1-JR2	2	33.72	1	1	1	3	2	1	1	2	1	NA	3	2
424	SX28	China_Shaanxi	JS-JR1	3	NA	1	1	1	3	1	1	4	2	4	2	3	3
425	SX29	China_Shaanxi	JS-JR1	3	33.77	1	1	2	3	2	1	4	1	4	1	3	2
426	SX3	China_Shaanxi	JR2	3	30.4	2	1	2	5	3	3	1	1	2	10	3	3
427	SX30	China_Shaanxi	JS-JR1	3	32.28	1	1	1	3	1	1	4	1	2	9	2	3
428	SX31	China_Shaanxi	JR1	3	32.24	2	1	2	3	NA	1	2	1	1	NA	2	3
429	SX32	China_Shaanxi	JS-JR1	2	NA	1	1	2	3	1	1	4	3	3	1	3	3
430	SX33	China_Shaanxi	JR1	3	NA	2	1	3	3	1	1	3	2	3	1	3	2
431	SX34	China_Shaanxi	JR1	1	NA	2	1	2	4	1	1	5	2	2	4	1	3
432	SX35	China_Shaanxi	JR1	2	32.82	2	1	1	3	2	1	1	2	1	5	2	3
433	SX36	China_Shaanxi	JR1	2	31.74	2	1	2	4	2	1	2	2	3	1	2	2
434	SX37	China_Shaanxi	JR1	3	NA	2	1	3	4	2	1	3	2	1	2	3	1
435	SX38	China_Shaanxi	JR1	3	29.23	2	1	3	3	1	1	NA	2	3	2	3	1
436	SX39	China_Shaanxi	JR1	1	30.21	2	1	2	3	1	1	4	2	3	2	3	2
437	SX4	China_Shaanxi	JR1	3	34.23	2	1	2	3	1	1	3	3	2	10	3	1
438	SX40	China_Shaanxi	JR1	2	31.56	2	1	2	3	1	1	NA	3	3	2	3	2
439	SX41	China_Shaanxi	JR1	2	31	1	1	3	3	2	1	2	1	3	2	2	1
440	SX42	China_Shaanxi	JR1	3	36.07	1	1	1	3	2	1	2	3	2	2	3	2
441	SX43	China_Shaanxi	JR1	3	28.01	1	1	1	3	2	1	4	1	3	2	3	2
442	SX44	China_Shaanxi	JS-JR1	3	32.45	2	1	5	3	1	1	3	2	1	5	3	2
443	SX47	China_Shaanxi	JS-JR1	3	33.46	2	1	2	3	1	1	3	3	1	10	3	2
444	SX49	China_Shaanxi	JR1-JR2	2	30.45	2	1	2	4	2	1	4	1	3	2	3	3
445	SX5	China_Shaanxi	JR1	1	17.97	2	1	1	4	1	3	4	2	3	2	3	3
446	SX6	China_Shaanxi	JR1	3	31.6	2	1	2	3	1	1	2	2	2	10	3	1
447	SX7	China_Shaanxi	JR1	3	29.43	2	1	4	4	3	1	1	2	2	1	3	1
448	SX8	China_Shaanxi	JR1	2	29.95	2	1	1	5	1	1	2	2	2	2	2	2
449	SX9	China_Shaanxi	JR1	3	32.33	2	1	1	4	1	1	1	2	1	10	1	3
450	14	China_Shandong	JR2	2	31.77	NA	NA	NA	3	NA	1	3	1	2	10	NA	NA
451	15	China_Shandong	JR3	3	32.7	NA	NA	NA	3	NA	1	2	1	1	2	NA	NA
452	48	China_Shandong	JR2	NA	32.72	NA	NA	NA	4	NA	NA	NA	NA	NA	NA	NA	NA
453	49	China_Shandong	JR1-JR2	NA	NA	NA	NA	NA	3	NA	NA	NA	NA	NA	NA	NA	NA
454	50	China_Shandong	JR2	NA	31.63	NA	NA	NA	4	NA	NA	NA	NA	NA	NA	NA	NA
455	51	China_Shandong	JR1-JR2	NA	35.24	NA	NA	NA	4	NA	NA	NA	NA	NA	NA	NA	NA
456	52	China_Shandong	JR2	NA	NA	NA	NA	NA	4	NA	NA	NA	NA	NA	NA	NA	NA
457	53	China_Shandong	JR2	NA	NA	NA	NA	NA	4	NA	NA	NA	NA	NA	NA	NA	NA
458	54	China_Shandong	JR2	NA	NA	NA	NA	NA	3	NA	NA	NA	NA	NA	NA	NA	NA
459	55	China_Shandong	JR1	NA	NA	NA	NA	NA	3	NA	NA	NA	NA	NA	NA	NA	NA
460	56	China_Shandong	JR1-JR2	NA	30.62	NA	NA	NA	3	NA	NA	NA	NA	NA	NA	NA	NA
461	57	China_Shandong	JR2	NA	31.72	NA	NA	NA	3	NA	NA	NA	NA	NA	NA	NA	NA
462	58	China_Shandong	JR2	NA	29.77	NA	NA	NA	3	NA	NA	NA	NA	NA	NA	NA	NA
463	59	China_Shandong	JR2	NA	30.51	NA	NA	NA	3	NA	NA	NA	NA	NA	NA	NA	NA
464	64	China_Shandong	JR2	NA	NA	NA	NA	NA	3	NA	NA	NA	NA	NA	NA	NA	NA
465	SD1	China_Shandong	JR2	3	32.37	1	1	2	4	2	1	2	2	2	10	2	2
466	SD10	China_Shandong	JR3	3	37.03	1	1	2	3	2	2	3	2	2	12	2	2
467	SD11	China_Shandong	JR1-JR2	3	NA	2	1	2	3	2	1	2	3	3	10	2	2
468	SD12	China_Shandong	JR1-JR2	3	34.87	2	1	2	3	2	1	2	2	3	10	1	2
469	SD13	China_Shandong	JR3	3	31.27	2	NA	2	3	NA	1	2	2	2	10	1	2
470	SD14	China_Shandong	JR3	3	33.8	1	1	2	3	2	1	2	2	2	2	2	2
471	SD15	China_Shandong	JR1	3	35.57	1	1	2	3	2	1	2	2	2	10	2	2
472	SD16	China_Shandong	JR1	3	37.93	2	1	2	3	2	1	3	NA	2	2	1	2
473	SD17	China_Shandong	JR1	3	33.8	2	2	4	4	2	1	5	2	2	2	2	2
474	SD18	China_Shandong	JR2	3	34.47	2	1	2	4	2	1	4	2	2	2	1	2
475	SD19	China_Shandong	JR2	3	35.6	2	1	2	3	2	1	4	2	2	2	2	2
476	SD2	China_Shandong	JR2	3	32.3	1	1	2	3	2	1	2	2	2	10	2	2
477	SD20	China_Shandong	JR1	3	32.07	1	1	2	3	2	1	2	2	2	10	2	2
478	SD21	China_Shandong	JR1-JR2	3	36.7	1	1	2	3	2	1	1	2	2	12	2	2
479	SD22	China_Shandong	JR1-JR2	3	35.97	2	1	2	3	2	1	3	2	2	4	2	2
480	SD23	China_Shandong	JR2	3	30.63	2	1	2	3	2	1	3	2	2	2	2	2
481	SD24	China_Shandong	JR2	3	30.43	2	1	2	3	2	1	3	2	2	2	1	2
482	SD3	China_Shandong	JR2	3	28.7	1	1	2	3	2	1	2	2	NA	5	2	2
483	SD4	China_Shandong	JR2	3	36.53	1	1	2	4	2	1	2	2	2	12	1	2
484	SD5	China_Shandong	JR3	3	35.23	1	1	2	4	2	1	3	3	2	1	2	2
485	SD6	China_Shandong	JR2	3	34.27	2	1	1	3	2	1	2	3	2	10	1	2
486	SD7	China_Shandong	JR1-JR2	3	35.2	1	1	2	3	2	1	4	3	2	10	3	2
487	SD8	China_Shandong	JR1-JR2	3	35.37	1	1	2	3	2	1	2	2	2	1	1	2
488	21	China_Shanxi	JR2	NA	32.43	NA	NA	NA	4	NA	NA	NA	NA	NA	NA	NA	NA
489	26	China_Shanxi	JR2	3	NA	NA	NA	NA	2	NA	NA	2	1	NA	2	NA	NA
490	29	China_Shanxi	JR2	NA	34.35	NA	NA	NA	3	NA	NA	NA	NA	NA	NA	NA	NA
491	36	China_Shanxi	JR2	NA	NA	NA	NA	NA	NA	NA	NA	NA	NA	NA	NA	NA	NA
492	ASX1	China_Shanxi	JR3	3	NA	1	NA	NA	NA	NA	NA	NA	NA	NA	NA	NA	NA
493	ASX11	China_Shanxi	JR1	3	NA	2	1	2	5	1	2	4	2	3	2	2	2
494	ASX12	China_Shanxi	JR1	3	33.5	2	1	2	4	2	1	2	1	3	4	2	2
495	ASX14	China_Shanxi	JR1	3	NA	2	1	2	4	2	2	2	2	NA	2	2	2
496	ASX15	China_Shanxi	JR1	1	NA	2	1	2	3	2	1	2	3	3	7	2	2
497	ASX16	China_Shanxi	JR1	2	NA	2	1	5	4	1	1	3	1	1	NA	3	3
498	ASX17	China_Shanxi	JR1-JR2	2	43.4	1	1	2	3	2	2	4	2	2	8	2	3
499	ASX18	China_Shanxi	JR1-JR2	2	NA	1	NA	2	3	NA	NA	4	3	NA	6	2	2
500	ASX2	China_Shanxi	JR1	2	NA	2	1	2	2	1	1	4	2	2	8	2	2
501	ASX3	China_Shanxi	JR1	3	NA	2	2	2	3	1	3	3	3	2	8	2	2
502	ASX4	China_Shanxi	JR1	3	NA	2	2	2	3	1	1	4	3	4	2	2	2
503	ASX5	China_Shanxi	JR1	2	NA	2	1	2	3	1	1	3	2	3	2	NA	1
504	12	China_Sichuan	JS-JR1	3	NA	NA	NA	NA	3	NA	1	2	1	4	1	NA	NA
505	LS1	China_Sichuan	JS	NA	34.2	NA	NA	NA	2	NA	NA	NA	2	NA	1	NA	NA
506	LS10	China_Sichuan	JS	NA	NA	NA	NA	NA	2	NA	NA	NA	2	NA	2	NA	NA
507	LS11	China_Sichuan	JS-JR2	NA	NA	NA	NA	NA	3	NA	NA	2	1	NA	5	NA	NA
508	LS12	China_Sichuan	JS-JR2	NA	NA	NA	NA	NA	3	NA	NA	3	1	NA	10	NA	NA
509	LS13	China_Sichuan	JS	NA	NA	NA	NA	NA	2	NA	NA	NA	2	NA	2	NA	NA
510	LS14	China_Sichuan	JS	NA	NA	NA	NA	NA	NA	NA	NA	NA	NA	NA	NA	NA	NA
511	LS15	China_Sichuan	JS	NA	NA	NA	NA	NA	2	NA	NA	NA	2	NA	1	NA	NA
512	LS18	China_Sichuan	JS	NA	NA	NA	NA	NA	2	NA	NA	6	2	NA	2	NA	NA
513	LS2	China_Sichuan	JS	NA	NA	NA	NA	NA	2	NA	NA	3	1	NA	5	NA	NA
514	LS20	China_Sichuan	JS	NA	NA	NA	NA	NA	3	NA	NA	1	1	NA	5	NA	NA
515	LS3	China_Sichuan	JS	NA	NA	NA	NA	NA	2	NA	NA	3	1	NA	2	NA	NA
516	LS4	China_Sichuan	JS	NA	NA	NA	NA	NA	2	NA	NA	3	1	NA	3	NA	NA
517	LS5	China_Sichuan	JS	NA	NA	NA	NA	NA	2	NA	NA	2	2	NA	4	NA	NA
518	LS6	China_Sichuan	JS	NA	NA	NA	NA	NA	2	NA	NA	2	2	NA	10	NA	NA
519	LS7	China_Sichuan	JS-JR2	NA	NA	NA	NA	NA	2	NA	NA	2	2	NA	5	NA	NA
520	LS8	China_Sichuan	JS	NA	NA	NA	NA	NA	2	NA	NA	3	1	NA	5	NA	NA
521	LS9	China_Sichuan	JS	NA	NA	NA	NA	NA	2	NA	NA	NA	2	NA	2	NA	NA
522	SC-1	China_Sichuan	JS-JR1	2	NA	2	2	2	3	3	1	2	2	1	4	NA	1
523	SC-10	China_Sichuan	JR1	3	NA	1	1	2	3	3	1	1	1	1	3	NA	2
524	SC-11	China_Sichuan	JS-JR1	2	35.69	1	1	2	3	3	1	1	2	2	1	NA	2
525	SC-12	China_Sichuan	JS-JR1	3	NA	2	1	2	2	3	1	4	1	1	2	NA	1
526	SC-13	China_Sichuan	JS-JR1	3	NA	1	2	2	3	3	1	4	1	1	1	NA	2
527	SC-14	China_Sichuan	JS-JR1	3	NA	2	1	3	3	3	1	3	2	2	2	NA	2
528	SC-15	China_Sichuan	JS-JR1	3	NA	2	1	3	3	3	1	1	1	3	6	NA	1
529	SC-16	China_Sichuan	JS-JR1	2	NA	1	1	2	2	3	1	3	3	2	2	NA	2
530	SC-2	China_Sichuan	JS-JR1	2	NA	1	1	2	3	3	1	2	1	2	4	NA	2
531	SC-3	China_Sichuan	JS-JR1	3	NA	2	1	3	3	3	1	4	NA	2	2	NA	1
532	SC-4	China_Sichuan	JS-JR1	3	34.2	2	1	5	3	3	1	1	2	NA	10	NA	2
533	SC-5	China_Sichuan	JS-JR1	2	NA	1	2	2	3	3	1	3	2	2	2	NA	2
534	SC-6	China_Sichuan	JS-JR1	NA	34.1	NA	NA	NA	3	NA	NA	2	3	NA	2	NA	NA
535	SC-7	China_Sichuan	JS-JR1	3	NA	1	1	3	3	3	1	1	2	1	2	NA	1
536	SC-8	China_Sichuan	JS-JR1	3	NA	1	2	4	3	3	1	3	1	1	2	NA	2
537	SC-9	China_Sichuan	JR2	3	NA	1	1	2	3	3	1	1	2	2	2	NA	2
538	SC20	China_Sichuan	JS-JR1	3	NA	1	1	2	3	2	1	1	1	2	2	NA	2
539	SC23	China_Sichuan	JS-JR2	3	36.27	1	1	2	3	2	1	1	2	2	10	NA	2
540	TJ1	China_Tianjin	JR1	1	37.53	2	2	2	5	3	1	4	3	NA	1	2	3
541	TJ11	China_Tianjin	JR1	1	NA	2	1	2	5	2	1	4	2	3	1	1	2
542	TJ3	China_Tianjin	JR1	1	34.7	2	2	2	5	3	1	4	3	3	1	1	1
543	TJ4	China_Tianjin	JR1	1	35.1	2	2	2	5	3	1	4	3	4	1	1	1
544	TJ6	China_Tianjin	JR1	1	40.49	2	2	2	5	3	2	4	3	3	1	2	1
545	TJ9	China_Tianjin	JR1	1	NA	2	1	2	4	2	2	3	2	3	1	2	1
546	81	China_Tibet	JR2	NA	NA	NA	NA	NA	3	NA	NA	NA	NA	NA	NA	NA	NA
547	HN10	China_Tibet	JR3	NA	NA	NA	NA	NA	4	NA	NA	3	3	NA	2	NA	NA
548	HN11	China_Tibet	JR3	NA	35.6	2	1	NA	5	2	1	3	1	NA	6	NA	NA
549	HN12	China_Tibet	JR3	NA	34.2	NA	NA	NA	4	NA	NA	3	2	NA	10	NA	NA
550	HN13	China_Tibet	JR3	NA	NA	NA	NA	NA	4	NA	NA	3	3	NA	2	NA	NA
551	HN14	China_Tibet	JR3	NA	NA	1	1	1	4	1	1	2	3	NA	2	NA	NA
552	HN15	China_Tibet	JR3	NA	NA	NA	NA	NA	4	NA	NA	3	2	NA	2	NA	NA
553	HN17	China_Tibet	JR3	NA	NA	NA	NA	NA	4	NA	NA	3	2	NA	2	NA	NA
554	HN18	China_Tibet	JR3	NA	NA	NA	NA	NA	3	NA	NA	3	2	NA	8	NA	NA
555	HN20	China_Tibet	JR3	NA	NA	NA	NA	NA	5	NA	NA	4	2	NA	2	NA	NA
556	HN23	China_Tibet	JR3	NA	36.5	NA	NA	NA	5	NA	NA	3	1	NA	2	NA	NA
557	HN24	China_Tibet	JR3	NA	NA	2	1	NA	4	2	1	2	2	NA	2	NA	NA
558	HN26	China_Tibet	JR3	NA	NA	NA	NA	NA	4	NA	NA	3	3	NA	2	NA	NA
559	HN27	China_Tibet	JR3	NA	NA	NA	NA	NA	4	NA	NA	3	3	NA	2	NA	NA
560	HN28	China_Tibet	JR3	NA	NA	2	1	NA	4	2	1	3	2	NA	2	NA	NA
561	HN29	China_Tibet	JR3	NA	32.6	2	1	NA	5	1	1	3	2	NA	2	NA	NA
562	HN3	China_Tibet	JR3	NA	36.2	2	1	NA	5	2	1	2	1	NA	2	NA	NA
563	HN30	China_Tibet	JR3	NA	34.4	2	1	NA	5	2	1	3	2	NA	2	NA	NA
564	HN31	China_Tibet	JR3	NA	36.3	2	1	NA	4	2	1	2	2	NA	6	NA	NA
565	HN37	China_Tibet	JR3	NA	37.4	2	1	NA	3	1	1	2	2	NA	2	NA	NA
566	HN38	China_Tibet	JR3	NA	NA	NA	NA	NA	4	NA	NA	2	2	NA	2	NA	NA
567	HN39	China_Tibet	JR3	NA	31.2	2	1	NA	5	1	1	3	1	NA	10	NA	NA
568	HN40	China_Tibet	JR3	NA	NA	2	1	NA	5	2	1	3	2	NA	2	NA	NA
569	HN41	China_Tibet	JR3	NA	NA	NA	NA	NA	4	NA	NA	3	2	NA	2	NA	NA
570	HN42	China_Tibet	JR3	NA	NA	2	1	NA	4	1	1	3	2	NA	2	NA	NA
571	HN43	China_Tibet	JR3	NA	32.15	2	1	NA	5	1	1	3	2	NA	2	NA	NA
572	HN44	China_Tibet	JR3	NA	NA	NA	NA	NA	4	NA	NA	3	2	NA	2	NA	NA
573	HN47	China_Tibet	JR3	NA	37.4	NA	NA	NA	4	NA	NA	2	1	NA	2	NA	NA
574	HN49	China_Tibet	JR3	NA	NA	NA	NA	NA	4	NA	NA	2	2	NA	2	NA	NA
575	HN5	China_Tibet	JR3	NA	NA	NA	NA	NA	4	NA	NA	3	1	NA	2	NA	NA
576	HN52	China_Tibet	JR3	NA	39.3	2	1	NA	4	2	1	3	3	NA	2	NA	NA
577	HN55	China_Tibet	JR3	NA	NA	NA	NA	NA	4	NA	NA	3	2	NA	2	NA	NA
578	HN57	China_Tibet	JR3	NA	NA	2	1	NA	3	1	1	3	1	NA	10	NA	NA
579	HN59	China_Tibet	JR3	NA	NA	2	1	NA	4	1	1	3	2	NA	10	NA	NA
580	HN6	China_Tibet	JR3	NA	NA	2	1	NA	3	2	1	3	2	NA	2	NA	NA
581	HN60	China_Tibet	JR3	NA	NA	2	1	NA	3	2	1	2	2	NA	2	NA	NA
582	HN7	China_Tibet	JR3	NA	NA	NA	NA	NA	4	NA	NA	2	1	NA	2	NA	NA
583	XJ10	China_Xinjiang	JR2	NA	NA	NA	NA	NA	NA	NA	NA	NA	NA	NA	NA	NA	NA
584	XJ15	China_Xinjiang	JR2	NA	NA	NA	NA	NA	3	NA	NA	NA	NA	NA	NA	NA	NA
585	XJ19	China_Xinjiang	JR2	NA	NA	NA	NA	NA	4	NA	NA	2	1	1	9	NA	NA
586	XJ2	China_Xinjiang	JR2	NA	NA	NA	NA	NA	NA	NA	NA	NA	NA	NA	NA	NA	NA
587	XJ24	China_Xinjiang	JR2	NA	NA	NA	NA	NA	3	NA	1	3	2	3	2	NA	NA
588	XJ25	China_Xinjiang	JR2	NA	NA	NA	NA	NA	3	NA	3	1	2	2	9	NA	NA
589	XJ26	China_Xinjiang	JR2	NA	NA	NA	NA	NA	3	NA	3	NA	NA	NA	1	NA	NA
590	XJ29	China_Xinjiang	JR2	NA	NA	NA	NA	NA	4	NA	3	2	2	2	4	NA	NA
591	XJ30	China_Xinjiang	JR2	NA	NA	NA	NA	NA	4	NA	3	2	3	3	2	NA	NA
592	XJ31	China_Xinjiang	JR2	NA	NA	NA	NA	NA	3	NA	3	2	1	2	9	NA	NA
593	XJ36	China_Xinjiang	JR2	NA	NA	NA	NA	NA	4	NA	2	2	2	2	2	NA	NA
594	XJ38	China_Xinjiang	JR2	NA	31.56	NA	NA	NA	3	NA	2	3	1	2	3	NA	NA
595	XJ39	China_Xinjiang	JR2	NA	NA	NA	NA	NA	3	NA	3	2	1	2	5	NA	NA
596	XJ4	China_Xinjiang	JR2	NA	NA	NA	NA	NA	NA	NA	NA	NA	NA	NA	NA	NA	NA
597	XJ40	China_Xinjiang	JR2	NA	NA	NA	NA	NA	3	NA	NA	2	2	2	2	NA	NA
598	XJ41	China_Xinjiang	JR2	NA	44.1	NA	NA	NA	3	NA	NA	2	1	2	2	NA	NA
599	XJ42	China_Xinjiang	JR2	NA	NA	NA	NA	NA	4	NA	3	2	1	1	2	NA	NA
600	XJ43	China_Xinjiang	JR2	NA	38.3	NA	NA	NA	NA	NA	NA	NA	NA	NA	NA	NA	NA
601	XJ46	China_Xinjiang	JR2	NA	NA	NA	NA	NA	3	NA	3	1	2	3	9	NA	NA
602	XJ47	China_Xinjiang	JR2	NA	38.7	NA	NA	NA	4	NA	3	2	1	1	9	NA	NA
603	XJ5	China_Xinjiang	JR2	NA	NA	NA	NA	NA	NA	NA	NA	NA	NA	NA	NA	NA	NA
604	XJ6	China_Xinjiang	JR2	NA	NA	NA	NA	NA	NA	NA	NA	NA	NA	NA	NA	NA	NA
605	XJ7	China_Xinjiang	JR2	NA	NA	NA	NA	NA	NA	NA	NA	NA	NA	NA	NA	NA	NA
606	XJ8	China_Xinjiang	JR2	NA	NA	NA	NA	NA	NA	NA	NA	NA	NA	NA	NA	NA	NA
607	YN13	China_Yunnan	JS	3	NA	2	2	2	2	1	1	1	2	4	1	NA	2
608	YN14	China_Yunnan	JS	NA	NA	1	NA	NA	2	NA	1	2	NA	NA	1	NA	NA
609	YN18	China_Yunnan	JS	2	34.2	1	1	2	3	1	1	6	1	1	2	NA	2
610	YN2	China_Yunnan	JS-JR2	NA	NA	NA	NA	2	3	NA	NA	3	2	3	1	NA	2
611	YN21	China_Yunnan	JS-JR2	3	NA	NA	NA	1	2	1	NA	3	2	2	1	NA	1
612	YN9	China_Yunnan	JS	NA	NA	NA	NA	NA	3	NA	3	2	NA	NA	2	NA	NA
