# Supplementary material for: A genome variation map provides insights into the genetics of walnut adaptation and agronomic traits
Source: Genome Biol. 2021 Oct 27;22:300. doi: 10.1186/s13059-021-02517-6 (PMC8554829; doi:10.1186/s13059-021-02517-6)
Supplement: Supplementary file 14 — Additional file 14: Table S13. Genomic loci associated with agronomic traits investigated in 2016 in walnut identified by GWAS. [file 13059_2021_2517_MOESM14_ESM.xlsx]

## Sheet: TableS13
Table S13 | Genomic loci associated with agronomic traits investigated in 2016 in walnut identified by GWAS.
(1) based on FastGWAS (2016)
ID	Trait	Chr.	Start	End	Lead SNPid	P value	Overalpped with signature by EMMAX
1	Kernel Plumpness	3	35034853	36133374	3_35034856	1.74868e-07	yes
2	Color Of Endopleura	1	9299942	9556487	1_9556487	4.49877e-08
3	Color Of Endopleura	1	19287240	19301193	1_19288153	1.13654e-07
4	Color Of Endopleura	5	610386	1016619	5_1016619	6.88815e-08	yes
5	Color Of Endopleura	5	34503861	34679873	5_34558765	2.29079e-09	yes
6	Color Of Endopleura	8	10194422	10195841	8_10194460	2.57438e-08	yes
7	Color Of Endopleura	9	6492051	8286072	9_7511292	3.03441e-21	yes
8	Color Of Endopleura	15	13200008	13202957	15_13202957	1.07319e-07
9	Color Of Endopleura	16	1824632	1917783	16_1917754	8.17289e-08
10	Protein Content	15	10258427	10258811	15_10258737	5.19004e-07
11	C18:0	13	10148388	10430620	13_10373314	3.10653e-07	yes
12	C18:0	15	33780730	33820920	15_33813534	3.01667e-07
13	C18:1	13	26832733	27368317	13_27144843	1.10878e-08	yes
14	C18:2	13	26929048	27842689	13_27112180	7.93575e-09	yes
15	Single Nut Weight	3	6964759	7111709	3_7111709	2.11786e-07
16	Continuous Fruiting Ability	9	4520230	4660632	9_4520230	4.82657e-07	yes
17	Number Of Single Fruit	1	3886724	4359709	1_4206735	1.35902e-08	yes
18	Number Of Single Fruit	1	24048507	24463952	1_24048507	6.41485e-08	yes
19	Number Of Single Fruit	5	6643696	7753217	5_6938848	2.6374e-09	yes
20	Number Of Single Fruit	7	22345274	22453541	7_22351236	1.5353e-09	yes
21	Different Maturity Of Male And Female Flowers	7	31743972	31794657	7_31776553	1.44919e-10	yes
22	Different Maturity Of Male And Female Flowers	12	24975648	24975772	12_24975661	1.96084e-12	yes
23	Parietal Degeneration	3	16608867	16648655	3_16645760	2.30887e-09	yes
24	Parietal Degeneration	11	23256080	33228917	11_23639619	2.03871e-07
25	Number Of Side Shoots Withdrawing Fruit	4	33397415	33516196	4_33484256	2.90703e-08	yes
26	Shell Seal Scale	4	8357611	8368601	4_8357617	1.11635e-07	yes
27	Shell Seal Scale	5	16264282	21289695	5_19322659	1.92638e-10
28	Shell Seal Scale	15	15348338	16578238	15_16567285	1.25192e-07
29	Shell Surface Feature	8	12003327	12194520	8_12194481	2.7651e-09
30	Nut Uniformity	1	16420703	16714219	1_16430593	1.29145e-08	yes
31	Nut Shell Thickness	5	11208391	11798255	5_11555451	8.89864e-08	yes
32	Hull Thickness	16	7491052	7852595	16_7546476	3.76455e-08	yes
33	Nut Shape	1	44772236	44772929	1_44772236	2.30503e-07
34	Vertical Diameter	1	43566760	43627134	1_43600464	1.05605e-08	yes
35	Leaf Tip Shape	15	7635219	7672172	15_7635470	1.86332e-07
36	Number Of Leaflets	3	25198572	39233870	3_25198573	2.60835e-07
37	Number Of Leaflets	9	13463111	13510195	9_13510092	2.55881e-08
38	Number Of Leaflets	13	5908131	5989783	13_5967893	3.17636e-08	yes
39	Number Of Leaflets	15	13257268	13490120	15_13257268	3.42456e-07	yes
40	Leaflet Shape	1	4861	750285	1_713921	4.85838e-11	yes
41	Leaflet Shape	4	35468692	35498916	4_35474960	9.80099e-08
42	Inflorescence Axis Length	15	21787679	21834636	15_21787679	6.60924e-08
43	Development Branch Length	1	38036392	38036398	1_38036393	4.26987e-11	yes
44	Development Branch Length	5	15493220	15629472	5_15629472	9.5481e-08	yes
(2) based on EMMAX (2016)
ID	Trait	Chr.	Start	End	Lead SNPid	P value
1	Kernel Plumpness	3	35034853	36133399	3_35034854	1.20934e-07
2	Color Of Endopleura	1	32938357	34809736	1_33954817	6.13946e-11
3	Color Of Endopleura	3	13542192	14048077	3_13553474	7.36825e-08
4	Color Of Endopleura	5	913043	1017365	5_1016619	3.77055e-08
5	Color Of Endopleura	5	34503861	34781970	5_34558765	1.83142e-09
6	Color Of Endopleura	7	3429487	3675271	7_3529818	5.74924e-09
7	Color Of Endopleura	8	10194460	11186888	8_11089571	3.11792e-07
8	Color Of Endopleura	9	6361461	8197413	9_6983891	2.32163e-20
9	Color Of Endopleura	10	2356163	2356323	10_2356323	1.22282e-07
10	Color Of Endopleura	13	23756199	23768901	13_23768872	1.55285e-08
11	C18:0	4	7101479	7639260	4_7338668	2.88462e-12
12	C18:0	13	9843491	10175272	13_9980257	3.35888e-07
13	C18:0	16	3036239	3041341	16_3041264	3.148e-07
14	C18:1	13	26832733	27348980	13_27125495	6.46827e-08
15	C18:2	13	26832733	27368048	13_27112180	2.45111e-08
16	Continuous Fruiting Ability	4	19061127	19290442	4_19278240	6.53476e-08
17	Continuous Fruiting Ability	9	4520230	4671483	9_4565526	8.58859e-08
18	Number Of Single Fruit	1	4092772	4567869	1_4206735	5.63811e-09
19	Number Of Single Fruit	1	6133824	8495957	1_6488808	3.27843e-08
20	Number Of Single Fruit	1	24048507	24225496	1_24225496	2.74386e-09
21	Number Of Single Fruit	5	6669850	7753217	5_6938848	1.23222e-08
22	Number Of Single Fruit	7	22346425	22434289	7_22351236	4.46975e-09
23	Different Maturity Of Male And Female Flowers	7	31681910	31795965	7_31776553	1.52649e-11
24	Different Maturity Of Male And Female Flowers	12	24975648	24975772	12_24975661	3.78532e-13
25	Parietal Degeneration	3	16577509	18111430	3_17909122	4.44635e-09
26	Number Of Side Shoots With drawing Fruit	4	33401497	33567111	4_33484256	9.11343e-08
27	Number Of Side Shoots With drawing Fruit	8	30208522	30543070	8_30208522	6.29652e-07
28	Shell Seal Scale	4	8357614	8368568	4_8368046	2.80768e-07
29	Shell Surface Feature	2	24554883	24636628	2_24554883	4.74289e-08
30	Shell Surface Feature	6	22638923	22640920	6_22638923	2.73228e-07
31	Shell Surface Feature	7	23385418	23446771	7_23385418	3.65951e-07
32	Shell Surface Feature	8	25885631	25885839	8_25885839	9.0777e-09
33	Shell Surface Feature	9	14121732	14293716	9_14262918	1.07587e-07
34	Shell Surface Feature	10	13153487	13162982	10_13153487	5.56901e-07
35	Shell Surface Feature	15	3702247	3953803	15_3953803	1.64066e-07
36	Nut Uniformity	1	16429565	16766921	1_16430593	4.47079e-08
37	Nut Uniformity	13	4099045	4241658	13_4162907	6.83425e-08
38	Nut Shell Thickness	5	11536911	11802619	5_11759123	1.08508e-07
39	Hull Thickness	16	7546476	7850020	16_7850020	5.50751e-07
40	Nut Shape	13	1992319	2054139	13_2053726	1.4741e-08
41	Vertical Diameter	1	43552770	43627134	1_43566760	2.067e-09
42	Vertical Diameter	2	16848469	16933126	2_16933117	1.65525e-07
43	Leaf Tip Shape	16	17546236	17546254	16_17546254	6.11111e-08
44	Number Of Leaflets	4	23925193	25254209	4_24263736	5.72956e-10
45	Number Of Leaflets	6	28002680	28004763	6_28002680	1.18335e-07
46	Number Of Leaflets	10	24224048	24233138	10_24233138	1.93636e-08
47	Number Of Leaflets	11	30323902	30507542	11_30325327	4.24354e-07
48	Number Of Leaflets	13	5903013	5981091	13_5948767	5.60141e-07
49	Number Of Leaflets	15	13261931	13494130	15_13469015	1.85644e-09
50	Leaflet Shape	1	4861	717912	1_713921	1.20875e-09
51	Inflorescence Axis Length	4	12638293	12883865	4_12814146	4.14101e-07
52	Development Branch Length	1	38036392	38036398	1_38036393	1.33047e-10
53	Development Branch Length	5	13731431	13971783	5_13918056	7.4239e-11
54	Development Branch Length	5	15160836	15900619	5_15629472	2.31052e-08
55	Nut Flavor	5	33462092	35431891	5_35193985	4.86025e-09
56	Precocity	7	18453733	19196969	7_18464880	5.73811e-07
57	Precocity	15	28296167	28432368	15_28296167	2.13529e-07
58	Yielding Ability	6	9838703	10526845	6_9848875	4.68836e-07
59	Yielding Ability	9	18265561	18265769	9_18265748	3.01329e-07
