# Supplementary material for: A genome variation map provides insights into the genetics of walnut adaptation and agronomic traits
Source: Genome Biol. 2021 Oct 27;22:300. doi: 10.1186/s13059-021-02517-6 (PMC8554829; doi:10.1186/s13059-021-02517-6)
Supplement: Supplementary file 15 — Additional file 15: Table S14. List of significantly associated genic SNPs (identified by fastGWA) for traits investigated in 2016. [file 13059_2021_2517_MOESM15_ESM.xlsx]

## Sheet: TableS14
Table S14 | List of significantly associated genic SNPs (identified by fastGWA) for traits investigated in 2016 .
GeneID	Trait	SNPid|MAF|Pvalue|Major->Minor	SNPeff	Functional Annotation
JreChr13G10032	C18-0	13_10338420|0.050173|7.78E-07|A->T	INTRON	PF00069(Protein kinase domain)|PF13426(PAS domain)|LOC_Os12g01140.1|AT3G45780.1|AGC_PVPK_like_kin82y.2 - ACG kinases include homologs to PKA, PKG and PKC, expressed|NA|NA|NA
JreChr13G10032	C18-0	13_10339495|0.050173|7.78E-07|G->A	INTRON	PF00069(Protein kinase domain)|PF13426(PAS domain)|LOC_Os12g01140.1|AT3G45780.1|AGC_PVPK_like_kin82y.2 - ACG kinases include homologs to PKA, PKG and PKC, expressed|NA|NA|NA
JreChr13G10032	C18-0	13_10339649|0.050173|7.78E-07|C->A	INTRON	PF00069(Protein kinase domain)|PF13426(PAS domain)|LOC_Os12g01140.1|AT3G45780.1|AGC_PVPK_like_kin82y.2 - ACG kinases include homologs to PKA, PKG and PKC, expressed|NA|NA|NA
JreChr13G10032	C18-0	13_10341671|0.050173|7.78E-07|C->A	INTRON	PF00069(Protein kinase domain)|PF13426(PAS domain)|LOC_Os12g01140.1|AT3G45780.1|AGC_PVPK_like_kin82y.2 - ACG kinases include homologs to PKA, PKG and PKC, expressed|NA|NA|NA
JreChr13G10032	C18-0	13_10342979|0.050173|7.78E-07|A->G	INTRON	PF00069(Protein kinase domain)|PF13426(PAS domain)|LOC_Os12g01140.1|AT3G45780.1|AGC_PVPK_like_kin82y.2 - ACG kinases include homologs to PKA, PKG and PKC, expressed|NA|NA|NA
JreChr13G10032	C18-0	13_10343496|0.0503472|7.90E-07|T->C	INTRON	PF00069(Protein kinase domain)|PF13426(PAS domain)|LOC_Os12g01140.1|AT3G45780.1|AGC_PVPK_like_kin82y.2 - ACG kinases include homologs to PKA, PKG and PKC, expressed|NA|NA|NA
JreChr13G10036	C18-0	13_10393961|0.0520833|8.30E-07|C->T	INTRON	PF13242(HAD-hyrolase-like)|PF13344(Haloacid dehalogenase-like hydrolase)|LOC_Os03g17590.1|AT3G45740.1|cat eye syndrome critical region protein 5 precursor, putative, expressed|NA|NA|NA
JreChr15G11478	C18-0	15_33780730|0.261246|8.86E-07|T->C	INTRON	PF12807(Translation initiation factor eIF3 subunit 135)|PF13424(Tetratricopeptide repeat)|PF15044(Mitochondrial function, CLU-N-term)|LOC_Os04g55230.1|AT4G28080.1|tetratricopeptide repeat domain containing protein, putative, expressed|NA|NA|flo2|Seed starch and protein content. Grain size.
JreChr15G11480	C18-0	15_33790817|0.259516|8.89E-07|C->T	INTRON	NA|LOC_Os08g16600.1|AT4G30840.1|WD-40 repeat protein family, putative, expressed|NA|NA|NA
JreChr15G11483	C18-0	15_33813534|0.284452|3.02E-07|G->T	INTRON	PF04108(Autophagy protein Apg17)|PF10377(Autophagy-related protein 11)|LOC_Os02g08350.1|AT4G30790.1|expressed protein|NA|NA|NA
JreChr10G11080	C18-1	10_27187406|0.0697674|4.55E-08|G->A	NON_SYNONYMOUS_CODING	NA|NA|NA|NA|NA|NA|NA
JreChr13G11179	C18-1	13_26955332|0.138489|2.40E-07|T->A	NON_SYNONYMOUS_CODING	PF00560(Leucine Rich Repeat)|PF13855(Leucine rich repeat)|LOC_Os06g47760.1|AT1G17250.1|phytosulfokine receptor precursor, putative, expressed|CS65435|No visible phenotype.|NA|NA
JreChr13G11192	C18-1	13_27074108|0.296491|8.91E-08|G->C	INTRON	PF00854(POT family)|LOC_Os02g48570.1|AT5G19640.1|peptide transporter PTR2, putative, expressed|NA|NA|NA
JreChr13G11192	C18-1	13_27074133|0.295775|4.01E-08|T->G	INTRON	PF00854(POT family)|LOC_Os02g48570.1|AT5G19640.1|peptide transporter PTR2, putative, expressed|NA|NA|NA
JreChr13G11192	C18-1	13_27074137|0.522807|4.76E-07|C->T	INTRON	PF00854(POT family)|LOC_Os02g48570.1|AT5G19640.1|peptide transporter PTR2, putative, expressed|NA|NA|NA
JreChr13G11192	C18-1	13_27074482|0.265845|7.28E-08|A->G	INTRON	PF00854(POT family)|LOC_Os02g48570.1|AT5G19640.1|peptide transporter PTR2, putative, expressed|NA|NA|NA
JreChr13G11192	C18-1	13_27075187|0.252632|4.01E-07|T->G	INTRON	PF00854(POT family)|LOC_Os02g48570.1|AT5G19640.1|peptide transporter PTR2, putative, expressed|NA|NA|NA
JreChr13G11192	C18-1	13_27075259|0.250877|3.00E-07|A->T	INTRON	PF00854(POT family)|LOC_Os02g48570.1|AT5G19640.1|peptide transporter PTR2, putative, expressed|NA|NA|NA
JreChr13G11197	C18-1	13_27108275|0.252632|5.75E-08|G->A	NON_SYNONYMOUS_CODING	PF00487(Fatty acid desaturase)|PF11960(Domain of unknown function (DUF3474))|LOC_Os02g48560.1|AT3G12120.1|fatty acid desaturase, putative, expressed|CS8041|deficient in 18:1 fatty acid desaturase; increase in 18:1 fatty acids, decrease in 18:2 and 18:3 fatty acids, chloroplast membrane components; no visible phenotypic effects.|NA|OsFAD2|Cold tolerance at the vegetative and reproductive stage.
JreChr13G11198	C18-1	13_27110561|0.540351|1.59E-07|C->A	INTRON	NA|LOC_Os02g07190.1|AT3G06880.2|WD domain, G-beta repeat domain containing protein, expressed|NA|NA|NA
JreChr13G11198	C18-1	13_27110909|0.42807|5.97E-08|A->G	SYNONYMOUS_CODING	NA|LOC_Os02g07190.1|AT3G06880.2|WD domain, G-beta repeat domain containing protein, expressed|NA|NA|NA
JreChr13G11198	C18-1	13_27111582|0.280702|1.91E-07|T->A	NON_SYNONYMOUS_CODING	NA|LOC_Os02g07190.1|AT3G06880.2|WD domain, G-beta repeat domain containing protein, expressed|NA|NA|NA
JreChr13G11198	C18-1	13_27111962|0.282456|5.36E-08|C->T	INTRON	NA|LOC_Os02g07190.1|AT3G06880.2|WD domain, G-beta repeat domain containing protein, expressed|NA|NA|NA
JreChr13G11198	C18-1	13_27111963|0.545614|1.08E-07|A->G	INTRON	NA|LOC_Os02g07190.1|AT3G06880.2|WD domain, G-beta repeat domain containing protein, expressed|NA|NA|NA
JreChr13G11198	C18-1	13_27112180|0.433333|4.00E-08|A->G	INTRON	NA|LOC_Os02g07190.1|AT3G06880.2|WD domain, G-beta repeat domain containing protein, expressed|NA|NA|NA
JreChr13G11198	C18-1	13_27112470|0.285211|1.58E-07|T->C	INTRON	NA|LOC_Os02g07190.1|AT3G06880.2|WD domain, G-beta repeat domain containing protein, expressed|NA|NA|NA
JreChr13G11198	C18-1	13_27113358|0.253521|2.54E-08|G->C	NON_SYNONYMOUS_CODING	NA|LOC_Os02g07190.1|AT3G06880.2|WD domain, G-beta repeat domain containing protein, expressed|NA|NA|NA
JreChr13G11200	C18-1	13_27129512|0.362676|8.98E-07|G->T	INTRON	PF02364(1,3-beta-glucan synthase component)|PF04652(Vta1 like)|PF14288(1,3-beta-glucan synthase subunit FKS1, domain-1)|LOC_Os03g03610.3|AT5G13000.1|1,3-beta-glucan synthase component domain containing protein, expressed|NA|NA|NA
JreChr13G11200	C18-1	13_27129573|0.524648|2.46E-07|C->G	INTRON	PF02364(1,3-beta-glucan synthase component)|PF04652(Vta1 like)|PF14288(1,3-beta-glucan synthase subunit FKS1, domain-1)|LOC_Os03g03610.3|AT5G13000.1|1,3-beta-glucan synthase component domain containing protein, expressed|NA|NA|NA
JreChr13G11200	C18-1	13_27131552|0.265018|2.64E-08|T->C	INTRON	PF02364(1,3-beta-glucan synthase component)|PF04652(Vta1 like)|PF14288(1,3-beta-glucan synthase subunit FKS1, domain-1)|LOC_Os03g03610.3|AT5G13000.1|1,3-beta-glucan synthase component domain containing protein, expressed|NA|NA|NA
JreChr13G11200	C18-1	13_27131710|0.271127|5.07E-08|G->T	INTRON	PF02364(1,3-beta-glucan synthase component)|PF04652(Vta1 like)|PF14288(1,3-beta-glucan synthase subunit FKS1, domain-1)|LOC_Os03g03610.3|AT5G13000.1|1,3-beta-glucan synthase component domain containing protein, expressed|NA|NA|NA
JreChr13G11200	C18-1	13_27131712|0.464789|9.39E-07|A->G	INTRON	PF02364(1,3-beta-glucan synthase component)|PF04652(Vta1 like)|PF14288(1,3-beta-glucan synthase subunit FKS1, domain-1)|LOC_Os03g03610.3|AT5G13000.1|1,3-beta-glucan synthase component domain containing protein, expressed|NA|NA|NA
JreChr13G11200	C18-1	13_27132013|0.436842|6.07E-07|T->G	INTRON	PF02364(1,3-beta-glucan synthase component)|PF04652(Vta1 like)|PF14288(1,3-beta-glucan synthase subunit FKS1, domain-1)|LOC_Os03g03610.3|AT5G13000.1|1,3-beta-glucan synthase component domain containing protein, expressed|NA|NA|NA
JreChr13G11200	C18-1	13_27132316|0.255282|4.10E-08|G->A	INTRON	PF02364(1,3-beta-glucan synthase component)|PF04652(Vta1 like)|PF14288(1,3-beta-glucan synthase subunit FKS1, domain-1)|LOC_Os03g03610.3|AT5G13000.1|1,3-beta-glucan synthase component domain containing protein, expressed|NA|NA|NA
JreChr13G11200	C18-1	13_27133054|0.266667|2.68E-08|G->T	INTRON	PF02364(1,3-beta-glucan synthase component)|PF04652(Vta1 like)|PF14288(1,3-beta-glucan synthase subunit FKS1, domain-1)|LOC_Os03g03610.3|AT5G13000.1|1,3-beta-glucan synthase component domain containing protein, expressed|NA|NA|NA
JreChr13G11200	C18-1	13_27133093|0.264912|5.07E-08|A->G	INTRON	PF02364(1,3-beta-glucan synthase component)|PF04652(Vta1 like)|PF14288(1,3-beta-glucan synthase subunit FKS1, domain-1)|LOC_Os03g03610.3|AT5G13000.1|1,3-beta-glucan synthase component domain containing protein, expressed|NA|NA|NA
JreChr13G11200	C18-1	13_27133119|0.264912|5.07E-08|T->C	INTRON	PF02364(1,3-beta-glucan synthase component)|PF04652(Vta1 like)|PF14288(1,3-beta-glucan synthase subunit FKS1, domain-1)|LOC_Os03g03610.3|AT5G13000.1|1,3-beta-glucan synthase component domain containing protein, expressed|NA|NA|NA
JreChr13G11200	C18-1	13_27133122|0.264912|5.07E-08|A->G	INTRON	PF02364(1,3-beta-glucan synthase component)|PF04652(Vta1 like)|PF14288(1,3-beta-glucan synthase subunit FKS1, domain-1)|LOC_Os03g03610.3|AT5G13000.1|1,3-beta-glucan synthase component domain containing protein, expressed|NA|NA|NA
JreChr13G11200	C18-1	13_27133141|0.263158|1.37E-08|C->T	INTRON	PF02364(1,3-beta-glucan synthase component)|PF04652(Vta1 like)|PF14288(1,3-beta-glucan synthase subunit FKS1, domain-1)|LOC_Os03g03610.3|AT5G13000.1|1,3-beta-glucan synthase component domain containing protein, expressed|NA|NA|NA
JreChr13G11200	C18-1	13_27133158|0.259649|2.53E-08|G->C	INTRON	PF02364(1,3-beta-glucan synthase component)|PF04652(Vta1 like)|PF14288(1,3-beta-glucan synthase subunit FKS1, domain-1)|LOC_Os03g03610.3|AT5G13000.1|1,3-beta-glucan synthase component domain containing protein, expressed|NA|NA|NA
JreChr13G11200	C18-1	13_27133291|0.347368|3.67E-07|C->A	INTRON	PF02364(1,3-beta-glucan synthase component)|PF04652(Vta1 like)|PF14288(1,3-beta-glucan synthase subunit FKS1, domain-1)|LOC_Os03g03610.3|AT5G13000.1|1,3-beta-glucan synthase component domain containing protein, expressed|NA|NA|NA
JreChr13G11200	C18-1	13_27133318|0.536972|5.80E-07|A->T	INTRON	PF02364(1,3-beta-glucan synthase component)|PF04652(Vta1 like)|PF14288(1,3-beta-glucan synthase subunit FKS1, domain-1)|LOC_Os03g03610.3|AT5G13000.1|1,3-beta-glucan synthase component domain containing protein, expressed|NA|NA|NA
JreChr13G11200	C18-1	13_27133327|0.390845|4.43E-08|G->A	INTRON	PF02364(1,3-beta-glucan synthase component)|PF04652(Vta1 like)|PF14288(1,3-beta-glucan synthase subunit FKS1, domain-1)|LOC_Os03g03610.3|AT5G13000.1|1,3-beta-glucan synthase component domain containing protein, expressed|NA|NA|NA
JreChr13G11200	C18-1	13_27133343|0.359155|2.36E-07|C->T	INTRON	PF02364(1,3-beta-glucan synthase component)|PF04652(Vta1 like)|PF14288(1,3-beta-glucan synthase subunit FKS1, domain-1)|LOC_Os03g03610.3|AT5G13000.1|1,3-beta-glucan synthase component domain containing protein, expressed|NA|NA|NA
JreChr13G11200	C18-1	13_27133352|0.349123|4.00E-07|T->C	INTRON	PF02364(1,3-beta-glucan synthase component)|PF04652(Vta1 like)|PF14288(1,3-beta-glucan synthase subunit FKS1, domain-1)|LOC_Os03g03610.3|AT5G13000.1|1,3-beta-glucan synthase component domain containing protein, expressed|NA|NA|NA
JreChr13G11200	C18-1	13_27133388|0.34386|8.80E-07|T->A	INTRON	PF02364(1,3-beta-glucan synthase component)|PF04652(Vta1 like)|PF14288(1,3-beta-glucan synthase subunit FKS1, domain-1)|LOC_Os03g03610.3|AT5G13000.1|1,3-beta-glucan synthase component domain containing protein, expressed|NA|NA|NA
JreChr13G11200	C18-1	13_27133512|0.354386|2.79E-07|C->T	INTRON	PF02364(1,3-beta-glucan synthase component)|PF04652(Vta1 like)|PF14288(1,3-beta-glucan synthase subunit FKS1, domain-1)|LOC_Os03g03610.3|AT5G13000.1|1,3-beta-glucan synthase component domain containing protein, expressed|NA|NA|NA
JreChr13G11200	C18-1	13_27136210|0.266667|1.09E-07|G->T	INTRON	PF02364(1,3-beta-glucan synthase component)|PF04652(Vta1 like)|PF14288(1,3-beta-glucan synthase subunit FKS1, domain-1)|LOC_Os03g03610.3|AT5G13000.1|1,3-beta-glucan synthase component domain containing protein, expressed|NA|NA|NA
JreChr13G11200	C18-1	13_27136483|0.263251|3.23E-08|G->T	INTRON	PF02364(1,3-beta-glucan synthase component)|PF04652(Vta1 like)|PF14288(1,3-beta-glucan synthase subunit FKS1, domain-1)|LOC_Os03g03610.3|AT5G13000.1|1,3-beta-glucan synthase component domain containing protein, expressed|NA|NA|NA
JreChr13G11200	C18-1	13_27136952|0.264912|4.56E-08|G->A	INTRON	PF02364(1,3-beta-glucan synthase component)|PF04652(Vta1 like)|PF14288(1,3-beta-glucan synthase subunit FKS1, domain-1)|LOC_Os03g03610.3|AT5G13000.1|1,3-beta-glucan synthase component domain containing protein, expressed|NA|NA|NA
JreChr13G11200	C18-1	13_27139591|0.268421|1.34E-08|G->A	INTRON	PF02364(1,3-beta-glucan synthase component)|PF04652(Vta1 like)|PF14288(1,3-beta-glucan synthase subunit FKS1, domain-1)|LOC_Os03g03610.3|AT5G13000.1|1,3-beta-glucan synthase component domain containing protein, expressed|NA|NA|NA
JreChr13G11200	C18-1	13_27144843|0.268421|1.11E-08|T->C	INTRON	PF02364(1,3-beta-glucan synthase component)|PF04652(Vta1 like)|PF14288(1,3-beta-glucan synthase subunit FKS1, domain-1)|LOC_Os03g03610.3|AT5G13000.1|1,3-beta-glucan synthase component domain containing protein, expressed|NA|NA|NA
JreChr13G11200	C18-1	13_27145416|0.269366|6.44E-08|A->G	INTRON	PF02364(1,3-beta-glucan synthase component)|PF04652(Vta1 like)|PF14288(1,3-beta-glucan synthase subunit FKS1, domain-1)|LOC_Os03g03610.3|AT5G13000.1|1,3-beta-glucan synthase component domain containing protein, expressed|NA|NA|NA
JreChr13G11200	C18-1	13_27145773|0.27193|8.10E-08|C->G	INTRON	PF02364(1,3-beta-glucan synthase component)|PF04652(Vta1 like)|PF14288(1,3-beta-glucan synthase subunit FKS1, domain-1)|LOC_Os03g03610.3|AT5G13000.1|1,3-beta-glucan synthase component domain containing protein, expressed|NA|NA|NA
JreChr13G11200	C18-1	13_27146372|0.44386|4.42E-07|C->A	INTRON	PF02364(1,3-beta-glucan synthase component)|PF04652(Vta1 like)|PF14288(1,3-beta-glucan synthase subunit FKS1, domain-1)|LOC_Os03g03610.3|AT5G13000.1|1,3-beta-glucan synthase component domain containing protein, expressed|NA|NA|NA
JreChr13G11200	C18-1	13_27151457|0.264085|2.62E-08|T->G	INTRON	PF02364(1,3-beta-glucan synthase component)|PF04652(Vta1 like)|PF14288(1,3-beta-glucan synthase subunit FKS1, domain-1)|LOC_Os03g03610.3|AT5G13000.1|1,3-beta-glucan synthase component domain containing protein, expressed|NA|NA|NA
JreChr13G11200	C18-1	13_27154040|0.542105|4.22E-07|A->G	INTRON	PF02364(1,3-beta-glucan synthase component)|PF04652(Vta1 like)|PF14288(1,3-beta-glucan synthase subunit FKS1, domain-1)|LOC_Os03g03610.3|AT5G13000.1|1,3-beta-glucan synthase component domain containing protein, expressed|NA|NA|NA
JreChr13G11200	C18-1	13_27157781|0.264912|4.15E-08|C->T	INTRON	PF02364(1,3-beta-glucan synthase component)|PF04652(Vta1 like)|PF14288(1,3-beta-glucan synthase subunit FKS1, domain-1)|LOC_Os03g03610.3|AT5G13000.1|1,3-beta-glucan synthase component domain containing protein, expressed|NA|NA|NA
JreChr13G11200	C18-1	13_27157946|0.270175|1.70E-08|G->A	INTRON	PF02364(1,3-beta-glucan synthase component)|PF04652(Vta1 like)|PF14288(1,3-beta-glucan synthase subunit FKS1, domain-1)|LOC_Os03g03610.3|AT5G13000.1|1,3-beta-glucan synthase component domain containing protein, expressed|NA|NA|NA
JreChr13G11200	C18-1	13_27158147|0.268421|4.30E-08|G->A	INTRON	PF02364(1,3-beta-glucan synthase component)|PF04652(Vta1 like)|PF14288(1,3-beta-glucan synthase subunit FKS1, domain-1)|LOC_Os03g03610.3|AT5G13000.1|1,3-beta-glucan synthase component domain containing protein, expressed|NA|NA|NA
JreChr13G11200	C18-1	13_27159531|0.270175|2.13E-07|C->T	INTRON	PF02364(1,3-beta-glucan synthase component)|PF04652(Vta1 like)|PF14288(1,3-beta-glucan synthase subunit FKS1, domain-1)|LOC_Os03g03610.3|AT5G13000.1|1,3-beta-glucan synthase component domain containing protein, expressed|NA|NA|NA
JreChr13G11200	C18-1	13_27159932|0.268421|1.34E-08|G->T	INTRON	PF02364(1,3-beta-glucan synthase component)|PF04652(Vta1 like)|PF14288(1,3-beta-glucan synthase subunit FKS1, domain-1)|LOC_Os03g03610.3|AT5G13000.1|1,3-beta-glucan synthase component domain containing protein, expressed|NA|NA|NA
JreChr13G11200	C18-1	13_27160027|0.268421|2.28E-08|C->T	INTRON	PF02364(1,3-beta-glucan synthase component)|PF04652(Vta1 like)|PF14288(1,3-beta-glucan synthase subunit FKS1, domain-1)|LOC_Os03g03610.3|AT5G13000.1|1,3-beta-glucan synthase component domain containing protein, expressed|NA|NA|NA
JreChr13G11200	C18-1	13_27160160|0.261404|4.60E-08|G->A	INTRON	PF02364(1,3-beta-glucan synthase component)|PF04652(Vta1 like)|PF14288(1,3-beta-glucan synthase subunit FKS1, domain-1)|LOC_Os03g03610.3|AT5G13000.1|1,3-beta-glucan synthase component domain containing protein, expressed|NA|NA|NA
JreChr13G11200	C18-1	13_27160892|0.350877|3.68E-07|G->A	INTRON	PF02364(1,3-beta-glucan synthase component)|PF04652(Vta1 like)|PF14288(1,3-beta-glucan synthase subunit FKS1, domain-1)|LOC_Os03g03610.3|AT5G13000.1|1,3-beta-glucan synthase component domain containing protein, expressed|NA|NA|NA
JreChr13G11200	C18-1	13_27161214|0.261404|1.02E-07|T->A	INTRON	PF02364(1,3-beta-glucan synthase component)|PF04652(Vta1 like)|PF14288(1,3-beta-glucan synthase subunit FKS1, domain-1)|LOC_Os03g03610.3|AT5G13000.1|1,3-beta-glucan synthase component domain containing protein, expressed|NA|NA|NA
JreChr13G11200	C18-1	13_27161257|0.263158|4.70E-08|G->A	INTRON	PF02364(1,3-beta-glucan synthase component)|PF04652(Vta1 like)|PF14288(1,3-beta-glucan synthase subunit FKS1, domain-1)|LOC_Os03g03610.3|AT5G13000.1|1,3-beta-glucan synthase component domain containing protein, expressed|NA|NA|NA
JreChr13G11200	C18-1	13_27164135|0.261404|2.46E-08|C->A	INTRON	PF02364(1,3-beta-glucan synthase component)|PF04652(Vta1 like)|PF14288(1,3-beta-glucan synthase subunit FKS1, domain-1)|LOC_Os03g03610.3|AT5G13000.1|1,3-beta-glucan synthase component domain containing protein, expressed|NA|NA|NA
JreChr13G11200	C18-1	13_27164515|0.349123|3.85E-07|G->A	INTRON	PF02364(1,3-beta-glucan synthase component)|PF04652(Vta1 like)|PF14288(1,3-beta-glucan synthase subunit FKS1, domain-1)|LOC_Os03g03610.3|AT5G13000.1|1,3-beta-glucan synthase component domain containing protein, expressed|NA|NA|NA
JreChr13G11200	C18-1	13_27165904|0.267606|2.41E-07|T->C	INTRON	PF02364(1,3-beta-glucan synthase component)|PF04652(Vta1 like)|PF14288(1,3-beta-glucan synthase subunit FKS1, domain-1)|LOC_Os03g03610.3|AT5G13000.1|1,3-beta-glucan synthase component domain containing protein, expressed|NA|NA|NA
JreChr13G11200	C18-1	13_27171122|0.263158|4.52E-08|A->G	INTRON	PF02364(1,3-beta-glucan synthase component)|PF04652(Vta1 like)|PF14288(1,3-beta-glucan synthase subunit FKS1, domain-1)|LOC_Os03g03610.3|AT5G13000.1|1,3-beta-glucan synthase component domain containing protein, expressed|NA|NA|NA
JreChr13G11200	C18-1	13_27171210|0.436842|4.31E-07|G->A	INTRON	PF02364(1,3-beta-glucan synthase component)|PF04652(Vta1 like)|PF14288(1,3-beta-glucan synthase subunit FKS1, domain-1)|LOC_Os03g03610.3|AT5G13000.1|1,3-beta-glucan synthase component domain containing protein, expressed|NA|NA|NA
JreChr13G11203	C18-1	13_27192071|0.25614|2.68E-07|G->A	INTRON	PF02364(1,3-beta-glucan synthase component)|PF14288(1,3-beta-glucan synthase subunit FKS1, domain-1)|LOC_Os06g08380.1|AT3G07160.1|1,3-beta-glucan synthase component domain containing protein, expressed|gsl10-1|Abnormal pollen development associated with asymmetric microspore division.|NA|NA
JreChr13G11203	C18-1	13_27192320|0.357895|3.36E-07|C->T	INTRON	PF02364(1,3-beta-glucan synthase component)|PF14288(1,3-beta-glucan synthase subunit FKS1, domain-1)|LOC_Os06g08380.1|AT3G07160.1|1,3-beta-glucan synthase component domain containing protein, expressed|gsl10-1|Abnormal pollen development associated with asymmetric microspore division.|NA|NA
JreChr13G11203	C18-1	13_27193007|0.360915|4.87E-07|G->T	INTRON	PF02364(1,3-beta-glucan synthase component)|PF14288(1,3-beta-glucan synthase subunit FKS1, domain-1)|LOC_Os06g08380.1|AT3G07160.1|1,3-beta-glucan synthase component domain containing protein, expressed|gsl10-1|Abnormal pollen development associated with asymmetric microspore division.|NA|NA
JreChr13G11203	C18-1	13_27195736|0.353873|3.85E-07|T->C	INTRON	PF02364(1,3-beta-glucan synthase component)|PF14288(1,3-beta-glucan synthase subunit FKS1, domain-1)|LOC_Os06g08380.1|AT3G07160.1|1,3-beta-glucan synthase component domain containing protein, expressed|gsl10-1|Abnormal pollen development associated with asymmetric microspore division.|NA|NA
JreChr13G11203	C18-1	13_27198454|0.36121|7.84E-07|T->C	INTRON	PF02364(1,3-beta-glucan synthase component)|PF14288(1,3-beta-glucan synthase subunit FKS1, domain-1)|LOC_Os06g08380.1|AT3G07160.1|1,3-beta-glucan synthase component domain containing protein, expressed|gsl10-1|Abnormal pollen development associated with asymmetric microspore division.|NA|NA
JreChr13G11203	C18-1	13_27199711|0.352632|7.06E-07|G->A	INTRON	PF02364(1,3-beta-glucan synthase component)|PF14288(1,3-beta-glucan synthase subunit FKS1, domain-1)|LOC_Os06g08380.1|AT3G07160.1|1,3-beta-glucan synthase component domain containing protein, expressed|gsl10-1|Abnormal pollen development associated with asymmetric microspore division.|NA|NA
JreChr13G11203	C18-1	13_27201396|0.357394|8.52E-07|T->C	INTRON	PF02364(1,3-beta-glucan synthase component)|PF14288(1,3-beta-glucan synthase subunit FKS1, domain-1)|LOC_Os06g08380.1|AT3G07160.1|1,3-beta-glucan synthase component domain containing protein, expressed|gsl10-1|Abnormal pollen development associated with asymmetric microspore division.|NA|NA
JreChr13G11203	C18-1	13_27204007|0.357895|7.00E-07|G->T	INTRON	PF02364(1,3-beta-glucan synthase component)|PF14288(1,3-beta-glucan synthase subunit FKS1, domain-1)|LOC_Os06g08380.1|AT3G07160.1|1,3-beta-glucan synthase component domain containing protein, expressed|gsl10-1|Abnormal pollen development associated with asymmetric microspore division.|NA|NA
JreChr13G11203	C18-1	13_27204320|0.357895|4.80E-07|C->T	INTRON	PF02364(1,3-beta-glucan synthase component)|PF14288(1,3-beta-glucan synthase subunit FKS1, domain-1)|LOC_Os06g08380.1|AT3G07160.1|1,3-beta-glucan synthase component domain containing protein, expressed|gsl10-1|Abnormal pollen development associated with asymmetric microspore division.|NA|NA
JreChr13G11203	C18-1	13_27205196|0.336842|9.95E-07|A->T	INTRON	PF02364(1,3-beta-glucan synthase component)|PF14288(1,3-beta-glucan synthase subunit FKS1, domain-1)|LOC_Os06g08380.1|AT3G07160.1|1,3-beta-glucan synthase component domain containing protein, expressed|gsl10-1|Abnormal pollen development associated with asymmetric microspore division.|NA|NA
JreChr13G11203	C18-1	13_27213268|0.35614|8.62E-07|G->T	INTRON	PF02364(1,3-beta-glucan synthase component)|PF14288(1,3-beta-glucan synthase subunit FKS1, domain-1)|LOC_Os06g08380.1|AT3G07160.1|1,3-beta-glucan synthase component domain containing protein, expressed|gsl10-1|Abnormal pollen development associated with asymmetric microspore division.|NA|NA
JreChr13G11203	C18-1	13_27216374|0.348592|3.13E-07|T->A	INTRON	PF02364(1,3-beta-glucan synthase component)|PF14288(1,3-beta-glucan synthase subunit FKS1, domain-1)|LOC_Os06g08380.1|AT3G07160.1|1,3-beta-glucan synthase component domain containing protein, expressed|gsl10-1|Abnormal pollen development associated with asymmetric microspore division.|NA|NA
JreChr13G11203	C18-1	13_27218472|0.258803|6.31E-07|T->C	INTRON	PF02364(1,3-beta-glucan synthase component)|PF14288(1,3-beta-glucan synthase subunit FKS1, domain-1)|LOC_Os06g08380.1|AT3G07160.1|1,3-beta-glucan synthase component domain containing protein, expressed|gsl10-1|Abnormal pollen development associated with asymmetric microspore division.|NA|NA
JreChr13G11203	C18-1	13_27219336|0.338596|9.90E-07|C->T	INTRON	PF02364(1,3-beta-glucan synthase component)|PF14288(1,3-beta-glucan synthase subunit FKS1, domain-1)|LOC_Os06g08380.1|AT3G07160.1|1,3-beta-glucan synthase component domain containing protein, expressed|gsl10-1|Abnormal pollen development associated with asymmetric microspore division.|NA|NA
JreChr13G11203	C18-1	13_27222047|0.259649|2.70E-07|G->T	INTRON	PF02364(1,3-beta-glucan synthase component)|PF14288(1,3-beta-glucan synthase subunit FKS1, domain-1)|LOC_Os06g08380.1|AT3G07160.1|1,3-beta-glucan synthase component domain containing protein, expressed|gsl10-1|Abnormal pollen development associated with asymmetric microspore division.|NA|NA
JreChr13G11203	C18-1	13_27226785|0.359649|5.77E-07|A->C	INTRON	PF02364(1,3-beta-glucan synthase component)|PF14288(1,3-beta-glucan synthase subunit FKS1, domain-1)|LOC_Os06g08380.1|AT3G07160.1|1,3-beta-glucan synthase component domain containing protein, expressed|gsl10-1|Abnormal pollen development associated with asymmetric microspore division.|NA|NA
JreChr13G11203	C18-1	13_27226854|0.35614|5.28E-07|T->C	INTRON	PF02364(1,3-beta-glucan synthase component)|PF14288(1,3-beta-glucan synthase subunit FKS1, domain-1)|LOC_Os06g08380.1|AT3G07160.1|1,3-beta-glucan synthase component domain containing protein, expressed|gsl10-1|Abnormal pollen development associated with asymmetric microspore division.|NA|NA
JreChr13G11203	C18-1	13_27229305|0.35614|4.43E-07|A->G	INTRON	PF02364(1,3-beta-glucan synthase component)|PF14288(1,3-beta-glucan synthase subunit FKS1, domain-1)|LOC_Os06g08380.1|AT3G07160.1|1,3-beta-glucan synthase component domain containing protein, expressed|gsl10-1|Abnormal pollen development associated with asymmetric microspore division.|NA|NA
JreChr13G11203	C18-1	13_27234280|0.35614|7.85E-07|T->C	INTRON	PF02364(1,3-beta-glucan synthase component)|PF14288(1,3-beta-glucan synthase subunit FKS1, domain-1)|LOC_Os06g08380.1|AT3G07160.1|1,3-beta-glucan synthase component domain containing protein, expressed|gsl10-1|Abnormal pollen development associated with asymmetric microspore division.|NA|NA
JreChr13G11203	C18-1	13_27234453|0.357394|4.61E-07|A->T	INTRON	PF02364(1,3-beta-glucan synthase component)|PF14288(1,3-beta-glucan synthase subunit FKS1, domain-1)|LOC_Os06g08380.1|AT3G07160.1|1,3-beta-glucan synthase component domain containing protein, expressed|gsl10-1|Abnormal pollen development associated with asymmetric microspore division.|NA|NA
JreChr13G11203	C18-1	13_27234843|0.448944|9.05E-07|C->G	INTRON	PF02364(1,3-beta-glucan synthase component)|PF14288(1,3-beta-glucan synthase subunit FKS1, domain-1)|LOC_Os06g08380.1|AT3G07160.1|1,3-beta-glucan synthase component domain containing protein, expressed|gsl10-1|Abnormal pollen development associated with asymmetric microspore division.|NA|NA
JreChr13G11203	C18-1	13_27235234|0.35614|5.28E-07|T->C	INTRON	PF02364(1,3-beta-glucan synthase component)|PF14288(1,3-beta-glucan synthase subunit FKS1, domain-1)|LOC_Os06g08380.1|AT3G07160.1|1,3-beta-glucan synthase component domain containing protein, expressed|gsl10-1|Abnormal pollen development associated with asymmetric microspore division.|NA|NA
JreChr13G11203	C18-1	13_27235437|0.338596|8.67E-07|C->G	NON_SYNONYMOUS_CODING	PF02364(1,3-beta-glucan synthase component)|PF14288(1,3-beta-glucan synthase subunit FKS1, domain-1)|LOC_Os06g08380.1|AT3G07160.1|1,3-beta-glucan synthase component domain containing protein, expressed|gsl10-1|Abnormal pollen development associated with asymmetric microspore division.|NA|NA
JreChr13G11203	C18-1	13_27236009|0.354386|4.97E-07|C->T	INTRON	PF02364(1,3-beta-glucan synthase component)|PF14288(1,3-beta-glucan synthase subunit FKS1, domain-1)|LOC_Os06g08380.1|AT3G07160.1|1,3-beta-glucan synthase component domain containing protein, expressed|gsl10-1|Abnormal pollen development associated with asymmetric microspore division.|NA|NA
JreChr13G11203	C18-1	13_27236022|0.354386|4.97E-07|C->G	INTRON	PF02364(1,3-beta-glucan synthase component)|PF14288(1,3-beta-glucan synthase subunit FKS1, domain-1)|LOC_Os06g08380.1|AT3G07160.1|1,3-beta-glucan synthase component domain containing protein, expressed|gsl10-1|Abnormal pollen development associated with asymmetric microspore division.|NA|NA
JreChr13G11203	C18-1	13_27238564|0.364437|1.65E-07|A->T	NON_SYNONYMOUS_CODING	PF02364(1,3-beta-glucan synthase component)|PF14288(1,3-beta-glucan synthase subunit FKS1, domain-1)|LOC_Os06g08380.1|AT3G07160.1|1,3-beta-glucan synthase component domain containing protein, expressed|gsl10-1|Abnormal pollen development associated with asymmetric microspore division.|NA|NA
JreChr13G11203	C18-1	13_27238684|0.254386|7.45E-07|T->G	INTRON	PF02364(1,3-beta-glucan synthase component)|PF14288(1,3-beta-glucan synthase subunit FKS1, domain-1)|LOC_Os06g08380.1|AT3G07160.1|1,3-beta-glucan synthase component domain containing protein, expressed|gsl10-1|Abnormal pollen development associated with asymmetric microspore division.|NA|NA
JreChr13G11203	C18-1	13_27251727|0.357895|4.02E-07|C->G	INTRON	PF02364(1,3-beta-glucan synthase component)|PF14288(1,3-beta-glucan synthase subunit FKS1, domain-1)|LOC_Os06g08380.1|AT3G07160.1|1,3-beta-glucan synthase component domain containing protein, expressed|gsl10-1|Abnormal pollen development associated with asymmetric microspore division.|NA|NA
JreChr13G11203	C18-1	13_27253033|0.357394|3.91E-07|T->C	INTRON	PF02364(1,3-beta-glucan synthase component)|PF14288(1,3-beta-glucan synthase subunit FKS1, domain-1)|LOC_Os06g08380.1|AT3G07160.1|1,3-beta-glucan synthase component domain containing protein, expressed|gsl10-1|Abnormal pollen development associated with asymmetric microspore division.|NA|NA
JreChr13G11203	C18-1	13_27256758|0.35614|5.28E-07|G->T	INTRON	PF02364(1,3-beta-glucan synthase component)|PF14288(1,3-beta-glucan synthase subunit FKS1, domain-1)|LOC_Os06g08380.1|AT3G07160.1|1,3-beta-glucan synthase component domain containing protein, expressed|gsl10-1|Abnormal pollen development associated with asymmetric microspore division.|NA|NA
JreChr13G11203	C18-1	13_27258228|0.454386|8.74E-07|C->T	INTRON	PF02364(1,3-beta-glucan synthase component)|PF14288(1,3-beta-glucan synthase subunit FKS1, domain-1)|LOC_Os06g08380.1|AT3G07160.1|1,3-beta-glucan synthase component domain containing protein, expressed|gsl10-1|Abnormal pollen development associated with asymmetric microspore division.|NA|NA
JreChr13G11203	C18-1	13_27260817|0.35614|9.68E-07|G->A	NON_SYNONYMOUS_CODING	PF02364(1,3-beta-glucan synthase component)|PF14288(1,3-beta-glucan synthase subunit FKS1, domain-1)|LOC_Os06g08380.1|AT3G07160.1|1,3-beta-glucan synthase component domain containing protein, expressed|gsl10-1|Abnormal pollen development associated with asymmetric microspore division.|NA|NA
JreChr13G11203	C18-1	13_27261370|0.35614|5.28E-07|C->T	INTRON	PF02364(1,3-beta-glucan synthase component)|PF14288(1,3-beta-glucan synthase subunit FKS1, domain-1)|LOC_Os06g08380.1|AT3G07160.1|1,3-beta-glucan synthase component domain containing protein, expressed|gsl10-1|Abnormal pollen development associated with asymmetric microspore division.|NA|NA
JreChr13G11203	C18-1	13_27268460|0.355634|1.91E-07|A->T	INTRON	PF02364(1,3-beta-glucan synthase component)|PF14288(1,3-beta-glucan synthase subunit FKS1, domain-1)|LOC_Os06g08380.1|AT3G07160.1|1,3-beta-glucan synthase component domain containing protein, expressed|gsl10-1|Abnormal pollen development associated with asymmetric microspore division.|NA|NA
JreChr13G11203	C18-1	13_27269708|0.35614|3.66E-07|C->T	INTRON	PF02364(1,3-beta-glucan synthase component)|PF14288(1,3-beta-glucan synthase subunit FKS1, domain-1)|LOC_Os06g08380.1|AT3G07160.1|1,3-beta-glucan synthase component domain containing protein, expressed|gsl10-1|Abnormal pollen development associated with asymmetric microspore division.|NA|NA
JreChr13G11203	C18-1	13_27270002|0.342491|5.66E-07|G->A	INTRON	PF02364(1,3-beta-glucan synthase component)|PF14288(1,3-beta-glucan synthase subunit FKS1, domain-1)|LOC_Os06g08380.1|AT3G07160.1|1,3-beta-glucan synthase component domain containing protein, expressed|gsl10-1|Abnormal pollen development associated with asymmetric microspore division.|NA|NA
JreChr13G11203	C18-1	13_27271284|0.340351|9.77E-07|C->T	INTRON	PF02364(1,3-beta-glucan synthase component)|PF14288(1,3-beta-glucan synthase subunit FKS1, domain-1)|LOC_Os06g08380.1|AT3G07160.1|1,3-beta-glucan synthase component domain containing protein, expressed|gsl10-1|Abnormal pollen development associated with asymmetric microspore division.|NA|NA
JreChr13G11203	C18-1	13_27271594|0.354386|5.68E-07|C->T	INTRON	PF02364(1,3-beta-glucan synthase component)|PF14288(1,3-beta-glucan synthase subunit FKS1, domain-1)|LOC_Os06g08380.1|AT3G07160.1|1,3-beta-glucan synthase component domain containing protein, expressed|gsl10-1|Abnormal pollen development associated with asymmetric microspore division.|NA|NA
JreChr13G11203	C18-1	13_27272255|0.360915|3.96E-07|G->T	INTRON	PF02364(1,3-beta-glucan synthase component)|PF14288(1,3-beta-glucan synthase subunit FKS1, domain-1)|LOC_Os06g08380.1|AT3G07160.1|1,3-beta-glucan synthase component domain containing protein, expressed|gsl10-1|Abnormal pollen development associated with asymmetric microspore division.|NA|NA
JreChr13G11207	C18-1	13_27326675|0.299296|7.68E-07|G->A	INTRON	PF00141(Peroxidase)|LOC_Os03g13200.1|AT5G06720.1|peroxidase precursor, putative, expressed|NA|NA|NA
JreChr13G11207	C18-1	13_27327212|0.277193|6.93E-08|A->T	INTRON	PF00141(Peroxidase)|LOC_Os03g13200.1|AT5G06720.1|peroxidase precursor, putative, expressed|NA|NA|NA
JreChr13G11207	C18-1	13_27327632|0.278169|7.93E-07|A->G	INTRON	PF00141(Peroxidase)|LOC_Os03g13200.1|AT5G06720.1|peroxidase precursor, putative, expressed|NA|NA|NA
JreChr13G11207	C18-1	13_27327915|0.366197|6.98E-07|A->G	INTRON	PF00141(Peroxidase)|LOC_Os03g13200.1|AT5G06720.1|peroxidase precursor, putative, expressed|NA|NA|NA
JreChr13G11207	C18-1	13_27328123|0.277193|3.00E-07|A->C	INTRON	PF00141(Peroxidase)|LOC_Os03g13200.1|AT5G06720.1|peroxidase precursor, putative, expressed|NA|NA|NA
JreChr13G11207	C18-1	13_27328132|0.275439|1.91E-07|A->G	INTRON	PF00141(Peroxidase)|LOC_Os03g13200.1|AT5G06720.1|peroxidase precursor, putative, expressed|NA|NA|NA
JreChr13G11207	C18-1	13_27328592|0.464539|1.69E-07|A->C	INTRON	PF00141(Peroxidase)|LOC_Os03g13200.1|AT5G06720.1|peroxidase precursor, putative, expressed|NA|NA|NA
JreChr13G11207	C18-1	13_27334653|0.357895|3.59E-07|G->C	INTRON	PF00141(Peroxidase)|LOC_Os03g13200.1|AT5G06720.1|peroxidase precursor, putative, expressed|NA|NA|NA
JreChr13G11207	C18-1	13_27335016|0.357394|3.05E-07|G->A	INTRON	PF00141(Peroxidase)|LOC_Os03g13200.1|AT5G06720.1|peroxidase precursor, putative, expressed|NA|NA|NA
JreChr13G11208	C18-1	13_27345060|0.336996|4.50E-08|A->G	INTRON	PF03145(Seven in absentia protein family)|LOC_Os01g13370.1|AT3G58040.1|seven in absentia protein family domain containing protein, expressed|NA|NA|NA
JreChr13G11209	C18-1	13_27346977|0.478947|6.26E-07|G->A	INTRON	NA|NA|NA|NA|NA|NA|NA
JreChr13G11209	C18-1	13_27347092|0.478873|6.65E-07|A->T	INTRON	NA|NA|NA|NA|NA|NA|NA
JreChr13G11209	C18-1	13_27347231|0.507018|2.41E-07|A->G	INTRON	NA|NA|NA|NA|NA|NA|NA
JreChr13G11209	C18-1	13_27347368|0.507018|3.32E-07|C->T	INTRON	NA|NA|NA|NA|NA|NA|NA
JreChr13G11209	C18-1	13_27347375|0.507018|3.32E-07|A->G	INTRON	NA|NA|NA|NA|NA|NA|NA
JreChr13G11209	C18-1	13_27347420|0.503509|4.52E-07|C->T	INTRON	NA|NA|NA|NA|NA|NA|NA
JreChr13G11209	C18-1	13_27347511|0.505263|1.11E-07|G->T	INTRON	NA|NA|NA|NA|NA|NA|NA
JreChr13G11209	C18-1	13_27347539|0.507018|8.59E-08|G->A	INTRON	NA|NA|NA|NA|NA|NA|NA
JreChr13G11209	C18-1	13_27347572|0.507018|1.46E-07|G->A	NON_SYNONYMOUS_CODING	NA|NA|NA|NA|NA|NA|NA
JreChr13G11209	C18-1	13_27347593|0.507018|7.28E-07|A->G	NON_SYNONYMOUS_CODING	NA|NA|NA|NA|NA|NA|NA
JreChr13G11209	C18-1	13_27347602|0.507018|4.01E-07|C->G	NON_SYNONYMOUS_CODING	NA|NA|NA|NA|NA|NA|NA
JreChr13G11209	C18-1	13_27347719|0.5|2.48E-08|T->G	INTRON	NA|NA|NA|NA|NA|NA|NA
JreChr13G11209	C18-1	13_27347806|0.505263|1.24E-07|A->T	NON_SYNONYMOUS_CODING	NA|NA|NA|NA|NA|NA|NA
JreChr13G11184	C18-2	13_27017596|0.349823|4.23E-07|C->G	NON_SYNONYMOUS_CODING	PF00560(Leucine Rich Repeat)|PF13855(Leucine rich repeat)|LOC_Os06g47650.1|AT1G17240.1|phytosulfokine receptor precursor, putative, expressed|CS65433|No visible phenotype.|NA|NA
JreChr13G11184	C18-2	13_27017604|0.355124|9.19E-07|T->C	NON_SYNONYMOUS_CODING	PF00560(Leucine Rich Repeat)|PF13855(Leucine rich repeat)|LOC_Os06g47650.1|AT1G17240.1|phytosulfokine receptor precursor, putative, expressed|CS65433|No visible phenotype.|NA|NA
JreChr13G11184	C18-2	13_27017762|0.34629|9.85E-07|T->C	SYNONYMOUS_CODING	PF00560(Leucine Rich Repeat)|PF13855(Leucine rich repeat)|LOC_Os06g47650.1|AT1G17240.1|phytosulfokine receptor precursor, putative, expressed|CS65433|No visible phenotype.|NA|NA
JreChr13G11184	C18-2	13_27017765|0.353357|3.90E-07|T->C	SYNONYMOUS_CODING	PF00560(Leucine Rich Repeat)|PF13855(Leucine rich repeat)|LOC_Os06g47650.1|AT1G17240.1|phytosulfokine receptor precursor, putative, expressed|CS65433|No visible phenotype.|NA|NA
JreChr13G11184	C18-2	13_27017777|0.348057|2.54E-07|G->A	SYNONYMOUS_CODING	PF00560(Leucine Rich Repeat)|PF13855(Leucine rich repeat)|LOC_Os06g47650.1|AT1G17240.1|phytosulfokine receptor precursor, putative, expressed|CS65433|No visible phenotype.|NA|NA
JreChr13G11185	C18-2	13_27032727|0.339789|4.26E-07|A->G	NON_SYNONYMOUS_CODING	PF00560(Leucine Rich Repeat)|PF13855(Leucine rich repeat)|LOC_Os06g47760.1|AT1G72300.1|phytosulfokine receptor precursor, putative, expressed|NA|NA|NA
JreChr13G11192	C18-2	13_27074108|0.299296|5.67E-07|G->C	INTRON	PF00854(POT family)|LOC_Os02g48570.1|AT5G19640.1|peptide transporter PTR2, putative, expressed|NA|NA|NA
JreChr13G11192	C18-2	13_27074133|0.298587|3.14E-07|T->G	INTRON	PF00854(POT family)|LOC_Os02g48570.1|AT5G19640.1|peptide transporter PTR2, putative, expressed|NA|NA|NA
JreChr13G11192	C18-2	13_27074137|0.521127|3.68E-07|C->T	INTRON	PF00854(POT family)|LOC_Os02g48570.1|AT5G19640.1|peptide transporter PTR2, putative, expressed|NA|NA|NA
JreChr13G11197	C18-2	13_27108275|0.257042|5.17E-07|G->A	NON_SYNONYMOUS_CODING	PF00487(Fatty acid desaturase)|PF11960(Domain of unknown function (DUF3474))|LOC_Os02g48560.1|AT3G12120.1|fatty acid desaturase, putative, expressed|CS8041|deficient in 18:1 fatty acid desaturase; increase in 18:1 fatty acids, decrease in 18:2 and 18:3 fatty acids, chloroplast membrane components; no visible phenotypic effects.|NA|OsFAD2|Cold tolerance at the vegetative and reproductive stage.
JreChr13G11198	C18-2	13_27110561|0.538732|4.76E-07|C->A	INTRON	NA|LOC_Os02g07190.1|AT3G06880.2|WD domain, G-beta repeat domain containing protein, expressed|NA|NA|NA
JreChr13G11198	C18-2	13_27110909|0.429577|1.26E-07|A->G	SYNONYMOUS_CODING	NA|LOC_Os02g07190.1|AT3G06880.2|WD domain, G-beta repeat domain containing protein, expressed|NA|NA|NA
JreChr13G11198	C18-2	13_27111962|0.286972|5.28E-07|C->T	INTRON	NA|LOC_Os02g07190.1|AT3G06880.2|WD domain, G-beta repeat domain containing protein, expressed|NA|NA|NA
JreChr13G11198	C18-2	13_27111963|0.544014|2.42E-07|A->G	INTRON	NA|LOC_Os02g07190.1|AT3G06880.2|WD domain, G-beta repeat domain containing protein, expressed|NA|NA|NA
JreChr13G11198	C18-2	13_27112180|0.434859|7.94E-09|A->G	INTRON	NA|LOC_Os02g07190.1|AT3G06880.2|WD domain, G-beta repeat domain containing protein, expressed|NA|NA|NA
JreChr13G11198	C18-2	13_27113358|0.257951|1.72E-07|G->C	NON_SYNONYMOUS_CODING	NA|LOC_Os02g07190.1|AT3G06880.2|WD domain, G-beta repeat domain containing protein, expressed|NA|NA|NA
JreChr13G11200	C18-2	13_27131552|0.26773|3.22E-07|T->C	INTRON	PF02364(1,3-beta-glucan synthase component)|PF04652(Vta1 like)|PF14288(1,3-beta-glucan synthase subunit FKS1, domain-1)|LOC_Os03g03610.3|AT5G13000.1|1,3-beta-glucan synthase component domain containing protein, expressed|NA|NA|NA
JreChr13G11200	C18-2	13_27131710|0.273852|7.17E-07|G->T	INTRON	PF02364(1,3-beta-glucan synthase component)|PF04652(Vta1 like)|PF14288(1,3-beta-glucan synthase subunit FKS1, domain-1)|LOC_Os03g03610.3|AT5G13000.1|1,3-beta-glucan synthase component domain containing protein, expressed|NA|NA|NA
JreChr13G11200	C18-2	13_27133054|0.267606|5.08E-07|G->T	INTRON	PF02364(1,3-beta-glucan synthase component)|PF04652(Vta1 like)|PF14288(1,3-beta-glucan synthase subunit FKS1, domain-1)|LOC_Os03g03610.3|AT5G13000.1|1,3-beta-glucan synthase component domain containing protein, expressed|NA|NA|NA
JreChr13G11200	C18-2	13_27133093|0.267606|4.57E-07|A->G	INTRON	PF02364(1,3-beta-glucan synthase component)|PF04652(Vta1 like)|PF14288(1,3-beta-glucan synthase subunit FKS1, domain-1)|LOC_Os03g03610.3|AT5G13000.1|1,3-beta-glucan synthase component domain containing protein, expressed|NA|NA|NA
JreChr13G11200	C18-2	13_27133119|0.267606|4.57E-07|T->C	INTRON	PF02364(1,3-beta-glucan synthase component)|PF04652(Vta1 like)|PF14288(1,3-beta-glucan synthase subunit FKS1, domain-1)|LOC_Os03g03610.3|AT5G13000.1|1,3-beta-glucan synthase component domain containing protein, expressed|NA|NA|NA
JreChr13G11200	C18-2	13_27133122|0.267606|4.57E-07|A->G	INTRON	PF02364(1,3-beta-glucan synthase component)|PF04652(Vta1 like)|PF14288(1,3-beta-glucan synthase subunit FKS1, domain-1)|LOC_Os03g03610.3|AT5G13000.1|1,3-beta-glucan synthase component domain containing protein, expressed|NA|NA|NA
JreChr13G11200	C18-2	13_27133141|0.265845|1.98E-07|C->T	INTRON	PF02364(1,3-beta-glucan synthase component)|PF04652(Vta1 like)|PF14288(1,3-beta-glucan synthase subunit FKS1, domain-1)|LOC_Os03g03610.3|AT5G13000.1|1,3-beta-glucan synthase component domain containing protein, expressed|NA|NA|NA
JreChr13G11200	C18-2	13_27133158|0.264085|2.26E-07|G->C	INTRON	PF02364(1,3-beta-glucan synthase component)|PF04652(Vta1 like)|PF14288(1,3-beta-glucan synthase subunit FKS1, domain-1)|LOC_Os03g03610.3|AT5G13000.1|1,3-beta-glucan synthase component domain containing protein, expressed|NA|NA|NA
JreChr13G11200	C18-2	13_27133291|0.353873|6.75E-08|C->A	INTRON	PF02364(1,3-beta-glucan synthase component)|PF04652(Vta1 like)|PF14288(1,3-beta-glucan synthase subunit FKS1, domain-1)|LOC_Os03g03610.3|AT5G13000.1|1,3-beta-glucan synthase component domain containing protein, expressed|NA|NA|NA
JreChr13G11200	C18-2	13_27133318|0.531802|5.47E-07|A->T	INTRON	PF02364(1,3-beta-glucan synthase component)|PF04652(Vta1 like)|PF14288(1,3-beta-glucan synthase subunit FKS1, domain-1)|LOC_Os03g03610.3|AT5G13000.1|1,3-beta-glucan synthase component domain containing protein, expressed|NA|NA|NA
JreChr13G11200	C18-2	13_27133327|0.39576|5.99E-08|G->A	INTRON	PF02364(1,3-beta-glucan synthase component)|PF04652(Vta1 like)|PF14288(1,3-beta-glucan synthase subunit FKS1, domain-1)|LOC_Os03g03610.3|AT5G13000.1|1,3-beta-glucan synthase component domain containing protein, expressed|NA|NA|NA
JreChr13G11200	C18-2	13_27133343|0.363958|1.54E-07|C->T	INTRON	PF02364(1,3-beta-glucan synthase component)|PF04652(Vta1 like)|PF14288(1,3-beta-glucan synthase subunit FKS1, domain-1)|LOC_Os03g03610.3|AT5G13000.1|1,3-beta-glucan synthase component domain containing protein, expressed|NA|NA|NA
JreChr13G11200	C18-2	13_27133352|0.355634|9.30E-08|T->C	INTRON	PF02364(1,3-beta-glucan synthase component)|PF04652(Vta1 like)|PF14288(1,3-beta-glucan synthase subunit FKS1, domain-1)|LOC_Os03g03610.3|AT5G13000.1|1,3-beta-glucan synthase component domain containing protein, expressed|NA|NA|NA
JreChr13G11200	C18-2	13_27133382|0.348057|1.78E-07|G->A	INTRON	PF02364(1,3-beta-glucan synthase component)|PF04652(Vta1 like)|PF14288(1,3-beta-glucan synthase subunit FKS1, domain-1)|LOC_Os03g03610.3|AT5G13000.1|1,3-beta-glucan synthase component domain containing protein, expressed|NA|NA|NA
JreChr13G11200	C18-2	13_27133388|0.350352|1.26E-07|T->A	INTRON	PF02364(1,3-beta-glucan synthase component)|PF04652(Vta1 like)|PF14288(1,3-beta-glucan synthase subunit FKS1, domain-1)|LOC_Os03g03610.3|AT5G13000.1|1,3-beta-glucan synthase component domain containing protein, expressed|NA|NA|NA
JreChr13G11200	C18-2	13_27133512|0.357394|9.10E-08|C->T	INTRON	PF02364(1,3-beta-glucan synthase component)|PF04652(Vta1 like)|PF14288(1,3-beta-glucan synthase subunit FKS1, domain-1)|LOC_Os03g03610.3|AT5G13000.1|1,3-beta-glucan synthase component domain containing protein, expressed|NA|NA|NA
JreChr13G11200	C18-2	13_27136210|0.271127|6.36E-07|G->T	INTRON	PF02364(1,3-beta-glucan synthase component)|PF04652(Vta1 like)|PF14288(1,3-beta-glucan synthase subunit FKS1, domain-1)|LOC_Os03g03610.3|AT5G13000.1|1,3-beta-glucan synthase component domain containing protein, expressed|NA|NA|NA
JreChr13G11200	C18-2	13_27136483|0.26773|3.25E-07|G->T	INTRON	PF02364(1,3-beta-glucan synthase component)|PF04652(Vta1 like)|PF14288(1,3-beta-glucan synthase subunit FKS1, domain-1)|LOC_Os03g03610.3|AT5G13000.1|1,3-beta-glucan synthase component domain containing protein, expressed|NA|NA|NA
JreChr13G11200	C18-2	13_27136952|0.269366|5.08E-07|G->A	INTRON	PF02364(1,3-beta-glucan synthase component)|PF04652(Vta1 like)|PF14288(1,3-beta-glucan synthase subunit FKS1, domain-1)|LOC_Os03g03610.3|AT5G13000.1|1,3-beta-glucan synthase component domain containing protein, expressed|NA|NA|NA
JreChr13G11200	C18-2	13_27139591|0.271127|1.84E-07|G->A	INTRON	PF02364(1,3-beta-glucan synthase component)|PF04652(Vta1 like)|PF14288(1,3-beta-glucan synthase subunit FKS1, domain-1)|LOC_Os03g03610.3|AT5G13000.1|1,3-beta-glucan synthase component domain containing protein, expressed|NA|NA|NA
JreChr13G11200	C18-2	13_27144843|0.271127|2.21E-07|T->C	INTRON	PF02364(1,3-beta-glucan synthase component)|PF04652(Vta1 like)|PF14288(1,3-beta-glucan synthase subunit FKS1, domain-1)|LOC_Os03g03610.3|AT5G13000.1|1,3-beta-glucan synthase component domain containing protein, expressed|NA|NA|NA
JreChr13G11200	C18-2	13_27144991|0.441489|9.08E-07|T->C	INTRON	PF02364(1,3-beta-glucan synthase component)|PF04652(Vta1 like)|PF14288(1,3-beta-glucan synthase subunit FKS1, domain-1)|LOC_Os03g03610.3|AT5G13000.1|1,3-beta-glucan synthase component domain containing protein, expressed|NA|NA|NA
JreChr13G11200	C18-2	13_27145773|0.274648|9.80E-08|C->G	INTRON	PF02364(1,3-beta-glucan synthase component)|PF04652(Vta1 like)|PF14288(1,3-beta-glucan synthase subunit FKS1, domain-1)|LOC_Os03g03610.3|AT5G13000.1|1,3-beta-glucan synthase component domain containing protein, expressed|NA|NA|NA
JreChr13G11200	C18-2	13_27151457|0.268551|2.61E-07|T->G	INTRON	PF02364(1,3-beta-glucan synthase component)|PF04652(Vta1 like)|PF14288(1,3-beta-glucan synthase subunit FKS1, domain-1)|LOC_Os03g03610.3|AT5G13000.1|1,3-beta-glucan synthase component domain containing protein, expressed|NA|NA|NA
JreChr13G11200	C18-2	13_27154040|0.538732|3.11E-07|A->G	INTRON	PF02364(1,3-beta-glucan synthase component)|PF04652(Vta1 like)|PF14288(1,3-beta-glucan synthase subunit FKS1, domain-1)|LOC_Os03g03610.3|AT5G13000.1|1,3-beta-glucan synthase component domain containing protein, expressed|NA|NA|NA
JreChr13G11200	C18-2	13_27157781|0.267606|4.63E-07|C->T	INTRON	PF02364(1,3-beta-glucan synthase component)|PF04652(Vta1 like)|PF14288(1,3-beta-glucan synthase subunit FKS1, domain-1)|LOC_Os03g03610.3|AT5G13000.1|1,3-beta-glucan synthase component domain containing protein, expressed|NA|NA|NA
JreChr13G11200	C18-2	13_27157946|0.272887|3.42E-07|G->A	INTRON	PF02364(1,3-beta-glucan synthase component)|PF04652(Vta1 like)|PF14288(1,3-beta-glucan synthase subunit FKS1, domain-1)|LOC_Os03g03610.3|AT5G13000.1|1,3-beta-glucan synthase component domain containing protein, expressed|NA|NA|NA
JreChr13G11200	C18-2	13_27158147|0.272887|4.40E-07|G->A	INTRON	PF02364(1,3-beta-glucan synthase component)|PF04652(Vta1 like)|PF14288(1,3-beta-glucan synthase subunit FKS1, domain-1)|LOC_Os03g03610.3|AT5G13000.1|1,3-beta-glucan synthase component domain containing protein, expressed|NA|NA|NA
JreChr13G11200	C18-2	13_27159932|0.271127|2.42E-07|G->T	INTRON	PF02364(1,3-beta-glucan synthase component)|PF04652(Vta1 like)|PF14288(1,3-beta-glucan synthase subunit FKS1, domain-1)|LOC_Os03g03610.3|AT5G13000.1|1,3-beta-glucan synthase component domain containing protein, expressed|NA|NA|NA
JreChr13G11200	C18-2	13_27160027|0.272887|2.15E-07|C->T	INTRON	PF02364(1,3-beta-glucan synthase component)|PF04652(Vta1 like)|PF14288(1,3-beta-glucan synthase subunit FKS1, domain-1)|LOC_Os03g03610.3|AT5G13000.1|1,3-beta-glucan synthase component domain containing protein, expressed|NA|NA|NA
JreChr13G11200	C18-2	13_27160160|0.265845|4.33E-07|G->A	INTRON	PF02364(1,3-beta-glucan synthase component)|PF04652(Vta1 like)|PF14288(1,3-beta-glucan synthase subunit FKS1, domain-1)|LOC_Os03g03610.3|AT5G13000.1|1,3-beta-glucan synthase component domain containing protein, expressed|NA|NA|NA
JreChr13G11200	C18-2	13_27160892|0.355634|1.34E-07|G->A	INTRON	PF02364(1,3-beta-glucan synthase component)|PF04652(Vta1 like)|PF14288(1,3-beta-glucan synthase subunit FKS1, domain-1)|LOC_Os03g03610.3|AT5G13000.1|1,3-beta-glucan synthase component domain containing protein, expressed|NA|NA|NA
JreChr13G11200	C18-2	13_27161214|0.265845|5.58E-07|T->A	INTRON	PF02364(1,3-beta-glucan synthase component)|PF04652(Vta1 like)|PF14288(1,3-beta-glucan synthase subunit FKS1, domain-1)|LOC_Os03g03610.3|AT5G13000.1|1,3-beta-glucan synthase component domain containing protein, expressed|NA|NA|NA
JreChr13G11200	C18-2	13_27161257|0.267606|4.06E-07|G->A	INTRON	PF02364(1,3-beta-glucan synthase component)|PF04652(Vta1 like)|PF14288(1,3-beta-glucan synthase subunit FKS1, domain-1)|LOC_Os03g03610.3|AT5G13000.1|1,3-beta-glucan synthase component domain containing protein, expressed|NA|NA|NA
JreChr13G11200	C18-2	13_27161493|0.419929|3.04E-07|A->G	INTRON	PF02364(1,3-beta-glucan synthase component)|PF04652(Vta1 like)|PF14288(1,3-beta-glucan synthase subunit FKS1, domain-1)|LOC_Os03g03610.3|AT5G13000.1|1,3-beta-glucan synthase component domain containing protein, expressed|NA|NA|NA
JreChr13G11200	C18-2	13_27164135|0.265845|2.98E-07|C->A	INTRON	PF02364(1,3-beta-glucan synthase component)|PF04652(Vta1 like)|PF14288(1,3-beta-glucan synthase subunit FKS1, domain-1)|LOC_Os03g03610.3|AT5G13000.1|1,3-beta-glucan synthase component domain containing protein, expressed|NA|NA|NA
JreChr13G11200	C18-2	13_27164515|0.353873|9.05E-08|G->A	INTRON	PF02364(1,3-beta-glucan synthase component)|PF04652(Vta1 like)|PF14288(1,3-beta-glucan synthase subunit FKS1, domain-1)|LOC_Os03g03610.3|AT5G13000.1|1,3-beta-glucan synthase component domain containing protein, expressed|NA|NA|NA
JreChr13G11200	C18-2	13_27171122|0.267606|4.05E-07|A->G	INTRON	PF02364(1,3-beta-glucan synthase component)|PF04652(Vta1 like)|PF14288(1,3-beta-glucan synthase subunit FKS1, domain-1)|LOC_Os03g03610.3|AT5G13000.1|1,3-beta-glucan synthase component domain containing protein, expressed|NA|NA|NA
JreChr13G11203	C18-2	13_27192320|0.357394|2.25E-07|C->T	INTRON	PF02364(1,3-beta-glucan synthase component)|PF14288(1,3-beta-glucan synthase subunit FKS1, domain-1)|LOC_Os06g08380.1|AT3G07160.1|1,3-beta-glucan synthase component domain containing protein, expressed|gsl10-1|Abnormal pollen development associated with asymmetric microspore division.|NA|NA
JreChr13G11203	C18-2	13_27193007|0.360424|2.23E-07|G->T	INTRON	PF02364(1,3-beta-glucan synthase component)|PF14288(1,3-beta-glucan synthase subunit FKS1, domain-1)|LOC_Os06g08380.1|AT3G07160.1|1,3-beta-glucan synthase component domain containing protein, expressed|gsl10-1|Abnormal pollen development associated with asymmetric microspore division.|NA|NA
JreChr13G11203	C18-2	13_27195736|0.353357|2.20E-07|T->C	INTRON	PF02364(1,3-beta-glucan synthase component)|PF14288(1,3-beta-glucan synthase subunit FKS1, domain-1)|LOC_Os06g08380.1|AT3G07160.1|1,3-beta-glucan synthase component domain containing protein, expressed|gsl10-1|Abnormal pollen development associated with asymmetric microspore division.|NA|NA
JreChr13G11203	C18-2	13_27198454|0.360714|2.22E-07|T->C	INTRON	PF02364(1,3-beta-glucan synthase component)|PF14288(1,3-beta-glucan synthase subunit FKS1, domain-1)|LOC_Os06g08380.1|AT3G07160.1|1,3-beta-glucan synthase component domain containing protein, expressed|gsl10-1|Abnormal pollen development associated with asymmetric microspore division.|NA|NA
JreChr13G11203	C18-2	13_27199711|0.352113|2.11E-07|G->A	INTRON	PF02364(1,3-beta-glucan synthase component)|PF14288(1,3-beta-glucan synthase subunit FKS1, domain-1)|LOC_Os06g08380.1|AT3G07160.1|1,3-beta-glucan synthase component domain containing protein, expressed|gsl10-1|Abnormal pollen development associated with asymmetric microspore division.|NA|NA
JreChr13G11203	C18-2	13_27201396|0.35689|3.13E-07|T->C	INTRON	PF02364(1,3-beta-glucan synthase component)|PF14288(1,3-beta-glucan synthase subunit FKS1, domain-1)|LOC_Os06g08380.1|AT3G07160.1|1,3-beta-glucan synthase component domain containing protein, expressed|gsl10-1|Abnormal pollen development associated with asymmetric microspore division.|NA|NA
JreChr13G11203	C18-2	13_27204007|0.357394|3.29E-07|G->T	INTRON	PF02364(1,3-beta-glucan synthase component)|PF14288(1,3-beta-glucan synthase subunit FKS1, domain-1)|LOC_Os06g08380.1|AT3G07160.1|1,3-beta-glucan synthase component domain containing protein, expressed|gsl10-1|Abnormal pollen development associated with asymmetric microspore division.|NA|NA
JreChr13G11203	C18-2	13_27204320|0.357394|1.85E-07|C->T	INTRON	PF02364(1,3-beta-glucan synthase component)|PF14288(1,3-beta-glucan synthase subunit FKS1, domain-1)|LOC_Os06g08380.1|AT3G07160.1|1,3-beta-glucan synthase component domain containing protein, expressed|gsl10-1|Abnormal pollen development associated with asymmetric microspore division.|NA|NA
JreChr13G11203	C18-2	13_27204648|0.348592|4.94E-07|C->T	INTRON	PF02364(1,3-beta-glucan synthase component)|PF14288(1,3-beta-glucan synthase subunit FKS1, domain-1)|LOC_Os06g08380.1|AT3G07160.1|1,3-beta-glucan synthase component domain containing protein, expressed|gsl10-1|Abnormal pollen development associated with asymmetric microspore division.|NA|NA
JreChr13G11203	C18-2	13_27204672|0.34507|7.65E-08|G->A	INTRON	PF02364(1,3-beta-glucan synthase component)|PF14288(1,3-beta-glucan synthase subunit FKS1, domain-1)|LOC_Os06g08380.1|AT3G07160.1|1,3-beta-glucan synthase component domain containing protein, expressed|gsl10-1|Abnormal pollen development associated with asymmetric microspore division.|NA|NA
JreChr13G11203	C18-2	13_27205196|0.34331|1.63E-07|A->T	INTRON	PF02364(1,3-beta-glucan synthase component)|PF14288(1,3-beta-glucan synthase subunit FKS1, domain-1)|LOC_Os06g08380.1|AT3G07160.1|1,3-beta-glucan synthase component domain containing protein, expressed|gsl10-1|Abnormal pollen development associated with asymmetric microspore division.|NA|NA
JreChr13G11203	C18-2	13_27209257|0.338028|2.43E-07|C->T	INTRON	PF02364(1,3-beta-glucan synthase component)|PF14288(1,3-beta-glucan synthase subunit FKS1, domain-1)|LOC_Os06g08380.1|AT3G07160.1|1,3-beta-glucan synthase component domain containing protein, expressed|gsl10-1|Abnormal pollen development associated with asymmetric microspore division.|NA|NA
JreChr13G11203	C18-2	13_27213268|0.355634|3.84E-07|G->T	INTRON	PF02364(1,3-beta-glucan synthase component)|PF14288(1,3-beta-glucan synthase subunit FKS1, domain-1)|LOC_Os06g08380.1|AT3G07160.1|1,3-beta-glucan synthase component domain containing protein, expressed|gsl10-1|Abnormal pollen development associated with asymmetric microspore division.|NA|NA
JreChr13G11203	C18-2	13_27213838|0.34629|1.58E-07|G->T	INTRON	PF02364(1,3-beta-glucan synthase component)|PF14288(1,3-beta-glucan synthase subunit FKS1, domain-1)|LOC_Os06g08380.1|AT3G07160.1|1,3-beta-glucan synthase component domain containing protein, expressed|gsl10-1|Abnormal pollen development associated with asymmetric microspore division.|NA|NA
JreChr13G11203	C18-2	13_27216374|0.348057|8.36E-08|T->A	INTRON	PF02364(1,3-beta-glucan synthase component)|PF14288(1,3-beta-glucan synthase subunit FKS1, domain-1)|LOC_Os06g08380.1|AT3G07160.1|1,3-beta-glucan synthase component domain containing protein, expressed|gsl10-1|Abnormal pollen development associated with asymmetric microspore division.|NA|NA
JreChr13G11203	C18-2	13_27219336|0.34507|1.94E-07|C->T	INTRON	PF02364(1,3-beta-glucan synthase component)|PF14288(1,3-beta-glucan synthase subunit FKS1, domain-1)|LOC_Os06g08380.1|AT3G07160.1|1,3-beta-glucan synthase component domain containing protein, expressed|gsl10-1|Abnormal pollen development associated with asymmetric microspore division.|NA|NA
JreChr13G11203	C18-2	13_27226785|0.357394|2.88E-07|A->C	INTRON	PF02364(1,3-beta-glucan synthase component)|PF14288(1,3-beta-glucan synthase subunit FKS1, domain-1)|LOC_Os06g08380.1|AT3G07160.1|1,3-beta-glucan synthase component domain containing protein, expressed|gsl10-1|Abnormal pollen development associated with asymmetric microspore division.|NA|NA
JreChr13G11203	C18-2	13_27226854|0.355634|2.24E-07|T->C	INTRON	PF02364(1,3-beta-glucan synthase component)|PF14288(1,3-beta-glucan synthase subunit FKS1, domain-1)|LOC_Os06g08380.1|AT3G07160.1|1,3-beta-glucan synthase component domain containing protein, expressed|gsl10-1|Abnormal pollen development associated with asymmetric microspore division.|NA|NA
JreChr13G11203	C18-2	13_27229305|0.355634|1.59E-07|A->G	INTRON	PF02364(1,3-beta-glucan synthase component)|PF14288(1,3-beta-glucan synthase subunit FKS1, domain-1)|LOC_Os06g08380.1|AT3G07160.1|1,3-beta-glucan synthase component domain containing protein, expressed|gsl10-1|Abnormal pollen development associated with asymmetric microspore division.|NA|NA
JreChr13G11203	C18-2	13_27233666|0.34331|1.68E-07|C->A	INTRON	PF02364(1,3-beta-glucan synthase component)|PF14288(1,3-beta-glucan synthase subunit FKS1, domain-1)|LOC_Os06g08380.1|AT3G07160.1|1,3-beta-glucan synthase component domain containing protein, expressed|gsl10-1|Abnormal pollen development associated with asymmetric microspore division.|NA|NA
JreChr13G11203	C18-2	13_27234280|0.355634|3.51E-07|T->C	INTRON	PF02364(1,3-beta-glucan synthase component)|PF14288(1,3-beta-glucan synthase subunit FKS1, domain-1)|LOC_Os06g08380.1|AT3G07160.1|1,3-beta-glucan synthase component domain containing protein, expressed|gsl10-1|Abnormal pollen development associated with asymmetric microspore division.|NA|NA
JreChr13G11203	C18-2	13_27234453|0.35689|2.36E-07|A->T	INTRON	PF02364(1,3-beta-glucan synthase component)|PF14288(1,3-beta-glucan synthase subunit FKS1, domain-1)|LOC_Os06g08380.1|AT3G07160.1|1,3-beta-glucan synthase component domain containing protein, expressed|gsl10-1|Abnormal pollen development associated with asymmetric microspore division.|NA|NA
JreChr13G11203	C18-2	13_27235234|0.355634|2.24E-07|T->C	INTRON	PF02364(1,3-beta-glucan synthase component)|PF14288(1,3-beta-glucan synthase subunit FKS1, domain-1)|LOC_Os06g08380.1|AT3G07160.1|1,3-beta-glucan synthase component domain containing protein, expressed|gsl10-1|Abnormal pollen development associated with asymmetric microspore division.|NA|NA
JreChr13G11203	C18-2	13_27235437|0.34507|8.00E-08|C->G	NON_SYNONYMOUS_CODING	PF02364(1,3-beta-glucan synthase component)|PF14288(1,3-beta-glucan synthase subunit FKS1, domain-1)|LOC_Os06g08380.1|AT3G07160.1|1,3-beta-glucan synthase component domain containing protein, expressed|gsl10-1|Abnormal pollen development associated with asymmetric microspore division.|NA|NA
JreChr13G11203	C18-2	13_27236009|0.353873|2.85E-07|C->T	INTRON	PF02364(1,3-beta-glucan synthase component)|PF14288(1,3-beta-glucan synthase subunit FKS1, domain-1)|LOC_Os06g08380.1|AT3G07160.1|1,3-beta-glucan synthase component domain containing protein, expressed|gsl10-1|Abnormal pollen development associated with asymmetric microspore division.|NA|NA
JreChr13G11203	C18-2	13_27236022|0.353873|2.85E-07|C->G	INTRON	PF02364(1,3-beta-glucan synthase component)|PF14288(1,3-beta-glucan synthase subunit FKS1, domain-1)|LOC_Os06g08380.1|AT3G07160.1|1,3-beta-glucan synthase component domain containing protein, expressed|gsl10-1|Abnormal pollen development associated with asymmetric microspore division.|NA|NA
JreChr13G11203	C18-2	13_27236513|0.360424|3.78E-07|G->A	INTRON	PF02364(1,3-beta-glucan synthase component)|PF14288(1,3-beta-glucan synthase subunit FKS1, domain-1)|LOC_Os06g08380.1|AT3G07160.1|1,3-beta-glucan synthase component domain containing protein, expressed|gsl10-1|Abnormal pollen development associated with asymmetric microspore division.|NA|NA
JreChr13G11203	C18-2	13_27237560|0.357394|3.50E-07|A->T	INTRON	PF02364(1,3-beta-glucan synthase component)|PF14288(1,3-beta-glucan synthase subunit FKS1, domain-1)|LOC_Os06g08380.1|AT3G07160.1|1,3-beta-glucan synthase component domain containing protein, expressed|gsl10-1|Abnormal pollen development associated with asymmetric microspore division.|NA|NA
JreChr13G11203	C18-2	13_27238564|0.365724|3.04E-08|A->T	NON_SYNONYMOUS_CODING	PF02364(1,3-beta-glucan synthase component)|PF14288(1,3-beta-glucan synthase subunit FKS1, domain-1)|LOC_Os06g08380.1|AT3G07160.1|1,3-beta-glucan synthase component domain containing protein, expressed|gsl10-1|Abnormal pollen development associated with asymmetric microspore division.|NA|NA
JreChr13G11203	C18-2	13_27241349|0.34507|7.19E-07|G->C	INTRON	PF02364(1,3-beta-glucan synthase component)|PF14288(1,3-beta-glucan synthase subunit FKS1, domain-1)|LOC_Os06g08380.1|AT3G07160.1|1,3-beta-glucan synthase component domain containing protein, expressed|gsl10-1|Abnormal pollen development associated with asymmetric microspore division.|NA|NA
JreChr13G11203	C18-2	13_27242439|0.360424|6.55E-07|T->C	INTRON	PF02364(1,3-beta-glucan synthase component)|PF14288(1,3-beta-glucan synthase subunit FKS1, domain-1)|LOC_Os06g08380.1|AT3G07160.1|1,3-beta-glucan synthase component domain containing protein, expressed|gsl10-1|Abnormal pollen development associated with asymmetric microspore division.|NA|NA
JreChr13G11203	C18-2	13_27245441|0.360424|5.50E-07|G->A	SYNONYMOUS_CODING	PF02364(1,3-beta-glucan synthase component)|PF14288(1,3-beta-glucan synthase subunit FKS1, domain-1)|LOC_Os06g08380.1|AT3G07160.1|1,3-beta-glucan synthase component domain containing protein, expressed|gsl10-1|Abnormal pollen development associated with asymmetric microspore division.|NA|NA
JreChr13G11203	C18-2	13_27247233|0.353873|8.73E-07|C->T	INTRON	PF02364(1,3-beta-glucan synthase component)|PF14288(1,3-beta-glucan synthase subunit FKS1, domain-1)|LOC_Os06g08380.1|AT3G07160.1|1,3-beta-glucan synthase component domain containing protein, expressed|gsl10-1|Abnormal pollen development associated with asymmetric microspore division.|NA|NA
JreChr13G11203	C18-2	13_27250759|0.355634|5.97E-07|G->A	INTRON	PF02364(1,3-beta-glucan synthase component)|PF14288(1,3-beta-glucan synthase subunit FKS1, domain-1)|LOC_Os06g08380.1|AT3G07160.1|1,3-beta-glucan synthase component domain containing protein, expressed|gsl10-1|Abnormal pollen development associated with asymmetric microspore division.|NA|NA
JreChr13G11203	C18-2	13_27251727|0.357394|1.38E-07|C->G	INTRON	PF02364(1,3-beta-glucan synthase component)|PF14288(1,3-beta-glucan synthase subunit FKS1, domain-1)|LOC_Os06g08380.1|AT3G07160.1|1,3-beta-glucan synthase component domain containing protein, expressed|gsl10-1|Abnormal pollen development associated with asymmetric microspore division.|NA|NA
JreChr13G11203	C18-2	13_27253033|0.35689|1.49E-07|T->C	INTRON	PF02364(1,3-beta-glucan synthase component)|PF14288(1,3-beta-glucan synthase subunit FKS1, domain-1)|LOC_Os06g08380.1|AT3G07160.1|1,3-beta-glucan synthase component domain containing protein, expressed|gsl10-1|Abnormal pollen development associated with asymmetric microspore division.|NA|NA
JreChr13G11203	C18-2	13_27256758|0.355634|2.24E-07|G->T	INTRON	PF02364(1,3-beta-glucan synthase component)|PF14288(1,3-beta-glucan synthase subunit FKS1, domain-1)|LOC_Os06g08380.1|AT3G07160.1|1,3-beta-glucan synthase component domain containing protein, expressed|gsl10-1|Abnormal pollen development associated with asymmetric microspore division.|NA|NA
JreChr13G11203	C18-2	13_27260817|0.355634|5.13E-07|G->A	NON_SYNONYMOUS_CODING	PF02364(1,3-beta-glucan synthase component)|PF14288(1,3-beta-glucan synthase subunit FKS1, domain-1)|LOC_Os06g08380.1|AT3G07160.1|1,3-beta-glucan synthase component domain containing protein, expressed|gsl10-1|Abnormal pollen development associated with asymmetric microspore division.|NA|NA
JreChr13G11203	C18-2	13_27261370|0.355634|2.24E-07|C->T	INTRON	PF02364(1,3-beta-glucan synthase component)|PF14288(1,3-beta-glucan synthase subunit FKS1, domain-1)|LOC_Os06g08380.1|AT3G07160.1|1,3-beta-glucan synthase component domain containing protein, expressed|gsl10-1|Abnormal pollen development associated with asymmetric microspore division.|NA|NA
JreChr13G11203	C18-2	13_27267700|0.34507|3.25E-07|T->A	INTRON	PF02364(1,3-beta-glucan synthase component)|PF14288(1,3-beta-glucan synthase subunit FKS1, domain-1)|LOC_Os06g08380.1|AT3G07160.1|1,3-beta-glucan synthase component domain containing protein, expressed|gsl10-1|Abnormal pollen development associated with asymmetric microspore division.|NA|NA
JreChr13G11203	C18-2	13_27268460|0.355124|7.31E-08|A->T	INTRON	PF02364(1,3-beta-glucan synthase component)|PF14288(1,3-beta-glucan synthase subunit FKS1, domain-1)|LOC_Os06g08380.1|AT3G07160.1|1,3-beta-glucan synthase component domain containing protein, expressed|gsl10-1|Abnormal pollen development associated with asymmetric microspore division.|NA|NA
JreChr13G11203	C18-2	13_27269708|0.355634|1.01E-07|C->T	INTRON	PF02364(1,3-beta-glucan synthase component)|PF14288(1,3-beta-glucan synthase subunit FKS1, domain-1)|LOC_Os06g08380.1|AT3G07160.1|1,3-beta-glucan synthase component domain containing protein, expressed|gsl10-1|Abnormal pollen development associated with asymmetric microspore division.|NA|NA
JreChr13G11203	C18-2	13_27270002|0.34375|7.26E-07|G->A	INTRON	PF02364(1,3-beta-glucan synthase component)|PF14288(1,3-beta-glucan synthase subunit FKS1, domain-1)|LOC_Os06g08380.1|AT3G07160.1|1,3-beta-glucan synthase component domain containing protein, expressed|gsl10-1|Abnormal pollen development associated with asymmetric microspore division.|NA|NA
JreChr13G11203	C18-2	13_27270464|0.368231|6.86E-07|C->T	INTRON	PF02364(1,3-beta-glucan synthase component)|PF14288(1,3-beta-glucan synthase subunit FKS1, domain-1)|LOC_Os06g08380.1|AT3G07160.1|1,3-beta-glucan synthase component domain containing protein, expressed|gsl10-1|Abnormal pollen development associated with asymmetric microspore division.|NA|NA
JreChr13G11203	C18-2	13_27271284|0.346831|8.97E-08|C->T	INTRON	PF02364(1,3-beta-glucan synthase component)|PF14288(1,3-beta-glucan synthase subunit FKS1, domain-1)|LOC_Os06g08380.1|AT3G07160.1|1,3-beta-glucan synthase component domain containing protein, expressed|gsl10-1|Abnormal pollen development associated with asymmetric microspore division.|NA|NA
JreChr13G11203	C18-2	13_27271594|0.353873|2.75E-07|C->T	INTRON	PF02364(1,3-beta-glucan synthase component)|PF14288(1,3-beta-glucan synthase subunit FKS1, domain-1)|LOC_Os06g08380.1|AT3G07160.1|1,3-beta-glucan synthase component domain containing protein, expressed|gsl10-1|Abnormal pollen development associated with asymmetric microspore division.|NA|NA
JreChr13G11203	C18-2	13_27272166|0.348592|2.24E-07|C->T	INTRON	PF02364(1,3-beta-glucan synthase component)|PF14288(1,3-beta-glucan synthase subunit FKS1, domain-1)|LOC_Os06g08380.1|AT3G07160.1|1,3-beta-glucan synthase component domain containing protein, expressed|gsl10-1|Abnormal pollen development associated with asymmetric microspore division.|NA|NA
JreChr13G11203	C18-2	13_27272255|0.360424|1.39E-07|G->T	INTRON	PF02364(1,3-beta-glucan synthase component)|PF14288(1,3-beta-glucan synthase subunit FKS1, domain-1)|LOC_Os06g08380.1|AT3G07160.1|1,3-beta-glucan synthase component domain containing protein, expressed|gsl10-1|Abnormal pollen development associated with asymmetric microspore division.|NA|NA
JreChr13G11203	C18-2	13_27274372|0.359155|5.12E-07|C->T	INTRON	PF02364(1,3-beta-glucan synthase component)|PF14288(1,3-beta-glucan synthase subunit FKS1, domain-1)|LOC_Os06g08380.1|AT3G07160.1|1,3-beta-glucan synthase component domain containing protein, expressed|gsl10-1|Abnormal pollen development associated with asymmetric microspore division.|NA|NA
JreChr13G11207	C18-2	13_27327915|0.365724|4.18E-07|A->G	INTRON	PF00141(Peroxidase)|LOC_Os03g13200.1|AT5G06720.1|peroxidase precursor, putative, expressed|NA|NA|NA
JreChr13G11207	C18-2	13_27328592|0.466192|8.43E-08|A->C	INTRON	PF00141(Peroxidase)|LOC_Os03g13200.1|AT5G06720.1|peroxidase precursor, putative, expressed|NA|NA|NA
JreChr13G11207	C18-2	13_27329154|0.360915|6.89E-07|A->C	INTRON	PF00141(Peroxidase)|LOC_Os03g13200.1|AT5G06720.1|peroxidase precursor, putative, expressed|NA|NA|NA
JreChr13G11207	C18-2	13_27329486|0.372792|4.83E-07|C->T	INTRON	PF00141(Peroxidase)|LOC_Os03g13200.1|AT5G06720.1|peroxidase precursor, putative, expressed|NA|NA|NA
JreChr13G11207	C18-2	13_27334653|0.357394|2.77E-07|G->C	INTRON	PF00141(Peroxidase)|LOC_Os03g13200.1|AT5G06720.1|peroxidase precursor, putative, expressed|NA|NA|NA
JreChr13G11207	C18-2	13_27335016|0.358657|1.50E-07|G->A	INTRON	PF00141(Peroxidase)|LOC_Os03g13200.1|AT5G06720.1|peroxidase precursor, putative, expressed|NA|NA|NA
JreChr13G11209	C18-2	13_27347539|0.512324|6.34E-07|G->A	INTRON	NA|NA|NA|NA|NA|NA|NA
JreChr13G11209	C18-2	13_27347572|0.512324|9.94E-07|G->A	NON_SYNONYMOUS_CODING	NA|NA|NA|NA|NA|NA|NA
JreChr13G11209	C18-2	13_27347719|0.503521|6.61E-07|T->G	INTRON	NA|NA|NA|NA|NA|NA|NA
JreChr05G10008	ColorOfEndopleura	5_1011392|0.0636201|4.18E-07|A->G	INTRON	PF04199(Putative cyclase)|LOC_Os08g23100.1|AT4G35220.1|cyclase family protein, putative, expressed|NA|NA|NA
JreChr05G10012	ColorOfEndopleura	5_1015767|0.0625|4.21E-07|C->A	INTRON	PF04199(Putative cyclase)|LOC_Os08g23100.1|AT4G35220.1|cyclase family protein, putative, expressed|NA|NA|NA
JreChr05G10012	ColorOfEndopleura	5_1016330|0.0642857|8.75E-07|T->C	INTRON	PF04199(Putative cyclase)|LOC_Os08g23100.1|AT4G35220.1|cyclase family protein, putative, expressed|NA|NA|NA
JreChr05G10012	ColorOfEndopleura	5_1016619|0.0696429|6.89E-08|A->T	INTRON	PF04199(Putative cyclase)|LOC_Os08g23100.1|AT4G35220.1|cyclase family protein, putative, expressed|NA|NA|NA
JreChr05G11819	ColorOfEndopleura	5_34520805|0.0608229|7.19E-08|C->T	INTRON	PF13831(PHD-finger)|PF13832(PHD-zinc-finger like domain)|LOC_Os02g52960.1|AT1G77800.1|PHD-finger domain containing protein, putative, expressed|NA|NA|NA
JreChr05G11819	ColorOfEndopleura	5_34539752|0.0616071|6.39E-07|A->G	INTRON	PF13831(PHD-finger)|PF13832(PHD-zinc-finger like domain)|LOC_Os02g52960.1|AT1G77800.1|PHD-finger domain containing protein, putative, expressed|NA|NA|NA
JreChr05G11819	ColorOfEndopleura	5_34544234|0.0625|8.97E-07|G->A	INTRON	PF13831(PHD-finger)|PF13832(PHD-zinc-finger like domain)|LOC_Os02g52960.1|AT1G77800.1|PHD-finger domain containing protein, putative, expressed|NA|NA|NA
JreChr05G11833	ColorOfEndopleura	5_34679873|0.0964286|9.25E-07|A->C	INTRON	PF01694(Rhomboid family)|LOC_Os11g47840.1|AT1G77860.1|OsRhmbd18 - Putative Rhomboid homologue, expressed|kom|Altered morphology of pollen exine wall|NA|NA
JreChr09G12332	ColorOfEndopleura	9_7223323|0.149642|6.12E-07|T->A	INTRON	PF04488(Glycosyltransferase sugar-binding region containing DXD motif)|PF04572(Alpha 1,4-glycosyltransferase conserved region)|LOC_Os07g37990.1|AT4G19900.1|glycosyltransferase sugar-binding region containing DXD motif, putative, expressed|NA|NA|NA
JreChr09G12341	ColorOfEndopleura	9_7287819|0.131485|2.35E-07|T->C	INTRON	PF13442(Cytochrome C oxidase, cbb3-type, subunit III)|LOC_Os07g38000.1|AT5G45040.1|cytochrome c, putative, expressed|NA|NA|NA
JreChr09G12341	ColorOfEndopleura	9_7289258|0.129696|2.24E-07|G->T	INTRON	PF13442(Cytochrome C oxidase, cbb3-type, subunit III)|LOC_Os07g38000.1|AT5G45040.1|cytochrome c, putative, expressed|NA|NA|NA
JreChr09G12342	ColorOfEndopleura	9_7305844|0.155635|7.84E-08|A->G	INTRON	PF02450(Lecithin:cholesterol acyltransferase)|LOC_Os04g52500.1|AT4G19860.1|lecithine cholesterol acyltransferase, putative, expressed|NA|NA|NA
JreChr09G12343	ColorOfEndopleura	9_7323859|0.149374|2.00E-08|C->A	INTRON	NA|NA|NA|NA|NA|NA|NA
JreChr09G12343	ColorOfEndopleura	9_7323995|0.141964|3.51E-08|G->C	NON_SYNONYMOUS_CODING	NA|NA|NA|NA|NA|NA|NA
JreChr09G12343	ColorOfEndopleura	9_7324418|0.120253|2.22E-07|G->C	NON_SYNONYMOUS_CODING	NA|NA|NA|NA|NA|NA|NA
JreChr09G12344	ColorOfEndopleura	9_7329554|0.133513|2.08E-08|C->G	INTRON	PF00459(Inositol monophosphatase family)|LOC_Os02g07350.1|AT1G31190.1|inositol-1-monophosphatase, putative, expressed|NA|NA|NA
JreChr09G12344	ColorOfEndopleura	9_7335355|0.141964|5.96E-09|G->T	INTRON	PF00459(Inositol monophosphatase family)|LOC_Os02g07350.1|AT1G31190.1|inositol-1-monophosphatase, putative, expressed|NA|NA|NA
JreChr09G12352	ColorOfEndopleura	9_7392166|0.15|9.01E-10|G->A	NON_SYNONYMOUS_CODING	PF13920(Zinc finger, C3HC4 type (RING finger))|LOC_Os03g46570.1|AT5G45100.1|protein binding protein, putative, expressed|NA|NA|NA
JreChr09G12352	ColorOfEndopleura	9_7393117|0.147321|3.21E-09|T->C	SYNONYMOUS_CODING	PF13920(Zinc finger, C3HC4 type (RING finger))|LOC_Os03g46570.1|AT5G45100.1|protein binding protein, putative, expressed|NA|NA|NA
JreChr09G12352	ColorOfEndopleura	9_7393120|0.145536|5.95E-09|T->C	SYNONYMOUS_CODING	PF13920(Zinc finger, C3HC4 type (RING finger))|LOC_Os03g46570.1|AT5G45100.1|protein binding protein, putative, expressed|NA|NA|NA
JreChr09G12352	ColorOfEndopleura	9_7393121|0.148214|3.51E-09|T->G	NON_SYNONYMOUS_CODING	PF13920(Zinc finger, C3HC4 type (RING finger))|LOC_Os03g46570.1|AT5G45100.1|protein binding protein, putative, expressed|NA|NA|NA
JreChr09G12352	ColorOfEndopleura	9_7393123|0.147321|3.25E-09|C->T	SYNONYMOUS_CODING	PF13920(Zinc finger, C3HC4 type (RING finger))|LOC_Os03g46570.1|AT5G45100.1|protein binding protein, putative, expressed|NA|NA|NA
JreChr09G12352	ColorOfEndopleura	9_7393253|0.146429|5.70E-10|A->C	NON_SYNONYMOUS_CODING	PF13920(Zinc finger, C3HC4 type (RING finger))|LOC_Os03g46570.1|AT5G45100.1|protein binding protein, putative, expressed|NA|NA|NA
JreChr09G12352	ColorOfEndopleura	9_7393306|0.149374|1.76E-10|A->C	SYNONYMOUS_CODING	PF13920(Zinc finger, C3HC4 type (RING finger))|LOC_Os03g46570.1|AT5G45100.1|protein binding protein, putative, expressed|NA|NA|NA
JreChr09G12353	ColorOfEndopleura	9_7412659|0.169643|6.16E-14|C->A	NON_SYNONYMOUS_CODING	PF02535(ZIP Zinc transporter)|LOC_Os03g46470.1|AT1G31260.1|metal cation transporter, putative, expressed|NA|NA|NA
JreChr09G12353	ColorOfEndopleura	9_7412661|0.141964|1.37E-12|G->C	NON_SYNONYMOUS_CODING	PF02535(ZIP Zinc transporter)|LOC_Os03g46470.1|AT1G31260.1|metal cation transporter, putative, expressed|NA|NA|NA
JreChr09G12353	ColorOfEndopleura	9_7412695|0.16875|1.46E-13|T->G	NON_SYNONYMOUS_CODING	PF02535(ZIP Zinc transporter)|LOC_Os03g46470.1|AT1G31260.1|metal cation transporter, putative, expressed|NA|NA|NA
JreChr09G12353	ColorOfEndopleura	9_7412832|0.1625|5.88E-14|G->T	INTRON	PF02535(ZIP Zinc transporter)|LOC_Os03g46470.1|AT1G31260.1|metal cation transporter, putative, expressed|NA|NA|NA
JreChr09G12353	ColorOfEndopleura	9_7412901|0.133272|3.36E-11|T->A	INTRON	PF02535(ZIP Zinc transporter)|LOC_Os03g46470.1|AT1G31260.1|metal cation transporter, putative, expressed|NA|NA|NA
JreChr09G12353	ColorOfEndopleura	9_7412912|0.114815|1.03E-10|C->T	INTRON	PF02535(ZIP Zinc transporter)|LOC_Os03g46470.1|AT1G31260.1|metal cation transporter, putative, expressed|NA|NA|NA
JreChr09G12353	ColorOfEndopleura	9_7412913|0.115955|4.52E-09|C->A	INTRON	PF02535(ZIP Zinc transporter)|LOC_Os03g46470.1|AT1G31260.1|metal cation transporter, putative, expressed|NA|NA|NA
JreChr09G12353	ColorOfEndopleura	9_7412942|0.148282|3.11E-13|T->G	INTRON	PF02535(ZIP Zinc transporter)|LOC_Os03g46470.1|AT1G31260.1|metal cation transporter, putative, expressed|NA|NA|NA
JreChr09G12353	ColorOfEndopleura	9_7413132|0.126126|1.06E-15|G->A	INTRON	PF02535(ZIP Zinc transporter)|LOC_Os03g46470.1|AT1G31260.1|metal cation transporter, putative, expressed|NA|NA|NA
JreChr09G12353	ColorOfEndopleura	9_7413136|0.151351|6.48E-16|A->G	INTRON	PF02535(ZIP Zinc transporter)|LOC_Os03g46470.1|AT1G31260.1|metal cation transporter, putative, expressed|NA|NA|NA
JreChr09G12353	ColorOfEndopleura	9_7413200|0.135036|1.67E-14|G->A	INTRON	PF02535(ZIP Zinc transporter)|LOC_Os03g46470.1|AT1G31260.1|metal cation transporter, putative, expressed|NA|NA|NA
JreChr09G12353	ColorOfEndopleura	9_7413201|0.135036|1.67E-14|T->C	INTRON	PF02535(ZIP Zinc transporter)|LOC_Os03g46470.1|AT1G31260.1|metal cation transporter, putative, expressed|NA|NA|NA
JreChr09G12353	ColorOfEndopleura	9_7413281|0.13587|1.29E-10|G->A	INTRON	PF02535(ZIP Zinc transporter)|LOC_Os03g46470.1|AT1G31260.1|metal cation transporter, putative, expressed|NA|NA|NA
JreChr09G12353	ColorOfEndopleura	9_7413286|0.125678|2.13E-10|C->T	INTRON	PF02535(ZIP Zinc transporter)|LOC_Os03g46470.1|AT1G31260.1|metal cation transporter, putative, expressed|NA|NA|NA
JreChr09G12353	ColorOfEndopleura	9_7413290|0.122966|1.86E-11|C->T	INTRON	PF02535(ZIP Zinc transporter)|LOC_Os03g46470.1|AT1G31260.1|metal cation transporter, putative, expressed|NA|NA|NA
JreChr09G12353	ColorOfEndopleura	9_7413294|0.147378|5.14E-10|T->C	INTRON	PF02535(ZIP Zinc transporter)|LOC_Os03g46470.1|AT1G31260.1|metal cation transporter, putative, expressed|NA|NA|NA
JreChr09G12353	ColorOfEndopleura	9_7413296|0.138989|8.06E-11|T->C	INTRON	PF02535(ZIP Zinc transporter)|LOC_Os03g46470.1|AT1G31260.1|metal cation transporter, putative, expressed|NA|NA|NA
JreChr09G12353	ColorOfEndopleura	9_7413299|0.141953|3.21E-10|A->T	INTRON	PF02535(ZIP Zinc transporter)|LOC_Os03g46470.1|AT1G31260.1|metal cation transporter, putative, expressed|NA|NA|NA
JreChr09G12353	ColorOfEndopleura	9_7413414|0.159785|5.24E-13|G->T	INTRON	PF02535(ZIP Zinc transporter)|LOC_Os03g46470.1|AT1G31260.1|metal cation transporter, putative, expressed|NA|NA|NA
JreChr09G12353	ColorOfEndopleura	9_7413429|0.16158|1.32E-12|A->G	INTRON	PF02535(ZIP Zinc transporter)|LOC_Os03g46470.1|AT1G31260.1|metal cation transporter, putative, expressed|NA|NA|NA
JreChr09G12353	ColorOfEndopleura	9_7413565|0.0716846|4.04E-10|C->T	INTRON	PF02535(ZIP Zinc transporter)|LOC_Os03g46470.1|AT1G31260.1|metal cation transporter, putative, expressed|NA|NA|NA
JreChr09G12353	ColorOfEndopleura	9_7413579|0.165771|6.51E-15|C->T	INTRON	PF02535(ZIP Zinc transporter)|LOC_Os03g46470.1|AT1G31260.1|metal cation transporter, putative, expressed|NA|NA|NA
JreChr09G12353	ColorOfEndopleura	9_7413587|0.165474|8.04E-15|C->T	INTRON	PF02535(ZIP Zinc transporter)|LOC_Os03g46470.1|AT1G31260.1|metal cation transporter, putative, expressed|NA|NA|NA
JreChr09G12353	ColorOfEndopleura	9_7413595|0.163685|3.25E-15|T->C	INTRON	PF02535(ZIP Zinc transporter)|LOC_Os03g46470.1|AT1G31260.1|metal cation transporter, putative, expressed|NA|NA|NA
JreChr09G12353	ColorOfEndopleura	9_7413599|0.16458|6.98E-15|G->A	INTRON	PF02535(ZIP Zinc transporter)|LOC_Os03g46470.1|AT1G31260.1|metal cation transporter, putative, expressed|NA|NA|NA
JreChr09G12353	ColorOfEndopleura	9_7413609|0.164875|5.72E-15|G->A	INTRON	PF02535(ZIP Zinc transporter)|LOC_Os03g46470.1|AT1G31260.1|metal cation transporter, putative, expressed|NA|NA|NA
JreChr09G12353	ColorOfEndopleura	9_7413624|0.163978|6.89E-16|C->G	INTRON	PF02535(ZIP Zinc transporter)|LOC_Os03g46470.1|AT1G31260.1|metal cation transporter, putative, expressed|NA|NA|NA
JreChr09G12353	ColorOfEndopleura	9_7413881|0.25|6.24E-09|G->A	INTRON	PF02535(ZIP Zinc transporter)|LOC_Os03g46470.1|AT1G31260.1|metal cation transporter, putative, expressed|NA|NA|NA
JreChr09G12355	ColorOfEndopleura	9_7445815|0.14375|4.87E-11|T->C	NON_SYNONYMOUS_CODING	PF00097(Zinc finger, C3HC4 type (RING finger))|PF01485(IBR domain, a half RING-finger domain)|PF13456(Reverse transcriptase-like)|LOC_Os12g43560.1|AT4G19670.1|zinc finger, putative, expressed|NA|NA|NA
JreChr09G12355	ColorOfEndopleura	9_7445939|0.133929|1.00E-11|A->T	NON_SYNONYMOUS_CODING	PF00097(Zinc finger, C3HC4 type (RING finger))|PF01485(IBR domain, a half RING-finger domain)|PF13456(Reverse transcriptase-like)|LOC_Os12g43560.1|AT4G19670.1|zinc finger, putative, expressed|NA|NA|NA
JreChr09G12355	ColorOfEndopleura	9_7446154|0.140681|1.17E-10|C->A	INTRON	PF00097(Zinc finger, C3HC4 type (RING finger))|PF01485(IBR domain, a half RING-finger domain)|PF13456(Reverse transcriptase-like)|LOC_Os12g43560.1|AT4G19670.1|zinc finger, putative, expressed|NA|NA|NA
JreChr09G12355	ColorOfEndopleura	9_7446159|0.142473|3.04E-10|C->T	INTRON	PF00097(Zinc finger, C3HC4 type (RING finger))|PF01485(IBR domain, a half RING-finger domain)|PF13456(Reverse transcriptase-like)|LOC_Os12g43560.1|AT4G19670.1|zinc finger, putative, expressed|NA|NA|NA
JreChr09G12355	ColorOfEndopleura	9_7446225|0.136445|1.27E-11|T->C	INTRON	PF00097(Zinc finger, C3HC4 type (RING finger))|PF01485(IBR domain, a half RING-finger domain)|PF13456(Reverse transcriptase-like)|LOC_Os12g43560.1|AT4G19670.1|zinc finger, putative, expressed|NA|NA|NA
JreChr09G12355	ColorOfEndopleura	9_7446465|0.138393|1.84E-11|A->T	INTRON	PF00097(Zinc finger, C3HC4 type (RING finger))|PF01485(IBR domain, a half RING-finger domain)|PF13456(Reverse transcriptase-like)|LOC_Os12g43560.1|AT4G19670.1|zinc finger, putative, expressed|NA|NA|NA
JreChr09G12355	ColorOfEndopleura	9_7446573|0.1375|1.58E-11|G->T	INTRON	PF00097(Zinc finger, C3HC4 type (RING finger))|PF01485(IBR domain, a half RING-finger domain)|PF13456(Reverse transcriptase-like)|LOC_Os12g43560.1|AT4G19670.1|zinc finger, putative, expressed|NA|NA|NA
JreChr09G12355	ColorOfEndopleura	9_7446598|0.141071|1.35E-10|T->G	INTRON	PF00097(Zinc finger, C3HC4 type (RING finger))|PF01485(IBR domain, a half RING-finger domain)|PF13456(Reverse transcriptase-like)|LOC_Os12g43560.1|AT4G19670.1|zinc finger, putative, expressed|NA|NA|NA
JreChr09G12355	ColorOfEndopleura	9_7446863|0.138889|2.79E-09|T->C	INTRON	PF00097(Zinc finger, C3HC4 type (RING finger))|PF01485(IBR domain, a half RING-finger domain)|PF13456(Reverse transcriptase-like)|LOC_Os12g43560.1|AT4G19670.1|zinc finger, putative, expressed|NA|NA|NA
JreChr09G12355	ColorOfEndopleura	9_7447071|0.141324|6.87E-11|C->A	INTRON	PF00097(Zinc finger, C3HC4 type (RING finger))|PF01485(IBR domain, a half RING-finger domain)|PF13456(Reverse transcriptase-like)|LOC_Os12g43560.1|AT4G19670.1|zinc finger, putative, expressed|NA|NA|NA
JreChr09G12355	ColorOfEndopleura	9_7448043|0.14375|1.56E-12|A->G	SYNONYMOUS_CODING	PF00097(Zinc finger, C3HC4 type (RING finger))|PF01485(IBR domain, a half RING-finger domain)|PF13456(Reverse transcriptase-like)|LOC_Os12g43560.1|AT4G19670.1|zinc finger, putative, expressed|NA|NA|NA
JreChr09G12355	ColorOfEndopleura	9_7448663|0.38125|1.32E-07|T->C	INTRON	PF00097(Zinc finger, C3HC4 type (RING finger))|PF01485(IBR domain, a half RING-finger domain)|PF13456(Reverse transcriptase-like)|LOC_Os12g43560.1|AT4G19670.1|zinc finger, putative, expressed|NA|NA|NA
JreChr09G12355	ColorOfEndopleura	9_7448673|0.38125|2.14E-07|T->G	INTRON	PF00097(Zinc finger, C3HC4 type (RING finger))|PF01485(IBR domain, a half RING-finger domain)|PF13456(Reverse transcriptase-like)|LOC_Os12g43560.1|AT4G19670.1|zinc finger, putative, expressed|NA|NA|NA
JreChr09G12355	ColorOfEndopleura	9_7448811|0.133929|5.81E-12|C->G	NON_SYNONYMOUS_CODING	PF00097(Zinc finger, C3HC4 type (RING finger))|PF01485(IBR domain, a half RING-finger domain)|PF13456(Reverse transcriptase-like)|LOC_Os12g43560.1|AT4G19670.1|zinc finger, putative, expressed|NA|NA|NA
JreChr09G12355	ColorOfEndopleura	9_7449383|0.138889|1.33E-11|C->T	INTRON	PF00097(Zinc finger, C3HC4 type (RING finger))|PF01485(IBR domain, a half RING-finger domain)|PF13456(Reverse transcriptase-like)|LOC_Os12g43560.1|AT4G19670.1|zinc finger, putative, expressed|NA|NA|NA
JreChr09G12355	ColorOfEndopleura	9_7449423|0.134168|3.76E-11|C->T	INTRON	PF00097(Zinc finger, C3HC4 type (RING finger))|PF01485(IBR domain, a half RING-finger domain)|PF13456(Reverse transcriptase-like)|LOC_Os12g43560.1|AT4G19670.1|zinc finger, putative, expressed|NA|NA|NA
JreChr09G12355	ColorOfEndopleura	9_7449491|0.140179|4.49E-12|C->T	SYNONYMOUS_CODING	PF00097(Zinc finger, C3HC4 type (RING finger))|PF01485(IBR domain, a half RING-finger domain)|PF13456(Reverse transcriptase-like)|LOC_Os12g43560.1|AT4G19670.1|zinc finger, putative, expressed|NA|NA|NA
JreChr09G12355	ColorOfEndopleura	9_7449503|0.122321|4.67E-07|G->T	SYNONYMOUS_CODING	PF00097(Zinc finger, C3HC4 type (RING finger))|PF01485(IBR domain, a half RING-finger domain)|PF13456(Reverse transcriptase-like)|LOC_Os12g43560.1|AT4G19670.1|zinc finger, putative, expressed|NA|NA|NA
JreChr09G12356	ColorOfEndopleura	9_7455636|0.103571|4.68E-13|A->G	SYNONYMOUS_CODING	PF10250(GDP-fucose protein O-fucosyltransferase)|LOC_Os02g07200.3|AT3G05320.1|protein-O-fucosyltransferase 1, putative, expressed|NA|NA|NA
JreChr09G12356	ColorOfEndopleura	9_7456353|0.101786|4.86E-13|T->C	SYNONYMOUS_CODING	PF10250(GDP-fucose protein O-fucosyltransferase)|LOC_Os02g07200.3|AT3G05320.1|protein-O-fucosyltransferase 1, putative, expressed|NA|NA|NA
JreChr09G12359	ColorOfEndopleura	9_7467194|0.138393|2.38E-13|C->T	SYNONYMOUS_CODING	PF02170(PAZ domain)|PF02171(Piwi domain)|PF08699(Argonaute linker 1 domain)|PF16486(N-terminal domain of argonaute)|PF16488(Argonaute linker 2 domain)|LOC_Os04g52540.1|AT1G31280.1|retrotransposon protein, putative, unclassified, expressed|NA|NA|NA
JreChr09G12359	ColorOfEndopleura	9_7467353|0.138393|2.19E-13|G->T	SYNONYMOUS_CODING	PF02170(PAZ domain)|PF02171(Piwi domain)|PF08699(Argonaute linker 1 domain)|PF16486(N-terminal domain of argonaute)|PF16488(Argonaute linker 2 domain)|LOC_Os04g52540.1|AT1G31280.1|retrotransposon protein, putative, unclassified, expressed|NA|NA|NA
JreChr09G12359	ColorOfEndopleura	9_7467446|0.139286|1.77E-15|A->G	SYNONYMOUS_CODING	PF02170(PAZ domain)|PF02171(Piwi domain)|PF08699(Argonaute linker 1 domain)|PF16486(N-terminal domain of argonaute)|PF16488(Argonaute linker 2 domain)|LOC_Os04g52540.1|AT1G31280.1|retrotransposon protein, putative, unclassified, expressed|NA|NA|NA
JreChr09G12359	ColorOfEndopleura	9_7467687|0.14375|1.75E-14|A->G	INTRON	PF02170(PAZ domain)|PF02171(Piwi domain)|PF08699(Argonaute linker 1 domain)|PF16486(N-terminal domain of argonaute)|PF16488(Argonaute linker 2 domain)|LOC_Os04g52540.1|AT1G31280.1|retrotransposon protein, putative, unclassified, expressed|NA|NA|NA
JreChr09G12359	ColorOfEndopleura	9_7467688|0.144643|1.27E-14|A->C	INTRON	PF02170(PAZ domain)|PF02171(Piwi domain)|PF08699(Argonaute linker 1 domain)|PF16486(N-terminal domain of argonaute)|PF16488(Argonaute linker 2 domain)|LOC_Os04g52540.1|AT1G31280.1|retrotransposon protein, putative, unclassified, expressed|NA|NA|NA
JreChr09G12359	ColorOfEndopleura	9_7467868|0.140681|6.60E-16|T->A	INTRON	PF02170(PAZ domain)|PF02171(Piwi domain)|PF08699(Argonaute linker 1 domain)|PF16486(N-terminal domain of argonaute)|PF16488(Argonaute linker 2 domain)|LOC_Os04g52540.1|AT1G31280.1|retrotransposon protein, putative, unclassified, expressed|NA|NA|NA
JreChr09G12359	ColorOfEndopleura	9_7468053|0.128366|4.28E-15|T->A	INTRON	PF02170(PAZ domain)|PF02171(Piwi domain)|PF08699(Argonaute linker 1 domain)|PF16486(N-terminal domain of argonaute)|PF16488(Argonaute linker 2 domain)|LOC_Os04g52540.1|AT1G31280.1|retrotransposon protein, putative, unclassified, expressed|NA|NA|NA
JreChr09G12359	ColorOfEndopleura	9_7468062|0.129264|1.79E-16|A->G	INTRON	PF02170(PAZ domain)|PF02171(Piwi domain)|PF08699(Argonaute linker 1 domain)|PF16486(N-terminal domain of argonaute)|PF16488(Argonaute linker 2 domain)|LOC_Os04g52540.1|AT1G31280.1|retrotransposon protein, putative, unclassified, expressed|NA|NA|NA
JreChr09G12359	ColorOfEndopleura	9_7468064|0.129264|3.72E-16|G->A	INTRON	PF02170(PAZ domain)|PF02171(Piwi domain)|PF08699(Argonaute linker 1 domain)|PF16486(N-terminal domain of argonaute)|PF16488(Argonaute linker 2 domain)|LOC_Os04g52540.1|AT1G31280.1|retrotransposon protein, putative, unclassified, expressed|NA|NA|NA
JreChr09G12359	ColorOfEndopleura	9_7468073|0.125225|7.78E-17|C->T	INTRON	PF02170(PAZ domain)|PF02171(Piwi domain)|PF08699(Argonaute linker 1 domain)|PF16486(N-terminal domain of argonaute)|PF16488(Argonaute linker 2 domain)|LOC_Os04g52540.1|AT1G31280.1|retrotransposon protein, putative, unclassified, expressed|NA|NA|NA
JreChr09G12359	ColorOfEndopleura	9_7468091|0.118919|3.15E-18|T->A	INTRON	PF02170(PAZ domain)|PF02171(Piwi domain)|PF08699(Argonaute linker 1 domain)|PF16486(N-terminal domain of argonaute)|PF16488(Argonaute linker 2 domain)|LOC_Os04g52540.1|AT1G31280.1|retrotransposon protein, putative, unclassified, expressed|NA|NA|NA
JreChr09G12359	ColorOfEndopleura	9_7468107|0.115523|2.68E-16|T->A	INTRON	PF02170(PAZ domain)|PF02171(Piwi domain)|PF08699(Argonaute linker 1 domain)|PF16486(N-terminal domain of argonaute)|PF16488(Argonaute linker 2 domain)|LOC_Os04g52540.1|AT1G31280.1|retrotransposon protein, putative, unclassified, expressed|NA|NA|NA
JreChr09G12359	ColorOfEndopleura	9_7468136|0.0987203|5.06E-16|C->A	INTRON	PF02170(PAZ domain)|PF02171(Piwi domain)|PF08699(Argonaute linker 1 domain)|PF16486(N-terminal domain of argonaute)|PF16488(Argonaute linker 2 domain)|LOC_Os04g52540.1|AT1G31280.1|retrotransposon protein, putative, unclassified, expressed|NA|NA|NA
JreChr09G12359	ColorOfEndopleura	9_7468381|0.0545113|4.09E-10|C->T	INTRON	PF02170(PAZ domain)|PF02171(Piwi domain)|PF08699(Argonaute linker 1 domain)|PF16486(N-terminal domain of argonaute)|PF16488(Argonaute linker 2 domain)|LOC_Os04g52540.1|AT1G31280.1|retrotransposon protein, putative, unclassified, expressed|NA|NA|NA
JreChr09G12359	ColorOfEndopleura	9_7468423|0.0850277|1.63E-08|C->T	INTRON	PF02170(PAZ domain)|PF02171(Piwi domain)|PF08699(Argonaute linker 1 domain)|PF16486(N-terminal domain of argonaute)|PF16488(Argonaute linker 2 domain)|LOC_Os04g52540.1|AT1G31280.1|retrotransposon protein, putative, unclassified, expressed|NA|NA|NA
JreChr09G12359	ColorOfEndopleura	9_7468434|0.0931734|5.96E-11|C->T	INTRON	PF02170(PAZ domain)|PF02171(Piwi domain)|PF08699(Argonaute linker 1 domain)|PF16486(N-terminal domain of argonaute)|PF16488(Argonaute linker 2 domain)|LOC_Os04g52540.1|AT1G31280.1|retrotransposon protein, putative, unclassified, expressed|NA|NA|NA
JreChr09G12359	ColorOfEndopleura	9_7468459|0.111615|2.52E-11|T->C	INTRON	PF02170(PAZ domain)|PF02171(Piwi domain)|PF08699(Argonaute linker 1 domain)|PF16486(N-terminal domain of argonaute)|PF16488(Argonaute linker 2 domain)|LOC_Os04g52540.1|AT1G31280.1|retrotransposon protein, putative, unclassified, expressed|NA|NA|NA
JreChr09G12359	ColorOfEndopleura	9_7468462|0.114828|1.75E-12|G->A	INTRON	PF02170(PAZ domain)|PF02171(Piwi domain)|PF08699(Argonaute linker 1 domain)|PF16486(N-terminal domain of argonaute)|PF16488(Argonaute linker 2 domain)|LOC_Os04g52540.1|AT1G31280.1|retrotransposon protein, putative, unclassified, expressed|NA|NA|NA
JreChr09G12359	ColorOfEndopleura	9_7468467|0.116426|7.46E-15|A->G	INTRON	PF02170(PAZ domain)|PF02171(Piwi domain)|PF08699(Argonaute linker 1 domain)|PF16486(N-terminal domain of argonaute)|PF16488(Argonaute linker 2 domain)|LOC_Os04g52540.1|AT1G31280.1|retrotransposon protein, putative, unclassified, expressed|NA|NA|NA
JreChr09G12359	ColorOfEndopleura	9_7468502|0.134409|2.06E-17|C->T	INTRON	PF02170(PAZ domain)|PF02171(Piwi domain)|PF08699(Argonaute linker 1 domain)|PF16486(N-terminal domain of argonaute)|PF16488(Argonaute linker 2 domain)|LOC_Os04g52540.1|AT1G31280.1|retrotransposon protein, putative, unclassified, expressed|NA|NA|NA
JreChr09G12359	ColorOfEndopleura	9_7468530|0.133513|4.34E-18|A->G	INTRON	PF02170(PAZ domain)|PF02171(Piwi domain)|PF08699(Argonaute linker 1 domain)|PF16486(N-terminal domain of argonaute)|PF16488(Argonaute linker 2 domain)|LOC_Os04g52540.1|AT1G31280.1|retrotransposon protein, putative, unclassified, expressed|NA|NA|NA
JreChr09G12359	ColorOfEndopleura	9_7468532|0.135305|1.85E-17|A->G	INTRON	PF02170(PAZ domain)|PF02171(Piwi domain)|PF08699(Argonaute linker 1 domain)|PF16486(N-terminal domain of argonaute)|PF16488(Argonaute linker 2 domain)|LOC_Os04g52540.1|AT1G31280.1|retrotransposon protein, putative, unclassified, expressed|NA|NA|NA
JreChr09G12359	ColorOfEndopleura	9_7468572|0.139138|2.72E-16|T->A	INTRON	PF02170(PAZ domain)|PF02171(Piwi domain)|PF08699(Argonaute linker 1 domain)|PF16486(N-terminal domain of argonaute)|PF16488(Argonaute linker 2 domain)|LOC_Os04g52540.1|AT1G31280.1|retrotransposon protein, putative, unclassified, expressed|NA|NA|NA
JreChr09G12359	ColorOfEndopleura	9_7468806|0.142218|2.82E-15|C->A	INTRON	PF02170(PAZ domain)|PF02171(Piwi domain)|PF08699(Argonaute linker 1 domain)|PF16486(N-terminal domain of argonaute)|PF16488(Argonaute linker 2 domain)|LOC_Os04g52540.1|AT1G31280.1|retrotransposon protein, putative, unclassified, expressed|NA|NA|NA
JreChr09G12359	ColorOfEndopleura	9_7468959|0.139138|1.72E-15|A->G	INTRON	PF02170(PAZ domain)|PF02171(Piwi domain)|PF08699(Argonaute linker 1 domain)|PF16486(N-terminal domain of argonaute)|PF16488(Argonaute linker 2 domain)|LOC_Os04g52540.1|AT1G31280.1|retrotransposon protein, putative, unclassified, expressed|NA|NA|NA
JreChr09G12359	ColorOfEndopleura	9_7469057|0.128136|5.88E-17|T->C	INTRON	PF02170(PAZ domain)|PF02171(Piwi domain)|PF08699(Argonaute linker 1 domain)|PF16486(N-terminal domain of argonaute)|PF16488(Argonaute linker 2 domain)|LOC_Os04g52540.1|AT1G31280.1|retrotransposon protein, putative, unclassified, expressed|NA|NA|NA
JreChr09G12359	ColorOfEndopleura	9_7469176|0.126354|1.53E-15|A->G	INTRON	PF02170(PAZ domain)|PF02171(Piwi domain)|PF08699(Argonaute linker 1 domain)|PF16486(N-terminal domain of argonaute)|PF16488(Argonaute linker 2 domain)|LOC_Os04g52540.1|AT1G31280.1|retrotransposon protein, putative, unclassified, expressed|NA|NA|NA
JreChr09G12359	ColorOfEndopleura	9_7469238|0.140681|3.84E-14|A->T	INTRON	PF02170(PAZ domain)|PF02171(Piwi domain)|PF08699(Argonaute linker 1 domain)|PF16486(N-terminal domain of argonaute)|PF16488(Argonaute linker 2 domain)|LOC_Os04g52540.1|AT1G31280.1|retrotransposon protein, putative, unclassified, expressed|NA|NA|NA
JreChr09G12359	ColorOfEndopleura	9_7469252|0.143113|6.28E-15|G->C	INTRON	PF02170(PAZ domain)|PF02171(Piwi domain)|PF08699(Argonaute linker 1 domain)|PF16486(N-terminal domain of argonaute)|PF16488(Argonaute linker 2 domain)|LOC_Os04g52540.1|AT1G31280.1|retrotransposon protein, putative, unclassified, expressed|NA|NA|NA
JreChr09G12359	ColorOfEndopleura	9_7469294|0.141577|1.02E-15|A->T	INTRON	PF02170(PAZ domain)|PF02171(Piwi domain)|PF08699(Argonaute linker 1 domain)|PF16486(N-terminal domain of argonaute)|PF16488(Argonaute linker 2 domain)|LOC_Os04g52540.1|AT1G31280.1|retrotransposon protein, putative, unclassified, expressed|NA|NA|NA
JreChr09G12359	ColorOfEndopleura	9_7469433|0.141324|5.99E-15|A->T	INTRON	PF02170(PAZ domain)|PF02171(Piwi domain)|PF08699(Argonaute linker 1 domain)|PF16486(N-terminal domain of argonaute)|PF16488(Argonaute linker 2 domain)|LOC_Os04g52540.1|AT1G31280.1|retrotransposon protein, putative, unclassified, expressed|NA|NA|NA
JreChr09G12359	ColorOfEndopleura	9_7469505|0.140681|3.64E-13|T->C	INTRON	PF02170(PAZ domain)|PF02171(Piwi domain)|PF08699(Argonaute linker 1 domain)|PF16486(N-terminal domain of argonaute)|PF16488(Argonaute linker 2 domain)|LOC_Os04g52540.1|AT1G31280.1|retrotransposon protein, putative, unclassified, expressed|NA|NA|NA
JreChr09G12359	ColorOfEndopleura	9_7469520|0.142218|6.80E-13|A->G	INTRON	PF02170(PAZ domain)|PF02171(Piwi domain)|PF08699(Argonaute linker 1 domain)|PF16486(N-terminal domain of argonaute)|PF16488(Argonaute linker 2 domain)|LOC_Os04g52540.1|AT1G31280.1|retrotransposon protein, putative, unclassified, expressed|NA|NA|NA
JreChr09G12359	ColorOfEndopleura	9_7469587|0.142473|1.66E-13|T->G	INTRON	PF02170(PAZ domain)|PF02171(Piwi domain)|PF08699(Argonaute linker 1 domain)|PF16486(N-terminal domain of argonaute)|PF16488(Argonaute linker 2 domain)|LOC_Os04g52540.1|AT1G31280.1|retrotransposon protein, putative, unclassified, expressed|NA|NA|NA
JreChr09G12359	ColorOfEndopleura	9_7469606|0.142473|1.66E-13|T->C	INTRON	PF02170(PAZ domain)|PF02171(Piwi domain)|PF08699(Argonaute linker 1 domain)|PF16486(N-terminal domain of argonaute)|PF16488(Argonaute linker 2 domain)|LOC_Os04g52540.1|AT1G31280.1|retrotransposon protein, putative, unclassified, expressed|NA|NA|NA
JreChr09G12359	ColorOfEndopleura	9_7469608|0.142473|1.66E-13|T->C	INTRON	PF02170(PAZ domain)|PF02171(Piwi domain)|PF08699(Argonaute linker 1 domain)|PF16486(N-terminal domain of argonaute)|PF16488(Argonaute linker 2 domain)|LOC_Os04g52540.1|AT1G31280.1|retrotransposon protein, putative, unclassified, expressed|NA|NA|NA
JreChr09G12359	ColorOfEndopleura	9_7470020|0.142857|4.71E-15|G->A	INTRON	PF02170(PAZ domain)|PF02171(Piwi domain)|PF08699(Argonaute linker 1 domain)|PF16486(N-terminal domain of argonaute)|PF16488(Argonaute linker 2 domain)|LOC_Os04g52540.1|AT1G31280.1|retrotransposon protein, putative, unclassified, expressed|NA|NA|NA
JreChr09G12359	ColorOfEndopleura	9_7470021|0.142857|4.71E-15|G->A	INTRON	PF02170(PAZ domain)|PF02171(Piwi domain)|PF08699(Argonaute linker 1 domain)|PF16486(N-terminal domain of argonaute)|PF16488(Argonaute linker 2 domain)|LOC_Os04g52540.1|AT1G31280.1|retrotransposon protein, putative, unclassified, expressed|NA|NA|NA
JreChr09G12359	ColorOfEndopleura	9_7470101|0.142857|6.93E-15|G->A	INTRON	PF02170(PAZ domain)|PF02171(Piwi domain)|PF08699(Argonaute linker 1 domain)|PF16486(N-terminal domain of argonaute)|PF16488(Argonaute linker 2 domain)|LOC_Os04g52540.1|AT1G31280.1|retrotransposon protein, putative, unclassified, expressed|NA|NA|NA
JreChr09G12359	ColorOfEndopleura	9_7470107|0.142857|6.39E-15|T->C	INTRON	PF02170(PAZ domain)|PF02171(Piwi domain)|PF08699(Argonaute linker 1 domain)|PF16486(N-terminal domain of argonaute)|PF16488(Argonaute linker 2 domain)|LOC_Os04g52540.1|AT1G31280.1|retrotransposon protein, putative, unclassified, expressed|NA|NA|NA
JreChr09G12359	ColorOfEndopleura	9_7470171|0.139535|2.85E-14|C->T	INTRON	PF02170(PAZ domain)|PF02171(Piwi domain)|PF08699(Argonaute linker 1 domain)|PF16486(N-terminal domain of argonaute)|PF16488(Argonaute linker 2 domain)|LOC_Os04g52540.1|AT1G31280.1|retrotransposon protein, putative, unclassified, expressed|NA|NA|NA
JreChr09G12359	ColorOfEndopleura	9_7470198|0.141324|6.21E-14|G->A	INTRON	PF02170(PAZ domain)|PF02171(Piwi domain)|PF08699(Argonaute linker 1 domain)|PF16486(N-terminal domain of argonaute)|PF16488(Argonaute linker 2 domain)|LOC_Os04g52540.1|AT1G31280.1|retrotransposon protein, putative, unclassified, expressed|NA|NA|NA
JreChr09G12359	ColorOfEndopleura	9_7470271|0.140036|2.37E-14|T->C	INTRON	PF02170(PAZ domain)|PF02171(Piwi domain)|PF08699(Argonaute linker 1 domain)|PF16486(N-terminal domain of argonaute)|PF16488(Argonaute linker 2 domain)|LOC_Os04g52540.1|AT1G31280.1|retrotransposon protein, putative, unclassified, expressed|NA|NA|NA
JreChr09G12359	ColorOfEndopleura	9_7470376|0.143627|2.27E-12|C->T	INTRON	PF02170(PAZ domain)|PF02171(Piwi domain)|PF08699(Argonaute linker 1 domain)|PF16486(N-terminal domain of argonaute)|PF16488(Argonaute linker 2 domain)|LOC_Os04g52540.1|AT1G31280.1|retrotransposon protein, putative, unclassified, expressed|NA|NA|NA
JreChr09G12359	ColorOfEndopleura	9_7470397|0.143627|2.27E-12|T->A	INTRON	PF02170(PAZ domain)|PF02171(Piwi domain)|PF08699(Argonaute linker 1 domain)|PF16486(N-terminal domain of argonaute)|PF16488(Argonaute linker 2 domain)|LOC_Os04g52540.1|AT1G31280.1|retrotransposon protein, putative, unclassified, expressed|NA|NA|NA
JreChr09G12359	ColorOfEndopleura	9_7470529|0.121864|2.09E-12|T->G	INTRON	PF02170(PAZ domain)|PF02171(Piwi domain)|PF08699(Argonaute linker 1 domain)|PF16486(N-terminal domain of argonaute)|PF16488(Argonaute linker 2 domain)|LOC_Os04g52540.1|AT1G31280.1|retrotransposon protein, putative, unclassified, expressed|NA|NA|NA
JreChr09G12359	ColorOfEndopleura	9_7470531|0.126571|3.36E-14|C->G	INTRON	PF02170(PAZ domain)|PF02171(Piwi domain)|PF08699(Argonaute linker 1 domain)|PF16486(N-terminal domain of argonaute)|PF16488(Argonaute linker 2 domain)|LOC_Os04g52540.1|AT1G31280.1|retrotransposon protein, putative, unclassified, expressed|NA|NA|NA
JreChr09G12359	ColorOfEndopleura	9_7470535|0.132379|3.99E-15|T->G	INTRON	PF02170(PAZ domain)|PF02171(Piwi domain)|PF08699(Argonaute linker 1 domain)|PF16486(N-terminal domain of argonaute)|PF16488(Argonaute linker 2 domain)|LOC_Os04g52540.1|AT1G31280.1|retrotransposon protein, putative, unclassified, expressed|NA|NA|NA
JreChr09G12359	ColorOfEndopleura	9_7470737|0.142857|3.15E-13|T->A	SYNONYMOUS_CODING	PF02170(PAZ domain)|PF02171(Piwi domain)|PF08699(Argonaute linker 1 domain)|PF16486(N-terminal domain of argonaute)|PF16488(Argonaute linker 2 domain)|LOC_Os04g52540.1|AT1G31280.1|retrotransposon protein, putative, unclassified, expressed|NA|NA|NA
JreChr09G12359	ColorOfEndopleura	9_7470858|0.142857|8.23E-15|C->G	NON_SYNONYMOUS_CODING	PF02170(PAZ domain)|PF02171(Piwi domain)|PF08699(Argonaute linker 1 domain)|PF16486(N-terminal domain of argonaute)|PF16488(Argonaute linker 2 domain)|LOC_Os04g52540.1|AT1G31280.1|retrotransposon protein, putative, unclassified, expressed|NA|NA|NA
JreChr09G12359	ColorOfEndopleura	9_7470927|0.14375|1.31E-14|T->C	NON_SYNONYMOUS_CODING	PF02170(PAZ domain)|PF02171(Piwi domain)|PF08699(Argonaute linker 1 domain)|PF16486(N-terminal domain of argonaute)|PF16488(Argonaute linker 2 domain)|LOC_Os04g52540.1|AT1G31280.1|retrotransposon protein, putative, unclassified, expressed|NA|NA|NA
JreChr09G12359	ColorOfEndopleura	9_7471083|0.141324|5.80E-13|A->G	NON_SYNONYMOUS_CODING	PF02170(PAZ domain)|PF02171(Piwi domain)|PF08699(Argonaute linker 1 domain)|PF16486(N-terminal domain of argonaute)|PF16488(Argonaute linker 2 domain)|LOC_Os04g52540.1|AT1G31280.1|retrotransposon protein, putative, unclassified, expressed|NA|NA|NA
JreChr09G12359	ColorOfEndopleura	9_7471134|0.141964|5.91E-14|A->G	NON_SYNONYMOUS_CODING	PF02170(PAZ domain)|PF02171(Piwi domain)|PF08699(Argonaute linker 1 domain)|PF16486(N-terminal domain of argonaute)|PF16488(Argonaute linker 2 domain)|LOC_Os04g52540.1|AT1G31280.1|retrotransposon protein, putative, unclassified, expressed|NA|NA|NA
JreChr09G12359	ColorOfEndopleura	9_7471179|0.140179|1.82E-15|C->T	STOP_GAINED	PF02170(PAZ domain)|PF02171(Piwi domain)|PF08699(Argonaute linker 1 domain)|PF16486(N-terminal domain of argonaute)|PF16488(Argonaute linker 2 domain)|LOC_Os04g52540.1|AT1G31280.1|retrotransposon protein, putative, unclassified, expressed|NA|NA|NA
JreChr09G12359	ColorOfEndopleura	9_7471323|0.14375|1.13E-14|C->T	STOP_GAINED	PF02170(PAZ domain)|PF02171(Piwi domain)|PF08699(Argonaute linker 1 domain)|PF16486(N-terminal domain of argonaute)|PF16488(Argonaute linker 2 domain)|LOC_Os04g52540.1|AT1G31280.1|retrotransposon protein, putative, unclassified, expressed|NA|NA|NA
JreChr09G12359	ColorOfEndopleura	9_7471973|0.142857|3.66E-15|C->T	INTRON	PF02170(PAZ domain)|PF02171(Piwi domain)|PF08699(Argonaute linker 1 domain)|PF16486(N-terminal domain of argonaute)|PF16488(Argonaute linker 2 domain)|LOC_Os04g52540.1|AT1G31280.1|retrotransposon protein, putative, unclassified, expressed|NA|NA|NA
JreChr09G12359	ColorOfEndopleura	9_7472013|0.140429|7.71E-14|G->A	INTRON	PF02170(PAZ domain)|PF02171(Piwi domain)|PF08699(Argonaute linker 1 domain)|PF16486(N-terminal domain of argonaute)|PF16488(Argonaute linker 2 domain)|LOC_Os04g52540.1|AT1G31280.1|retrotransposon protein, putative, unclassified, expressed|NA|NA|NA
JreChr09G12359	ColorOfEndopleura	9_7472053|0.143113|1.01E-14|G->A	INTRON	PF02170(PAZ domain)|PF02171(Piwi domain)|PF08699(Argonaute linker 1 domain)|PF16486(N-terminal domain of argonaute)|PF16488(Argonaute linker 2 domain)|LOC_Os04g52540.1|AT1G31280.1|retrotransposon protein, putative, unclassified, expressed|NA|NA|NA
JreChr09G12359	ColorOfEndopleura	9_7472067|0.143369|8.32E-15|A->G	INTRON	PF02170(PAZ domain)|PF02171(Piwi domain)|PF08699(Argonaute linker 1 domain)|PF16486(N-terminal domain of argonaute)|PF16488(Argonaute linker 2 domain)|LOC_Os04g52540.1|AT1G31280.1|retrotransposon protein, putative, unclassified, expressed|NA|NA|NA
JreChr09G12359	ColorOfEndopleura	9_7472350|0.136445|1.65E-15|A->G	INTRON	PF02170(PAZ domain)|PF02171(Piwi domain)|PF08699(Argonaute linker 1 domain)|PF16486(N-terminal domain of argonaute)|PF16488(Argonaute linker 2 domain)|LOC_Os04g52540.1|AT1G31280.1|retrotransposon protein, putative, unclassified, expressed|NA|NA|NA
JreChr09G12359	ColorOfEndopleura	9_7472564|0.140429|2.44E-14|A->C	INTRON	PF02170(PAZ domain)|PF02171(Piwi domain)|PF08699(Argonaute linker 1 domain)|PF16486(N-terminal domain of argonaute)|PF16488(Argonaute linker 2 domain)|LOC_Os04g52540.1|AT1G31280.1|retrotransposon protein, putative, unclassified, expressed|NA|NA|NA
JreChr09G12359	ColorOfEndopleura	9_7472908|0.142857|1.29E-14|T->A	STOP_GAINED	PF02170(PAZ domain)|PF02171(Piwi domain)|PF08699(Argonaute linker 1 domain)|PF16486(N-terminal domain of argonaute)|PF16488(Argonaute linker 2 domain)|LOC_Os04g52540.1|AT1G31280.1|retrotransposon protein, putative, unclassified, expressed|NA|NA|NA
JreChr09G12359	ColorOfEndopleura	9_7473361|0.141324|3.98E-14|A->G	STOP_LOST	PF02170(PAZ domain)|PF02171(Piwi domain)|PF08699(Argonaute linker 1 domain)|PF16486(N-terminal domain of argonaute)|PF16488(Argonaute linker 2 domain)|LOC_Os04g52540.1|AT1G31280.1|retrotransposon protein, putative, unclassified, expressed|NA|NA|NA
JreChr09G12359	ColorOfEndopleura	9_7473457|0.14375|8.97E-15|T->C	NON_SYNONYMOUS_CODING	PF02170(PAZ domain)|PF02171(Piwi domain)|PF08699(Argonaute linker 1 domain)|PF16486(N-terminal domain of argonaute)|PF16488(Argonaute linker 2 domain)|LOC_Os04g52540.1|AT1G31280.1|retrotransposon protein, putative, unclassified, expressed|NA|NA|NA
JreChr09G12359	ColorOfEndopleura	9_7473556|0.141071|3.91E-15|T->C	NON_SYNONYMOUS_CODING	PF02170(PAZ domain)|PF02171(Piwi domain)|PF08699(Argonaute linker 1 domain)|PF16486(N-terminal domain of argonaute)|PF16488(Argonaute linker 2 domain)|LOC_Os04g52540.1|AT1G31280.1|retrotransposon protein, putative, unclassified, expressed|NA|NA|NA
JreChr09G12360	ColorOfEndopleura	9_7477034|0.130474|3.38E-08|G->C	INTRON	NA|NA|NA|NA|NA|NA|NA
JreChr09G12360	ColorOfEndopleura	9_7477116|0.230769|7.37E-08|T->G	NON_SYNONYMOUS_CODING	NA|NA|NA|NA|NA|NA|NA
JreChr09G12360	ColorOfEndopleura	9_7477142|0.232558|3.73E-08|A->T	STOP_GAINED	NA|NA|NA|NA|NA|NA|NA
JreChr09G12360	ColorOfEndopleura	9_7477143|0.233453|3.85E-08|A->C	NON_SYNONYMOUS_CODING	NA|NA|NA|NA|NA|NA|NA
JreChr09G12361	ColorOfEndopleura	9_7480465|0.142218|1.31E-15|T->C	INTRON	PF00957(Synaptobrevin)|PF13774(Regulated-SNARE-like domain)|LOC_Os03g57760.2|AT1G11890.1|25.3 kDa vesicle transport protein, putative, expressed|NA|NA|NA
JreChr09G12361	ColorOfEndopleura	9_7480901|0.138393|2.81E-14|G->A	INTRON	PF00957(Synaptobrevin)|PF13774(Regulated-SNARE-like domain)|LOC_Os03g57760.2|AT1G11890.1|25.3 kDa vesicle transport protein, putative, expressed|NA|NA|NA
JreChr09G12361	ColorOfEndopleura	9_7480955|0.138393|1.51E-14|T->C	INTRON	PF00957(Synaptobrevin)|PF13774(Regulated-SNARE-like domain)|LOC_Os03g57760.2|AT1G11890.1|25.3 kDa vesicle transport protein, putative, expressed|NA|NA|NA
JreChr09G12361	ColorOfEndopleura	9_7483811|0.175|8.84E-15|T->A	INTRON	PF00957(Synaptobrevin)|PF13774(Regulated-SNARE-like domain)|LOC_Os03g57760.2|AT1G11890.1|25.3 kDa vesicle transport protein, putative, expressed|NA|NA|NA
JreChr09G12361	ColorOfEndopleura	9_7484699|0.166071|9.17E-15|T->A	STOP_GAINED	PF00957(Synaptobrevin)|PF13774(Regulated-SNARE-like domain)|LOC_Os03g57760.2|AT1G11890.1|25.3 kDa vesicle transport protein, putative, expressed|NA|NA|NA
JreChr09G12361	ColorOfEndopleura	9_7484701|0.121429|5.51E-11|C->G	NON_SYNONYMOUS_CODING	PF00957(Synaptobrevin)|PF13774(Regulated-SNARE-like domain)|LOC_Os03g57760.2|AT1G11890.1|25.3 kDa vesicle transport protein, putative, expressed|NA|NA|NA
JreChr09G12362	ColorOfEndopleura	9_7487129|0.384821|9.69E-07|A->G	INTRON	NA|LOC_Os02g07190.1|AT3G06880.2|WD domain, G-beta repeat domain containing protein, expressed|NA|NA|NA
JreChr09G12362	ColorOfEndopleura	9_7487179|0.144643|1.19E-09|G->A	INTRON	NA|LOC_Os02g07190.1|AT3G06880.2|WD domain, G-beta repeat domain containing protein, expressed|NA|NA|NA
JreChr09G12362	ColorOfEndopleura	9_7488378|0.0821429|7.51E-09|G->A	SYNONYMOUS_CODING	NA|LOC_Os02g07190.1|AT3G06880.2|WD domain, G-beta repeat domain containing protein, expressed|NA|NA|NA
JreChr09G12362	ColorOfEndopleura	9_7489055|0.165771|7.54E-14|G->C	NON_SYNONYMOUS_CODING	NA|LOC_Os02g07190.1|AT3G06880.2|WD domain, G-beta repeat domain containing protein, expressed|NA|NA|NA
JreChr09G12362	ColorOfEndopleura	9_7489394|0.165179|5.58E-15|C->G	NON_SYNONYMOUS_CODING	NA|LOC_Os02g07190.1|AT3G06880.2|WD domain, G-beta repeat domain containing protein, expressed|NA|NA|NA
JreChr09G12363	ColorOfEndopleura	9_7499153|0.165179|3.43E-15|T->C	INTRON	PF01370(NAD dependent epimerase/dehydratase family)|LOC_Os04g53920.1|AT1G61720.1|leucoanthocyanidin reductase, putative, expressed|ban|Precocious anthocyanin in seed coat|NA|NA
JreChr09G12363	ColorOfEndopleura	9_7499782|0.386607|6.10E-07|T->C	NON_SYNONYMOUS_CODING	PF01370(NAD dependent epimerase/dehydratase family)|LOC_Os04g53920.1|AT1G61720.1|leucoanthocyanidin reductase, putative, expressed|ban|Precocious anthocyanin in seed coat|NA|NA
JreChr09G12364	ColorOfEndopleura	9_7513951|0.167857|1.47E-15|G->A	NON_SYNONYMOUS_CODING	NA|LOC_Os01g57650.1|AT4G27240.1|ZOS1-12 - C2H2 zinc finger protein, expressed|NA|NA|NA
JreChr09G12364	ColorOfEndopleura	9_7514148|0.166964|1.05E-14|A->G	SYNONYMOUS_CODING	NA|LOC_Os01g57650.1|AT4G27240.1|ZOS1-12 - C2H2 zinc finger protein, expressed|NA|NA|NA
JreChr09G12364	ColorOfEndopleura	9_7514182|0.166964|1.05E-14|G->A	NON_SYNONYMOUS_CODING	NA|LOC_Os01g57650.1|AT4G27240.1|ZOS1-12 - C2H2 zinc finger protein, expressed|NA|NA|NA
JreChr09G12364	ColorOfEndopleura	9_7514185|0.166964|1.05E-14|T->A	STOP_LOST	NA|LOC_Os01g57650.1|AT4G27240.1|ZOS1-12 - C2H2 zinc finger protein, expressed|NA|NA|NA
JreChr09G12364	ColorOfEndopleura	9_7514195|0.166071|6.58E-15|C->A	STOP_GAINED	NA|LOC_Os01g57650.1|AT4G27240.1|ZOS1-12 - C2H2 zinc finger protein, expressed|NA|NA|NA
JreChr09G12364	ColorOfEndopleura	9_7514222|0.166964|4.98E-15|G->T	NON_SYNONYMOUS_CODING	NA|LOC_Os01g57650.1|AT4G27240.1|ZOS1-12 - C2H2 zinc finger protein, expressed|NA|NA|NA
JreChr09G12364	ColorOfEndopleura	9_7514240|0.166071|3.50E-15|T->C	NON_SYNONYMOUS_CODING	NA|LOC_Os01g57650.1|AT4G27240.1|ZOS1-12 - C2H2 zinc finger protein, expressed|NA|NA|NA
JreChr09G12364	ColorOfEndopleura	9_7514441|0.169643|1.88E-15|A->C	STOP_LOST	NA|LOC_Os01g57650.1|AT4G27240.1|ZOS1-12 - C2H2 zinc finger protein, expressed|NA|NA|NA
JreChr09G12364	ColorOfEndopleura	9_7514667|0.0797491|1.11E-10|G->A	INTRON	NA|LOC_Os01g57650.1|AT4G27240.1|ZOS1-12 - C2H2 zinc finger protein, expressed|NA|NA|NA
JreChr09G12364	ColorOfEndopleura	9_7515288|0.159213|1.25E-14|T->A	NON_SYNONYMOUS_CODING	NA|LOC_Os01g57650.1|AT4G27240.1|ZOS1-12 - C2H2 zinc finger protein, expressed|NA|NA|NA
JreChr09G12364	ColorOfEndopleura	9_7515389|0.1625|1.46E-15|T->C	SYNONYMOUS_CODING	NA|LOC_Os01g57650.1|AT4G27240.1|ZOS1-12 - C2H2 zinc finger protein, expressed|NA|NA|NA
JreChr09G12365	ColorOfEndopleura	9_7516486|0.0839286|6.27E-09|A->G	INTRON	PF02679((2R)-phospho-3-sulfolactate synthase (ComA))|LOC_Os06g46900.1|AT4G21320.1|phosphosulfolactate synthase-related protein, putative, expressed|hsa32-1|under normal conditions, hsa32-1 plants exhibited no obvious phenotypic difference in terms of germination time and rate, growth rate, time to flowering, and seed yield as compared to the wild type. The acclimation treatment (37oC for 1 h, rec…
JreChr09G12365	ColorOfEndopleura	9_7517568|0.15681|9.59E-14|G->A	INTRON	PF02679((2R)-phospho-3-sulfolactate synthase (ComA))|LOC_Os06g46900.1|AT4G21320.1|phosphosulfolactate synthase-related protein, putative, expressed|hsa32-1|under normal conditions, hsa32-1 plants exhibited no obvious phenotypic difference in terms of germination time and rate, growth rate, time to flowering, and seed yield as compared to the wild type. The acclimation treatment (37oC for 1 h, rec…
JreChr09G12365	ColorOfEndopleura	9_7517887|0.0834829|1.86E-09|T->C	INTRON	PF02679((2R)-phospho-3-sulfolactate synthase (ComA))|LOC_Os06g46900.1|AT4G21320.1|phosphosulfolactate synthase-related protein, putative, expressed|hsa32-1|under normal conditions, hsa32-1 plants exhibited no obvious phenotypic difference in terms of germination time and rate, growth rate, time to flowering, and seed yield as compared to the wild type. The acclimation treatment (37oC for 1 h, rec…
JreChr09G12365	ColorOfEndopleura	9_7518472|0.0822898|6.34E-09|G->C	INTRON	PF02679((2R)-phospho-3-sulfolactate synthase (ComA))|LOC_Os06g46900.1|AT4G21320.1|phosphosulfolactate synthase-related protein, putative, expressed|hsa32-1|under normal conditions, hsa32-1 plants exhibited no obvious phenotypic difference in terms of germination time and rate, growth rate, time to flowering, and seed yield as compared to the wild type. The acclimation treatment (37oC for 1 h, rec…
JreChr09G12367	ColorOfEndopleura	9_7522839|0.158318|6.70E-15|T->C	NON_SYNONYMOUS_CODING	NA|NA|AT4G05200.1|TKL_IRAK_DUF26-lc.12 - DUF26 kinases have homology to DUF26 containing loci, expressed|NA|NA|NA
JreChr09G12368	ColorOfEndopleura	9_7525238|0.0831843|4.44E-09|G->A	NON_SYNONYMOUS_CODING	PF06749(Protein of unknown function (DUF1218))|LOC_Os06g02440.1|AT4G21310.1|expressed protein|NA|NA|NA
JreChr09G12368	ColorOfEndopleura	9_7525496|0.216071|2.18E-11|G->A	NON_SYNONYMOUS_CODING	PF06749(Protein of unknown function (DUF1218))|LOC_Os06g02440.1|AT4G21310.1|expressed protein|NA|NA|NA
JreChr09G12368	ColorOfEndopleura	9_7525672|0.171429|8.00E-13|G->C	NON_SYNONYMOUS_CODING	PF06749(Protein of unknown function (DUF1218))|LOC_Os06g02440.1|AT4G21310.1|expressed protein|NA|NA|NA
JreChr09G12370	ColorOfEndopleura	9_7545469|0.125893|2.99E-09|C->G	NON_SYNONYMOUS_CODING	PF05757(Oxygen evolving enhancer protein 3 (PsbQ))|LOC_Os07g36080.1|AT4G05180.1|oxygen evolving enhancer protein 3 domain containing protein, expressed|NA|NA|NA
JreChr09G12370	ColorOfEndopleura	9_7545543|0.0821429|3.93E-08|C->A	NON_SYNONYMOUS_CODING	PF05757(Oxygen evolving enhancer protein 3 (PsbQ))|LOC_Os07g36080.1|AT4G05180.1|oxygen evolving enhancer protein 3 domain containing protein, expressed|NA|NA|NA
JreChr09G12371	ColorOfEndopleura	9_7549752|0.0830357|2.71E-09|A->T	INTRON	PF00225(Kinesin motor domain)|LOC_Os04g53760.1|AT4G21270.1|kinesin motor domain containing protein, putative, expressed|NA|NA|NA
JreChr09G12371	ColorOfEndopleura	9_7553463|0.120751|3.01E-09|T->G	INTRON	PF00225(Kinesin motor domain)|LOC_Os04g53760.1|AT4G21270.1|kinesin motor domain containing protein, putative, expressed|NA|NA|NA
JreChr09G12371	ColorOfEndopleura	9_7553899|0.119857|1.19E-09|T->C	INTRON	PF00225(Kinesin motor domain)|LOC_Os04g53760.1|AT4G21270.1|kinesin motor domain containing protein, putative, expressed|NA|NA|NA
JreChr09G12372	ColorOfEndopleura	9_7556633|0.15|6.56E-18|C->G	NON_SYNONYMOUS_CODING	PF00085(Thioredoxin)|LOC_Os04g53740.1|AT1G11530.1|thioredoxin, putative, expressed|NA|NA|NA
JreChr09G12372	ColorOfEndopleura	9_7557337|0.393178|3.57E-08|C->T	INTRON	PF00085(Thioredoxin)|LOC_Os04g53740.1|AT1G11530.1|thioredoxin, putative, expressed|NA|NA|NA
JreChr09G12372	ColorOfEndopleura	9_7557363|0.395871|5.11E-07|G->C	INTRON	PF00085(Thioredoxin)|LOC_Os04g53740.1|AT1G11530.1|thioredoxin, putative, expressed|NA|NA|NA
JreChr09G12372	ColorOfEndopleura	9_7557674|0.388393|9.07E-09|G->T	INTRON	PF00085(Thioredoxin)|LOC_Os04g53740.1|AT1G11530.1|thioredoxin, putative, expressed|NA|NA|NA
JreChr09G12372	ColorOfEndopleura	9_7557742|0.372321|4.68E-07|A->G	SYNONYMOUS_CODING	PF00085(Thioredoxin)|LOC_Os04g53740.1|AT1G11530.1|thioredoxin, putative, expressed|NA|NA|NA
JreChr09G12372	ColorOfEndopleura	9_7557770|0.39375|4.62E-08|T->G	NON_SYNONYMOUS_CODING	PF00085(Thioredoxin)|LOC_Os04g53740.1|AT1G11530.1|thioredoxin, putative, expressed|NA|NA|NA
JreChr09G12373	ColorOfEndopleura	9_7559926|0.395536|1.54E-07|C->T	NON_SYNONYMOUS_CODING	PF00010(Helix-loop-helix DNA-binding domain)|LOC_Os07g35870.1|AT5G54680.1|basic helix-loop-helix DND-binding domain containing protein, expressed|NA|NA|NA
JreChr09G12373	ColorOfEndopleura	9_7559959|0.394643|4.73E-08|A->C	SPLICE_SITE_REGION	PF00010(Helix-loop-helix DNA-binding domain)|LOC_Os07g35870.1|AT5G54680.1|basic helix-loop-helix DND-binding domain containing protein, expressed|NA|NA|NA
JreChr09G12373	ColorOfEndopleura	9_7559991|0.394643|1.20E-07|T->C	INTRON	PF00010(Helix-loop-helix DNA-binding domain)|LOC_Os07g35870.1|AT5G54680.1|basic helix-loop-helix DND-binding domain containing protein, expressed|NA|NA|NA
JreChr09G12373	ColorOfEndopleura	9_7560016|0.395349|5.92E-08|T->A	INTRON	PF00010(Helix-loop-helix DNA-binding domain)|LOC_Os07g35870.1|AT5G54680.1|basic helix-loop-helix DND-binding domain containing protein, expressed|NA|NA|NA
JreChr09G12373	ColorOfEndopleura	9_7560190|0.395161|2.78E-08|G->A	INTRON	PF00010(Helix-loop-helix DNA-binding domain)|LOC_Os07g35870.1|AT5G54680.1|basic helix-loop-helix DND-binding domain containing protein, expressed|NA|NA|NA
JreChr09G12373	ColorOfEndopleura	9_7560330|0.127907|6.12E-15|A->T	INTRON	PF00010(Helix-loop-helix DNA-binding domain)|LOC_Os07g35870.1|AT5G54680.1|basic helix-loop-helix DND-binding domain containing protein, expressed|NA|NA|NA
JreChr09G12373	ColorOfEndopleura	9_7560469|0.396429|2.41E-07|T->C	INTRON	PF00010(Helix-loop-helix DNA-binding domain)|LOC_Os07g35870.1|AT5G54680.1|basic helix-loop-helix DND-binding domain containing protein, expressed|NA|NA|NA
JreChr09G12373	ColorOfEndopleura	9_7560668|0.397321|1.78E-08|A->C	INTRON	PF00010(Helix-loop-helix DNA-binding domain)|LOC_Os07g35870.1|AT5G54680.1|basic helix-loop-helix DND-binding domain containing protein, expressed|NA|NA|NA
JreChr09G12373	ColorOfEndopleura	9_7560896|0.145796|2.86E-14|A->T	INTRON	PF00010(Helix-loop-helix DNA-binding domain)|LOC_Os07g35870.1|AT5G54680.1|basic helix-loop-helix DND-binding domain containing protein, expressed|NA|NA|NA
JreChr09G12373	ColorOfEndopleura	9_7561196|0.142857|1.41E-12|A->G	INTRON	PF00010(Helix-loop-helix DNA-binding domain)|LOC_Os07g35870.1|AT5G54680.1|basic helix-loop-helix DND-binding domain containing protein, expressed|NA|NA|NA
JreChr09G12373	ColorOfEndopleura	9_7561251|0.144902|1.97E-12|A->C	NON_SYNONYMOUS_CODING	PF00010(Helix-loop-helix DNA-binding domain)|LOC_Os07g35870.1|AT5G54680.1|basic helix-loop-helix DND-binding domain containing protein, expressed|NA|NA|NA
JreChr09G12373	ColorOfEndopleura	9_7561290|0.145536|1.14E-13|T->C	NON_SYNONYMOUS_CODING	PF00010(Helix-loop-helix DNA-binding domain)|LOC_Os07g35870.1|AT5G54680.1|basic helix-loop-helix DND-binding domain containing protein, expressed|NA|NA|NA
JreChr09G12373	ColorOfEndopleura	9_7561339|0.146429|6.22E-14|G->A	NON_SYNONYMOUS_CODING	PF00010(Helix-loop-helix DNA-binding domain)|LOC_Os07g35870.1|AT5G54680.1|basic helix-loop-helix DND-binding domain containing protein, expressed|NA|NA|NA
JreChr09G12373	ColorOfEndopleura	9_7561381|0.146429|3.46E-15|C->T	INTRON	PF00010(Helix-loop-helix DNA-binding domain)|LOC_Os07g35870.1|AT5G54680.1|basic helix-loop-helix DND-binding domain containing protein, expressed|NA|NA|NA
JreChr09G12373	ColorOfEndopleura	9_7561514|0.392857|1.48E-07|C->A	INTRON	PF00010(Helix-loop-helix DNA-binding domain)|LOC_Os07g35870.1|AT5G54680.1|basic helix-loop-helix DND-binding domain containing protein, expressed|NA|NA|NA
JreChr09G12374	ColorOfEndopleura	9_7563019|0.233036|4.48E-07|T->G	INTRON	PF01925(Sulfite exporter TauE/SafE)|LOC_Os01g57710.1|AT1G61740.1|membrane protein, putative, expressed|NA|NA|NA
JreChr09G12374	ColorOfEndopleura	9_7563030|0.232143|1.94E-07|G->T	INTRON	PF01925(Sulfite exporter TauE/SafE)|LOC_Os01g57710.1|AT1G61740.1|membrane protein, putative, expressed|NA|NA|NA
JreChr09G12374	ColorOfEndopleura	9_7563107|0.130357|3.86E-12|A->G	SYNONYMOUS_CODING	PF01925(Sulfite exporter TauE/SafE)|LOC_Os01g57710.1|AT1G61740.1|membrane protein, putative, expressed|NA|NA|NA
JreChr09G12374	ColorOfEndopleura	9_7563915|0.104651|1.50E-07|T->C	INTRON	PF01925(Sulfite exporter TauE/SafE)|LOC_Os01g57710.1|AT1G61740.1|membrane protein, putative, expressed|NA|NA|NA
JreChr09G12374	ColorOfEndopleura	9_7564100|0.0957066|4.22E-07|G->T	INTRON	PF01925(Sulfite exporter TauE/SafE)|LOC_Os01g57710.1|AT1G61740.1|membrane protein, putative, expressed|NA|NA|NA
JreChr09G12374	ColorOfEndopleura	9_7564548|0.102679|5.95E-07|G->A	SYNONYMOUS_CODING	PF01925(Sulfite exporter TauE/SafE)|LOC_Os01g57710.1|AT1G61740.1|membrane protein, putative, expressed|NA|NA|NA
JreChr09G12374	ColorOfEndopleura	9_7564744|0.266964|9.32E-08|A->G	SYNONYMOUS_CODING	PF01925(Sulfite exporter TauE/SafE)|LOC_Os01g57710.1|AT1G61740.1|membrane protein, putative, expressed|NA|NA|NA
JreChr09G12376	ColorOfEndopleura	9_7573275|0.2|6.74E-08|T->C	NON_SYNONYMOUS_CODING	PF01399(PCI domain)|PF10602(26S proteasome subunit RPN7)|LOC_Os04g40850.1|AT4G24820.1|26S proteasome non-ATPase regulatory subunit 6, putative, expressed|NA|NA|NA
JreChr09G12376	ColorOfEndopleura	9_7573351|0.198178|3.07E-09|C->T	SYNONYMOUS_CODING	PF01399(PCI domain)|PF10602(26S proteasome subunit RPN7)|LOC_Os04g40850.1|AT4G24820.1|26S proteasome non-ATPase regulatory subunit 6, putative, expressed|NA|NA|NA
JreChr09G12376	ColorOfEndopleura	9_7574134|0.202079|1.35E-09|A->G	SYNONYMOUS_CODING	PF01399(PCI domain)|PF10602(26S proteasome subunit RPN7)|LOC_Os04g40850.1|AT4G24820.1|26S proteasome non-ATPase regulatory subunit 6, putative, expressed|NA|NA|NA
JreChr09G12377	ColorOfEndopleura	9_7575545|0.116071|1.18E-11|C->G	INTRON	PF01657(Salt stress response/antifungal)|LOC_Os03g16960.1|AT5G48540.1|cysteine-rich repeat secretory protein 55 precursor, putative, expressed|NA|NA|NA
JreChr09G12377	ColorOfEndopleura	9_7576058|0.0825853|5.81E-08|G->T	INTRON	PF01657(Salt stress response/antifungal)|LOC_Os03g16960.1|AT5G48540.1|cysteine-rich repeat secretory protein 55 precursor, putative, expressed|NA|NA|NA
JreChr09G12377	ColorOfEndopleura	9_7576070|0.115108|2.23E-10|C->T	INTRON	PF01657(Salt stress response/antifungal)|LOC_Os03g16960.1|AT5G48540.1|cysteine-rich repeat secretory protein 55 precursor, putative, expressed|NA|NA|NA
JreChr09G12377	ColorOfEndopleura	9_7576168|0.125|2.30E-08|G->A	INTRON	PF01657(Salt stress response/antifungal)|LOC_Os03g16960.1|AT5G48540.1|cysteine-rich repeat secretory protein 55 precursor, putative, expressed|NA|NA|NA
JreChr09G12377	ColorOfEndopleura	9_7576190|0.123656|7.54E-09|T->C	INTRON	PF01657(Salt stress response/antifungal)|LOC_Os03g16960.1|AT5G48540.1|cysteine-rich repeat secretory protein 55 precursor, putative, expressed|NA|NA|NA
JreChr09G12378	ColorOfEndopleura	9_7578087|0.307143|4.69E-07|T->C	NON_SYNONYMOUS_CODING	PF07714(Protein tyrosine kinase)|LOC_Os06g30130.1|AT1G11340.1|serine/threonine-protein kinase receptor precursor, putative, expressed|NA|NA|NA
JreChr09G12379	ColorOfEndopleura	9_7579461|0.142218|1.58E-10|C->T	INTRON	PF01657(Salt stress response/antifungal)|PF07714(Protein tyrosine kinase)|LOC_Os07g35390.1|AT4G23230.1|TKL_IRAK_DUF26-lc.24 - DUF26 kinases have homology to DUF26 containing loci, expressed|CS2975|morphological phenotype similar to wt; resistant to kanamycin|NA|NA
JreChr09G12379	ColorOfEndopleura	9_7580034|0.145422|1.17E-10|T->C	INTRON	PF01657(Salt stress response/antifungal)|PF07714(Protein tyrosine kinase)|LOC_Os07g35390.1|AT4G23230.1|TKL_IRAK_DUF26-lc.24 - DUF26 kinases have homology to DUF26 containing loci, expressed|CS2975|morphological phenotype similar to wt; resistant to kanamycin|NA|NA
JreChr09G12379	ColorOfEndopleura	9_7580103|0.147482|4.28E-11|T->A	INTRON	PF01657(Salt stress response/antifungal)|PF07714(Protein tyrosine kinase)|LOC_Os07g35390.1|AT4G23230.1|TKL_IRAK_DUF26-lc.24 - DUF26 kinases have homology to DUF26 containing loci, expressed|CS2975|morphological phenotype similar to wt; resistant to kanamycin|NA|NA
JreChr09G12379	ColorOfEndopleura	9_7580274|0.144524|8.26E-11|G->A	INTRON	PF01657(Salt stress response/antifungal)|PF07714(Protein tyrosine kinase)|LOC_Os07g35390.1|AT4G23230.1|TKL_IRAK_DUF26-lc.24 - DUF26 kinases have homology to DUF26 containing loci, expressed|CS2975|morphological phenotype similar to wt; resistant to kanamycin|NA|NA
JreChr09G12379	ColorOfEndopleura	9_7580394|0.143627|3.61E-11|A->C	INTRON	PF01657(Salt stress response/antifungal)|PF07714(Protein tyrosine kinase)|LOC_Os07g35390.1|AT4G23230.1|TKL_IRAK_DUF26-lc.24 - DUF26 kinases have homology to DUF26 containing loci, expressed|CS2975|morphological phenotype similar to wt; resistant to kanamycin|NA|NA
JreChr09G12379	ColorOfEndopleura	9_7580413|0.0842294|1.38E-07|T->A	INTRON	PF01657(Salt stress response/antifungal)|PF07714(Protein tyrosine kinase)|LOC_Os07g35390.1|AT4G23230.1|TKL_IRAK_DUF26-lc.24 - DUF26 kinases have homology to DUF26 containing loci, expressed|CS2975|morphological phenotype similar to wt; resistant to kanamycin|NA|NA
JreChr09G12379	ColorOfEndopleura	9_7580619|0.0665468|3.25E-07|C->A	INTRON	PF01657(Salt stress response/antifungal)|PF07714(Protein tyrosine kinase)|LOC_Os07g35390.1|AT4G23230.1|TKL_IRAK_DUF26-lc.24 - DUF26 kinases have homology to DUF26 containing loci, expressed|CS2975|morphological phenotype similar to wt; resistant to kanamycin|NA|NA
JreChr09G12379	ColorOfEndopleura	9_7580621|0.0720721|4.49E-07|C->A	INTRON	PF01657(Salt stress response/antifungal)|PF07714(Protein tyrosine kinase)|LOC_Os07g35390.1|AT4G23230.1|TKL_IRAK_DUF26-lc.24 - DUF26 kinases have homology to DUF26 containing loci, expressed|CS2975|morphological phenotype similar to wt; resistant to kanamycin|NA|NA
JreChr09G12379	ColorOfEndopleura	9_7580623|0.0756757|1.66E-07|C->A	INTRON	PF01657(Salt stress response/antifungal)|PF07714(Protein tyrosine kinase)|LOC_Os07g35390.1|AT4G23230.1|TKL_IRAK_DUF26-lc.24 - DUF26 kinases have homology to DUF26 containing loci, expressed|CS2975|morphological phenotype similar to wt; resistant to kanamycin|NA|NA
JreChr09G12379	ColorOfEndopleura	9_7581186|0.141964|8.73E-12|T->C	NON_SYNONYMOUS_CODING	PF01657(Salt stress response/antifungal)|PF07714(Protein tyrosine kinase)|LOC_Os07g35390.1|AT4G23230.1|TKL_IRAK_DUF26-lc.24 - DUF26 kinases have homology to DUF26 containing loci, expressed|CS2975|morphological phenotype similar to wt; resistant to kanamycin|NA|NA
JreChr09G12381	ColorOfEndopleura	9_7589112|0.158929|1.59E-11|G->A	NON_SYNONYMOUS_CODING	PF01657(Salt stress response/antifungal)|PF07714(Protein tyrosine kinase)|LOC_Os07g35580.1|AT4G21410.1|TKL_IRAK_DUF26-lc.10 - DUF26 kinases have homology to DUF26 containing loci, expressed|NA|NA|NA
JreChr09G12381	ColorOfEndopleura	9_7589120|0.158929|1.59E-11|T->C	NON_SYNONYMOUS_CODING	PF01657(Salt stress response/antifungal)|PF07714(Protein tyrosine kinase)|LOC_Os07g35580.1|AT4G21410.1|TKL_IRAK_DUF26-lc.10 - DUF26 kinases have homology to DUF26 containing loci, expressed|NA|NA|NA
JreChr09G12381	ColorOfEndopleura	9_7589439|0.158318|2.75E-10|A->C	INTRON	PF01657(Salt stress response/antifungal)|PF07714(Protein tyrosine kinase)|LOC_Os07g35580.1|AT4G21410.1|TKL_IRAK_DUF26-lc.10 - DUF26 kinases have homology to DUF26 containing loci, expressed|NA|NA|NA
JreChr09G12381	ColorOfEndopleura	9_7589796|0.142857|5.57E-09|C->T	SYNONYMOUS_CODING	PF01657(Salt stress response/antifungal)|PF07714(Protein tyrosine kinase)|LOC_Os07g35580.1|AT4G21410.1|TKL_IRAK_DUF26-lc.10 - DUF26 kinases have homology to DUF26 containing loci, expressed|NA|NA|NA
JreChr09G12381	ColorOfEndopleura	9_7590144|0.138889|2.37E-10|A->T	INTRON	PF01657(Salt stress response/antifungal)|PF07714(Protein tyrosine kinase)|LOC_Os07g35580.1|AT4G21410.1|TKL_IRAK_DUF26-lc.10 - DUF26 kinases have homology to DUF26 containing loci, expressed|NA|NA|NA
JreChr09G12381	ColorOfEndopleura	9_7590269|0.141964|2.66E-10|G->A	NON_SYNONYMOUS_CODING	PF01657(Salt stress response/antifungal)|PF07714(Protein tyrosine kinase)|LOC_Os07g35580.1|AT4G21410.1|TKL_IRAK_DUF26-lc.10 - DUF26 kinases have homology to DUF26 containing loci, expressed|NA|NA|NA
JreChr09G12381	ColorOfEndopleura	9_7590298|0.0718133|3.11E-07|T->A	INTRON	PF01657(Salt stress response/antifungal)|PF07714(Protein tyrosine kinase)|LOC_Os07g35580.1|AT4G21410.1|TKL_IRAK_DUF26-lc.10 - DUF26 kinases have homology to DUF26 containing loci, expressed|NA|NA|NA
JreChr09G12381	ColorOfEndopleura	9_7590701|0.143369|4.19E-10|C->T	NON_SYNONYMOUS_CODING	PF01657(Salt stress response/antifungal)|PF07714(Protein tyrosine kinase)|LOC_Os07g35580.1|AT4G21410.1|TKL_IRAK_DUF26-lc.10 - DUF26 kinases have homology to DUF26 containing loci, expressed|NA|NA|NA
JreChr09G12381	ColorOfEndopleura	9_7590755|0.139535|2.24E-10|T->A	INTRON	PF01657(Salt stress response/antifungal)|PF07714(Protein tyrosine kinase)|LOC_Os07g35580.1|AT4G21410.1|TKL_IRAK_DUF26-lc.10 - DUF26 kinases have homology to DUF26 containing loci, expressed|NA|NA|NA
JreChr09G12381	ColorOfEndopleura	9_7590775|0.126118|1.60E-10|G->A	INTRON	PF01657(Salt stress response/antifungal)|PF07714(Protein tyrosine kinase)|LOC_Os07g35580.1|AT4G21410.1|TKL_IRAK_DUF26-lc.10 - DUF26 kinases have homology to DUF26 containing loci, expressed|NA|NA|NA
JreChr09G12381	ColorOfEndopleura	9_7590787|0.139535|2.81E-10|A->T	INTRON	PF01657(Salt stress response/antifungal)|PF07714(Protein tyrosine kinase)|LOC_Os07g35580.1|AT4G21410.1|TKL_IRAK_DUF26-lc.10 - DUF26 kinases have homology to DUF26 containing loci, expressed|NA|NA|NA
JreChr09G12381	ColorOfEndopleura	9_7590801|0.139535|2.81E-10|T->A	NON_SYNONYMOUS_CODING	PF01657(Salt stress response/antifungal)|PF07714(Protein tyrosine kinase)|LOC_Os07g35580.1|AT4G21410.1|TKL_IRAK_DUF26-lc.10 - DUF26 kinases have homology to DUF26 containing loci, expressed|NA|NA|NA
JreChr09G12381	ColorOfEndopleura	9_7591055|0.137746|2.12E-10|T->C	INTRON	PF01657(Salt stress response/antifungal)|PF07714(Protein tyrosine kinase)|LOC_Os07g35580.1|AT4G21410.1|TKL_IRAK_DUF26-lc.10 - DUF26 kinases have homology to DUF26 containing loci, expressed|NA|NA|NA
JreChr09G12381	ColorOfEndopleura	9_7591828|0.113393|1.36E-07|T->C	SYNONYMOUS_CODING	PF01657(Salt stress response/antifungal)|PF07714(Protein tyrosine kinase)|LOC_Os07g35580.1|AT4G21410.1|TKL_IRAK_DUF26-lc.10 - DUF26 kinases have homology to DUF26 containing loci, expressed|NA|NA|NA
JreChr09G12382	ColorOfEndopleura	9_7595149|0.108929|2.61E-12|A->G	INTRON	PF01657(Salt stress response/antifungal)|PF07714(Protein tyrosine kinase)|LOC_Os07g35310.1|AT4G21410.1|TKL_IRAK_DUF26-lc.10 - DUF26 kinases have homology to DUF26 containing loci, expressed|NA|NA|NA
JreChr09G12382	ColorOfEndopleura	9_7595272|0.0905018|1.54E-11|C->T	INTRON	PF01657(Salt stress response/antifungal)|PF07714(Protein tyrosine kinase)|LOC_Os07g35310.1|AT4G21410.1|TKL_IRAK_DUF26-lc.10 - DUF26 kinases have homology to DUF26 containing loci, expressed|NA|NA|NA
JreChr09G12382	ColorOfEndopleura	9_7595390|0.0680581|1.57E-10|G->A	INTRON	PF01657(Salt stress response/antifungal)|PF07714(Protein tyrosine kinase)|LOC_Os07g35310.1|AT4G21410.1|TKL_IRAK_DUF26-lc.10 - DUF26 kinases have homology to DUF26 containing loci, expressed|NA|NA|NA
JreChr09G12382	ColorOfEndopleura	9_7595410|0.0768535|1.18E-10|G->A	INTRON	PF01657(Salt stress response/antifungal)|PF07714(Protein tyrosine kinase)|LOC_Os07g35310.1|AT4G21410.1|TKL_IRAK_DUF26-lc.10 - DUF26 kinases have homology to DUF26 containing loci, expressed|NA|NA|NA
JreChr09G12382	ColorOfEndopleura	9_7595431|0.0864865|2.12E-10|T->C	INTRON	PF01657(Salt stress response/antifungal)|PF07714(Protein tyrosine kinase)|LOC_Os07g35310.1|AT4G21410.1|TKL_IRAK_DUF26-lc.10 - DUF26 kinases have homology to DUF26 containing loci, expressed|NA|NA|NA
JreChr09G12382	ColorOfEndopleura	9_7595474|0.0969479|6.50E-10|C->T	INTRON	PF01657(Salt stress response/antifungal)|PF07714(Protein tyrosine kinase)|LOC_Os07g35310.1|AT4G21410.1|TKL_IRAK_DUF26-lc.10 - DUF26 kinases have homology to DUF26 containing loci, expressed|NA|NA|NA
JreChr09G12382	ColorOfEndopleura	9_7595491|0.0958781|2.18E-10|T->C	INTRON	PF01657(Salt stress response/antifungal)|PF07714(Protein tyrosine kinase)|LOC_Os07g35310.1|AT4G21410.1|TKL_IRAK_DUF26-lc.10 - DUF26 kinases have homology to DUF26 containing loci, expressed|NA|NA|NA
JreChr09G12382	ColorOfEndopleura	9_7595507|0.101968|2.78E-12|T->C	INTRON	PF01657(Salt stress response/antifungal)|PF07714(Protein tyrosine kinase)|LOC_Os07g35310.1|AT4G21410.1|TKL_IRAK_DUF26-lc.10 - DUF26 kinases have homology to DUF26 containing loci, expressed|NA|NA|NA
JreChr09G12382	ColorOfEndopleura	9_7595544|0.107527|8.01E-13|C->T	INTRON	PF01657(Salt stress response/antifungal)|PF07714(Protein tyrosine kinase)|LOC_Os07g35310.1|AT4G21410.1|TKL_IRAK_DUF26-lc.10 - DUF26 kinases have homology to DUF26 containing loci, expressed|NA|NA|NA
JreChr09G12382	ColorOfEndopleura	9_7595559|0.106631|1.40E-12|G->A	INTRON	PF01657(Salt stress response/antifungal)|PF07714(Protein tyrosine kinase)|LOC_Os07g35310.1|AT4G21410.1|TKL_IRAK_DUF26-lc.10 - DUF26 kinases have homology to DUF26 containing loci, expressed|NA|NA|NA
JreChr09G12382	ColorOfEndopleura	9_7595635|0.103943|1.37E-11|A->C	INTRON	PF01657(Salt stress response/antifungal)|PF07714(Protein tyrosine kinase)|LOC_Os07g35310.1|AT4G21410.1|TKL_IRAK_DUF26-lc.10 - DUF26 kinases have homology to DUF26 containing loci, expressed|NA|NA|NA
JreChr09G12382	ColorOfEndopleura	9_7595704|0.102862|8.26E-13|A->C	INTRON	PF01657(Salt stress response/antifungal)|PF07714(Protein tyrosine kinase)|LOC_Os07g35310.1|AT4G21410.1|TKL_IRAK_DUF26-lc.10 - DUF26 kinases have homology to DUF26 containing loci, expressed|NA|NA|NA
JreChr09G12382	ColorOfEndopleura	9_7595749|0.168157|6.72E-09|A->C	INTRON	PF01657(Salt stress response/antifungal)|PF07714(Protein tyrosine kinase)|LOC_Os07g35310.1|AT4G21410.1|TKL_IRAK_DUF26-lc.10 - DUF26 kinases have homology to DUF26 containing loci, expressed|NA|NA|NA
JreChr09G12382	ColorOfEndopleura	9_7596121|0.115108|8.49E-13|C->T	INTRON	PF01657(Salt stress response/antifungal)|PF07714(Protein tyrosine kinase)|LOC_Os07g35310.1|AT4G21410.1|TKL_IRAK_DUF26-lc.10 - DUF26 kinases have homology to DUF26 containing loci, expressed|NA|NA|NA
JreChr09G12382	ColorOfEndopleura	9_7596141|0.110413|1.11E-11|C->T	INTRON	PF01657(Salt stress response/antifungal)|PF07714(Protein tyrosine kinase)|LOC_Os07g35310.1|AT4G21410.1|TKL_IRAK_DUF26-lc.10 - DUF26 kinases have homology to DUF26 containing loci, expressed|NA|NA|NA
JreChr09G12383	ColorOfEndopleura	9_7596879|0.283542|9.07E-07|A->C	INTRON	PF07714(Protein tyrosine kinase)|LOC_Os05g41370.1|AT4G23180.1|TKL_IRAK_DUF26-lc.24 - DUF26 kinases have homology to DUF26 containing loci, expressed|NA|NA|NA
JreChr09G12383	ColorOfEndopleura	9_7600507|0.103448|3.78E-08|C->T	INTRON	PF07714(Protein tyrosine kinase)|LOC_Os05g41370.1|AT4G23180.1|TKL_IRAK_DUF26-lc.24 - DUF26 kinases have homology to DUF26 containing loci, expressed|NA|NA|NA
JreChr09G12383	ColorOfEndopleura	9_7600697|0.0836331|3.43E-09|A->C	INTRON	PF07714(Protein tyrosine kinase)|LOC_Os05g41370.1|AT4G23180.1|TKL_IRAK_DUF26-lc.24 - DUF26 kinases have homology to DUF26 containing loci, expressed|NA|NA|NA
JreChr09G12383	ColorOfEndopleura	9_7600994|0.0869176|9.17E-09|G->C	INTRON	PF07714(Protein tyrosine kinase)|LOC_Os05g41370.1|AT4G23180.1|TKL_IRAK_DUF26-lc.24 - DUF26 kinases have homology to DUF26 containing loci, expressed|NA|NA|NA
JreChr09G12383	ColorOfEndopleura	9_7601703|0.0833333|3.09E-08|C->A	INTRON	PF07714(Protein tyrosine kinase)|LOC_Os05g41370.1|AT4G23180.1|TKL_IRAK_DUF26-lc.24 - DUF26 kinases have homology to DUF26 containing loci, expressed|NA|NA|NA
JreChr09G12383	ColorOfEndopleura	9_7603799|0.0883929|4.97E-09|C->T	INTRON	PF07714(Protein tyrosine kinase)|LOC_Os05g41370.1|AT4G23180.1|TKL_IRAK_DUF26-lc.24 - DUF26 kinases have homology to DUF26 containing loci, expressed|NA|NA|NA
JreChr09G12383	ColorOfEndopleura	9_7604324|0.0894454|2.96E-08|G->T	INTRON	PF07714(Protein tyrosine kinase)|LOC_Os05g41370.1|AT4G23180.1|TKL_IRAK_DUF26-lc.24 - DUF26 kinases have homology to DUF26 containing loci, expressed|NA|NA|NA
JreChr09G12383	ColorOfEndopleura	9_7604401|0.0831843|2.82E-08|G->A	INTRON	PF07714(Protein tyrosine kinase)|LOC_Os05g41370.1|AT4G23180.1|TKL_IRAK_DUF26-lc.24 - DUF26 kinases have homology to DUF26 containing loci, expressed|NA|NA|NA
JreChr09G12383	ColorOfEndopleura	9_7604707|0.0852783|6.61E-09|G->A	INTRON	PF07714(Protein tyrosine kinase)|LOC_Os05g41370.1|AT4G23180.1|TKL_IRAK_DUF26-lc.24 - DUF26 kinases have homology to DUF26 containing loci, expressed|NA|NA|NA
JreChr09G12383	ColorOfEndopleura	9_7606225|0.197917|7.59E-07|T->C	INTRON	PF07714(Protein tyrosine kinase)|LOC_Os05g41370.1|AT4G23180.1|TKL_IRAK_DUF26-lc.24 - DUF26 kinases have homology to DUF26 containing loci, expressed|NA|NA|NA
JreChr09G12383	ColorOfEndopleura	9_7606229|0.197917|3.55E-07|T->C	INTRON	PF07714(Protein tyrosine kinase)|LOC_Os05g41370.1|AT4G23180.1|TKL_IRAK_DUF26-lc.24 - DUF26 kinases have homology to DUF26 containing loci, expressed|NA|NA|NA
JreChr09G12383	ColorOfEndopleura	9_7606242|0.186047|8.09E-07|G->A	INTRON	PF07714(Protein tyrosine kinase)|LOC_Os05g41370.1|AT4G23180.1|TKL_IRAK_DUF26-lc.24 - DUF26 kinases have homology to DUF26 containing loci, expressed|NA|NA|NA
JreChr09G12383	ColorOfEndopleura	9_7606300|0.17759|1.41E-07|C->T	INTRON	PF07714(Protein tyrosine kinase)|LOC_Os05g41370.1|AT4G23180.1|TKL_IRAK_DUF26-lc.24 - DUF26 kinases have homology to DUF26 containing loci, expressed|NA|NA|NA
JreChr09G12383	ColorOfEndopleura	9_7608238|0.207645|2.21E-07|G->A	INTRON	PF07714(Protein tyrosine kinase)|LOC_Os05g41370.1|AT4G23180.1|TKL_IRAK_DUF26-lc.24 - DUF26 kinases have homology to DUF26 containing loci, expressed|NA|NA|NA
JreChr09G12383	ColorOfEndopleura	9_7609323|0.103909|1.23E-09|G->A	INTRON	PF07714(Protein tyrosine kinase)|LOC_Os05g41370.1|AT4G23180.1|TKL_IRAK_DUF26-lc.24 - DUF26 kinases have homology to DUF26 containing loci, expressed|NA|NA|NA
JreChr09G12383	ColorOfEndopleura	9_7610485|0.0836331|9.52E-08|C->A	INTRON	PF07714(Protein tyrosine kinase)|LOC_Os05g41370.1|AT4G23180.1|TKL_IRAK_DUF26-lc.24 - DUF26 kinases have homology to DUF26 containing loci, expressed|NA|NA|NA
JreChr09G12383	ColorOfEndopleura	9_7610522|0.0798923|6.88E-08|G->A	INTRON	PF07714(Protein tyrosine kinase)|LOC_Os05g41370.1|AT4G23180.1|TKL_IRAK_DUF26-lc.24 - DUF26 kinases have homology to DUF26 containing loci, expressed|NA|NA|NA
JreChr09G12383	ColorOfEndopleura	9_7612203|0.0695652|2.60E-07|T->C	INTRON	PF07714(Protein tyrosine kinase)|LOC_Os05g41370.1|AT4G23180.1|TKL_IRAK_DUF26-lc.24 - DUF26 kinases have homology to DUF26 containing loci, expressed|NA|NA|NA
JreChr09G12383	ColorOfEndopleura	9_7612261|0.1|5.52E-07|C->T	INTRON	PF07714(Protein tyrosine kinase)|LOC_Os05g41370.1|AT4G23180.1|TKL_IRAK_DUF26-lc.24 - DUF26 kinases have homology to DUF26 containing loci, expressed|NA|NA|NA
JreChr09G12383	ColorOfEndopleura	9_7612345|0.110537|6.34E-07|A->T	INTRON	PF07714(Protein tyrosine kinase)|LOC_Os05g41370.1|AT4G23180.1|TKL_IRAK_DUF26-lc.24 - DUF26 kinases have homology to DUF26 containing loci, expressed|NA|NA|NA
JreChr09G12383	ColorOfEndopleura	9_7612640|0.111458|5.88E-08|T->C	INTRON	PF07714(Protein tyrosine kinase)|LOC_Os05g41370.1|AT4G23180.1|TKL_IRAK_DUF26-lc.24 - DUF26 kinases have homology to DUF26 containing loci, expressed|NA|NA|NA
JreChr09G12383	ColorOfEndopleura	9_7612759|0.118085|2.15E-07|A->G	INTRON	PF07714(Protein tyrosine kinase)|LOC_Os05g41370.1|AT4G23180.1|TKL_IRAK_DUF26-lc.24 - DUF26 kinases have homology to DUF26 containing loci, expressed|NA|NA|NA
JreChr09G12383	ColorOfEndopleura	9_7614221|0.216854|1.59E-07|C->T	INTRON	PF07714(Protein tyrosine kinase)|LOC_Os05g41370.1|AT4G23180.1|TKL_IRAK_DUF26-lc.24 - DUF26 kinases have homology to DUF26 containing loci, expressed|NA|NA|NA
JreChr09G12383	ColorOfEndopleura	9_7614363|0.179545|8.50E-09|G->T	INTRON	PF07714(Protein tyrosine kinase)|LOC_Os05g41370.1|AT4G23180.1|TKL_IRAK_DUF26-lc.24 - DUF26 kinases have homology to DUF26 containing loci, expressed|NA|NA|NA
JreChr09G12383	ColorOfEndopleura	9_7614364|0.186073|1.55E-09|T->C	INTRON	PF07714(Protein tyrosine kinase)|LOC_Os05g41370.1|AT4G23180.1|TKL_IRAK_DUF26-lc.24 - DUF26 kinases have homology to DUF26 containing loci, expressed|NA|NA|NA
JreChr09G12383	ColorOfEndopleura	9_7623463|0.218527|9.85E-08|G->A	INTRON	PF07714(Protein tyrosine kinase)|LOC_Os05g41370.1|AT4G23180.1|TKL_IRAK_DUF26-lc.24 - DUF26 kinases have homology to DUF26 containing loci, expressed|NA|NA|NA
JreChr09G12383	ColorOfEndopleura	9_7638967|0.0558252|4.09E-07|A->G	INTRON	PF07714(Protein tyrosine kinase)|LOC_Os05g41370.1|AT4G23180.1|TKL_IRAK_DUF26-lc.24 - DUF26 kinases have homology to DUF26 containing loci, expressed|NA|NA|NA
JreChr09G12383	ColorOfEndopleura	9_7642934|0.119816|1.74E-11|A->G	INTRON	PF07714(Protein tyrosine kinase)|LOC_Os05g41370.1|AT4G23180.1|TKL_IRAK_DUF26-lc.24 - DUF26 kinases have homology to DUF26 containing loci, expressed|NA|NA|NA
JreChr09G12383	ColorOfEndopleura	9_7642944|0.116898|9.27E-08|G->A	INTRON	PF07714(Protein tyrosine kinase)|LOC_Os05g41370.1|AT4G23180.1|TKL_IRAK_DUF26-lc.24 - DUF26 kinases have homology to DUF26 containing loci, expressed|NA|NA|NA
JreChr09G12383	ColorOfEndopleura	9_7642953|0.127021|5.05E-08|C->T	INTRON	PF07714(Protein tyrosine kinase)|LOC_Os05g41370.1|AT4G23180.1|TKL_IRAK_DUF26-lc.24 - DUF26 kinases have homology to DUF26 containing loci, expressed|NA|NA|NA
JreChr09G12383	ColorOfEndopleura	9_7642956|0.127315|3.58E-08|G->A	INTRON	PF07714(Protein tyrosine kinase)|LOC_Os05g41370.1|AT4G23180.1|TKL_IRAK_DUF26-lc.24 - DUF26 kinases have homology to DUF26 containing loci, expressed|NA|NA|NA
JreChr09G12383	ColorOfEndopleura	9_7642988|0.132118|1.55E-07|G->A	INTRON	PF07714(Protein tyrosine kinase)|LOC_Os05g41370.1|AT4G23180.1|TKL_IRAK_DUF26-lc.24 - DUF26 kinases have homology to DUF26 containing loci, expressed|NA|NA|NA
JreChr09G12383	ColorOfEndopleura	9_7643136|0.125|7.56E-07|C->T	INTRON	PF07714(Protein tyrosine kinase)|LOC_Os05g41370.1|AT4G23180.1|TKL_IRAK_DUF26-lc.24 - DUF26 kinases have homology to DUF26 containing loci, expressed|NA|NA|NA
JreChr09G12383	ColorOfEndopleura	9_7643140|0.122172|5.00E-07|C->A	INTRON	PF07714(Protein tyrosine kinase)|LOC_Os05g41370.1|AT4G23180.1|TKL_IRAK_DUF26-lc.24 - DUF26 kinases have homology to DUF26 containing loci, expressed|NA|NA|NA
JreChr09G12383	ColorOfEndopleura	9_7643170|0.216368|9.06E-07|T->C	INTRON	PF07714(Protein tyrosine kinase)|LOC_Os05g41370.1|AT4G23180.1|TKL_IRAK_DUF26-lc.24 - DUF26 kinases have homology to DUF26 containing loci, expressed|NA|NA|NA
JreChr09G12383	ColorOfEndopleura	9_7643186|0.21317|4.67E-08|T->C	INTRON	PF07714(Protein tyrosine kinase)|LOC_Os05g41370.1|AT4G23180.1|TKL_IRAK_DUF26-lc.24 - DUF26 kinases have homology to DUF26 containing loci, expressed|NA|NA|NA
JreChr09G12383	ColorOfEndopleura	9_7643187|0.21317|4.34E-08|A->G	INTRON	PF07714(Protein tyrosine kinase)|LOC_Os05g41370.1|AT4G23180.1|TKL_IRAK_DUF26-lc.24 - DUF26 kinases have homology to DUF26 containing loci, expressed|NA|NA|NA
JreChr09G12383	ColorOfEndopleura	9_7643193|0.165924|3.41E-09|C->T	INTRON	PF07714(Protein tyrosine kinase)|LOC_Os05g41370.1|AT4G23180.1|TKL_IRAK_DUF26-lc.24 - DUF26 kinases have homology to DUF26 containing loci, expressed|NA|NA|NA
JreChr09G12383	ColorOfEndopleura	9_7643262|0.217002|3.92E-07|A->G	INTRON	PF07714(Protein tyrosine kinase)|LOC_Os05g41370.1|AT4G23180.1|TKL_IRAK_DUF26-lc.24 - DUF26 kinases have homology to DUF26 containing loci, expressed|NA|NA|NA
JreChr09G12383	ColorOfEndopleura	9_7643354|0.125|7.32E-07|G->A	INTRON	PF07714(Protein tyrosine kinase)|LOC_Os05g41370.1|AT4G23180.1|TKL_IRAK_DUF26-lc.24 - DUF26 kinases have homology to DUF26 containing loci, expressed|NA|NA|NA
JreChr09G12383	ColorOfEndopleura	9_7643371|0.125556|6.96E-07|C->T	INTRON	PF07714(Protein tyrosine kinase)|LOC_Os05g41370.1|AT4G23180.1|TKL_IRAK_DUF26-lc.24 - DUF26 kinases have homology to DUF26 containing loci, expressed|NA|NA|NA
JreChr09G12383	ColorOfEndopleura	9_7643377|0.215556|3.65E-07|G->A	INTRON	PF07714(Protein tyrosine kinase)|LOC_Os05g41370.1|AT4G23180.1|TKL_IRAK_DUF26-lc.24 - DUF26 kinases have homology to DUF26 containing loci, expressed|NA|NA|NA
JreChr09G12383	ColorOfEndopleura	9_7643587|0.214932|2.46E-07|A->G	INTRON	PF07714(Protein tyrosine kinase)|LOC_Os05g41370.1|AT4G23180.1|TKL_IRAK_DUF26-lc.24 - DUF26 kinases have homology to DUF26 containing loci, expressed|NA|NA|NA
JreChr09G12383	ColorOfEndopleura	9_7643591|0.214612|1.73E-07|T->C	INTRON	PF07714(Protein tyrosine kinase)|LOC_Os05g41370.1|AT4G23180.1|TKL_IRAK_DUF26-lc.24 - DUF26 kinases have homology to DUF26 containing loci, expressed|NA|NA|NA
JreChr09G12383	ColorOfEndopleura	9_7644383|0.220721|8.09E-07|A->G	INTRON	PF07714(Protein tyrosine kinase)|LOC_Os05g41370.1|AT4G23180.1|TKL_IRAK_DUF26-lc.24 - DUF26 kinases have homology to DUF26 containing loci, expressed|NA|NA|NA
JreChr09G12383	ColorOfEndopleura	9_7644554|0.151765|4.45E-08|T->A	INTRON	PF07714(Protein tyrosine kinase)|LOC_Os05g41370.1|AT4G23180.1|TKL_IRAK_DUF26-lc.24 - DUF26 kinases have homology to DUF26 containing loci, expressed|NA|NA|NA
JreChr09G12383	ColorOfEndopleura	9_7644564|0.0746988|3.73E-07|T->C	INTRON	PF07714(Protein tyrosine kinase)|LOC_Os05g41370.1|AT4G23180.1|TKL_IRAK_DUF26-lc.24 - DUF26 kinases have homology to DUF26 containing loci, expressed|NA|NA|NA
JreChr09G12383	ColorOfEndopleura	9_7644570|0.0771084|1.13E-08|T->C	INTRON	PF07714(Protein tyrosine kinase)|LOC_Os05g41370.1|AT4G23180.1|TKL_IRAK_DUF26-lc.24 - DUF26 kinases have homology to DUF26 containing loci, expressed|NA|NA|NA
JreChr09G12383	ColorOfEndopleura	9_7644571|0.167067|6.91E-08|A->T	INTRON	PF07714(Protein tyrosine kinase)|LOC_Os05g41370.1|AT4G23180.1|TKL_IRAK_DUF26-lc.24 - DUF26 kinases have homology to DUF26 containing loci, expressed|NA|NA|NA
JreChr09G12383	ColorOfEndopleura	9_7644579|0.142857|6.60E-08|A->T	INTRON	PF07714(Protein tyrosine kinase)|LOC_Os05g41370.1|AT4G23180.1|TKL_IRAK_DUF26-lc.24 - DUF26 kinases have homology to DUF26 containing loci, expressed|NA|NA|NA
JreChr09G12383	ColorOfEndopleura	9_7644581|0.123515|2.38E-08|A->T	INTRON	PF07714(Protein tyrosine kinase)|LOC_Os05g41370.1|AT4G23180.1|TKL_IRAK_DUF26-lc.24 - DUF26 kinases have homology to DUF26 containing loci, expressed|NA|NA|NA
JreChr09G12383	ColorOfEndopleura	9_7644584|0.112028|5.17E-09|T->A	INTRON	PF07714(Protein tyrosine kinase)|LOC_Os05g41370.1|AT4G23180.1|TKL_IRAK_DUF26-lc.24 - DUF26 kinases have homology to DUF26 containing loci, expressed|NA|NA|NA
JreChr09G12383	ColorOfEndopleura	9_7644585|0.133886|2.94E-08|G->A	INTRON	PF07714(Protein tyrosine kinase)|LOC_Os05g41370.1|AT4G23180.1|TKL_IRAK_DUF26-lc.24 - DUF26 kinases have homology to DUF26 containing loci, expressed|NA|NA|NA
JreChr09G12383	ColorOfEndopleura	9_7645565|0.213483|7.12E-08|A->G	INTRON	PF07714(Protein tyrosine kinase)|LOC_Os05g41370.1|AT4G23180.1|TKL_IRAK_DUF26-lc.24 - DUF26 kinases have homology to DUF26 containing loci, expressed|NA|NA|NA
JreChr09G12383	ColorOfEndopleura	9_7645681|0.207675|1.18E-07|A->G	INTRON	PF07714(Protein tyrosine kinase)|LOC_Os05g41370.1|AT4G23180.1|TKL_IRAK_DUF26-lc.24 - DUF26 kinases have homology to DUF26 containing loci, expressed|NA|NA|NA
JreChr09G12383	ColorOfEndopleura	9_7646055|0.109339|5.19E-09|G->A	INTRON	PF07714(Protein tyrosine kinase)|LOC_Os05g41370.1|AT4G23180.1|TKL_IRAK_DUF26-lc.24 - DUF26 kinases have homology to DUF26 containing loci, expressed|NA|NA|NA
JreChr09G12383	ColorOfEndopleura	9_7646058|0.186937|3.80E-09|A->G	INTRON	PF07714(Protein tyrosine kinase)|LOC_Os05g41370.1|AT4G23180.1|TKL_IRAK_DUF26-lc.24 - DUF26 kinases have homology to DUF26 containing loci, expressed|NA|NA|NA
JreChr09G12383	ColorOfEndopleura	9_7646065|0.109234|3.42E-07|G->T	INTRON	PF07714(Protein tyrosine kinase)|LOC_Os05g41370.1|AT4G23180.1|TKL_IRAK_DUF26-lc.24 - DUF26 kinases have homology to DUF26 containing loci, expressed|NA|NA|NA
JreChr09G12383	ColorOfEndopleura	9_7646095|0.196833|5.91E-07|A->C	INTRON	PF07714(Protein tyrosine kinase)|LOC_Os05g41370.1|AT4G23180.1|TKL_IRAK_DUF26-lc.24 - DUF26 kinases have homology to DUF26 containing loci, expressed|NA|NA|NA
JreChr09G12383	ColorOfEndopleura	9_7646096|0.115297|2.36E-07|G->A	INTRON	PF07714(Protein tyrosine kinase)|LOC_Os05g41370.1|AT4G23180.1|TKL_IRAK_DUF26-lc.24 - DUF26 kinases have homology to DUF26 containing loci, expressed|NA|NA|NA
JreChr09G12383	ColorOfEndopleura	9_7646165|0.118363|2.93E-07|G->A	INTRON	PF07714(Protein tyrosine kinase)|LOC_Os05g41370.1|AT4G23180.1|TKL_IRAK_DUF26-lc.24 - DUF26 kinases have homology to DUF26 containing loci, expressed|NA|NA|NA
JreChr09G12383	ColorOfEndopleura	9_7646450|0.212222|5.47E-07|C->G	INTRON	PF07714(Protein tyrosine kinase)|LOC_Os05g41370.1|AT4G23180.1|TKL_IRAK_DUF26-lc.24 - DUF26 kinases have homology to DUF26 containing loci, expressed|NA|NA|NA
JreChr09G12383	ColorOfEndopleura	9_7647310|0.215078|1.41E-07|A->G	INTRON	PF07714(Protein tyrosine kinase)|LOC_Os05g41370.1|AT4G23180.1|TKL_IRAK_DUF26-lc.24 - DUF26 kinases have homology to DUF26 containing loci, expressed|NA|NA|NA
JreChr09G12383	ColorOfEndopleura	9_7647326|0.125556|2.27E-07|G->A	INTRON	PF07714(Protein tyrosine kinase)|LOC_Os05g41370.1|AT4G23180.1|TKL_IRAK_DUF26-lc.24 - DUF26 kinases have homology to DUF26 containing loci, expressed|NA|NA|NA
JreChr09G12383	ColorOfEndopleura	9_7647642|0.213004|4.86E-07|A->G	INTRON	PF07714(Protein tyrosine kinase)|LOC_Os05g41370.1|AT4G23180.1|TKL_IRAK_DUF26-lc.24 - DUF26 kinases have homology to DUF26 containing loci, expressed|NA|NA|NA
JreChr09G12383	ColorOfEndopleura	9_7647839|0.202948|4.60E-07|T->C	INTRON	PF07714(Protein tyrosine kinase)|LOC_Os05g41370.1|AT4G23180.1|TKL_IRAK_DUF26-lc.24 - DUF26 kinases have homology to DUF26 containing loci, expressed|NA|NA|NA
JreChr09G12383	ColorOfEndopleura	9_7647872|0.209821|1.32E-07|T->A	INTRON	PF07714(Protein tyrosine kinase)|LOC_Os05g41370.1|AT4G23180.1|TKL_IRAK_DUF26-lc.24 - DUF26 kinases have homology to DUF26 containing loci, expressed|NA|NA|NA
JreChr09G12383	ColorOfEndopleura	9_7648319|0.217778|2.95E-07|T->G	INTRON	PF07714(Protein tyrosine kinase)|LOC_Os05g41370.1|AT4G23180.1|TKL_IRAK_DUF26-lc.24 - DUF26 kinases have homology to DUF26 containing loci, expressed|NA|NA|NA
JreChr09G12383	ColorOfEndopleura	9_7648326|0.218889|2.60E-07|T->G	INTRON	PF07714(Protein tyrosine kinase)|LOC_Os05g41370.1|AT4G23180.1|TKL_IRAK_DUF26-lc.24 - DUF26 kinases have homology to DUF26 containing loci, expressed|NA|NA|NA
JreChr09G12383	ColorOfEndopleura	9_7648689|0.218263|7.19E-07|A->G	INTRON	PF07714(Protein tyrosine kinase)|LOC_Os05g41370.1|AT4G23180.1|TKL_IRAK_DUF26-lc.24 - DUF26 kinases have homology to DUF26 containing loci, expressed|NA|NA|NA
JreChr09G12383	ColorOfEndopleura	9_7649240|0.220358|2.22E-07|A->G	INTRON	PF07714(Protein tyrosine kinase)|LOC_Os05g41370.1|AT4G23180.1|TKL_IRAK_DUF26-lc.24 - DUF26 kinases have homology to DUF26 containing loci, expressed|NA|NA|NA
JreChr09G12383	ColorOfEndopleura	9_7649241|0.218121|6.61E-07|G->A	INTRON	PF07714(Protein tyrosine kinase)|LOC_Os05g41370.1|AT4G23180.1|TKL_IRAK_DUF26-lc.24 - DUF26 kinases have homology to DUF26 containing loci, expressed|NA|NA|NA
JreChr09G12383	ColorOfEndopleura	9_7649346|0.21875|7.52E-07|G->A	INTRON	PF07714(Protein tyrosine kinase)|LOC_Os05g41370.1|AT4G23180.1|TKL_IRAK_DUF26-lc.24 - DUF26 kinases have homology to DUF26 containing loci, expressed|NA|NA|NA
JreChr09G12383	ColorOfEndopleura	9_7649367|0.217149|3.69E-07|A->G	INTRON	PF07714(Protein tyrosine kinase)|LOC_Os05g41370.1|AT4G23180.1|TKL_IRAK_DUF26-lc.24 - DUF26 kinases have homology to DUF26 containing loci, expressed|NA|NA|NA
JreChr09G12383	ColorOfEndopleura	9_7649461|0.220982|7.23E-07|T->C	INTRON	PF07714(Protein tyrosine kinase)|LOC_Os05g41370.1|AT4G23180.1|TKL_IRAK_DUF26-lc.24 - DUF26 kinases have homology to DUF26 containing loci, expressed|NA|NA|NA
JreChr09G12383	ColorOfEndopleura	9_7649656|0.218404|9.24E-07|T->C	INTRON	PF07714(Protein tyrosine kinase)|LOC_Os05g41370.1|AT4G23180.1|TKL_IRAK_DUF26-lc.24 - DUF26 kinases have homology to DUF26 containing loci, expressed|NA|NA|NA
JreChr09G12383	ColorOfEndopleura	9_7649694|0.219512|5.50E-07|T->G	INTRON	PF07714(Protein tyrosine kinase)|LOC_Os05g41370.1|AT4G23180.1|TKL_IRAK_DUF26-lc.24 - DUF26 kinases have homology to DUF26 containing loci, expressed|NA|NA|NA
JreChr09G12383	ColorOfEndopleura	9_7649988|0.216518|1.75E-07|T->C	INTRON	PF07714(Protein tyrosine kinase)|LOC_Os05g41370.1|AT4G23180.1|TKL_IRAK_DUF26-lc.24 - DUF26 kinases have homology to DUF26 containing loci, expressed|NA|NA|NA
JreChr09G12383	ColorOfEndopleura	9_7649997|0.220982|2.60E-07|A->G	INTRON	PF07714(Protein tyrosine kinase)|LOC_Os05g41370.1|AT4G23180.1|TKL_IRAK_DUF26-lc.24 - DUF26 kinases have homology to DUF26 containing loci, expressed|NA|NA|NA
JreChr09G12383	ColorOfEndopleura	9_7650023|0.216036|1.62E-07|T->C	INTRON	PF07714(Protein tyrosine kinase)|LOC_Os05g41370.1|AT4G23180.1|TKL_IRAK_DUF26-lc.24 - DUF26 kinases have homology to DUF26 containing loci, expressed|NA|NA|NA
JreChr09G12383	ColorOfEndopleura	9_7650029|0.214922|1.27E-07|C->T	INTRON	PF07714(Protein tyrosine kinase)|LOC_Os05g41370.1|AT4G23180.1|TKL_IRAK_DUF26-lc.24 - DUF26 kinases have homology to DUF26 containing loci, expressed|NA|NA|NA
JreChr09G12383	ColorOfEndopleura	9_7650179|0.216854|9.32E-08|T->G	INTRON	PF07714(Protein tyrosine kinase)|LOC_Os05g41370.1|AT4G23180.1|TKL_IRAK_DUF26-lc.24 - DUF26 kinases have homology to DUF26 containing loci, expressed|NA|NA|NA
JreChr09G12383	ColorOfEndopleura	9_7650416|0.21509|1.96E-07|C->T	INTRON	PF07714(Protein tyrosine kinase)|LOC_Os05g41370.1|AT4G23180.1|TKL_IRAK_DUF26-lc.24 - DUF26 kinases have homology to DUF26 containing loci, expressed|NA|NA|NA
JreChr09G12383	ColorOfEndopleura	9_7650578|0.212054|3.07E-07|A->G	INTRON	PF07714(Protein tyrosine kinase)|LOC_Os05g41370.1|AT4G23180.1|TKL_IRAK_DUF26-lc.24 - DUF26 kinases have homology to DUF26 containing loci, expressed|NA|NA|NA
JreChr09G12383	ColorOfEndopleura	9_7650655|0.127252|3.62E-07|A->C	INTRON	PF07714(Protein tyrosine kinase)|LOC_Os05g41370.1|AT4G23180.1|TKL_IRAK_DUF26-lc.24 - DUF26 kinases have homology to DUF26 containing loci, expressed|NA|NA|NA
JreChr09G12383	ColorOfEndopleura	9_7650658|0.123874|2.83E-08|T->A	INTRON	PF07714(Protein tyrosine kinase)|LOC_Os05g41370.1|AT4G23180.1|TKL_IRAK_DUF26-lc.24 - DUF26 kinases have homology to DUF26 containing loci, expressed|NA|NA|NA
JreChr09G12383	ColorOfEndopleura	9_7650681|0.196591|1.07E-07|C->T	INTRON	PF07714(Protein tyrosine kinase)|LOC_Os05g41370.1|AT4G23180.1|TKL_IRAK_DUF26-lc.24 - DUF26 kinases have homology to DUF26 containing loci, expressed|NA|NA|NA
JreChr09G12383	ColorOfEndopleura	9_7650688|0.197964|1.61E-07|A->C	INTRON	PF07714(Protein tyrosine kinase)|LOC_Os05g41370.1|AT4G23180.1|TKL_IRAK_DUF26-lc.24 - DUF26 kinases have homology to DUF26 containing loci, expressed|NA|NA|NA
JreChr09G12383	ColorOfEndopleura	9_7650720|0.129505|2.18E-09|G->T	INTRON	PF07714(Protein tyrosine kinase)|LOC_Os05g41370.1|AT4G23180.1|TKL_IRAK_DUF26-lc.24 - DUF26 kinases have homology to DUF26 containing loci, expressed|NA|NA|NA
JreChr09G12383	ColorOfEndopleura	9_7650723|0.129213|2.50E-09|T->C	INTRON	PF07714(Protein tyrosine kinase)|LOC_Os05g41370.1|AT4G23180.1|TKL_IRAK_DUF26-lc.24 - DUF26 kinases have homology to DUF26 containing loci, expressed|NA|NA|NA
JreChr09G12383	ColorOfEndopleura	9_7650743|0.127252|1.58E-08|C->T	INTRON	PF07714(Protein tyrosine kinase)|LOC_Os05g41370.1|AT4G23180.1|TKL_IRAK_DUF26-lc.24 - DUF26 kinases have homology to DUF26 containing loci, expressed|NA|NA|NA
JreChr09G12383	ColorOfEndopleura	9_7650873|0.178815|2.06E-07|A->G	INTRON	PF07714(Protein tyrosine kinase)|LOC_Os05g41370.1|AT4G23180.1|TKL_IRAK_DUF26-lc.24 - DUF26 kinases have homology to DUF26 containing loci, expressed|NA|NA|NA
JreChr09G12383	ColorOfEndopleura	9_7650874|0.180682|5.85E-09|A->G	INTRON	PF07714(Protein tyrosine kinase)|LOC_Os05g41370.1|AT4G23180.1|TKL_IRAK_DUF26-lc.24 - DUF26 kinases have homology to DUF26 containing loci, expressed|NA|NA|NA
JreChr09G12383	ColorOfEndopleura	9_7651033|0.213333|7.02E-07|A->T	INTRON	PF07714(Protein tyrosine kinase)|LOC_Os05g41370.1|AT4G23180.1|TKL_IRAK_DUF26-lc.24 - DUF26 kinases have homology to DUF26 containing loci, expressed|NA|NA|NA
JreChr09G12383	ColorOfEndopleura	9_7651119|0.212695|1.96E-07|T->C	INTRON	PF07714(Protein tyrosine kinase)|LOC_Os05g41370.1|AT4G23180.1|TKL_IRAK_DUF26-lc.24 - DUF26 kinases have homology to DUF26 containing loci, expressed|NA|NA|NA
JreChr09G12383	ColorOfEndopleura	9_7651256|0.217002|9.37E-07|C->G	INTRON	PF07714(Protein tyrosine kinase)|LOC_Os05g41370.1|AT4G23180.1|TKL_IRAK_DUF26-lc.24 - DUF26 kinases have homology to DUF26 containing loci, expressed|NA|NA|NA
JreChr09G12383	ColorOfEndopleura	9_7656504|0.157778|2.99E-08|A->C	INTRON	PF07714(Protein tyrosine kinase)|LOC_Os05g41370.1|AT4G23180.1|TKL_IRAK_DUF26-lc.24 - DUF26 kinases have homology to DUF26 containing loci, expressed|NA|NA|NA
JreChr09G12383	ColorOfEndopleura	9_7656506|0.157428|8.47E-09|A->G	INTRON	PF07714(Protein tyrosine kinase)|LOC_Os05g41370.1|AT4G23180.1|TKL_IRAK_DUF26-lc.24 - DUF26 kinases have homology to DUF26 containing loci, expressed|NA|NA|NA
JreChr09G12383	ColorOfEndopleura	9_7656509|0.157778|1.26E-08|A->T	INTRON	PF07714(Protein tyrosine kinase)|LOC_Os05g41370.1|AT4G23180.1|TKL_IRAK_DUF26-lc.24 - DUF26 kinases have homology to DUF26 containing loci, expressed|NA|NA|NA
JreChr09G12383	ColorOfEndopleura	9_7656757|0.173333|2.92E-07|G->A	INTRON	PF07714(Protein tyrosine kinase)|LOC_Os05g41370.1|AT4G23180.1|TKL_IRAK_DUF26-lc.24 - DUF26 kinases have homology to DUF26 containing loci, expressed|NA|NA|NA
JreChr09G12383	ColorOfEndopleura	9_7656769|0.174444|4.66E-07|C->T	INTRON	PF07714(Protein tyrosine kinase)|LOC_Os05g41370.1|AT4G23180.1|TKL_IRAK_DUF26-lc.24 - DUF26 kinases have homology to DUF26 containing loci, expressed|NA|NA|NA
JreChr09G12383	ColorOfEndopleura	9_7656789|0.174058|4.15E-07|G->A	INTRON	PF07714(Protein tyrosine kinase)|LOC_Os05g41370.1|AT4G23180.1|TKL_IRAK_DUF26-lc.24 - DUF26 kinases have homology to DUF26 containing loci, expressed|NA|NA|NA
JreChr09G12390	ColorOfEndopleura	9_7703768|0.136364|3.91E-09|C->G	INTRON	NA|LOC_Os05g49760.1|AT1G65930.1|dehydrogenase, putative, expressed|NA|NA|NA
JreChr09G12390	ColorOfEndopleura	9_7703855|0.123031|2.67E-07|G->A	INTRON	NA|LOC_Os05g49760.1|AT1G65930.1|dehydrogenase, putative, expressed|NA|NA|NA
JreChr09G12390	ColorOfEndopleura	9_7703857|0.123031|1.38E-07|T->C	INTRON	NA|LOC_Os05g49760.1|AT1G65930.1|dehydrogenase, putative, expressed|NA|NA|NA
JreChr09G12390	ColorOfEndopleura	9_7703867|0.11811|9.87E-08|T->C	INTRON	NA|LOC_Os05g49760.1|AT1G65930.1|dehydrogenase, putative, expressed|NA|NA|NA
JreChr09G12390	ColorOfEndopleura	9_7703885|0.10495|2.90E-09|T->C	INTRON	NA|LOC_Os05g49760.1|AT1G65930.1|dehydrogenase, putative, expressed|NA|NA|NA
JreChr09G12390	ColorOfEndopleura	9_7703898|0.0938124|5.10E-10|C->T	INTRON	NA|LOC_Os05g49760.1|AT1G65930.1|dehydrogenase, putative, expressed|NA|NA|NA
JreChr09G12390	ColorOfEndopleura	9_7703915|0.10404|2.30E-10|C->T	INTRON	NA|LOC_Os05g49760.1|AT1G65930.1|dehydrogenase, putative, expressed|NA|NA|NA
JreChr09G12393	ColorOfEndopleura	9_7722840|0.105546|5.18E-08|G->A	INTRON	PF01657(Salt stress response/antifungal)|PF07714(Protein tyrosine kinase)|LOC_Os07g35310.1|AT4G23180.1|TKL_IRAK_DUF26-lc.24 - DUF26 kinases have homology to DUF26 containing loci, expressed|NA|NA|NA
JreChr09G12393	ColorOfEndopleura	9_7722916|0.108036|9.07E-08|C->T	INTRON	PF01657(Salt stress response/antifungal)|PF07714(Protein tyrosine kinase)|LOC_Os07g35310.1|AT4G23180.1|TKL_IRAK_DUF26-lc.24 - DUF26 kinases have homology to DUF26 containing loci, expressed|NA|NA|NA
JreChr09G12393	ColorOfEndopleura	9_7723041|0.0875|9.86E-08|A->G	INTRON	PF01657(Salt stress response/antifungal)|PF07714(Protein tyrosine kinase)|LOC_Os07g35310.1|AT4G23180.1|TKL_IRAK_DUF26-lc.24 - DUF26 kinases have homology to DUF26 containing loci, expressed|NA|NA|NA
JreChr09G12393	ColorOfEndopleura	9_7723620|0.110018|4.12E-08|T->C	INTRON	PF01657(Salt stress response/antifungal)|PF07714(Protein tyrosine kinase)|LOC_Os07g35310.1|AT4G23180.1|TKL_IRAK_DUF26-lc.24 - DUF26 kinases have homology to DUF26 containing loci, expressed|NA|NA|NA
JreChr09G12393	ColorOfEndopleura	9_7724384|0.107143|1.59E-07|T->C	INTRON	PF01657(Salt stress response/antifungal)|PF07714(Protein tyrosine kinase)|LOC_Os07g35310.1|AT4G23180.1|TKL_IRAK_DUF26-lc.24 - DUF26 kinases have homology to DUF26 containing loci, expressed|NA|NA|NA
JreChr09G12393	ColorOfEndopleura	9_7724503|0.108929|5.68E-07|G->T	NON_SYNONYMOUS_CODING	PF01657(Salt stress response/antifungal)|PF07714(Protein tyrosine kinase)|LOC_Os07g35310.1|AT4G23180.1|TKL_IRAK_DUF26-lc.24 - DUF26 kinases have homology to DUF26 containing loci, expressed|NA|NA|NA
JreChr09G12395	ColorOfEndopleura	9_7728456|0.175|3.04E-07|T->C	INTRON	PF01657(Salt stress response/antifungal)|PF07714(Protein tyrosine kinase)|LOC_Os07g35310.1|AT4G05200.1|TKL_IRAK_DUF26-lc.12 - DUF26 kinases have homology to DUF26 containing loci, expressed|NA|NA|NA
JreChr09G12395	ColorOfEndopleura	9_7729596|0.204464|2.88E-07|G->A	INTRON	PF01657(Salt stress response/antifungal)|PF07714(Protein tyrosine kinase)|LOC_Os07g35310.1|AT4G05200.1|TKL_IRAK_DUF26-lc.12 - DUF26 kinases have homology to DUF26 containing loci, expressed|NA|NA|NA
JreChr09G12395	ColorOfEndopleura	9_7729863|0.103757|4.71E-07|T->C	INTRON	PF01657(Salt stress response/antifungal)|PF07714(Protein tyrosine kinase)|LOC_Os07g35310.1|AT4G05200.1|TKL_IRAK_DUF26-lc.12 - DUF26 kinases have homology to DUF26 containing loci, expressed|NA|NA|NA
JreChr09G12397	ColorOfEndopleura	9_7771308|0.09375|4.70E-10|C->T	NON_SYNONYMOUS_CODING	PF01657(Salt stress response/antifungal)|PF07714(Protein tyrosine kinase)|LOC_Os07g43560.1|AT4G05200.1|TKL_IRAK_DUF26-lc.12 - DUF26 kinases have homology to DUF26 containing loci, expressed|NA|NA|NA
JreChr09G12397	ColorOfEndopleura	9_7775005|0.0760286|1.44E-07|G->A	INTRON	PF01657(Salt stress response/antifungal)|PF07714(Protein tyrosine kinase)|LOC_Os07g43560.1|AT4G05200.1|TKL_IRAK_DUF26-lc.12 - DUF26 kinases have homology to DUF26 containing loci, expressed|NA|NA|NA
JreChr09G12399	ColorOfEndopleura	9_7798375|0.0751342|2.96E-08|C->T	INTRON	PF01657(Salt stress response/antifungal)|PF07714(Protein tyrosine kinase)|LOC_Os04g54020.1|AT4G23180.1|TKL_IRAK_DUF26-lc.24 - DUF26 kinases have homology to DUF26 containing loci, expressed|NA|NA|NA
JreChr09G12400	ColorOfEndopleura	9_7813146|0.1125|5.56E-10|G->C	NON_SYNONYMOUS_CODING	PF01657(Salt stress response/antifungal)|PF07714(Protein tyrosine kinase)|LOC_Os07g35290.1|AT4G23180.1|TKL_IRAK_DUF26-lc.24 - DUF26 kinases have homology to DUF26 containing loci, expressed|NA|NA|NA
JreChr09G12401	ColorOfEndopleura	9_7817534|0.210714|1.89E-07|C->A	NON_SYNONYMOUS_CODING	PF01657(Salt stress response/antifungal)|PF07714(Protein tyrosine kinase)|LOC_Os07g35690.1|AT4G05200.1|TKL_IRAK_DUF26-lc.12 - DUF26 kinases have homology to DUF26 containing loci, expressed|NA|NA|NA
JreChr09G12401	ColorOfEndopleura	9_7817776|0.142987|4.56E-09|G->T	NON_SYNONYMOUS_CODING	PF01657(Salt stress response/antifungal)|PF07714(Protein tyrosine kinase)|LOC_Os07g35690.1|AT4G05200.1|TKL_IRAK_DUF26-lc.12 - DUF26 kinases have homology to DUF26 containing loci, expressed|NA|NA|NA
JreChr09G12401	ColorOfEndopleura	9_7817798|0.144834|7.33E-08|T->C	NON_SYNONYMOUS_CODING	PF01657(Salt stress response/antifungal)|PF07714(Protein tyrosine kinase)|LOC_Os07g35690.1|AT4G05200.1|TKL_IRAK_DUF26-lc.12 - DUF26 kinases have homology to DUF26 containing loci, expressed|NA|NA|NA
JreChr09G12401	ColorOfEndopleura	9_7817804|0.14684|3.89E-08|T->A	NON_SYNONYMOUS_CODING	PF01657(Salt stress response/antifungal)|PF07714(Protein tyrosine kinase)|LOC_Os07g35690.1|AT4G05200.1|TKL_IRAK_DUF26-lc.12 - DUF26 kinases have homology to DUF26 containing loci, expressed|NA|NA|NA
JreChr09G12401	ColorOfEndopleura	9_7817827|0.149909|4.44E-09|G->A	SYNONYMOUS_CODING	PF01657(Salt stress response/antifungal)|PF07714(Protein tyrosine kinase)|LOC_Os07g35690.1|AT4G05200.1|TKL_IRAK_DUF26-lc.12 - DUF26 kinases have homology to DUF26 containing loci, expressed|NA|NA|NA
JreChr09G12401	ColorOfEndopleura	9_7817984|0.131485|9.52E-10|T->A	NON_SYNONYMOUS_CODING	PF01657(Salt stress response/antifungal)|PF07714(Protein tyrosine kinase)|LOC_Os07g35690.1|AT4G05200.1|TKL_IRAK_DUF26-lc.12 - DUF26 kinases have homology to DUF26 containing loci, expressed|NA|NA|NA
JreChr09G12401	ColorOfEndopleura	9_7818103|0.127907|3.68E-10|C->T	SYNONYMOUS_CODING	PF01657(Salt stress response/antifungal)|PF07714(Protein tyrosine kinase)|LOC_Os07g35690.1|AT4G05200.1|TKL_IRAK_DUF26-lc.12 - DUF26 kinases have homology to DUF26 containing loci, expressed|NA|NA|NA
JreChr09G12401	ColorOfEndopleura	9_7818118|0.126786|5.35E-11|C->G	NON_SYNONYMOUS_CODING	PF01657(Salt stress response/antifungal)|PF07714(Protein tyrosine kinase)|LOC_Os07g35690.1|AT4G05200.1|TKL_IRAK_DUF26-lc.12 - DUF26 kinases have homology to DUF26 containing loci, expressed|NA|NA|NA
JreChr09G12401	ColorOfEndopleura	9_7818137|0.125|1.22E-10|G->A	NON_SYNONYMOUS_CODING	PF01657(Salt stress response/antifungal)|PF07714(Protein tyrosine kinase)|LOC_Os07g35690.1|AT4G05200.1|TKL_IRAK_DUF26-lc.12 - DUF26 kinases have homology to DUF26 containing loci, expressed|NA|NA|NA
JreChr09G12402	ColorOfEndopleura	9_7821961|0.124107|6.06E-11|G->A	SYNONYMOUS_CODING	NA|NA|AT3G57120.1|LYK8, putative, expressed|NA|NA|NA
JreChr09G12404	ColorOfEndopleura	9_7829681|0.119857|2.55E-11|C->T	INTRON	PF00069(Protein kinase domain)|PF01657(Salt stress response/antifungal)|LOC_Os10g04720.1|AT4G23180.1|TKL_IRAK_DUF26-lc.24 - DUF26 kinases have homology to DUF26 containing loci, expressed|NA|NA|NA
JreChr09G12405	ColorOfEndopleura	9_7833826|0.0760286|2.17E-07|A->T	INTRON	PF00132(Bacterial transferase hexapeptide (six repeats))|LOC_Os07g04200.1|AT4G21220.1|bacterial transferase hexapeptide domain containing protein, expressed|NA|NA|NA
JreChr09G12405	ColorOfEndopleura	9_7836894|0.126118|2.32E-09|G->A	INTRON	PF00132(Bacterial transferase hexapeptide (six repeats))|LOC_Os07g04200.1|AT4G21220.1|bacterial transferase hexapeptide domain containing protein, expressed|NA|NA|NA
JreChr09G12408	ColorOfEndopleura	9_7855470|0.150893|4.86E-11|A->G	SYNONYMOUS_CODING	PF03168(Late embryogenesis abundant protein)|LOC_Os07g34720.1|AT4G05220.1|harpin-induced protein 1 domain containing protein, expressed|NA|NA|NA
JreChr09G12410	ColorOfEndopleura	9_7863239|0.0924596|4.44E-07|T->C	INTRON	NA|LOC_Os01g57740.1|AT4G21215.2|expressed protein|NA|NA|NA
JreChr09G12410	ColorOfEndopleura	9_7865644|0.0963964|7.30E-08|A->T	INTRON	NA|LOC_Os01g57740.1|AT4G21215.2|expressed protein|NA|NA|NA
JreChr09G12410	ColorOfEndopleura	9_7866081|0.137774|1.12E-10|C->T	INTRON	NA|LOC_Os01g57740.1|AT4G21215.2|expressed protein|NA|NA|NA
JreChr09G12410	ColorOfEndopleura	9_7866100|0.136197|1.53E-11|A->G	INTRON	NA|LOC_Os01g57740.1|AT4G21215.2|expressed protein|NA|NA|NA
JreChr09G12410	ColorOfEndopleura	9_7866361|0.105119|3.87E-07|G->A	INTRON	NA|LOC_Os01g57740.1|AT4G21215.2|expressed protein|NA|NA|NA
JreChr09G12410	ColorOfEndopleura	9_7866405|0.173112|5.04E-10|C->T	INTRON	NA|LOC_Os01g57740.1|AT4G21215.2|expressed protein|NA|NA|NA
JreChr09G12410	ColorOfEndopleura	9_7866475|0.107537|2.38E-07|G->A	INTRON	NA|LOC_Os01g57740.1|AT4G21215.2|expressed protein|NA|NA|NA
JreChr09G12410	ColorOfEndopleura	9_7866498|0.17033|1.33E-12|A->T	INTRON	NA|LOC_Os01g57740.1|AT4G21215.2|expressed protein|NA|NA|NA
JreChr09G12410	ColorOfEndopleura	9_7866517|0.104736|1.67E-08|G->A	INTRON	NA|LOC_Os01g57740.1|AT4G21215.2|expressed protein|NA|NA|NA
JreChr09G12410	ColorOfEndopleura	9_7867447|0.27957|8.63E-10|G->T	INTRON	NA|LOC_Os01g57740.1|AT4G21215.2|expressed protein|NA|NA|NA
JreChr09G12410	ColorOfEndopleura	9_7867452|0.276882|4.01E-10|A->T	INTRON	NA|LOC_Os01g57740.1|AT4G21215.2|expressed protein|NA|NA|NA
JreChr09G12410	ColorOfEndopleura	9_7867491|0.27509|1.09E-09|C->T	INTRON	NA|LOC_Os01g57740.1|AT4G21215.2|expressed protein|NA|NA|NA
JreChr09G12410	ColorOfEndopleura	9_7867593|0.297491|3.99E-07|T->C	INTRON	NA|LOC_Os01g57740.1|AT4G21215.2|expressed protein|NA|NA|NA
JreChr09G12410	ColorOfEndopleura	9_7867630|0.273297|4.26E-09|A->G	INTRON	NA|LOC_Os01g57740.1|AT4G21215.2|expressed protein|NA|NA|NA
JreChr09G12410	ColorOfEndopleura	9_7867648|0.272401|3.40E-09|G->A	INTRON	NA|LOC_Os01g57740.1|AT4G21215.2|expressed protein|NA|NA|NA
JreChr09G12410	ColorOfEndopleura	9_7867874|0.274107|4.09E-09|A->C	NON_SYNONYMOUS_CODING	NA|LOC_Os01g57740.1|AT4G21215.2|expressed protein|NA|NA|NA
JreChr09G12410	ColorOfEndopleura	9_7868454|0.275492|4.30E-09|A->T	INTRON	NA|LOC_Os01g57740.1|AT4G21215.2|expressed protein|NA|NA|NA
JreChr09G12410	ColorOfEndopleura	9_7868627|0.273703|9.45E-10|G->C	INTRON	NA|LOC_Os01g57740.1|AT4G21215.2|expressed protein|NA|NA|NA
JreChr09G12410	ColorOfEndopleura	9_7868698|0.130824|9.95E-08|T->A	INTRON	NA|LOC_Os01g57740.1|AT4G21215.2|expressed protein|NA|NA|NA
JreChr09G12410	ColorOfEndopleura	9_7869503|0.133929|1.37E-08|A->G	INTRON	NA|LOC_Os01g57740.1|AT4G21215.2|expressed protein|NA|NA|NA
JreChr09G12413	ColorOfEndopleura	9_7919584|0.0875|4.73E-07|G->T	INTRON	PF06087(Tyrosyl-DNA phosphodiesterase)|LOC_Os07g34598.1|AT5G15170.1|tyrosyl-DNA phosphodiesterase 1, putative, expressed|NA|NA|NA
JreChr09G12413	ColorOfEndopleura	9_7926679|0.088551|4.95E-07|G->A	NON_SYNONYMOUS_CODING	PF06087(Tyrosyl-DNA phosphodiesterase)|LOC_Os07g34598.1|AT5G15170.1|tyrosyl-DNA phosphodiesterase 1, putative, expressed|NA|NA|NA
JreChr09G12419	ColorOfEndopleura	9_7969444|0.228495|1.13E-10|T->C	INTRON	PF10235(Microtubule-associated protein CRIPT)|LOC_Os08g09180.1|AT1G61780.1|postsynaptic protein CRIPT, putative, expressed|NA|NA|NA
JreChr09G12419	ColorOfEndopleura	9_7969744|0.132855|5.08E-13|T->G	INTRON	PF10235(Microtubule-associated protein CRIPT)|LOC_Os08g09180.1|AT1G61780.1|postsynaptic protein CRIPT, putative, expressed|NA|NA|NA
JreChr09G12419	ColorOfEndopleura	9_7969775|0.077957|5.68E-07|C->A	INTRON	PF10235(Microtubule-associated protein CRIPT)|LOC_Os08g09180.1|AT1G61780.1|postsynaptic protein CRIPT, putative, expressed|NA|NA|NA
JreChr09G12419	ColorOfEndopleura	9_7969850|0.077957|6.71E-07|T->G	INTRON	PF10235(Microtubule-associated protein CRIPT)|LOC_Os08g09180.1|AT1G61780.1|postsynaptic protein CRIPT, putative, expressed|NA|NA|NA
JreChr09G12419	ColorOfEndopleura	9_7970169|0.225|1.22E-10|G->C	INTRON	PF10235(Microtubule-associated protein CRIPT)|LOC_Os08g09180.1|AT1G61780.1|postsynaptic protein CRIPT, putative, expressed|NA|NA|NA
JreChr09G12419	ColorOfEndopleura	9_7970717|0.224107|3.19E-10|A->T	INTRON	PF10235(Microtubule-associated protein CRIPT)|LOC_Os08g09180.1|AT1G61780.1|postsynaptic protein CRIPT, putative, expressed|NA|NA|NA
JreChr09G12423	ColorOfEndopleura	9_7987080|0.0776786|6.45E-07|C->T	NON_SYNONYMOUS_CODING	PF04756(OST3 / OST6 family, transporter family)|LOC_Os03g36730.1|AT1G61790.1|OST3/OST6 family protein, putative, expressed|aru-2|aru-2 mutants pollinated with A. arenosa pollen showed an increase in ovules with PT overgrowth.|NA|NA
JreChr09G12425	ColorOfEndopleura	9_7994379|0.0508929|1.93E-07|T->C	INTRON	PF04043(Plant invertase/pectin methylesterase inhibitor)|LOC_Os01g57854.1|AT1G11580.1|pectinesterase, putative, expressed|NA|NA|PME1|Leaf senescence. MeOH-induced Trp and Trp-derived secondary metabolite biosynthesis.
JreChr09G12425	ColorOfEndopleura	9_7994675|0.0760286|8.84E-07|C->T	INTRON	PF04043(Plant invertase/pectin methylesterase inhibitor)|LOC_Os01g57854.1|AT1G11580.1|pectinesterase, putative, expressed|NA|NA|PME1|Leaf senescence. MeOH-induced Trp and Trp-derived secondary metabolite biosynthesis.
JreChr09G12426	ColorOfEndopleura	9_8001229|0.0822898|3.39E-07|A->G	INTRON	PF00786(P21-Rho-binding domain)|PF04833(COBRA-like protein)|LOC_Os06g47110.1|AT3G20580.1|COBRA-like protein precursor, putative, expressed|NA|NA|NA
JreChr09G12426	ColorOfEndopleura	9_8002114|0.210811|1.25E-10|G->A	INTRON	PF00786(P21-Rho-binding domain)|PF04833(COBRA-like protein)|LOC_Os06g47110.1|AT3G20580.1|COBRA-like protein precursor, putative, expressed|NA|NA|NA
JreChr09G12426	ColorOfEndopleura	9_8002116|0.22973|1.03E-11|T->C	INTRON	PF00786(P21-Rho-binding domain)|PF04833(COBRA-like protein)|LOC_Os06g47110.1|AT3G20580.1|COBRA-like protein precursor, putative, expressed|NA|NA|NA
JreChr09G12426	ColorOfEndopleura	9_8002398|0.0612613|7.45E-07|G->T	INTRON	PF00786(P21-Rho-binding domain)|PF04833(COBRA-like protein)|LOC_Os06g47110.1|AT3G20580.1|COBRA-like protein precursor, putative, expressed|NA|NA|NA
JreChr09G12427	ColorOfEndopleura	9_8024001|0.075|7.70E-09|G->A	NON_SYNONYMOUS_CODING	PF00046(Homeobox domain)|PF01852(START domain)|LOC_Os08g08820.2|AT4G04890.1|homeobox and START domains containing protein, putative, expressed|pdf2-1|No visible phenotype.|NA|NA
JreChr09G12427	ColorOfEndopleura	9_8026888|0.0732143|7.93E-09|G->A	NON_SYNONYMOUS_CODING	PF00046(Homeobox domain)|PF01852(START domain)|LOC_Os08g08820.2|AT4G04890.1|homeobox and START domains containing protein, putative, expressed|pdf2-1|No visible phenotype.|NA|NA
JreChr09G12427	ColorOfEndopleura	9_8027035|0.0732143|7.93E-09|T->C	SYNONYMOUS_CODING	PF00046(Homeobox domain)|PF01852(START domain)|LOC_Os08g08820.2|AT4G04890.1|homeobox and START domains containing protein, putative, expressed|pdf2-1|No visible phenotype.|NA|NA
JreChr09G12428	ColorOfEndopleura	9_8047968|0.126786|1.37E-07|C->A	INTRON	PF00291(Pyridoxal-phosphate dependent enzyme)|LOC_Os08g04180.1|AT5G28237.1|tryptophan synthase beta chain 1, putative, expressed|NA|NA|NA
JreChr09G12428	ColorOfEndopleura	9_8048426|0.129696|1.42E-08|C->T	INTRON	PF00291(Pyridoxal-phosphate dependent enzyme)|LOC_Os08g04180.1|AT5G28237.1|tryptophan synthase beta chain 1, putative, expressed|NA|NA|NA
JreChr09G12428	ColorOfEndopleura	9_8048550|0.127907|1.80E-08|C->T	SYNONYMOUS_CODING	PF00291(Pyridoxal-phosphate dependent enzyme)|LOC_Os08g04180.1|AT5G28237.1|tryptophan synthase beta chain 1, putative, expressed|NA|NA|NA
JreChr09G12428	ColorOfEndopleura	9_8048622|0.128801|1.85E-08|A->G	NON_SYNONYMOUS_CODING	PF00291(Pyridoxal-phosphate dependent enzyme)|LOC_Os08g04180.1|AT5G28237.1|tryptophan synthase beta chain 1, putative, expressed|NA|NA|NA
JreChr09G12430	ColorOfEndopleura	9_8077305|0.139286|3.26E-07|C->T	INTRON	PF03151(Triose-phosphate Transporter family)|LOC_Os08g08840.2|AT1G61800.1|phosphate/phosphate translocator, putative, expressed|NA|NA|NA
JreChr09G12431	ColorOfEndopleura	9_8079593|0.165171|1.12E-07|A->T	INTRON	PF00560(Leucine Rich Repeat)|PF07714(Protein tyrosine kinase)|PF08263(Leucine rich repeat N-terminal domain)|PF13855(Leucine rich repeat)|LOC_Os11g07225.1|AT3G47570.1|receptor kinase, putative, expressed|NA|NA|NA
JreChr09G12431	ColorOfEndopleura	9_8079601|0.162478|4.96E-08|C->G	INTRON	PF00560(Leucine Rich Repeat)|PF07714(Protein tyrosine kinase)|PF08263(Leucine rich repeat N-terminal domain)|PF13855(Leucine rich repeat)|LOC_Os11g07225.1|AT3G47570.1|receptor kinase, putative, expressed|NA|NA|NA
JreChr09G12431	ColorOfEndopleura	9_8079632|0.163082|1.13E-07|T->A	INTRON	PF00560(Leucine Rich Repeat)|PF07714(Protein tyrosine kinase)|PF08263(Leucine rich repeat N-terminal domain)|PF13855(Leucine rich repeat)|LOC_Os11g07225.1|AT3G47570.1|receptor kinase, putative, expressed|NA|NA|NA
JreChr09G12431	ColorOfEndopleura	9_8079664|0.163685|3.38E-08|T->G	INTRON	PF00560(Leucine Rich Repeat)|PF07714(Protein tyrosine kinase)|PF08263(Leucine rich repeat N-terminal domain)|PF13855(Leucine rich repeat)|LOC_Os11g07225.1|AT3G47570.1|receptor kinase, putative, expressed|NA|NA|NA
JreChr09G12454	ColorOfEndopleura	9_8283673|0.141953|5.29E-07|T->C	INTRON	PF01554(MatE)|LOC_Os03g37490.1|AT3G21690.1|MATE efflux family protein, putative, expressed|NA|NA|pez1|Cadmium uptake. Iron uptake.
JreChr09G12454	ColorOfEndopleura	9_8286072|0.0887246|3.85E-07|G->A	INTRON	PF01554(MatE)|LOC_Os03g37490.1|AT3G21690.1|MATE efflux family protein, putative, expressed|NA|NA|pez1|Cadmium uptake. Iron uptake.
JreChr09G12001	ContinuousFruitingAbility	9_4639489|0.131765|9.50E-07|A->G	INTRON	PF01424(R3H domain)|PF12752(SUZ domain)|LOC_Os05g34070.1|AT3G56680.1|DIP1, putative, expressed|NA|NA|NA
JreChr09G12001	ContinuousFruitingAbility	9_4641943|0.130282|8.31E-07|T->C	INTRON	PF01424(R3H domain)|PF12752(SUZ domain)|LOC_Os05g34070.1|AT3G56680.1|DIP1, putative, expressed|NA|NA|NA
JreChr09G12001	ContinuousFruitingAbility	9_4645576|0.120853|7.16E-07|G->T	INTRON	PF01424(R3H domain)|PF12752(SUZ domain)|LOC_Os05g34070.1|AT3G56680.1|DIP1, putative, expressed|NA|NA|NA
JreChr09G12001	ContinuousFruitingAbility	9_4646098|0.123239|6.72E-07|G->C	INTRON	PF01424(R3H domain)|PF12752(SUZ domain)|LOC_Os05g34070.1|AT3G56680.1|DIP1, putative, expressed|NA|NA|NA
JreChr07G11783	DifferentMaturityOfMaleAndFemaleFlowers	7_31746615|0.229755|5.48E-07|G->A	NON_SYNONYMOUS_CODING	PF00085(Thioredoxin)|PF13176(Tetratricopeptide repeat)|PF13414(TPR repeat)|LOC_Os02g51730.1|AT5G65160.1|dnaJ homolog subfamily C member 7, putative, expressed|NA|NA|NA
JreChr07G11783	DifferentMaturityOfMaleAndFemaleFlowers	7_31749442|0.223585|2.50E-07|A->T	NON_SYNONYMOUS_CODING	PF00085(Thioredoxin)|PF13176(Tetratricopeptide repeat)|PF13414(TPR repeat)|LOC_Os02g51730.1|AT5G65160.1|dnaJ homolog subfamily C member 7, putative, expressed|NA|NA|NA
JreChr07G11789	DifferentMaturityOfMaleAndFemaleFlowers	7_31773688|0.351224|2.18E-07|C->T	SYNONYMOUS_CODING	NA|LOC_Os01g59680.1|AT2G27080.1|NHL25, putative, expressed|NA|NA|NA
JreChr07G11789	DifferentMaturityOfMaleAndFemaleFlowers	7_31773725|0.233522|5.79E-08|C->G	NON_SYNONYMOUS_CODING	NA|LOC_Os01g59680.1|AT2G27080.1|NHL25, putative, expressed|NA|NA|NA
JreChr07G11789	DifferentMaturityOfMaleAndFemaleFlowers	7_31773726|0.350282|4.95E-07|G->A	NON_SYNONYMOUS_CODING	NA|LOC_Os01g59680.1|AT2G27080.1|NHL25, putative, expressed|NA|NA|NA
JreChr07G11789	DifferentMaturityOfMaleAndFemaleFlowers	7_31773876|0.306968|8.75E-09|T->C	NON_SYNONYMOUS_CODING	NA|LOC_Os01g59680.1|AT2G27080.1|NHL25, putative, expressed|NA|NA|NA
JreChr07G11789	DifferentMaturityOfMaleAndFemaleFlowers	7_31773877|0.306968|8.75E-09|G->C	NON_SYNONYMOUS_CODING	NA|LOC_Os01g59680.1|AT2G27080.1|NHL25, putative, expressed|NA|NA|NA
JreChr07G11789	DifferentMaturityOfMaleAndFemaleFlowers	7_31774023|0.30791|1.35E-09|T->C	NON_SYNONYMOUS_CODING	NA|LOC_Os01g59680.1|AT2G27080.1|NHL25, putative, expressed|NA|NA|NA
JreChr07G11790	DifferentMaturityOfMaleAndFemaleFlowers	7_31789127|0.277358|3.23E-08|T->A	SYNONYMOUS_CODING	PF02358(Trehalose-phosphatase)|LOC_Os08g31630.1|AT1G35910.1|uncharacterized glycosyl hydrolase Rv2006/MT2062, putative, expressed|NA|NA|NA
JreChr07G11790	DifferentMaturityOfMaleAndFemaleFlowers	7_31789780|0.291902|8.10E-10|T->C	SYNONYMOUS_CODING	PF02358(Trehalose-phosphatase)|LOC_Os08g31630.1|AT1G35910.1|uncharacterized glycosyl hydrolase Rv2006/MT2062, putative, expressed|NA|NA|NA
JreChr07G11790	DifferentMaturityOfMaleAndFemaleFlowers	7_31789994|0.287736|5.94E-09|A->T	SYNONYMOUS_CODING	PF02358(Trehalose-phosphatase)|LOC_Os08g31630.1|AT1G35910.1|uncharacterized glycosyl hydrolase Rv2006/MT2062, putative, expressed|NA|NA|NA
JreChr07G11790	DifferentMaturityOfMaleAndFemaleFlowers	7_31790025|0.288679|1.65E-08|T->C	NON_SYNONYMOUS_CODING	PF02358(Trehalose-phosphatase)|LOC_Os08g31630.1|AT1G35910.1|uncharacterized glycosyl hydrolase Rv2006/MT2062, putative, expressed|NA|NA|NA
JreChr07G11790	DifferentMaturityOfMaleAndFemaleFlowers	7_31790029|0.288679|9.53E-09|C->T	NON_SYNONYMOUS_CODING	PF02358(Trehalose-phosphatase)|LOC_Os08g31630.1|AT1G35910.1|uncharacterized glycosyl hydrolase Rv2006/MT2062, putative, expressed|NA|NA|NA
JreChr07G11790	DifferentMaturityOfMaleAndFemaleFlowers	7_31790058|0.291902|2.66E-08|A->C	INTRON	PF02358(Trehalose-phosphatase)|LOC_Os08g31630.1|AT1G35910.1|uncharacterized glycosyl hydrolase Rv2006/MT2062, putative, expressed|NA|NA|NA
JreChr07G11790	DifferentMaturityOfMaleAndFemaleFlowers	7_31790081|0.292844|7.42E-09|A->C	INTRON	PF02358(Trehalose-phosphatase)|LOC_Os08g31630.1|AT1G35910.1|uncharacterized glycosyl hydrolase Rv2006/MT2062, putative, expressed|NA|NA|NA
JreChr07G11790	DifferentMaturityOfMaleAndFemaleFlowers	7_31790095|0.291902|4.78E-09|A->T	INTRON	PF02358(Trehalose-phosphatase)|LOC_Os08g31630.1|AT1G35910.1|uncharacterized glycosyl hydrolase Rv2006/MT2062, putative, expressed|NA|NA|NA
JreChr07G11790	DifferentMaturityOfMaleAndFemaleFlowers	7_31790104|0.291902|7.13E-09|T->C	INTRON	PF02358(Trehalose-phosphatase)|LOC_Os08g31630.1|AT1G35910.1|uncharacterized glycosyl hydrolase Rv2006/MT2062, putative, expressed|NA|NA|NA
JreChr07G11790	DifferentMaturityOfMaleAndFemaleFlowers	7_31790105|0.292844|9.91E-09|G->A	INTRON	PF02358(Trehalose-phosphatase)|LOC_Os08g31630.1|AT1G35910.1|uncharacterized glycosyl hydrolase Rv2006/MT2062, putative, expressed|NA|NA|NA
JreChr07G11790	DifferentMaturityOfMaleAndFemaleFlowers	7_31790111|0.292453|8.55E-09|T->C	INTRON	PF02358(Trehalose-phosphatase)|LOC_Os08g31630.1|AT1G35910.1|uncharacterized glycosyl hydrolase Rv2006/MT2062, putative, expressed|NA|NA|NA
JreChr07G11790	DifferentMaturityOfMaleAndFemaleFlowers	7_31790219|0.298113|2.31E-09|G->A	INTRON	PF02358(Trehalose-phosphatase)|LOC_Os08g31630.1|AT1G35910.1|uncharacterized glycosyl hydrolase Rv2006/MT2062, putative, expressed|NA|NA|NA
JreChr07G11790	DifferentMaturityOfMaleAndFemaleFlowers	7_31790221|0.298113|2.31E-09|G->A	INTRON	PF02358(Trehalose-phosphatase)|LOC_Os08g31630.1|AT1G35910.1|uncharacterized glycosyl hydrolase Rv2006/MT2062, putative, expressed|NA|NA|NA
JreChr07G11790	DifferentMaturityOfMaleAndFemaleFlowers	7_31790233|0.29096|9.94E-10|A->C	INTRON	PF02358(Trehalose-phosphatase)|LOC_Os08g31630.1|AT1G35910.1|uncharacterized glycosyl hydrolase Rv2006/MT2062, putative, expressed|NA|NA|NA
JreChr07G11790	DifferentMaturityOfMaleAndFemaleFlowers	7_31790252|0.290019|5.49E-09|G->C	INTRON	PF02358(Trehalose-phosphatase)|LOC_Os08g31630.1|AT1G35910.1|uncharacterized glycosyl hydrolase Rv2006/MT2062, putative, expressed|NA|NA|NA
JreChr07G11790	DifferentMaturityOfMaleAndFemaleFlowers	7_31790257|0.290019|4.31E-09|C->A	INTRON	PF02358(Trehalose-phosphatase)|LOC_Os08g31630.1|AT1G35910.1|uncharacterized glycosyl hydrolase Rv2006/MT2062, putative, expressed|NA|NA|NA
JreChr07G11790	DifferentMaturityOfMaleAndFemaleFlowers	7_31790282|0.290019|1.57E-08|G->A	INTRON	PF02358(Trehalose-phosphatase)|LOC_Os08g31630.1|AT1G35910.1|uncharacterized glycosyl hydrolase Rv2006/MT2062, putative, expressed|NA|NA|NA
JreChr07G11790	DifferentMaturityOfMaleAndFemaleFlowers	7_31790287|0.290019|3.32E-09|G->T	INTRON	PF02358(Trehalose-phosphatase)|LOC_Os08g31630.1|AT1G35910.1|uncharacterized glycosyl hydrolase Rv2006/MT2062, putative, expressed|NA|NA|NA
JreChr07G11790	DifferentMaturityOfMaleAndFemaleFlowers	7_31790430|0.291509|1.68E-09|T->C	INTRON	PF02358(Trehalose-phosphatase)|LOC_Os08g31630.1|AT1G35910.1|uncharacterized glycosyl hydrolase Rv2006/MT2062, putative, expressed|NA|NA|NA
JreChr07G11790	DifferentMaturityOfMaleAndFemaleFlowers	7_31790459|0.289623|3.24E-08|G->A	INTRON	PF02358(Trehalose-phosphatase)|LOC_Os08g31630.1|AT1G35910.1|uncharacterized glycosyl hydrolase Rv2006/MT2062, putative, expressed|NA|NA|NA
JreChr07G11790	DifferentMaturityOfMaleAndFemaleFlowers	7_31790476|0.291509|8.12E-09|T->C	INTRON	PF02358(Trehalose-phosphatase)|LOC_Os08g31630.1|AT1G35910.1|uncharacterized glycosyl hydrolase Rv2006/MT2062, putative, expressed|NA|NA|NA
JreChr07G11790	DifferentMaturityOfMaleAndFemaleFlowers	7_31790925|0.27178|5.33E-08|A->T	INTRON	PF02358(Trehalose-phosphatase)|LOC_Os08g31630.1|AT1G35910.1|uncharacterized glycosyl hydrolase Rv2006/MT2062, putative, expressed|NA|NA|NA
JreChr07G11790	DifferentMaturityOfMaleAndFemaleFlowers	7_31790933|0.271347|4.88E-08|T->A	INTRON	PF02358(Trehalose-phosphatase)|LOC_Os08g31630.1|AT1G35910.1|uncharacterized glycosyl hydrolase Rv2006/MT2062, putative, expressed|NA|NA|NA
JreChr07G11790	DifferentMaturityOfMaleAndFemaleFlowers	7_31790969|0.280189|4.50E-09|C->A	INTRON	PF02358(Trehalose-phosphatase)|LOC_Os08g31630.1|AT1G35910.1|uncharacterized glycosyl hydrolase Rv2006/MT2062, putative, expressed|NA|NA|NA
JreChr07G11790	DifferentMaturityOfMaleAndFemaleFlowers	7_31791031|0.279245|6.01E-09|T->G	NON_SYNONYMOUS_CODING	PF02358(Trehalose-phosphatase)|LOC_Os08g31630.1|AT1G35910.1|uncharacterized glycosyl hydrolase Rv2006/MT2062, putative, expressed|NA|NA|NA
JreChr07G11790	DifferentMaturityOfMaleAndFemaleFlowers	7_31791086|0.289077|3.70E-08|C->T	NON_SYNONYMOUS_CODING	PF02358(Trehalose-phosphatase)|LOC_Os08g31630.1|AT1G35910.1|uncharacterized glycosyl hydrolase Rv2006/MT2062, putative, expressed|NA|NA|NA
JreChr07G11790	DifferentMaturityOfMaleAndFemaleFlowers	7_31791089|0.287194|2.68E-08|G->A	NON_SYNONYMOUS_CODING	PF02358(Trehalose-phosphatase)|LOC_Os08g31630.1|AT1G35910.1|uncharacterized glycosyl hydrolase Rv2006/MT2062, putative, expressed|NA|NA|NA
JreChr07G11790	DifferentMaturityOfMaleAndFemaleFlowers	7_31791094|0.288136|3.03E-08|T->C	NON_SYNONYMOUS_CODING	PF02358(Trehalose-phosphatase)|LOC_Os08g31630.1|AT1G35910.1|uncharacterized glycosyl hydrolase Rv2006/MT2062, putative, expressed|NA|NA|NA
JreChr07G11790	DifferentMaturityOfMaleAndFemaleFlowers	7_31791198|0.289077|2.48E-09|C->T	SYNONYMOUS_CODING	PF02358(Trehalose-phosphatase)|LOC_Os08g31630.1|AT1G35910.1|uncharacterized glycosyl hydrolase Rv2006/MT2062, putative, expressed|NA|NA|NA
JreChr07G11790	DifferentMaturityOfMaleAndFemaleFlowers	7_31791369|0.29096|4.14E-09|A->T	INTRON	PF02358(Trehalose-phosphatase)|LOC_Os08g31630.1|AT1G35910.1|uncharacterized glycosyl hydrolase Rv2006/MT2062, putative, expressed|NA|NA|NA
JreChr12G11446	DifferentMaturityOfMaleAndFemaleFlowers	12_24975648|0.0658579|1.79E-09|G->A	INTRON	NA|LOC_Os08g25080.1|AT4G22320.1|expressed protein|NA|NA|NA
JreChr12G11446	DifferentMaturityOfMaleAndFemaleFlowers	12_24975661|0.0649607|1.96E-12|T->C	INTRON	NA|LOC_Os08g25080.1|AT4G22320.1|expressed protein|NA|NA|NA
JreChr12G11446	DifferentMaturityOfMaleAndFemaleFlowers	12_24975705|0.065483|4.82E-10|T->C	INTRON	NA|LOC_Os08g25080.1|AT4G22320.1|expressed protein|NA|NA|NA
JreChr12G11446	DifferentMaturityOfMaleAndFemaleFlowers	12_24975726|0.0653893|1.97E-10|T->G	INTRON	NA|LOC_Os08g25080.1|AT4G22320.1|expressed protein|NA|NA|NA
JreChr12G11446	DifferentMaturityOfMaleAndFemaleFlowers	12_24975772|0.0661476|1.36E-07|C->T	INTRON	NA|LOC_Os08g25080.1|AT4G22320.1|expressed protein|NA|NA|NA
JreChr05G10503	DevelopmentBranchLength	5_15493220|0.0569853|2.98E-07|G->A	NON_SYNONYMOUS_CODING	PF00069(Protein kinase domain)|LOC_Os09g20880.1|AT1G24030.1|serine/threonine-protein kinase, putative, expressed|NA|NA|NA
JreChr05G10503	DevelopmentBranchLength	5_15493295|0.0569853|2.98E-07|A->G	NON_SYNONYMOUS_CODING	PF00069(Protein kinase domain)|LOC_Os09g20880.1|AT1G24030.1|serine/threonine-protein kinase, putative, expressed|NA|NA|NA
JreChr16G11204	HullThickness	16_7491052|0.0716511|2.90E-07|C->T	SYNONYMOUS_CODING	NA|NA|NA|NA|NA|NA|NA
JreChr16G11206	HullThickness	16_7514087|0.145511|9.91E-07|G->A	INTRON	NA|NA|AT2G17050.1|disease resistance protein RGA2, putative, expressed|NA|NA|NA
JreChr16G11210	HullThickness	16_7545894|0.154799|2.87E-07|C->T	SYNONYMOUS_CODING	NA|LOC_Os06g43670.1|AT4G12010.1|disease resistance RPP13-like protein 1, putative, expressed|NA|NA|NA
JreChr16G11210	HullThickness	16_7546476|0.143963|3.76E-08|C->T	NON_SYNONYMOUS_CODING	NA|LOC_Os06g43670.1|AT4G12010.1|disease resistance RPP13-like protein 1, putative, expressed|NA|NA|NA
JreChr16G11225	HullThickness	16_7669927|0.219814|7.09E-07|A->T	INTRON	NA|NA|NA|NA|NA|NA|NA
JreChr16G11225	HullThickness	16_7672035|0.219814|8.99E-07|T->G	INTRON	NA|NA|NA|NA|NA|NA|NA
JreChr16G11225	HullThickness	16_7672405|0.218266|6.90E-07|G->A	STOP_GAINED	NA|NA|NA|NA|NA|NA|NA
JreChr16G11227	HullThickness	16_7677437|0.127329|1.57E-07|A->G	INTRON	PF00995(Sec1 family)|LOC_Os02g24134.1|AT1G77140.1|Sec1 family transport protein, putative, expressed|NA|NA|NA
JreChr01G13614	LeafletShape	1_6734|0.111765|5.43E-08|T->C	INTRON	PF00270(DEAD/DEAH box helicase)|PF00271(Helicase conserved C-terminal domain)|PF08152(GUCT (NUC152) domain)|LOC_Os03g61220.1|AT5G26742.2|DEAD-box ATP-dependent RNA helicase 3, putative, expressed|CS16011|embryo defective; developmental arrest of mutant embryos|NA|NA
JreChr01G13614	LeafletShape	1_7066|0.111328|2.05E-07|T->A	INTRON	PF00270(DEAD/DEAH box helicase)|PF00271(Helicase conserved C-terminal domain)|PF08152(GUCT (NUC152) domain)|LOC_Os03g61220.1|AT5G26742.2|DEAD-box ATP-dependent RNA helicase 3, putative, expressed|CS16011|embryo defective; developmental arrest of mutant embryos|NA|NA
JreChr01G13614	LeafletShape	1_7369|0.111328|7.54E-07|G->T	NON_SYNONYMOUS_CODING	PF00270(DEAD/DEAH box helicase)|PF00271(Helicase conserved C-terminal domain)|PF08152(GUCT (NUC152) domain)|LOC_Os03g61220.1|AT5G26742.2|DEAD-box ATP-dependent RNA helicase 3, putative, expressed|CS16011|embryo defective; developmental arrest of mutant embryos|NA|NA
JreChr01G13614	LeafletShape	1_8773|0.110352|1.21E-07|T->C	INTRON	PF00270(DEAD/DEAH box helicase)|PF00271(Helicase conserved C-terminal domain)|PF08152(GUCT (NUC152) domain)|LOC_Os03g61220.1|AT5G26742.2|DEAD-box ATP-dependent RNA helicase 3, putative, expressed|CS16011|embryo defective; developmental arrest of mutant embryos|NA|NA
JreChr01G13614	LeafletShape	1_9539|0.110784|1.34E-07|A->G	INTRON	PF00270(DEAD/DEAH box helicase)|PF00271(Helicase conserved C-terminal domain)|PF08152(GUCT (NUC152) domain)|LOC_Os03g61220.1|AT5G26742.2|DEAD-box ATP-dependent RNA helicase 3, putative, expressed|CS16011|embryo defective; developmental arrest of mutant embryos|NA|NA
JreChr01G13614	LeafletShape	1_10362|0.111328|5.53E-07|A->G	INTRON	PF00270(DEAD/DEAH box helicase)|PF00271(Helicase conserved C-terminal domain)|PF08152(GUCT (NUC152) domain)|LOC_Os03g61220.1|AT5G26742.2|DEAD-box ATP-dependent RNA helicase 3, putative, expressed|CS16011|embryo defective; developmental arrest of mutant embryos|NA|NA
JreChr01G13614	LeafletShape	1_11615|0.114481|5.75E-07|G->A	INTRON	PF00270(DEAD/DEAH box helicase)|PF00271(Helicase conserved C-terminal domain)|PF08152(GUCT (NUC152) domain)|LOC_Os03g61220.1|AT5G26742.2|DEAD-box ATP-dependent RNA helicase 3, putative, expressed|CS16011|embryo defective; developmental arrest of mutant embryos|NA|NA
JreChr01G13614	LeafletShape	1_11711|0.111328|2.05E-07|A->G	INTRON	PF00270(DEAD/DEAH box helicase)|PF00271(Helicase conserved C-terminal domain)|PF08152(GUCT (NUC152) domain)|LOC_Os03g61220.1|AT5G26742.2|DEAD-box ATP-dependent RNA helicase 3, putative, expressed|CS16011|embryo defective; developmental arrest of mutant embryos|NA|NA
JreChr01G13614	LeafletShape	1_12195|0.111328|2.05E-07|C->T	INTRON	PF00270(DEAD/DEAH box helicase)|PF00271(Helicase conserved C-terminal domain)|PF08152(GUCT (NUC152) domain)|LOC_Os03g61220.1|AT5G26742.2|DEAD-box ATP-dependent RNA helicase 3, putative, expressed|CS16011|embryo defective; developmental arrest of mutant embryos|NA|NA
JreChr01G13614	LeafletShape	1_12871|0.112305|2.97E-07|T->C	SYNONYMOUS_CODING	PF00270(DEAD/DEAH box helicase)|PF00271(Helicase conserved C-terminal domain)|PF08152(GUCT (NUC152) domain)|LOC_Os03g61220.1|AT5G26742.2|DEAD-box ATP-dependent RNA helicase 3, putative, expressed|CS16011|embryo defective; developmental arrest of mutant embryos|NA|NA
JreChr01G13614	LeafletShape	1_12921|0.113281|8.13E-08|G->A	INTRON	PF00270(DEAD/DEAH box helicase)|PF00271(Helicase conserved C-terminal domain)|PF08152(GUCT (NUC152) domain)|LOC_Os03g61220.1|AT5G26742.2|DEAD-box ATP-dependent RNA helicase 3, putative, expressed|CS16011|embryo defective; developmental arrest of mutant embryos|NA|NA
JreChr01G11065	LeafletShape	1_25507|0.112305|5.20E-07|C->T	INTRON	NA|LOC_Os01g46510.1|AT5G24710.1|peptidase S8 and S53, subtilisin, kexin, sedolisin, putative, expressed|NA|NA|NA
JreChr01G11065	LeafletShape	1_26002|0.112967|9.82E-08|A->G	INTRON	NA|LOC_Os01g46510.1|AT5G24710.1|peptidase S8 and S53, subtilisin, kexin, sedolisin, putative, expressed|NA|NA|NA
JreChr01G11065	LeafletShape	1_28347|0.111328|1.39E-07|A->G	INTRON	NA|LOC_Os01g46510.1|AT5G24710.1|peptidase S8 and S53, subtilisin, kexin, sedolisin, putative, expressed|NA|NA|NA
JreChr01G11065	LeafletShape	1_28666|0.111984|7.49E-08|T->C	INTRON	NA|LOC_Os01g46510.1|AT5G24710.1|peptidase S8 and S53, subtilisin, kexin, sedolisin, putative, expressed|NA|NA|NA
JreChr01G11065	LeafletShape	1_29827|0.113281|1.60E-07|C->T	INTRON	NA|LOC_Os01g46510.1|AT5G24710.1|peptidase S8 and S53, subtilisin, kexin, sedolisin, putative, expressed|NA|NA|NA
JreChr01G11065	LeafletShape	1_29963|0.111328|2.05E-07|A->G	INTRON	NA|LOC_Os01g46510.1|AT5G24710.1|peptidase S8 and S53, subtilisin, kexin, sedolisin, putative, expressed|NA|NA|NA
JreChr01G11065	LeafletShape	1_30152|0.110352|1.61E-07|G->A	INTRON	NA|LOC_Os01g46510.1|AT5G24710.1|peptidase S8 and S53, subtilisin, kexin, sedolisin, putative, expressed|NA|NA|NA
JreChr01G11065	LeafletShape	1_30249|0.110352|3.50E-07|C->G	INTRON	NA|LOC_Os01g46510.1|AT5G24710.1|peptidase S8 and S53, subtilisin, kexin, sedolisin, putative, expressed|NA|NA|NA
JreChr01G11065	LeafletShape	1_30775|0.112524|1.81E-08|G->T	INTRON	NA|LOC_Os01g46510.1|AT5G24710.1|peptidase S8 and S53, subtilisin, kexin, sedolisin, putative, expressed|NA|NA|NA
JreChr01G11065	LeafletShape	1_30792|0.109375|3.02E-07|G->T	INTRON	NA|LOC_Os01g46510.1|AT5G24710.1|peptidase S8 and S53, subtilisin, kexin, sedolisin, putative, expressed|NA|NA|NA
JreChr01G11065	LeafletShape	1_30844|0.108398|4.22E-08|A->G	INTRON	NA|LOC_Os01g46510.1|AT5G24710.1|peptidase S8 and S53, subtilisin, kexin, sedolisin, putative, expressed|NA|NA|NA
JreChr01G11065	LeafletShape	1_31604|0.107422|1.04E-08|T->C	INTRON	NA|LOC_Os01g46510.1|AT5G24710.1|peptidase S8 and S53, subtilisin, kexin, sedolisin, putative, expressed|NA|NA|NA
JreChr01G11065	LeafletShape	1_31811|0.111328|2.05E-07|C->T	INTRON	NA|LOC_Os01g46510.1|AT5G24710.1|peptidase S8 and S53, subtilisin, kexin, sedolisin, putative, expressed|NA|NA|NA
JreChr01G11065	LeafletShape	1_32134|0.111546|1.94E-08|A->G	INTRON	NA|LOC_Os01g46510.1|AT5G24710.1|peptidase S8 and S53, subtilisin, kexin, sedolisin, putative, expressed|NA|NA|NA
JreChr01G11065	LeafletShape	1_32454|0.113503|2.58E-07|T->C	INTRON	NA|LOC_Os01g46510.1|AT5G24710.1|peptidase S8 and S53, subtilisin, kexin, sedolisin, putative, expressed|NA|NA|NA
JreChr01G11065	LeafletShape	1_32476|0.115234|1.65E-07|A->G	INTRON	NA|LOC_Os01g46510.1|AT5G24710.1|peptidase S8 and S53, subtilisin, kexin, sedolisin, putative, expressed|NA|NA|NA
JreChr01G11065	LeafletShape	1_32704|0.109375|2.68E-07|A->G	INTRON	NA|LOC_Os01g46510.1|AT5G24710.1|peptidase S8 and S53, subtilisin, kexin, sedolisin, putative, expressed|NA|NA|NA
JreChr01G11065	LeafletShape	1_32734|0.0791016|4.62E-07|T->A	INTRON	NA|LOC_Os01g46510.1|AT5G24710.1|peptidase S8 and S53, subtilisin, kexin, sedolisin, putative, expressed|NA|NA|NA
JreChr01G11065	LeafletShape	1_32735|0.078125|3.74E-07|T->A	INTRON	NA|LOC_Os01g46510.1|AT5G24710.1|peptidase S8 and S53, subtilisin, kexin, sedolisin, putative, expressed|NA|NA|NA
JreChr01G11065	LeafletShape	1_32797|0.112305|6.12E-07|C->A	INTRON	NA|LOC_Os01g46510.1|AT5G24710.1|peptidase S8 and S53, subtilisin, kexin, sedolisin, putative, expressed|NA|NA|NA
JreChr01G11065	LeafletShape	1_33354|0.111328|3.17E-08|G->A	INTRON	NA|LOC_Os01g46510.1|AT5G24710.1|peptidase S8 and S53, subtilisin, kexin, sedolisin, putative, expressed|NA|NA|NA
JreChr01G11065	LeafletShape	1_34084|0.111765|4.55E-07|T->C	INTRON	NA|LOC_Os01g46510.1|AT5G24710.1|peptidase S8 and S53, subtilisin, kexin, sedolisin, putative, expressed|NA|NA|NA
JreChr01G11065	LeafletShape	1_34122|0.111984|2.35E-07|T->A	INTRON	NA|LOC_Os01g46510.1|AT5G24710.1|peptidase S8 and S53, subtilisin, kexin, sedolisin, putative, expressed|NA|NA|NA
JreChr01G11065	LeafletShape	1_34124|0.118861|3.56E-07|T->A	INTRON	NA|LOC_Os01g46510.1|AT5G24710.1|peptidase S8 and S53, subtilisin, kexin, sedolisin, putative, expressed|NA|NA|NA
JreChr01G11065	LeafletShape	1_34707|0.112524|6.74E-08|A->G	INTRON	NA|LOC_Os01g46510.1|AT5G24710.1|peptidase S8 and S53, subtilisin, kexin, sedolisin, putative, expressed|NA|NA|NA
JreChr01G11065	LeafletShape	1_34762|0.0851272|4.98E-07|C->T	INTRON	NA|LOC_Os01g46510.1|AT5G24710.1|peptidase S8 and S53, subtilisin, kexin, sedolisin, putative, expressed|NA|NA|NA
JreChr01G11065	LeafletShape	1_35396|0.109589|1.43E-07|G->C	INTRON	NA|LOC_Os01g46510.1|AT5G24710.1|peptidase S8 and S53, subtilisin, kexin, sedolisin, putative, expressed|NA|NA|NA
JreChr01G11065	LeafletShape	1_35509|0.114481|9.07E-07|T->C	INTRON	NA|LOC_Os01g46510.1|AT5G24710.1|peptidase S8 and S53, subtilisin, kexin, sedolisin, putative, expressed|NA|NA|NA
JreChr01G11065	LeafletShape	1_37307|0.113281|6.75E-07|T->C	INTRON	NA|LOC_Os01g46510.1|AT5G24710.1|peptidase S8 and S53, subtilisin, kexin, sedolisin, putative, expressed|NA|NA|NA
JreChr01G11065	LeafletShape	1_37636|0.109804|2.76E-07|T->C	SYNONYMOUS_CODING	NA|LOC_Os01g46510.1|AT5G24710.1|peptidase S8 and S53, subtilisin, kexin, sedolisin, putative, expressed|NA|NA|NA
JreChr01G11065	LeafletShape	1_38093|0.110784|1.34E-07|A->G	INTRON	NA|LOC_Os01g46510.1|AT5G24710.1|peptidase S8 and S53, subtilisin, kexin, sedolisin, putative, expressed|NA|NA|NA
JreChr01G11065	LeafletShape	1_39250|0.112305|2.12E-07|G->C	INTRON	NA|LOC_Os01g46510.1|AT5G24710.1|peptidase S8 and S53, subtilisin, kexin, sedolisin, putative, expressed|NA|NA|NA
JreChr01G11065	LeafletShape	1_39551|0.111328|2.05E-07|G->T	INTRON	NA|LOC_Os01g46510.1|AT5G24710.1|peptidase S8 and S53, subtilisin, kexin, sedolisin, putative, expressed|NA|NA|NA
JreChr01G11065	LeafletShape	1_39559|0.112305|2.47E-07|A->T	INTRON	NA|LOC_Os01g46510.1|AT5G24710.1|peptidase S8 and S53, subtilisin, kexin, sedolisin, putative, expressed|NA|NA|NA
JreChr01G11065	LeafletShape	1_39826|0.108398|1.88E-07|G->A	INTRON	NA|LOC_Os01g46510.1|AT5G24710.1|peptidase S8 and S53, subtilisin, kexin, sedolisin, putative, expressed|NA|NA|NA
JreChr01G11065	LeafletShape	1_41005|0.110352|9.20E-07|T->A	INTRON	NA|LOC_Os01g46510.1|AT5G24710.1|peptidase S8 and S53, subtilisin, kexin, sedolisin, putative, expressed|NA|NA|NA
JreChr01G11065	LeafletShape	1_41537|0.108611|8.83E-08|G->A	INTRON	NA|LOC_Os01g46510.1|AT5G24710.1|peptidase S8 and S53, subtilisin, kexin, sedolisin, putative, expressed|NA|NA|NA
JreChr01G11065	LeafletShape	1_42120|0.111984|7.58E-07|C->T	INTRON	NA|LOC_Os01g46510.1|AT5G24710.1|peptidase S8 and S53, subtilisin, kexin, sedolisin, putative, expressed|NA|NA|NA
JreChr01G11065	LeafletShape	1_42534|0.0820312|8.47E-07|A->C	INTRON	NA|LOC_Os01g46510.1|AT5G24710.1|peptidase S8 and S53, subtilisin, kexin, sedolisin, putative, expressed|NA|NA|NA
JreChr01G11065	LeafletShape	1_43761|0.110352|1.30E-07|A->T	INTRON	NA|LOC_Os01g46510.1|AT5G24710.1|peptidase S8 and S53, subtilisin, kexin, sedolisin, putative, expressed|NA|NA|NA
JreChr01G11065	LeafletShape	1_44463|0.111546|1.93E-07|A->G	INTRON	NA|LOC_Os01g46510.1|AT5G24710.1|peptidase S8 and S53, subtilisin, kexin, sedolisin, putative, expressed|NA|NA|NA
JreChr01G11065	LeafletShape	1_44743|0.110784|1.63E-07|C->G	INTRON	NA|LOC_Os01g46510.1|AT5G24710.1|peptidase S8 and S53, subtilisin, kexin, sedolisin, putative, expressed|NA|NA|NA
JreChr01G11065	LeafletShape	1_45731|0.110352|1.30E-07|C->T	NON_SYNONYMOUS_CODING	NA|LOC_Os01g46510.1|AT5G24710.1|peptidase S8 and S53, subtilisin, kexin, sedolisin, putative, expressed|NA|NA|NA
JreChr01G11065	LeafletShape	1_45779|0.110352|1.30E-07|T->G	NON_SYNONYMOUS_CODING	NA|LOC_Os01g46510.1|AT5G24710.1|peptidase S8 and S53, subtilisin, kexin, sedolisin, putative, expressed|NA|NA|NA
JreChr01G11065	LeafletShape	1_46341|0.112305|4.31E-07|T->G	INTRON	NA|LOC_Os01g46510.1|AT5G24710.1|peptidase S8 and S53, subtilisin, kexin, sedolisin, putative, expressed|NA|NA|NA
JreChr01G11065	LeafletShape	1_46898|0.112305|9.34E-07|C->T	SYNONYMOUS_CODING	NA|LOC_Os01g46510.1|AT5G24710.1|peptidase S8 and S53, subtilisin, kexin, sedolisin, putative, expressed|NA|NA|NA
JreChr01G11065	LeafletShape	1_47514|0.119374|3.05E-08|C->G	INTRON	NA|LOC_Os01g46510.1|AT5G24710.1|peptidase S8 and S53, subtilisin, kexin, sedolisin, putative, expressed|NA|NA|NA
JreChr01G11065	LeafletShape	1_48019|0.110352|4.34E-07|G->A	INTRON	NA|LOC_Os01g46510.1|AT5G24710.1|peptidase S8 and S53, subtilisin, kexin, sedolisin, putative, expressed|NA|NA|NA
JreChr01G11065	LeafletShape	1_48523|0.111328|9.24E-08|C->G	INTRON	NA|LOC_Os01g46510.1|AT5G24710.1|peptidase S8 and S53, subtilisin, kexin, sedolisin, putative, expressed|NA|NA|NA
JreChr01G11065	LeafletShape	1_48717|0.111328|4.80E-07|G->A	INTRON	NA|LOC_Os01g46510.1|AT5G24710.1|peptidase S8 and S53, subtilisin, kexin, sedolisin, putative, expressed|NA|NA|NA
JreChr01G11065	LeafletShape	1_49260|0.111328|2.05E-07|C->T	INTRON	NA|LOC_Os01g46510.1|AT5G24710.1|peptidase S8 and S53, subtilisin, kexin, sedolisin, putative, expressed|NA|NA|NA
JreChr01G11065	LeafletShape	1_49394|0.115234|1.09E-07|C->G	INTRON	NA|LOC_Os01g46510.1|AT5G24710.1|peptidase S8 and S53, subtilisin, kexin, sedolisin, putative, expressed|NA|NA|NA
JreChr01G11065	LeafletShape	1_50194|0.112305|1.02E-07|G->T	INTRON	NA|LOC_Os01g46510.1|AT5G24710.1|peptidase S8 and S53, subtilisin, kexin, sedolisin, putative, expressed|NA|NA|NA
JreChr01G11065	LeafletShape	1_50422|0.0805501|2.58E-07|T->C	INTRON	NA|LOC_Os01g46510.1|AT5G24710.1|peptidase S8 and S53, subtilisin, kexin, sedolisin, putative, expressed|NA|NA|NA
JreChr01G11065	LeafletShape	1_50670|0.109375|1.93E-08|C->T	INTRON	NA|LOC_Os01g46510.1|AT5G24710.1|peptidase S8 and S53, subtilisin, kexin, sedolisin, putative, expressed|NA|NA|NA
JreChr01G11065	LeafletShape	1_50688|0.109375|9.78E-09|G->A	INTRON	NA|LOC_Os01g46510.1|AT5G24710.1|peptidase S8 and S53, subtilisin, kexin, sedolisin, putative, expressed|NA|NA|NA
JreChr01G11065	LeafletShape	1_51304|0.112305|1.29E-07|C->T	INTRON	NA|LOC_Os01g46510.1|AT5G24710.1|peptidase S8 and S53, subtilisin, kexin, sedolisin, putative, expressed|NA|NA|NA
JreChr01G11065	LeafletShape	1_51541|0.109375|1.34E-07|C->T	INTRON	NA|LOC_Os01g46510.1|AT5G24710.1|peptidase S8 and S53, subtilisin, kexin, sedolisin, putative, expressed|NA|NA|NA
JreChr01G11065	LeafletShape	1_51932|0.111546|6.28E-08|C->A	INTRON	NA|LOC_Os01g46510.1|AT5G24710.1|peptidase S8 and S53, subtilisin, kexin, sedolisin, putative, expressed|NA|NA|NA
JreChr01G11065	LeafletShape	1_51996|0.110568|5.99E-07|T->C	INTRON	NA|LOC_Os01g46510.1|AT5G24710.1|peptidase S8 and S53, subtilisin, kexin, sedolisin, putative, expressed|NA|NA|NA
JreChr01G11065	LeafletShape	1_52013|0.111546|5.31E-07|G->A	INTRON	NA|LOC_Os01g46510.1|AT5G24710.1|peptidase S8 and S53, subtilisin, kexin, sedolisin, putative, expressed|NA|NA|NA
JreChr01G11065	LeafletShape	1_52193|0.110568|8.13E-08|T->C	INTRON	NA|LOC_Os01g46510.1|AT5G24710.1|peptidase S8 and S53, subtilisin, kexin, sedolisin, putative, expressed|NA|NA|NA
JreChr01G11065	LeafletShape	1_52668|0.109375|8.03E-08|T->C	INTRON	NA|LOC_Os01g46510.1|AT5G24710.1|peptidase S8 and S53, subtilisin, kexin, sedolisin, putative, expressed|NA|NA|NA
JreChr01G11065	LeafletShape	1_52815|0.0825147|4.64E-07|T->A	INTRON	NA|LOC_Os01g46510.1|AT5G24710.1|peptidase S8 and S53, subtilisin, kexin, sedolisin, putative, expressed|NA|NA|NA
JreChr01G11065	LeafletShape	1_52816|0.112967|1.50E-07|T->A	INTRON	NA|LOC_Os01g46510.1|AT5G24710.1|peptidase S8 and S53, subtilisin, kexin, sedolisin, putative, expressed|NA|NA|NA
JreChr01G11065	LeafletShape	1_53225|0.112305|4.31E-07|G->C	INTRON	NA|LOC_Os01g46510.1|AT5G24710.1|peptidase S8 and S53, subtilisin, kexin, sedolisin, putative, expressed|NA|NA|NA
JreChr01G11065	LeafletShape	1_54948|0.111328|7.05E-08|G->T	INTRON	NA|LOC_Os01g46510.1|AT5G24710.1|peptidase S8 and S53, subtilisin, kexin, sedolisin, putative, expressed|NA|NA|NA
JreChr01G11065	LeafletShape	1_56231|0.111765|6.14E-08|A->G	INTRON	NA|LOC_Os01g46510.1|AT5G24710.1|peptidase S8 and S53, subtilisin, kexin, sedolisin, putative, expressed|NA|NA|NA
JreChr01G11065	LeafletShape	1_56244|0.111765|3.04E-08|G->A	INTRON	NA|LOC_Os01g46510.1|AT5G24710.1|peptidase S8 and S53, subtilisin, kexin, sedolisin, putative, expressed|NA|NA|NA
JreChr01G11065	LeafletShape	1_56393|0.110568|1.71E-07|T->C	INTRON	NA|LOC_Os01g46510.1|AT5G24710.1|peptidase S8 and S53, subtilisin, kexin, sedolisin, putative, expressed|NA|NA|NA
JreChr01G11065	LeafletShape	1_56813|0.110568|1.40E-07|C->G	INTRON	NA|LOC_Os01g46510.1|AT5G24710.1|peptidase S8 and S53, subtilisin, kexin, sedolisin, putative, expressed|NA|NA|NA
JreChr01G11065	LeafletShape	1_56838|0.111328|1.14E-07|G->T	INTRON	NA|LOC_Os01g46510.1|AT5G24710.1|peptidase S8 and S53, subtilisin, kexin, sedolisin, putative, expressed|NA|NA|NA
JreChr01G11065	LeafletShape	1_57681|0.0813725|5.02E-07|A->C	INTRON	NA|LOC_Os01g46510.1|AT5G24710.1|peptidase S8 and S53, subtilisin, kexin, sedolisin, putative, expressed|NA|NA|NA
JreChr01G11065	LeafletShape	1_58279|0.111765|2.57E-07|T->C	INTRON	NA|LOC_Os01g46510.1|AT5G24710.1|peptidase S8 and S53, subtilisin, kexin, sedolisin, putative, expressed|NA|NA|NA
JreChr01G11065	LeafletShape	1_59493|0.111546|1.95E-07|G->A	INTRON	NA|LOC_Os01g46510.1|AT5G24710.1|peptidase S8 and S53, subtilisin, kexin, sedolisin, putative, expressed|NA|NA|NA
JreChr01G11065	LeafletShape	1_60835|0.114258|5.86E-07|C->T	INTRON	NA|LOC_Os01g46510.1|AT5G24710.1|peptidase S8 and S53, subtilisin, kexin, sedolisin, putative, expressed|NA|NA|NA
JreChr01G11065	LeafletShape	1_60934|0.113281|2.82E-07|G->T	INTRON	NA|LOC_Os01g46510.1|AT5G24710.1|peptidase S8 and S53, subtilisin, kexin, sedolisin, putative, expressed|NA|NA|NA
JreChr01G13724	LeafletShape	1_68854|0.110784|1.63E-07|T->C	NON_SYNONYMOUS_CODING	PF13976(GAG-pre-integrase domain)|ChrSy.fgenesh.mRNA.7|ATMG00810.1|expressed protein|NA|NA|NA
JreChr01G13724	LeafletShape	1_69209|0.112305|7.24E-07|T->C	SYNONYMOUS_CODING	PF13976(GAG-pre-integrase domain)|ChrSy.fgenesh.mRNA.7|ATMG00810.1|expressed protein|NA|NA|NA
JreChr01G13724	LeafletShape	1_69519|0.110352|2.72E-07|T->A	INTRON	PF13976(GAG-pre-integrase domain)|ChrSy.fgenesh.mRNA.7|ATMG00810.1|expressed protein|NA|NA|NA
JreChr01G13724	LeafletShape	1_69761|0.0821918|7.52E-07|C->T	INTRON	PF13976(GAG-pre-integrase domain)|ChrSy.fgenesh.mRNA.7|ATMG00810.1|expressed protein|NA|NA|NA
JreChr01G13724	LeafletShape	1_69961|0.113281|5.68E-07|A->G	INTRON	PF13976(GAG-pre-integrase domain)|ChrSy.fgenesh.mRNA.7|ATMG00810.1|expressed protein|NA|NA|NA
JreChr01G13724	LeafletShape	1_70255|0.113281|6.58E-07|T->C	INTRON	PF13976(GAG-pre-integrase domain)|ChrSy.fgenesh.mRNA.7|ATMG00810.1|expressed protein|NA|NA|NA
JreChr01G13724	LeafletShape	1_70445|0.112305|2.50E-07|G->T	INTRON	PF13976(GAG-pre-integrase domain)|ChrSy.fgenesh.mRNA.7|ATMG00810.1|expressed protein|NA|NA|NA
JreChr01G13724	LeafletShape	1_70498|0.110568|1.24E-07|T->A	INTRON	PF13976(GAG-pre-integrase domain)|ChrSy.fgenesh.mRNA.7|ATMG00810.1|expressed protein|NA|NA|NA
JreChr01G13724	LeafletShape	1_70895|0.112305|4.31E-07|G->A	SYNONYMOUS_CODING	PF13976(GAG-pre-integrase domain)|ChrSy.fgenesh.mRNA.7|ATMG00810.1|expressed protein|NA|NA|NA
JreChr01G13951	LeafletShape	1_91916|0.109375|2.17E-07|C->T	SYNONYMOUS_CODING	PF03062(MBOAT, membrane-bound O-acyltransferase family)|LOC_Os05g05200.1|AT1G57600.1|O-acyltransferase, putative, expressed|NA|NA|NA
JreChr01G13951	LeafletShape	1_92760|0.110568|5.88E-07|A->T	INTRON	PF03062(MBOAT, membrane-bound O-acyltransferase family)|LOC_Os05g05200.1|AT1G57600.1|O-acyltransferase, putative, expressed|NA|NA|NA
JreChr01G13951	LeafletShape	1_92855|0.109375|2.14E-07|G->A	INTRON	PF03062(MBOAT, membrane-bound O-acyltransferase family)|LOC_Os05g05200.1|AT1G57600.1|O-acyltransferase, putative, expressed|NA|NA|NA
JreChr01G13951	LeafletShape	1_92878|0.110352|9.11E-08|T->C	INTRON	PF03062(MBOAT, membrane-bound O-acyltransferase family)|LOC_Os05g05200.1|AT1G57600.1|O-acyltransferase, putative, expressed|NA|NA|NA
JreChr01G13951	LeafletShape	1_93200|0.111328|1.38E-07|T->C	INTRON	PF03062(MBOAT, membrane-bound O-acyltransferase family)|LOC_Os05g05200.1|AT1G57600.1|O-acyltransferase, putative, expressed|NA|NA|NA
JreChr01G13951	LeafletShape	1_93532|0.113281|2.58E-07|G->T	INTRON	PF03062(MBOAT, membrane-bound O-acyltransferase family)|LOC_Os05g05200.1|AT1G57600.1|O-acyltransferase, putative, expressed|NA|NA|NA
JreChr01G13951	LeafletShape	1_93672|0.110352|1.30E-07|G->C	INTRON	PF03062(MBOAT, membrane-bound O-acyltransferase family)|LOC_Os05g05200.1|AT1G57600.1|O-acyltransferase, putative, expressed|NA|NA|NA
JreChr01G13951	LeafletShape	1_93695|0.110352|1.30E-07|C->A	INTRON	PF03062(MBOAT, membrane-bound O-acyltransferase family)|LOC_Os05g05200.1|AT1G57600.1|O-acyltransferase, putative, expressed|NA|NA|NA
JreChr01G13951	LeafletShape	1_93772|0.109375|4.68E-07|A->G	INTRON	PF03062(MBOAT, membrane-bound O-acyltransferase family)|LOC_Os05g05200.1|AT1G57600.1|O-acyltransferase, putative, expressed|NA|NA|NA
JreChr01G13951	LeafletShape	1_94612|0.110352|3.56E-07|T->A	INTRON	PF03062(MBOAT, membrane-bound O-acyltransferase family)|LOC_Os05g05200.1|AT1G57600.1|O-acyltransferase, putative, expressed|NA|NA|NA
JreChr01G13951	LeafletShape	1_94652|0.111328|5.55E-07|C->A	INTRON	PF03062(MBOAT, membrane-bound O-acyltransferase family)|LOC_Os05g05200.1|AT1G57600.1|O-acyltransferase, putative, expressed|NA|NA|NA
JreChr01G13951	LeafletShape	1_94784|0.112305|6.59E-08|C->T	INTRON	PF03062(MBOAT, membrane-bound O-acyltransferase family)|LOC_Os05g05200.1|AT1G57600.1|O-acyltransferase, putative, expressed|NA|NA|NA
JreChr01G13951	LeafletShape	1_95369|0.110568|1.24E-07|C->T	INTRON	PF03062(MBOAT, membrane-bound O-acyltransferase family)|LOC_Os05g05200.1|AT1G57600.1|O-acyltransferase, putative, expressed|NA|NA|NA
JreChr01G13951	LeafletShape	1_95536|0.111328|1.66E-07|G->C	INTRON	PF03062(MBOAT, membrane-bound O-acyltransferase family)|LOC_Os05g05200.1|AT1G57600.1|O-acyltransferase, putative, expressed|NA|NA|NA
JreChr01G13951	LeafletShape	1_97907|0.109589|9.02E-07|G->A	INTRON	PF03062(MBOAT, membrane-bound O-acyltransferase family)|LOC_Os05g05200.1|AT1G57600.1|O-acyltransferase, putative, expressed|NA|NA|NA
JreChr01G13951	LeafletShape	1_98167|0.0802348|2.59E-07|A->C	INTRON	PF03062(MBOAT, membrane-bound O-acyltransferase family)|LOC_Os05g05200.1|AT1G57600.1|O-acyltransferase, putative, expressed|NA|NA|NA
JreChr01G13951	LeafletShape	1_98559|0.111328|4.11E-07|T->C	INTRON	PF03062(MBOAT, membrane-bound O-acyltransferase family)|LOC_Os05g05200.1|AT1G57600.1|O-acyltransferase, putative, expressed|NA|NA|NA
JreChr01G13951	LeafletShape	1_98706|0.112305|4.31E-07|C->T	INTRON	PF03062(MBOAT, membrane-bound O-acyltransferase family)|LOC_Os05g05200.1|AT1G57600.1|O-acyltransferase, putative, expressed|NA|NA|NA
JreChr01G13951	LeafletShape	1_98801|0.111328|2.46E-07|C->T	INTRON	PF03062(MBOAT, membrane-bound O-acyltransferase family)|LOC_Os05g05200.1|AT1G57600.1|O-acyltransferase, putative, expressed|NA|NA|NA
JreChr01G13951	LeafletShape	1_99445|0.110352|2.58E-07|T->C	INTRON	PF03062(MBOAT, membrane-bound O-acyltransferase family)|LOC_Os05g05200.1|AT1G57600.1|O-acyltransferase, putative, expressed|NA|NA|NA
JreChr01G13951	LeafletShape	1_99537|0.111546|3.42E-08|C->T	INTRON	PF03062(MBOAT, membrane-bound O-acyltransferase family)|LOC_Os05g05200.1|AT1G57600.1|O-acyltransferase, putative, expressed|NA|NA|NA
JreChr01G13951	LeafletShape	1_99789|0.114258|2.81E-08|T->C	INTRON	PF03062(MBOAT, membrane-bound O-acyltransferase family)|LOC_Os05g05200.1|AT1G57600.1|O-acyltransferase, putative, expressed|NA|NA|NA
JreChr01G13951	LeafletShape	1_99801|0.112305|6.49E-07|C->T	INTRON	PF03062(MBOAT, membrane-bound O-acyltransferase family)|LOC_Os05g05200.1|AT1G57600.1|O-acyltransferase, putative, expressed|NA|NA|NA
JreChr01G13951	LeafletShape	1_100123|0.111546|5.47E-07|G->A	INTRON	PF03062(MBOAT, membrane-bound O-acyltransferase family)|LOC_Os05g05200.1|AT1G57600.1|O-acyltransferase, putative, expressed|NA|NA|NA
JreChr01G13951	LeafletShape	1_100390|0.110568|7.54E-07|A->G	INTRON	PF03062(MBOAT, membrane-bound O-acyltransferase family)|LOC_Os05g05200.1|AT1G57600.1|O-acyltransferase, putative, expressed|NA|NA|NA
JreChr01G13951	LeafletShape	1_100628|0.110352|1.30E-07|T->C	INTRON	PF03062(MBOAT, membrane-bound O-acyltransferase family)|LOC_Os05g05200.1|AT1G57600.1|O-acyltransferase, putative, expressed|NA|NA|NA
JreChr01G13951	LeafletShape	1_101040|0.111546|1.17E-07|T->A	INTRON	PF03062(MBOAT, membrane-bound O-acyltransferase family)|LOC_Os05g05200.1|AT1G57600.1|O-acyltransferase, putative, expressed|NA|NA|NA
JreChr01G13951	LeafletShape	1_101185|0.112524|2.64E-07|T->A	INTRON	PF03062(MBOAT, membrane-bound O-acyltransferase family)|LOC_Os05g05200.1|AT1G57600.1|O-acyltransferase, putative, expressed|NA|NA|NA
JreChr01G13951	LeafletShape	1_101796|0.112524|4.10E-07|A->T	INTRON	PF03062(MBOAT, membrane-bound O-acyltransferase family)|LOC_Os05g05200.1|AT1G57600.1|O-acyltransferase, putative, expressed|NA|NA|NA
JreChr01G13951	LeafletShape	1_102029|0.112305|4.31E-07|T->A	INTRON	PF03062(MBOAT, membrane-bound O-acyltransferase family)|LOC_Os05g05200.1|AT1G57600.1|O-acyltransferase, putative, expressed|NA|NA|NA
JreChr01G13951	LeafletShape	1_103405|0.111546|2.16E-07|T->G	INTRON	PF03062(MBOAT, membrane-bound O-acyltransferase family)|LOC_Os05g05200.1|AT1G57600.1|O-acyltransferase, putative, expressed|NA|NA|NA
JreChr01G13951	LeafletShape	1_103892|0.112524|1.93E-07|A->C	INTRON	PF03062(MBOAT, membrane-bound O-acyltransferase family)|LOC_Os05g05200.1|AT1G57600.1|O-acyltransferase, putative, expressed|NA|NA|NA
JreChr01G13951	LeafletShape	1_107638|0.110352|3.59E-07|C->T	INTRON	PF03062(MBOAT, membrane-bound O-acyltransferase family)|LOC_Os05g05200.1|AT1G57600.1|O-acyltransferase, putative, expressed|NA|NA|NA
JreChr01G13951	LeafletShape	1_107645|0.110352|3.59E-07|G->A	INTRON	PF03062(MBOAT, membrane-bound O-acyltransferase family)|LOC_Os05g05200.1|AT1G57600.1|O-acyltransferase, putative, expressed|NA|NA|NA
JreChr01G13951	LeafletShape	1_107971|0.113281|5.79E-07|G->A	INTRON	PF03062(MBOAT, membrane-bound O-acyltransferase family)|LOC_Os05g05200.1|AT1G57600.1|O-acyltransferase, putative, expressed|NA|NA|NA
JreChr01G13951	LeafletShape	1_108083|0.110352|1.29E-07|C->T	SYNONYMOUS_CODING	PF03062(MBOAT, membrane-bound O-acyltransferase family)|LOC_Os05g05200.1|AT1G57600.1|O-acyltransferase, putative, expressed|NA|NA|NA
JreChr01G13951	LeafletShape	1_108086|0.111328|3.00E-07|T->C	SYNONYMOUS_CODING	PF03062(MBOAT, membrane-bound O-acyltransferase family)|LOC_Os05g05200.1|AT1G57600.1|O-acyltransferase, putative, expressed|NA|NA|NA
JreChr01G13951	LeafletShape	1_108158|0.111328|4.48E-07|A->G	SYNONYMOUS_CODING	PF03062(MBOAT, membrane-bound O-acyltransferase family)|LOC_Os05g05200.1|AT1G57600.1|O-acyltransferase, putative, expressed|NA|NA|NA
JreChr01G13951	LeafletShape	1_108172|0.110352|8.46E-08|T->C	NON_SYNONYMOUS_CODING	PF03062(MBOAT, membrane-bound O-acyltransferase family)|LOC_Os05g05200.1|AT1G57600.1|O-acyltransferase, putative, expressed|NA|NA|NA
JreChr01G13951	LeafletShape	1_108205|0.110352|2.54E-07|G->A	NON_SYNONYMOUS_CODING	PF03062(MBOAT, membrane-bound O-acyltransferase family)|LOC_Os05g05200.1|AT1G57600.1|O-acyltransferase, putative, expressed|NA|NA|NA
JreChr01G13951	LeafletShape	1_108228|0.109375|3.30E-07|C->T	NON_SYNONYMOUS_CODING	PF03062(MBOAT, membrane-bound O-acyltransferase family)|LOC_Os05g05200.1|AT1G57600.1|O-acyltransferase, putative, expressed|NA|NA|NA
JreChr01G13951	LeafletShape	1_108254|0.112305|5.19E-07|A->G	SYNONYMOUS_CODING	PF03062(MBOAT, membrane-bound O-acyltransferase family)|LOC_Os05g05200.1|AT1G57600.1|O-acyltransferase, putative, expressed|NA|NA|NA
JreChr01G10233	LeafletShape	1_133566|0.112305|5.57E-07|A->G	INTRON	PF03283(Pectinacetylesterase)|LOC_Os07g44070.1|AT3G05910.1|pectinacetylesterase domain containing protein, expressed|NA|NA|NA
JreChr01G10233	LeafletShape	1_134784|0.110352|3.73E-07|C->T	INTRON	PF03283(Pectinacetylesterase)|LOC_Os07g44070.1|AT3G05910.1|pectinacetylesterase domain containing protein, expressed|NA|NA|NA
JreChr01G10233	LeafletShape	1_135018|0.112524|3.81E-07|T->C	INTRON	PF03283(Pectinacetylesterase)|LOC_Os07g44070.1|AT3G05910.1|pectinacetylesterase domain containing protein, expressed|NA|NA|NA
JreChr01G10233	LeafletShape	1_135426|0.110784|1.63E-07|T->C	INTRON	PF03283(Pectinacetylesterase)|LOC_Os07g44070.1|AT3G05910.1|pectinacetylesterase domain containing protein, expressed|NA|NA|NA
JreChr01G10233	LeafletShape	1_136053|0.113281|6.28E-07|G->A	INTRON	PF03283(Pectinacetylesterase)|LOC_Os07g44070.1|AT3G05910.1|pectinacetylesterase domain containing protein, expressed|NA|NA|NA
JreChr01G10233	LeafletShape	1_136194|0.112305|4.31E-07|C->T	INTRON	PF03283(Pectinacetylesterase)|LOC_Os07g44070.1|AT3G05910.1|pectinacetylesterase domain containing protein, expressed|NA|NA|NA
JreChr01G10233	LeafletShape	1_136197|0.113281|4.83E-07|G->A	INTRON	PF03283(Pectinacetylesterase)|LOC_Os07g44070.1|AT3G05910.1|pectinacetylesterase domain containing protein, expressed|NA|NA|NA
JreChr01G10233	LeafletShape	1_137187|0.113503|6.86E-07|G->A	NON_SYNONYMOUS_CODING	PF03283(Pectinacetylesterase)|LOC_Os07g44070.1|AT3G05910.1|pectinacetylesterase domain containing protein, expressed|NA|NA|NA
JreChr01G10233	LeafletShape	1_137238|0.113503|2.60E-07|T->C	INTRON	PF03283(Pectinacetylesterase)|LOC_Os07g44070.1|AT3G05910.1|pectinacetylesterase domain containing protein, expressed|NA|NA|NA
JreChr01G10233	LeafletShape	1_137316|0.111328|2.69E-07|T->G	INTRON	PF03283(Pectinacetylesterase)|LOC_Os07g44070.1|AT3G05910.1|pectinacetylesterase domain containing protein, expressed|NA|NA|NA
JreChr01G10233	LeafletShape	1_137401|0.112524|3.37E-08|A->C	INTRON	PF03283(Pectinacetylesterase)|LOC_Os07g44070.1|AT3G05910.1|pectinacetylesterase domain containing protein, expressed|NA|NA|NA
JreChr01G10233	LeafletShape	1_137612|0.112305|4.17E-08|A->G	INTRON	PF03283(Pectinacetylesterase)|LOC_Os07g44070.1|AT3G05910.1|pectinacetylesterase domain containing protein, expressed|NA|NA|NA
JreChr01G10233	LeafletShape	1_137711|0.109589|5.25E-08|G->A	INTRON	PF03283(Pectinacetylesterase)|LOC_Os07g44070.1|AT3G05910.1|pectinacetylesterase domain containing protein, expressed|NA|NA|NA
JreChr01G10418	LeafletShape	1_159681|0.113281|4.75E-08|C->A	INTRON	NA|NA|AT3G05900.1|NA|NA|NA|NA
JreChr01G10418	LeafletShape	1_159827|0.114258|9.03E-08|C->T	INTRON	NA|NA|AT3G05900.1|NA|NA|NA|NA
JreChr01G10418	LeafletShape	1_160451|0.115234|3.80E-07|T->C	SYNONYMOUS_CODING	NA|NA|AT3G05900.1|NA|NA|NA|NA
JreChr01G10634	LeafletShape	1_182703|0.111328|4.78E-07|T->A	NON_SYNONYMOUS_CODING	PF00010(Helix-loop-helix DNA-binding domain)|LOC_Os12g41650.2|AT1G09530.1|phytochrome-interacting factor 4, putative, expressed|poc1|Enhanced responsiveness to red light|NA|NA
JreChr01G10634	LeafletShape	1_182957|0.117188|4.51E-07|C->T	NON_SYNONYMOUS_CODING	PF00010(Helix-loop-helix DNA-binding domain)|LOC_Os12g41650.2|AT1G09530.1|phytochrome-interacting factor 4, putative, expressed|poc1|Enhanced responsiveness to red light|NA|NA
JreChr01G10634	LeafletShape	1_184120|0.110352|1.30E-07|C->A	INTRON	PF00010(Helix-loop-helix DNA-binding domain)|LOC_Os12g41650.2|AT1G09530.1|phytochrome-interacting factor 4, putative, expressed|poc1|Enhanced responsiveness to red light|NA|NA
JreChr01G10634	LeafletShape	1_184339|0.112305|6.19E-07|C->T	NON_SYNONYMOUS_CODING	PF00010(Helix-loop-helix DNA-binding domain)|LOC_Os12g41650.2|AT1G09530.1|phytochrome-interacting factor 4, putative, expressed|poc1|Enhanced responsiveness to red light|NA|NA
JreChr01G10692	LeafletShape	1_192456|0.0890411|3.32E-07|G->T	STOP_GAINED	NA|NA|NA|NA|NA|NA|NA
JreChr01G10692	LeafletShape	1_192465|0.0813725|6.14E-08|G->T	SYNONYMOUS_CODING	NA|NA|NA|NA|NA|NA|NA
JreChr01G10692	LeafletShape	1_192544|0.060396|6.79E-07|T->C	INTRON	NA|NA|NA|NA|NA|NA|NA
JreChr01G10692	LeafletShape	1_192614|0.103516|6.67E-08|A->G	INTRON	NA|NA|NA|NA|NA|NA|NA
JreChr01G10692	LeafletShape	1_192629|0.104492|1.39E-07|C->T	INTRON	NA|NA|NA|NA|NA|NA|NA
JreChr01G10692	LeafletShape	1_192747|0.110352|1.78E-07|T->C	INTRON	NA|NA|NA|NA|NA|NA|NA
JreChr01G10692	LeafletShape	1_192782|0.110352|1.78E-07|A->G	INTRON	NA|NA|NA|NA|NA|NA|NA
JreChr01G10692	LeafletShape	1_192785|0.111328|2.15E-07|G->A	INTRON	NA|NA|NA|NA|NA|NA|NA
JreChr01G10692	LeafletShape	1_192789|0.109375|1.02E-07|A->C	INTRON	NA|NA|NA|NA|NA|NA|NA
JreChr01G10692	LeafletShape	1_192801|0.110352|1.24E-07|C->A	INTRON	NA|NA|NA|NA|NA|NA|NA
JreChr01G10692	LeafletShape	1_192844|0.112305|7.70E-08|G->C	INTRON	NA|NA|NA|NA|NA|NA|NA
JreChr01G10692	LeafletShape	1_192940|0.111328|1.25E-07|A->G	INTRON	NA|NA|NA|NA|NA|NA|NA
JreChr01G10692	LeafletShape	1_192958|0.110352|2.48E-07|G->A	INTRON	NA|NA|NA|NA|NA|NA|NA
JreChr01G10692	LeafletShape	1_192978|0.109375|2.36E-07|T->C	INTRON	NA|NA|NA|NA|NA|NA|NA
JreChr01G10692	LeafletShape	1_193011|0.111546|1.27E-07|T->C	INTRON	NA|NA|NA|NA|NA|NA|NA
JreChr01G10692	LeafletShape	1_193016|0.113281|3.82E-07|A->G	INTRON	NA|NA|NA|NA|NA|NA|NA
JreChr01G10692	LeafletShape	1_193284|0.0911765|4.35E-09|A->G	INTRON	NA|NA|NA|NA|NA|NA|NA
JreChr01G10692	LeafletShape	1_193337|0.0968689|7.44E-07|T->C	INTRON	NA|NA|NA|NA|NA|NA|NA
JreChr01G10692	LeafletShape	1_193351|0.0998043|5.90E-08|A->G	INTRON	NA|NA|NA|NA|NA|NA|NA
JreChr01G10692	LeafletShape	1_193368|0.10098|3.86E-08|A->G	INTRON	NA|NA|NA|NA|NA|NA|NA
JreChr01G10692	LeafletShape	1_193408|0.103718|4.25E-07|T->A	INTRON	NA|NA|NA|NA|NA|NA|NA
JreChr01G10692	LeafletShape	1_193446|0.108824|1.09E-07|G->T	INTRON	NA|NA|NA|NA|NA|NA|NA
JreChr01G10692	LeafletShape	1_193459|0.108824|1.09E-07|C->T	INTRON	NA|NA|NA|NA|NA|NA|NA
JreChr01G10692	LeafletShape	1_193588|0.110352|1.30E-07|A->G	INTRON	NA|NA|NA|NA|NA|NA|NA
JreChr01G10692	LeafletShape	1_193612|0.111328|3.06E-07|A->G	INTRON	NA|NA|NA|NA|NA|NA|NA
JreChr01G10692	LeafletShape	1_193616|0.110352|1.30E-07|G->A	INTRON	NA|NA|NA|NA|NA|NA|NA
JreChr01G10692	LeafletShape	1_193642|0.110352|9.21E-08|T->C	INTRON	NA|NA|NA|NA|NA|NA|NA
JreChr01G10692	LeafletShape	1_193653|0.109375|2.17E-07|G->T	INTRON	NA|NA|NA|NA|NA|NA|NA
JreChr01G10692	LeafletShape	1_193714|0.109375|5.90E-07|C->T	INTRON	NA|NA|NA|NA|NA|NA|NA
JreChr01G10692	LeafletShape	1_193795|0.108398|3.05E-08|C->T	INTRON	NA|NA|NA|NA|NA|NA|NA
JreChr01G10692	LeafletShape	1_193799|0.110352|2.01E-08|T->A	INTRON	NA|NA|NA|NA|NA|NA|NA
JreChr01G10692	LeafletShape	1_193800|0.110352|2.01E-08|G->T	INTRON	NA|NA|NA|NA|NA|NA|NA
JreChr01G10692	LeafletShape	1_193805|0.109375|4.88E-08|T->A	INTRON	NA|NA|NA|NA|NA|NA|NA
JreChr01G10692	LeafletShape	1_193860|0.108611|2.44E-07|T->G	INTRON	NA|NA|NA|NA|NA|NA|NA
JreChr01G10692	LeafletShape	1_193865|0.108611|2.38E-07|T->C	INTRON	NA|NA|NA|NA|NA|NA|NA
JreChr01G10692	LeafletShape	1_193867|0.108611|2.38E-07|T->G	INTRON	NA|NA|NA|NA|NA|NA|NA
JreChr01G10692	LeafletShape	1_193879|0.110568|8.19E-07|G->A	INTRON	NA|NA|NA|NA|NA|NA|NA
JreChr01G10692	LeafletShape	1_193899|0.109589|6.07E-07|G->A	INTRON	NA|NA|NA|NA|NA|NA|NA
JreChr01G10692	LeafletShape	1_193907|0.109589|6.07E-07|A->G	INTRON	NA|NA|NA|NA|NA|NA|NA
JreChr01G10692	LeafletShape	1_193934|0.108398|5.97E-08|T->C	INTRON	NA|NA|NA|NA|NA|NA|NA
JreChr01G10692	LeafletShape	1_193958|0.110352|1.30E-07|A->G	INTRON	NA|NA|NA|NA|NA|NA|NA
JreChr01G10692	LeafletShape	1_193964|0.110352|1.30E-07|G->A	INTRON	NA|NA|NA|NA|NA|NA|NA
JreChr01G10692	LeafletShape	1_193980|0.109375|1.28E-07|C->T	INTRON	NA|NA|NA|NA|NA|NA|NA
JreChr01G10692	LeafletShape	1_194075|0.0810547|4.89E-07|A->G	INTRON	NA|NA|NA|NA|NA|NA|NA
JreChr01G10692	LeafletShape	1_194095|0.111546|5.67E-08|A->G	INTRON	NA|NA|NA|NA|NA|NA|NA
JreChr01G10692	LeafletShape	1_194103|0.110568|1.40E-07|C->T	INTRON	NA|NA|NA|NA|NA|NA|NA
JreChr01G10692	LeafletShape	1_194164|0.109589|5.23E-07|G->C	INTRON	NA|NA|NA|NA|NA|NA|NA
JreChr01G10692	LeafletShape	1_194186|0.110784|5.75E-07|G->T	INTRON	NA|NA|NA|NA|NA|NA|NA
JreChr01G10692	LeafletShape	1_194208|0.110784|5.75E-07|G->C	INTRON	NA|NA|NA|NA|NA|NA|NA
JreChr01G10692	LeafletShape	1_194318|0.112305|4.31E-07|G->A	INTRON	NA|NA|NA|NA|NA|NA|NA
JreChr01G10692	LeafletShape	1_194346|0.113281|1.94E-07|G->T	INTRON	NA|NA|NA|NA|NA|NA|NA
JreChr01G10692	LeafletShape	1_194358|0.112305|4.31E-07|C->A	INTRON	NA|NA|NA|NA|NA|NA|NA
JreChr01G10692	LeafletShape	1_194365|0.112305|4.31E-07|A->T	INTRON	NA|NA|NA|NA|NA|NA|NA
JreChr01G10692	LeafletShape	1_194477|0.111328|1.21E-07|A->T	INTRON	NA|NA|NA|NA|NA|NA|NA
JreChr01G10692	LeafletShape	1_194528|0.109375|4.42E-08|T->C	NON_SYNONYMOUS_CODING	NA|NA|NA|NA|NA|NA|NA
JreChr01G10692	LeafletShape	1_194552|0.109375|4.42E-08|C->T	NON_SYNONYMOUS_CODING	NA|NA|NA|NA|NA|NA|NA
JreChr01G10692	LeafletShape	1_194560|0.111328|4.17E-08|G->A	SYNONYMOUS_CODING	NA|NA|NA|NA|NA|NA|NA
JreChr01G10692	LeafletShape	1_194565|0.109375|1.29E-08|T->C	NON_SYNONYMOUS_CODING	NA|NA|NA|NA|NA|NA|NA
JreChr01G10692	LeafletShape	1_194573|0.109375|5.71E-08|T->C	NON_SYNONYMOUS_CODING	NA|NA|NA|NA|NA|NA|NA
JreChr01G10692	LeafletShape	1_194581|0.110352|1.38E-07|A->G	SYNONYMOUS_CODING	NA|NA|NA|NA|NA|NA|NA
JreChr01G10692	LeafletShape	1_194582|0.111328|3.16E-07|C->T	NON_SYNONYMOUS_CODING	NA|NA|NA|NA|NA|NA|NA
JreChr01G10692	LeafletShape	1_194613|0.110352|1.96E-07|C->T	NON_SYNONYMOUS_CODING	NA|NA|NA|NA|NA|NA|NA
JreChr01G10692	LeafletShape	1_194643|0.111328|1.50E-07|C->T	NON_SYNONYMOUS_CODING	NA|NA|NA|NA|NA|NA|NA
JreChr01G10692	LeafletShape	1_194655|0.110352|2.91E-07|C->T	NON_SYNONYMOUS_CODING	NA|NA|NA|NA|NA|NA|NA
JreChr01G10692	LeafletShape	1_194657|0.111328|4.94E-07|A->G	NON_SYNONYMOUS_CODING	NA|NA|NA|NA|NA|NA|NA
JreChr01G10692	LeafletShape	1_194699|0.114258|2.83E-07|G->A	NON_SYNONYMOUS_CODING	NA|NA|NA|NA|NA|NA|NA
JreChr01G10692	LeafletShape	1_194707|0.112305|3.51E-07|G->A	SYNONYMOUS_CODING	NA|NA|NA|NA|NA|NA|NA
JreChr01G10795	LeafletShape	1_206200|0.111328|6.90E-07|G->T	SYNONYMOUS_CODING	PF01679(Proteolipid membrane potential modulator)|LOC_Os05g04700.1|AT3G05880.1|OsRCI2-6 - Hydrophobic protein LTI6B, expressed|NA|NA|OsLti6b|Cold tolerance.
JreChr01G10795	LeafletShape	1_206241|0.114258|4.82E-07|C->A	INTRON	PF01679(Proteolipid membrane potential modulator)|LOC_Os05g04700.1|AT3G05880.1|OsRCI2-6 - Hydrophobic protein LTI6B, expressed|NA|NA|OsLti6b|Cold tolerance.
JreChr01G10795	LeafletShape	1_206408|0.110568|7.28E-08|T->C	INTRON	PF01679(Proteolipid membrane potential modulator)|LOC_Os05g04700.1|AT3G05880.1|OsRCI2-6 - Hydrophobic protein LTI6B, expressed|NA|NA|OsLti6b|Cold tolerance.
JreChr01G11054	LeafletShape	1_250993|0.078125|7.00E-07|A->T	NON_SYNONYMOUS_CODING	NA|NA|NA|NA|NA|NA|NA
JreChr01G11283	LeafletShape	1_298344|0.0772994|4.88E-07|G->A	SYNONYMOUS_CODING	NA|NA|NA|NA|NA|NA|NA
JreChr01G11283	LeafletShape	1_298345|0.0772994|4.88E-07|C->A	NON_SYNONYMOUS_CODING	NA|NA|NA|NA|NA|NA|NA
JreChr01G11700	LeafletShape	1_359350|0.107422|5.68E-07|G->C	NON_SYNONYMOUS_CODING	NA|NA|NA|NA|NA|NA|NA
JreChr01G12018	LeafletShape	1_389436|0.109375|1.25E-07|A->G	SYNONYMOUS_CODING	NA|NA|NA|NA|NA|NA|NA
JreChr01G12662	LeafletShape	1_448180|0.108611|5.65E-07|C->A	NON_SYNONYMOUS_CODING	PF06068(TIP49 C-terminus)|LOC_Os06g08770.1|AT5G67630.1|ruvB-like 2, putative, expressed|NA|NA|NA
JreChr01G12786	LeafletShape	1_458977|0.110784|9.92E-07|A->G	INTRON	PF03006(Haemolysin-III related)|LOC_Os03g13040.1|AT4G37680.1|haemolysin-III, putative, expressed|NA|NA|NA
JreChr01G12914	LeafletShape	1_468110|0.108398|6.43E-07|G->C	INTRON	PF00134(Cyclin, N-terminal domain)|PF02984(Cyclin, C-terminal domain)|LOC_Os06g11410.1|AT1G70210.1|cyclin, putative, expressed|cycd1;1|During germination, the onset of cell proliferation in root tips is significantly delayed and the overall numbers of dividing cells are reduced. The delay in cell cycle activation is linked to delayed radicle emergence.|NA|NA
JreChr01G13075	LeafletShape	1_480874|0.104492|4.84E-07|T->C	SYNONYMOUS_CODING	PF14009(Domain of unknown function (DUF4228))|LOC_Os03g10320.1|AT5G67620.1|expressed protein|NA|NA|NA
JreChr01G13075	LeafletShape	1_480966|0.104697|2.23E-07|T->G	INTRON	PF14009(Domain of unknown function (DUF4228))|LOC_Os03g10320.1|AT5G67620.1|expressed protein|NA|NA|NA
JreChr01G13075	LeafletShape	1_482265|0.107632|8.96E-07|C->T	INTRON	PF14009(Domain of unknown function (DUF4228))|LOC_Os03g10320.1|AT5G67620.1|expressed protein|NA|NA|NA
JreChr01G13605	LeafletShape	1_571926|0.115234|7.68E-07|G->A	INTRON	PF00583(Acetyltransferase (GNAT) family)|PF00696(Amino acid kinase family)|LOC_Os07g39690.1|AT2G22910.1|GCN5-related N-acetyltransferase, putative, expressed|NA|NA|NA
JreChr01G13643	LeafletShape	1_603402|0.107422|5.94E-07|C->G	NON_SYNONYMOUS_CODING	PF00249(Myb-like DNA-binding domain)|PF00538(linker histone H1 and H5 family)|LOC_Os01g40670.1|AT5G67580.1|single myb histone, putative, expressed|NA|NA|NA
JreChr01G13643	LeafletShape	1_604358|0.107632|6.40E-07|T->C	INTRON	PF00249(Myb-like DNA-binding domain)|PF00538(linker histone H1 and H5 family)|LOC_Os01g40670.1|AT5G67580.1|single myb histone, putative, expressed|NA|NA|NA
JreChr01G13643	LeafletShape	1_604699|0.105882|8.26E-07|G->T	INTRON	PF00249(Myb-like DNA-binding domain)|PF00538(linker histone H1 and H5 family)|LOC_Os01g40670.1|AT5G67580.1|single myb histone, putative, expressed|NA|NA|NA
JreChr01G13646	LeafletShape	1_608011|0.107632|8.49E-07|A->C	INTRON	NA|LOC_Os11g16310.1|AT5G67550.1|expressed protein|NA|NA|NA
JreChr01G13671	LeafletShape	1_630534|0.0859375|1.01E-07|C->T	INTRON	PF00160(Cyclophilin type peptidyl-prolyl cis-trans isomerase/CLD)|PF04564(U-box domain)|LOC_Os03g10400.2|AT5G67530.1|peptidyl-prolyl cis-trans isomerase, putative, expressed|NA|NA|NA
JreChr01G13671	LeafletShape	1_631291|0.0870841|9.48E-09|A->G	INTRON	PF00160(Cyclophilin type peptidyl-prolyl cis-trans isomerase/CLD)|PF04564(U-box domain)|LOC_Os03g10400.2|AT5G67530.1|peptidyl-prolyl cis-trans isomerase, putative, expressed|NA|NA|NA
JreChr01G13671	LeafletShape	1_635501|0.0839844|4.12E-07|G->T	INTRON	PF00160(Cyclophilin type peptidyl-prolyl cis-trans isomerase/CLD)|PF04564(U-box domain)|LOC_Os03g10400.2|AT5G67530.1|peptidyl-prolyl cis-trans isomerase, putative, expressed|NA|NA|NA
JreChr01G13674	LeafletShape	1_636470|0.0869141|1.20E-07|A->G	INTRON	NA|LOC_Os03g10410.1|AT3G49890.1|expressed protein|NA|NA|NA
JreChr01G13683	LeafletShape	1_641198|0.0957031|5.95E-08|T->C	NON_SYNONYMOUS_CODING	NA|NA|NA|NA|NA|NA|NA
JreChr01G13745	LeafletShape	1_705940|0.100586|6.23E-07|C->A	SYNONYMOUS_CODING	PF00651(BTB/POZ domain)|PF02135(TAZ zinc finger)|LOC_Os01g66890.1|AT5G67480.2|BTBZ1 - Bric-a-Brac, Tramtrack, and Broad Complex BTB domain with TAZ zinc finger and Calmodulin-binding domains, expressed|bt1-4;bt3-1;bt4-1;bt5-1|same as smb-3 single mutant|NA|NA
JreChr01G13751	LeafletShape	1_708928|0.0947266|2.02E-07|A->C	NON_SYNONYMOUS_CODING	PF02181(Formin Homology 2 Domain)|LOC_Os10g20710.1|AT5G67470.1|formin-like protein 6 precursor, putative, expressed|NA|NA|NA
JreChr01G13751	LeafletShape	1_709253|0.0986328|5.21E-07|A->C	INTRON	PF02181(Formin Homology 2 Domain)|LOC_Os10g20710.1|AT5G67470.1|formin-like protein 6 precursor, putative, expressed|NA|NA|NA
JreChr01G13751	LeafletShape	1_709845|0.0947266|4.83E-08|A->C	INTRON	PF02181(Formin Homology 2 Domain)|LOC_Os10g20710.1|AT5G67470.1|formin-like protein 6 precursor, putative, expressed|NA|NA|NA
JreChr01G13751	LeafletShape	1_710251|0.0900196|1.69E-07|A->C	INTRON	PF02181(Formin Homology 2 Domain)|LOC_Os10g20710.1|AT5G67470.1|formin-like protein 6 precursor, putative, expressed|NA|NA|NA
JreChr04G11685	LeafletShape	4_35470188|0.292969|8.02E-07|T->C	INTRON	PF01764(Lipase (class 3))|LOC_Os05g32380.1|AT2G30550.2|phospholipase, putative, expressed|NA|NA|NA
JreChr04G11685	LeafletShape	4_35470352|0.378669|6.38E-07|G->A	INTRON	PF01764(Lipase (class 3))|LOC_Os05g32380.1|AT2G30550.2|phospholipase, putative, expressed|NA|NA|NA
JreChr04G11686	LeafletShape	4_35474960|0.381605|9.80E-08|C->T	INTRON	PF02852(Pyridine nucleotide-disulphide oxidoreductase, dimerisation domain)|PF07992(Pyridine nucleotide-disulphide oxidoreductase)|LOC_Os03g06740.1|AT3G54660.1|glutathione reductase, putative, expressed|CS24051|embryo defective; preglobular|NA|NA
JreChr04G11686	LeafletShape	4_35476790|0.324899|8.44E-07|G->T	INTRON	PF02852(Pyridine nucleotide-disulphide oxidoreductase, dimerisation domain)|PF07992(Pyridine nucleotide-disulphide oxidoreductase)|LOC_Os03g06740.1|AT3G54660.1|glutathione reductase, putative, expressed|CS24051|embryo defective; preglobular|NA|NA
JreChr04G11686	LeafletShape	4_35476805|0.327586|8.46E-07|C->T	INTRON	PF02852(Pyridine nucleotide-disulphide oxidoreductase, dimerisation domain)|PF07992(Pyridine nucleotide-disulphide oxidoreductase)|LOC_Os03g06740.1|AT3G54660.1|glutathione reductase, putative, expressed|CS24051|embryo defective; preglobular|NA|NA
JreChr04G11686	LeafletShape	4_35477506|0.368885|4.17E-07|G->T	INTRON	PF02852(Pyridine nucleotide-disulphide oxidoreductase, dimerisation domain)|PF07992(Pyridine nucleotide-disulphide oxidoreductase)|LOC_Os03g06740.1|AT3G54660.1|glutathione reductase, putative, expressed|CS24051|embryo defective; preglobular|NA|NA
JreChr04G11686	LeafletShape	4_35477789|0.369863|4.77E-07|A->G	INTRON	PF02852(Pyridine nucleotide-disulphide oxidoreductase, dimerisation domain)|PF07992(Pyridine nucleotide-disulphide oxidoreductase)|LOC_Os03g06740.1|AT3G54660.1|glutathione reductase, putative, expressed|CS24051|embryo defective; preglobular|NA|NA
JreChr04G11686	LeafletShape	4_35477967|0.382812|2.70E-07|C->T	INTRON	PF02852(Pyridine nucleotide-disulphide oxidoreductase, dimerisation domain)|PF07992(Pyridine nucleotide-disulphide oxidoreductase)|LOC_Os03g06740.1|AT3G54660.1|glutathione reductase, putative, expressed|CS24051|embryo defective; preglobular|NA|NA
JreChr04G11686	LeafletShape	4_35478041|0.379883|8.21E-07|C->T	INTRON	PF02852(Pyridine nucleotide-disulphide oxidoreductase, dimerisation domain)|PF07992(Pyridine nucleotide-disulphide oxidoreductase)|LOC_Os03g06740.1|AT3G54660.1|glutathione reductase, putative, expressed|CS24051|embryo defective; preglobular|NA|NA
JreChr04G11686	LeafletShape	4_35478066|0.381836|8.34E-07|A->T	INTRON	PF02852(Pyridine nucleotide-disulphide oxidoreductase, dimerisation domain)|PF07992(Pyridine nucleotide-disulphide oxidoreductase)|LOC_Os03g06740.1|AT3G54660.1|glutathione reductase, putative, expressed|CS24051|embryo defective; preglobular|NA|NA
JreChr04G11686	LeafletShape	4_35478161|0.381836|9.75E-07|C->A	INTRON	PF02852(Pyridine nucleotide-disulphide oxidoreductase, dimerisation domain)|PF07992(Pyridine nucleotide-disulphide oxidoreductase)|LOC_Os03g06740.1|AT3G54660.1|glutathione reductase, putative, expressed|CS24051|embryo defective; preglobular|NA|NA
JreChr04G11692	LeafletShape	4_35498916|0.0948081|7.37E-07|A->C	INTRON	PF01501(Glycosyl transferase family 8)|LOC_Os11g37980.1|AT1G06780.2|GAUT2/LGT2, putative, expressed|NA|NA|NA
JreChr01G12279	NumberOfSingleFruit	1_4131373|0.0516194|3.55E-08|T->A	INTRON	PF01925(Sulfite exporter TauE/SafE)|LOC_Os09g17600.2|AT2G25737.1|membrane protein, putative, expressed|NA|NA|NA
JreChr01G12290	NumberOfSingleFruit	1_4137255|0.0527383|3.37E-08|C->T	INTRON	PF00176(SNF2 family N-terminal domain)|PF00271(Helicase conserved C-terminal domain)|LOC_Os09g27060.1|AT5G66750.1|SNF2 family N-terminal domain containing protein, expressed|ros1-1 ddm1-2 (LUC transgene)|The luminescence response of the ros1/ ros1::ddm1/ddm1 double mutant was much higher than that of ros1/ros1::DDM1/DDM1 plants, but was still lower than that of ROS1/ROS1::DDM1/DDM1 plants.|NA|OsD…
JreChr01G12290	NumberOfSingleFruit	1_4149012|0.0515152|6.29E-07|G->T	INTRON	PF00176(SNF2 family N-terminal domain)|PF00271(Helicase conserved C-terminal domain)|LOC_Os09g27060.1|AT5G66750.1|SNF2 family N-terminal domain containing protein, expressed|ros1-1 ddm1-2 (LUC transgene)|The luminescence response of the ros1/ ros1::ddm1/ddm1 double mutant was much higher than that of ros1/ros1::DDM1/DDM1 plants, but was still lower than that of ROS1/ROS1::DDM1/DDM1 plants.|NA|OsD…
JreChr01G12538	NumberOfSingleFruit	1_4359709|0.0666667|7.49E-07|A->G	INTRON	PF13450(NAD(P)-binding Rossmann-like domain)|LOC_Os12g43590.1|AT5G49555.1|FAD dependent oxidoreductase domain containing protein, expressed|NA|NA|NA
JreChr02G11190	NumberOfSingleFruit	2_24191257|0.0679012|7.40E-07|A->G	INTRON	PF13499(EF-hand domain pair)|PF13833(EF-hand domain pair)|LOC_Os01g39770.1|AT4G33000.1|calcineurin B, putative, expressed|scabp8|Increased salt sensitivity most prominent in shoot tissues.Severely reduced shoot growth when treated with high salt.|NA|NA
JreChr05G12660	NumberOfSingleFruit	5_6656343|0.0515152|6.47E-07|T->C	INTRON	PF01399(PCI domain)|PF08375(Proteasome regulatory subunit C-terminal)|LOC_Os08g43640.1|AT1G20200.1|26S proteasome non-ATPase regulatory subunit 3, putative, expressed|CS16320|Distorted segregation, reduced transmission through the male gametophyte, does not appreciably affect the female gametophyte; strong, but not complete impact on pollen function; short pollen tube growth, failing to exit the …
JreChr05G12664	NumberOfSingleFruit	5_6690751|0.0515152|5.73E-07|C->T	INTRON	PF01494(FAD binding domain)|LOC_Os03g05920.1|AT4G38540.1|expressed protein|NA|NA|NA
JreChr05G12720	NumberOfSingleFruit	5_7113269|0.0691244|9.19E-07|C->T	INTRON	PF00300(Histidine phosphatase superfamily (branch 1))|LOC_Os04g14760.1|AT4G38370.1|phosphoglycerate mutase, putative, expressed|NA|NA|NA
JreChr05G12748	NumberOfSingleFruit	5_7332339|0.0535354|3.49E-07|G->A	INTRON	PF01411(tRNA synthetases class II (A))|PF02272(DHHA1 domain)|PF07973(Threonyl and Alanyl tRNA synthetase second additional domain)|LOC_Os06g13660.1|AT5G22800.1|alanyl-tRNA synthetase, putative, expressed|CS84628|embryo defective|NA|NA
JreChr05G12753	NumberOfSingleFruit	5_7356578|0.0659229|8.75E-08|A->C	INTRON	NA|LOC_Os06g51110.2|AT1G76310.1|cyclin, putative, expressed|NA|NA|NA
JreChr05G12757	NumberOfSingleFruit	5_7370957|0.0536437|9.41E-09|T->C	INTRON	PF00240(Ubiquitin family)|PF00627(UBA/TS-N domain)|LOC_Os03g03920.1|AT2G17200.1|ubiquitin family protein, putative, expressed|NA|NA|NA
JreChr05G12759	NumberOfSingleFruit	5_7384050|0.0525253|1.06E-07|G->A	SYNONYMOUS_CODING	PF13912(C2H2-type zinc finger)|LOC_Os04g46670.1|AT4G35280.1|ZOS4-09 - C2H2 zinc finger protein, expressed|NA|NA|NA
JreChr05G12760	NumberOfSingleFruit	5_7404396|0.0527383|8.35E-07|G->T	INTRON	PF14780(Domain of unknown function (DUF4477))|LOC_Os09g32710.1|AT1G50910.1|expressed protein|NA|NA|NA
JreChr05G12800	NumberOfSingleFruit	5_7724590|0.0597166|1.05E-07|G->A	INTRON	PF03101(FAR1 DNA-binding domain)|LOC_Os03g45300.1|AT4G38180.1|transposon protein, putative, unclassified, expressed|NA|NA|NA
JreChr07G10710	NumberOfSingleFruit	7_22346425|0.132323|9.38E-08|C->T	SYNONYMOUS_CODING	NA|LOC_Os04g33820.1|AT2G27310.1|OsFBX132 - F-box domain containing protein, expressed|NA|NA|NA
JreChr07G10712	NumberOfSingleFruit	7_22369645|0.135628|2.39E-07|A->G	INTRON	PF01423(LSM domain)|LOC_Os04g39444.1|AT3G07590.1|LSM domain containing protein, expressed|NA|NA|NA
JreChr07G10712	NumberOfSingleFruit	7_22370807|0.127273|1.55E-07|C->T	INTRON	PF01423(LSM domain)|LOC_Os04g39444.1|AT3G07590.1|LSM domain containing protein, expressed|NA|NA|NA
JreChr07G10712	NumberOfSingleFruit	7_22371502|0.131579|3.97E-07|C->T	INTRON	PF01423(LSM domain)|LOC_Os04g39444.1|AT3G07590.1|LSM domain containing protein, expressed|NA|NA|NA
JreChr07G10712	NumberOfSingleFruit	7_22371756|0.126775|1.06E-07|C->T	INTRON	PF01423(LSM domain)|LOC_Os04g39444.1|AT3G07590.1|LSM domain containing protein, expressed|NA|NA|NA
JreChr07G10712	NumberOfSingleFruit	7_22376484|0.122718|8.60E-07|G->A	INTRON	PF01423(LSM domain)|LOC_Os04g39444.1|AT3G07590.1|LSM domain containing protein, expressed|NA|NA|NA
JreChr07G10712	NumberOfSingleFruit	7_22376512|0.121704|6.82E-07|T->C	INTRON	PF01423(LSM domain)|LOC_Os04g39444.1|AT3G07590.1|LSM domain containing protein, expressed|NA|NA|NA
JreChr07G10714	NumberOfSingleFruit	7_22405122|0.122222|2.41E-07|C->T	SYNONYMOUS_CODING	NA|NA|NA|NA|NA|NA|NA
JreChr07G10720	NumberOfSingleFruit	7_22446944|0.120445|5.97E-07|T->A	INTRON	PF09335(SNARE associated Golgi protein)|LOC_Os07g46220.1|AT1G03260.1|SNARE associated Golgi protein, putative, expressed|NA|NA|NA
JreChr04G11538	NumberOfSideShootsWithdrawingFruit	4_33399778|0.0729167|5.08E-07|T->A	INTRON	PF00249(Myb-like DNA-binding domain)|LOC_Os01g50110.1|AT5G52600.1|MYB family transcription factor, putative, expressed|NA|NA|NA
JreChr04G11538	NumberOfSideShootsWithdrawingFruit	4_33400264|0.0608519|6.96E-07|T->C	SYNONYMOUS_CODING	PF00249(Myb-like DNA-binding domain)|LOC_Os01g50110.1|AT5G52600.1|MYB family transcription factor, putative, expressed|NA|NA|NA
JreChr04G11539	NumberOfSideShootsWithdrawingFruit	4_33406110|0.0679513|8.43E-07|G->C	INTRON	PF00566(Rab-GTPase-TBC domain)|PF12068(Domain of unknown function (DUF3548))|LOC_Os02g48000.1|AT5G52580.2|TBC domain containing protein, expressed|NA|NA|NA
JreChr04G11539	NumberOfSideShootsWithdrawingFruit	4_33406390|0.0711382|6.50E-07|G->C	INTRON	PF00566(Rab-GTPase-TBC domain)|PF12068(Domain of unknown function (DUF3548))|LOC_Os02g48000.1|AT5G52580.2|TBC domain containing protein, expressed|NA|NA|NA
JreChr04G11539	NumberOfSideShootsWithdrawingFruit	4_33406728|0.0670732|9.70E-07|T->C	INTRON	PF00566(Rab-GTPase-TBC domain)|PF12068(Domain of unknown function (DUF3548))|LOC_Os02g48000.1|AT5G52580.2|TBC domain containing protein, expressed|NA|NA|NA
JreChr04G11539	NumberOfSideShootsWithdrawingFruit	4_33410777|0.0720081|7.43E-07|T->C	INTRON	PF00566(Rab-GTPase-TBC domain)|PF12068(Domain of unknown function (DUF3548))|LOC_Os02g48000.1|AT5G52580.2|TBC domain containing protein, expressed|NA|NA|NA
JreChr04G11539	NumberOfSideShootsWithdrawingFruit	4_33411224|0.0709939|9.53E-07|A->G	INTRON	PF00566(Rab-GTPase-TBC domain)|PF12068(Domain of unknown function (DUF3548))|LOC_Os02g48000.1|AT5G52580.2|TBC domain containing protein, expressed|NA|NA|NA
JreChr04G11539	NumberOfSideShootsWithdrawingFruit	4_33411383|0.0721545|8.52E-07|G->A	INTRON	PF00566(Rab-GTPase-TBC domain)|PF12068(Domain of unknown function (DUF3548))|LOC_Os02g48000.1|AT5G52580.2|TBC domain containing protein, expressed|NA|NA|NA
JreChr04G11539	NumberOfSideShootsWithdrawingFruit	4_33411385|0.070122|5.25E-07|G->T	INTRON	PF00566(Rab-GTPase-TBC domain)|PF12068(Domain of unknown function (DUF3548))|LOC_Os02g48000.1|AT5G52580.2|TBC domain containing protein, expressed|NA|NA|NA
JreChr04G11539	NumberOfSideShootsWithdrawingFruit	4_33411623|0.0709939|5.08E-07|C->A	INTRON	PF00566(Rab-GTPase-TBC domain)|PF12068(Domain of unknown function (DUF3548))|LOC_Os02g48000.1|AT5G52580.2|TBC domain containing protein, expressed|NA|NA|NA
JreChr04G11539	NumberOfSideShootsWithdrawingFruit	4_33411676|0.0709939|6.14E-07|A->T	INTRON	PF00566(Rab-GTPase-TBC domain)|PF12068(Domain of unknown function (DUF3548))|LOC_Os02g48000.1|AT5G52580.2|TBC domain containing protein, expressed|NA|NA|NA
JreChr09G10311	NumberOfLeaflets	9_13463111|0.480769|9.40E-07|G->C	NON_SYNONYMOUS_CODING	PF00069(Protein kinase domain)|PF00560(Leucine Rich Repeat)|PF08263(Leucine rich repeat N-terminal domain)|PF13855(Leucine rich repeat)|LOC_Os11g47030.1|AT3G47570.1|receptor kinase, putative, expressed|NA|NA|NA
JreChr09G10311	NumberOfLeaflets	9_13463111|0.480769|9.40E-07|G->C	NON_SYNONYMOUS_CODING	PF00069(Protein kinase domain)|PF00560(Leucine Rich Repeat)|PF08263(Leucine rich repeat N-terminal domain)|PF13855(Leucine rich repeat)|LOC_Os11g47030.1|AT3G47570.1|receptor kinase, putative, expressed|NA|NA|NA
JreChr09G10311	NumberOfLeaflets	9_13463116|0.479701|9.79E-07|G->A	NON_SYNONYMOUS_CODING	PF00069(Protein kinase domain)|PF00560(Leucine Rich Repeat)|PF08263(Leucine rich repeat N-terminal domain)|PF13855(Leucine rich repeat)|LOC_Os11g47030.1|AT3G47570.1|receptor kinase, putative, expressed|NA|NA|NA
JreChr09G10311	NumberOfLeaflets	9_13463116|0.479701|9.79E-07|G->A	NON_SYNONYMOUS_CODING	PF00069(Protein kinase domain)|PF00560(Leucine Rich Repeat)|PF08263(Leucine rich repeat N-terminal domain)|PF13855(Leucine rich repeat)|LOC_Os11g47030.1|AT3G47570.1|receptor kinase, putative, expressed|NA|NA|NA
JreChr09G10311	NumberOfLeaflets	9_13463179|0.483974|1.68E-07|A->C	NON_SYNONYMOUS_CODING	PF00069(Protein kinase domain)|PF00560(Leucine Rich Repeat)|PF08263(Leucine rich repeat N-terminal domain)|PF13855(Leucine rich repeat)|LOC_Os11g47030.1|AT3G47570.1|receptor kinase, putative, expressed|NA|NA|NA
JreChr09G10311	NumberOfLeaflets	9_13463179|0.483974|1.68E-07|A->C	NON_SYNONYMOUS_CODING	PF00069(Protein kinase domain)|PF00560(Leucine Rich Repeat)|PF08263(Leucine rich repeat N-terminal domain)|PF13855(Leucine rich repeat)|LOC_Os11g47030.1|AT3G47570.1|receptor kinase, putative, expressed|NA|NA|NA
JreChr09G10311	NumberOfLeaflets	9_13463211|0.482906|6.64E-07|A->G	SYNONYMOUS_CODING	PF00069(Protein kinase domain)|PF00560(Leucine Rich Repeat)|PF08263(Leucine rich repeat N-terminal domain)|PF13855(Leucine rich repeat)|LOC_Os11g47030.1|AT3G47570.1|receptor kinase, putative, expressed|NA|NA|NA
JreChr09G10311	NumberOfLeaflets	9_13463211|0.482906|6.64E-07|A->G	SYNONYMOUS_CODING	PF00069(Protein kinase domain)|PF00560(Leucine Rich Repeat)|PF08263(Leucine rich repeat N-terminal domain)|PF13855(Leucine rich repeat)|LOC_Os11g47030.1|AT3G47570.1|receptor kinase, putative, expressed|NA|NA|NA
JreChr09G10311	NumberOfLeaflets	9_13463451|0.482869|8.86E-07|G->T	NON_SYNONYMOUS_CODING	PF00069(Protein kinase domain)|PF00560(Leucine Rich Repeat)|PF08263(Leucine rich repeat N-terminal domain)|PF13855(Leucine rich repeat)|LOC_Os11g47030.1|AT3G47570.1|receptor kinase, putative, expressed|NA|NA|NA
JreChr09G10311	NumberOfLeaflets	9_13463451|0.482869|8.86E-07|G->T	NON_SYNONYMOUS_CODING	PF00069(Protein kinase domain)|PF00560(Leucine Rich Repeat)|PF08263(Leucine rich repeat N-terminal domain)|PF13855(Leucine rich repeat)|LOC_Os11g47030.1|AT3G47570.1|receptor kinase, putative, expressed|NA|NA|NA
JreChr09G10315	NumberOfLeaflets	9_13494684|0.479701|3.18E-07|C->T	SYNONYMOUS_CODING	PF08263(Leucine rich repeat N-terminal domain)|PF13855(Leucine rich repeat)|LOC_Os06g16070.1|AT3G47570.1|receptor kinase, putative, expressed|NA|NA|NA
JreChr09G10315	NumberOfLeaflets	9_13494739|0.481838|1.21E-07|C->T	NON_SYNONYMOUS_CODING	PF08263(Leucine rich repeat N-terminal domain)|PF13855(Leucine rich repeat)|LOC_Os06g16070.1|AT3G47570.1|receptor kinase, putative, expressed|NA|NA|NA
JreChr09G10315	NumberOfLeaflets	9_13494792|0.481838|9.13E-07|G->A	SYNONYMOUS_CODING	PF08263(Leucine rich repeat N-terminal domain)|PF13855(Leucine rich repeat)|LOC_Os06g16070.1|AT3G47570.1|receptor kinase, putative, expressed|NA|NA|NA
JreChr09G10315	NumberOfLeaflets	9_13494800|0.481838|7.85E-08|G->C	NON_SYNONYMOUS_CODING	PF08263(Leucine rich repeat N-terminal domain)|PF13855(Leucine rich repeat)|LOC_Os06g16070.1|AT3G47570.1|receptor kinase, putative, expressed|NA|NA|NA
JreChr09G10315	NumberOfLeaflets	9_13494865|0.479701|1.45E-07|A->G	NON_SYNONYMOUS_CODING	PF08263(Leucine rich repeat N-terminal domain)|PF13855(Leucine rich repeat)|LOC_Os06g16070.1|AT3G47570.1|receptor kinase, putative, expressed|NA|NA|NA
JreChr09G10315	NumberOfLeaflets	9_13494887|0.479701|1.45E-07|A->G	NON_SYNONYMOUS_CODING	PF08263(Leucine rich repeat N-terminal domain)|PF13855(Leucine rich repeat)|LOC_Os06g16070.1|AT3G47570.1|receptor kinase, putative, expressed|NA|NA|NA
JreChr09G10315	NumberOfLeaflets	9_13494944|0.479701|1.78E-07|T->C	NON_SYNONYMOUS_CODING	PF08263(Leucine rich repeat N-terminal domain)|PF13855(Leucine rich repeat)|LOC_Os06g16070.1|AT3G47570.1|receptor kinase, putative, expressed|NA|NA|NA
JreChr09G10315	NumberOfLeaflets	9_13494945|0.479701|1.78E-07|T->A	NON_SYNONYMOUS_CODING	PF08263(Leucine rich repeat N-terminal domain)|PF13855(Leucine rich repeat)|LOC_Os06g16070.1|AT3G47570.1|receptor kinase, putative, expressed|NA|NA|NA
JreChr09G10315	NumberOfLeaflets	9_13495053|0.481838|6.07E-07|G->C	SYNONYMOUS_CODING	PF08263(Leucine rich repeat N-terminal domain)|PF13855(Leucine rich repeat)|LOC_Os06g16070.1|AT3G47570.1|receptor kinase, putative, expressed|NA|NA|NA
JreChr09G10315	NumberOfLeaflets	9_13495231|0.480769|7.07E-08|C->A	NON_SYNONYMOUS_CODING	PF08263(Leucine rich repeat N-terminal domain)|PF13855(Leucine rich repeat)|LOC_Os06g16070.1|AT3G47570.1|receptor kinase, putative, expressed|NA|NA|NA
JreChr09G10315	NumberOfLeaflets	9_13495306|0.463597|8.63E-07|T->C	NON_SYNONYMOUS_CODING	PF08263(Leucine rich repeat N-terminal domain)|PF13855(Leucine rich repeat)|LOC_Os06g16070.1|AT3G47570.1|receptor kinase, putative, expressed|NA|NA|NA
JreChr09G10315	NumberOfLeaflets	9_13495339|0.473233|3.60E-07|G->A	NON_SYNONYMOUS_CODING	PF08263(Leucine rich repeat N-terminal domain)|PF13855(Leucine rich repeat)|LOC_Os06g16070.1|AT3G47570.1|receptor kinase, putative, expressed|NA|NA|NA
JreChr09G10315	NumberOfLeaflets	9_13496169|0.470085|7.90E-07|A->T	INTRON	PF08263(Leucine rich repeat N-terminal domain)|PF13855(Leucine rich repeat)|LOC_Os06g16070.1|AT3G47570.1|receptor kinase, putative, expressed|NA|NA|NA
JreChr09G10315	NumberOfLeaflets	9_13496187|0.467949|4.15E-07|T->C	INTRON	PF08263(Leucine rich repeat N-terminal domain)|PF13855(Leucine rich repeat)|LOC_Os06g16070.1|AT3G47570.1|receptor kinase, putative, expressed|NA|NA|NA
JreChr09G10315	NumberOfLeaflets	9_13497059|0.482906|8.49E-07|G->A	INTRON	PF08263(Leucine rich repeat N-terminal domain)|PF13855(Leucine rich repeat)|LOC_Os06g16070.1|AT3G47570.1|receptor kinase, putative, expressed|NA|NA|NA
JreChr09G10316	NumberOfLeaflets	9_13509764|0.477564|1.50E-07|A->G	INTRON	PF07714(Protein tyrosine kinase)|PF11721(Di-glucose binding within endoplasmic reticulum)|LOC_Os09g17630.1|AT1G29750.2|receptor-like protein kinase 2, putative, expressed|NA|NA|NA
JreChr09G10316	NumberOfLeaflets	9_13510040|0.477564|6.11E-07|G->C	INTRON	PF07714(Protein tyrosine kinase)|PF11721(Di-glucose binding within endoplasmic reticulum)|LOC_Os09g17630.1|AT1G29750.2|receptor-like protein kinase 2, putative, expressed|NA|NA|NA
JreChr09G10316	NumberOfLeaflets	9_13510092|0.479701|2.56E-08|T->G	INTRON	PF07714(Protein tyrosine kinase)|PF11721(Di-glucose binding within endoplasmic reticulum)|LOC_Os09g17630.1|AT1G29750.2|receptor-like protein kinase 2, putative, expressed|NA|NA|NA
JreChr09G10316	NumberOfLeaflets	9_13510098|0.479701|2.56E-08|A->C	INTRON	PF07714(Protein tyrosine kinase)|PF11721(Di-glucose binding within endoplasmic reticulum)|LOC_Os09g17630.1|AT1G29750.2|receptor-like protein kinase 2, putative, expressed|NA|NA|NA
JreChr09G10316	NumberOfLeaflets	9_13510139|0.482906|6.64E-07|A->T	INTRON	PF07714(Protein tyrosine kinase)|PF11721(Di-glucose binding within endoplasmic reticulum)|LOC_Os09g17630.1|AT1G29750.2|receptor-like protein kinase 2, putative, expressed|NA|NA|NA
JreChr09G10316	NumberOfLeaflets	9_13510143|0.482906|6.64E-07|C->A	INTRON	PF07714(Protein tyrosine kinase)|PF11721(Di-glucose binding within endoplasmic reticulum)|LOC_Os09g17630.1|AT1G29750.2|receptor-like protein kinase 2, putative, expressed|NA|NA|NA
JreChr09G10316	NumberOfLeaflets	9_13510154|0.482906|6.64E-07|G->C	INTRON	PF07714(Protein tyrosine kinase)|PF11721(Di-glucose binding within endoplasmic reticulum)|LOC_Os09g17630.1|AT1G29750.2|receptor-like protein kinase 2, putative, expressed|NA|NA|NA
JreChr09G10316	NumberOfLeaflets	9_13510182|0.482906|6.64E-07|T->G	INTRON	PF07714(Protein tyrosine kinase)|PF11721(Di-glucose binding within endoplasmic reticulum)|LOC_Os09g17630.1|AT1G29750.2|receptor-like protein kinase 2, putative, expressed|NA|NA|NA
JreChr09G10316	NumberOfLeaflets	9_13510195|0.481838|9.69E-07|C->T	INTRON	PF07714(Protein tyrosine kinase)|PF11721(Di-glucose binding within endoplasmic reticulum)|LOC_Os09g17630.1|AT1G29750.2|receptor-like protein kinase 2, putative, expressed|NA|NA|NA
JreChr13G11735	NumberOfLeaflets	13_5967893|0.374732|3.18E-08|C->T	INTRON	PF00141(Peroxidase)|LOC_Os03g22020.1|AT5G05340.1|peroxidase precursor, putative, expressed|NA|NA|NA
JreChr13G11735	NumberOfLeaflets	13_5968488|0.431624|6.27E-07|T->C	INTRON	PF00141(Peroxidase)|LOC_Os03g22020.1|AT5G05340.1|peroxidase precursor, putative, expressed|NA|NA|NA
JreChr13G11738	NumberOfLeaflets	13_5983522|0.442308|7.70E-07|T->C	INTRON	PF16940(Chloroplast envelope transporter)|LOC_Os10g35010.1|AT1G06950.1|ATTIC110/TIC110, putative, expressed|NA|NA|NA
JreChr13G11739	NumberOfLeaflets	13_5989783|0.440171|3.50E-07|C->A	SYNONYMOUS_CODING	PF01416(tRNA pseudouridine synthase)|LOC_Os03g21980.1|AT2G30320.1|tRNA pseudouridine synthase family protein, putative, expressed|NA|NA|NA
JreChr15G10222	NumberOfLeaflets	15_13326697|0.0790598|5.13E-07|G->A	SYNONYMOUS_CODING	PF01595(Domain of unknown function DUF21)|LOC_Os03g03430.1|AT1G47330.1|CBS domain containing protein, expressed|NA|NA|NA
JreChr01G12669	NutShape	1_44772236|0.356996|2.31E-07|C->T	INTRON	NA|NA|NA|NA|NA|NA|NA
JreChr01G12669	NutShape	1_44772349|0.354806|3.18E-07|C->G	INTRON	NA|NA|NA|NA|NA|NA|NA
JreChr05G10150	NutShellThickness	5_11208391|0.282423|5.50E-07|T->A	INTRON	PF01661(Macro domain)|PF13716(Divergent CRAL/TRIO domain)|LOC_Os10g30750.1|AT1G69340.1|appr-1-p processing enzyme family protein, putative, expressed|NA|NA|NA
JreChr05G10182	NutShellThickness	5_11532756|0.304089|7.73E-07|G->C	INTRON	PF03105(SPX domain)|PF03124(EXS family)|LOC_Os01g02000.1|AT1G14040.1|phosphate transporter 1, putative, expressed|NA|NA|NA
JreChr05G10183	NutShellThickness	5_11536911|0.286201|2.86E-07|A->T	INTRON	NA|LOC_Os12g10650.1|AT1G26750.1|expressed protein|NA|NA|NA
JreChr05G10187	NutShellThickness	5_11555837|0.276451|4.46E-07|T->G	SYNONYMOUS_CODING	NA|NA|NA|NA|NA|NA|NA
JreChr05G10188	NutShellThickness	5_11557823|0.29046|2.54E-07|G->C	NON_SYNONYMOUS_CODING	NA|LOC_Os08g33650.2|AT1G26761.1|SET domain-containing protein, putative, expressed|NA|NA|NA
JreChr05G10188	NutShellThickness	5_11558609|0.292164|3.48E-07|A->G	NON_SYNONYMOUS_CODING	NA|LOC_Os08g33650.2|AT1G26761.1|SET domain-containing protein, putative, expressed|NA|NA|NA
JreChr05G10188	NutShellThickness	5_11558850|0.291312|2.01E-07|G->A	NON_SYNONYMOUS_CODING	NA|LOC_Os08g33650.2|AT1G26761.1|SET domain-containing protein, putative, expressed|NA|NA|NA
JreChr05G10191_01	NutShellThickness	5_11591732|0.264555|1.01E-07|T->C	NON_SYNONYMOUS_CODING	PF00249(Myb-like DNA-binding domain)|LOC_Os08g33660.1|AT5G15310.1|MYB family transcription factor, putative, expressed|NA|NA|NA
JreChr05G10195	NutShellThickness	5_11759123|0.261092|1.92E-07|G->A	INTRON	PF00153(Mitochondrial carrier protein)|LOC_Os04g37630.1|AT1G14140.1|mitochondrial carrier protein, putative, expressed|SALK_006106C|Mutant plants showed the post illumination increase in Chl fluorescence due to the loss of NDH-mediated reduction of the plastoquinone pool in darkness.|NA|NA
JreChr05G10195	NutShellThickness	5_11759190|0.256849|6.83E-07|T->C	INTRON	PF00153(Mitochondrial carrier protein)|LOC_Os04g37630.1|AT1G14140.1|mitochondrial carrier protein, putative, expressed|SALK_006106C|Mutant plants showed the post illumination increase in Chl fluorescence due to the loss of NDH-mediated reduction of the plastoquinone pool in darkness.|NA|NA
JreChr05G10195	NutShellThickness	5_11759317|0.268376|5.16E-07|A->G	INTRON	PF00153(Mitochondrial carrier protein)|LOC_Os04g37630.1|AT1G14140.1|mitochondrial carrier protein, putative, expressed|SALK_006106C|Mutant plants showed the post illumination increase in Chl fluorescence due to the loss of NDH-mediated reduction of the plastoquinone pool in darkness.|NA|NA
JreChr05G10195	NutShellThickness	5_11766833|0.25724|5.05E-07|C->T	INTRON	PF00153(Mitochondrial carrier protein)|LOC_Os04g37630.1|AT1G14140.1|mitochondrial carrier protein, putative, expressed|SALK_006106C|Mutant plants showed the post illumination increase in Chl fluorescence due to the loss of NDH-mediated reduction of the plastoquinone pool in darkness.|NA|NA
JreChr05G10195	NutShellThickness	5_11766890|0.256388|7.59E-07|T->C	INTRON	PF00153(Mitochondrial carrier protein)|LOC_Os04g37630.1|AT1G14140.1|mitochondrial carrier protein, putative, expressed|SALK_006106C|Mutant plants showed the post illumination increase in Chl fluorescence due to the loss of NDH-mediated reduction of the plastoquinone pool in darkness.|NA|NA
JreChr05G10195	NutShellThickness	5_11767506|0.256388|8.76E-07|G->A	SYNONYMOUS_CODING	PF00153(Mitochondrial carrier protein)|LOC_Os04g37630.1|AT1G14140.1|mitochondrial carrier protein, putative, expressed|SALK_006106C|Mutant plants showed the post illumination increase in Chl fluorescence due to the loss of NDH-mediated reduction of the plastoquinone pool in darkness.|NA|NA
JreChr05G10196	NutShellThickness	5_11767972|0.256388|8.76E-07|C->A	NON_SYNONYMOUS_CODING	PF00888(Cullin family)|PF08672(Anaphase promoting complex (APC) subunit 2)|LOC_Os04g40830.1|AT2G04660.1|cullin family domain containing protein, putative, expressed|kjc1-1 kjc2-1|Severe dwarf, small leaves|NA|NA
JreChr05G10196	NutShellThickness	5_11768478|0.256388|7.81E-07|G->A	INTRON	PF00888(Cullin family)|PF08672(Anaphase promoting complex (APC) subunit 2)|LOC_Os04g40830.1|AT2G04660.1|cullin family domain containing protein, putative, expressed|kjc1-1 kjc2-1|Severe dwarf, small leaves|NA|NA
JreChr05G10196	NutShellThickness	5_11769750|0.25724|2.92E-07|A->G	NON_SYNONYMOUS_CODING	PF00888(Cullin family)|PF08672(Anaphase promoting complex (APC) subunit 2)|LOC_Os04g40830.1|AT2G04660.1|cullin family domain containing protein, putative, expressed|kjc1-1 kjc2-1|Severe dwarf, small leaves|NA|NA
JreChr05G10197	NutShellThickness	5_11779206|0.258092|6.64E-07|A->C	NON_SYNONYMOUS_CODING	PF00856(SET domain)|LOC_Os03g07260.1|AT1G26760.1|tetratricopeptide repeat domain containing protein, expressed|NA|NA|NA
JreChr05G10198	NutShellThickness	5_11785177|0.253833|8.65E-07|G->A	SYNONYMOUS_CODING	PF14443(DBC1)|NA|AT2G03150.1|NA|CS24068|embryo defective; cotyledon|NA|NA
JreChr03G10627	ParietalDegeneration	3_16614094|0.0551181|6.13E-07|C->T	INTRON	PF00348(Polyprenyl synthetase)|LOC_Os07g39270.1|AT4G36810.1|polyprenyl synthetase, putative, expressed|NA|NA|NA
JreChr05G10630	ShellSealScale	5_17668354|0.0575221|2.50E-07|T->C	INTRON	PF00076(RNA recognition motif. (a.k.a. RRM, RBD, or RNP domain))|PF05391(Lsm interaction motif)|LOC_Os08g02130.2|AT4G24270.2|RNA recognition motif containing protein, putative, expressed|CS84665|developmental arrest of mutant embryos occurs at early globular stage; white to pale yellow-green seeds; white embryo; 24.5% mutant; 51.2% aborted seeds in top half of silique.|NA|NA
JreChr05G10630	ShellSealScale	5_17679618|0.0543237|2.40E-07|G->A	INTRON	PF00076(RNA recognition motif. (a.k.a. RRM, RBD, or RNP domain))|PF05391(Lsm interaction motif)|LOC_Os08g02130.2|AT4G24270.2|RNA recognition motif containing protein, putative, expressed|CS84665|developmental arrest of mutant embryos occurs at early globular stage; white to pale yellow-green seeds; white embryo; 24.5% mutant; 51.2% aborted seeds in top half of silique.|NA|NA
JreChr05G10668	ShellSealScale	5_18431101|0.0575221|5.41E-07|C->T	INTRON	PF00999(Sodium/hydrogen exchanger family)|LOC_Os12g44360.2|AT2G01980.1|sodium/hydrogen exchanger 7, putative, expressed|CS6527|Suppressor of sos1-1 NaCl sensitivity and growth deficiency under low potassium conditions; seedlings exhibit greater root growth and shoot development with less leaf anthocyanin accumulation when grown in medium supplemented with NaCl; trichomes absent on leaves and stem…
JreChr05G10668	ShellSealScale	5_18448153|0.0554324|6.47E-07|C->T	INTRON	PF00999(Sodium/hydrogen exchanger family)|LOC_Os12g44360.2|AT2G01980.1|sodium/hydrogen exchanger 7, putative, expressed|CS6527|Suppressor of sos1-1 NaCl sensitivity and growth deficiency under low potassium conditions; seedlings exhibit greater root growth and shoot development with less leaf anthocyanin accumulation when grown in medium supplemented with NaCl; trichomes absent on leaves and stem…
JreChr05G10668	ShellSealScale	5_18487934|0.0542035|5.74E-07|G->A	INTRON	PF00999(Sodium/hydrogen exchanger family)|LOC_Os12g44360.2|AT2G01980.1|sodium/hydrogen exchanger 7, putative, expressed|CS6527|Suppressor of sos1-1 NaCl sensitivity and growth deficiency under low potassium conditions; seedlings exhibit greater root growth and shoot development with less leaf anthocyanin accumulation when grown in medium supplemented with NaCl; trichomes absent on leaves and stem…
JreChr05G10670	ShellSealScale	5_18532872|0.0553097|6.98E-07|T->A	INTRON	PF02705(K+ potassium transporter)|LOC_Os09g27580.1|AT2G30070.1|potassium transporter, putative, expressed|NA|NA|NA
JreChr05G10681	ShellSealScale	5_18836921|0.0564159|3.81E-08|A->C	INTRON	PF00400(WD domain, G-beta repeat)|LOC_Os08g21660.1|AT2G46290.1|WD domain, G-beta repeat domain containing protein, expressed|NA|NA|NA
JreChr05G10681	ShellSealScale	5_18837168|0.0597345|5.40E-09|C->A	INTRON	PF00400(WD domain, G-beta repeat)|LOC_Os08g21660.1|AT2G46290.1|WD domain, G-beta repeat domain containing protein, expressed|NA|NA|NA
JreChr05G10681	ShellSealScale	5_18838167|0.059867|4.56E-08|G->A	INTRON	PF00400(WD domain, G-beta repeat)|LOC_Os08g21660.1|AT2G46290.1|WD domain, G-beta repeat domain containing protein, expressed|NA|NA|NA
JreChr05G10681	ShellSealScale	5_18839871|0.0564159|1.07E-08|A->G	SYNONYMOUS_CODING	PF00400(WD domain, G-beta repeat)|LOC_Os08g21660.1|AT2G46290.1|WD domain, G-beta repeat domain containing protein, expressed|NA|NA|NA
JreChr05G10683	ShellSealScale	5_18907355|0.0586283|9.25E-08|C->T	SYNONYMOUS_CODING	PF03407(Nucleotide-diphospho-sugar transferase)|LOC_Os04g49590.1|AT1G14590.1|regulatory protein, putative, expressed|NA|NA|NA
JreChr05G10683	ShellSealScale	5_18907432|0.0643016|1.84E-08|A->T	INTRON	PF03407(Nucleotide-diphospho-sugar transferase)|LOC_Os04g49590.1|AT1G14590.1|regulatory protein, putative, expressed|NA|NA|NA
JreChr05G10683	ShellSealScale	5_18908243|0.0608407|9.85E-08|A->G	INTRON	PF03407(Nucleotide-diphospho-sugar transferase)|LOC_Os04g49590.1|AT1G14590.1|regulatory protein, putative, expressed|NA|NA|NA
JreChr05G10683	ShellSealScale	5_18908755|0.0608407|1.60E-07|G->A	INTRON	PF03407(Nucleotide-diphospho-sugar transferase)|LOC_Os04g49590.1|AT1G14590.1|regulatory protein, putative, expressed|NA|NA|NA
JreChr05G10683	ShellSealScale	5_18908851|0.0619469|8.62E-08|G->A	INTRON	PF03407(Nucleotide-diphospho-sugar transferase)|LOC_Os04g49590.1|AT1G14590.1|regulatory protein, putative, expressed|NA|NA|NA
JreChr05G10683	ShellSealScale	5_18908984|0.0619469|2.08E-08|G->A	INTRON	PF03407(Nucleotide-diphospho-sugar transferase)|LOC_Os04g49590.1|AT1G14590.1|regulatory protein, putative, expressed|NA|NA|NA
JreChr05G10683	ShellSealScale	5_18909164|0.0619469|2.08E-08|T->C	INTRON	PF03407(Nucleotide-diphospho-sugar transferase)|LOC_Os04g49590.1|AT1G14590.1|regulatory protein, putative, expressed|NA|NA|NA
JreChr05G10683	ShellSealScale	5_18909257|0.0619469|2.08E-08|A->T	INTRON	PF03407(Nucleotide-diphospho-sugar transferase)|LOC_Os04g49590.1|AT1G14590.1|regulatory protein, putative, expressed|NA|NA|NA
JreChr05G10683	ShellSealScale	5_18909487|0.0608407|9.79E-09|G->C	INTRON	PF03407(Nucleotide-diphospho-sugar transferase)|LOC_Os04g49590.1|AT1G14590.1|regulatory protein, putative, expressed|NA|NA|NA
JreChr05G10683	ShellSealScale	5_18909506|0.0608407|9.79E-09|G->A	INTRON	PF03407(Nucleotide-diphospho-sugar transferase)|LOC_Os04g49590.1|AT1G14590.1|regulatory protein, putative, expressed|NA|NA|NA
JreChr05G10683	ShellSealScale	5_18909960|0.0643016|4.80E-08|A->C	INTRON	PF03407(Nucleotide-diphospho-sugar transferase)|LOC_Os04g49590.1|AT1G14590.1|regulatory protein, putative, expressed|NA|NA|NA
JreChr05G10683	ShellSealScale	5_18910203|0.0619469|2.08E-08|C->T	INTRON	PF03407(Nucleotide-diphospho-sugar transferase)|LOC_Os04g49590.1|AT1G14590.1|regulatory protein, putative, expressed|NA|NA|NA
JreChr05G10683	ShellSealScale	5_18910378|0.0619469|2.08E-08|C->T	INTRON	PF03407(Nucleotide-diphospho-sugar transferase)|LOC_Os04g49590.1|AT1G14590.1|regulatory protein, putative, expressed|NA|NA|NA
JreChr05G10683	ShellSealScale	5_18910484|0.0586283|7.27E-08|G->A	INTRON	PF03407(Nucleotide-diphospho-sugar transferase)|LOC_Os04g49590.1|AT1G14590.1|regulatory protein, putative, expressed|NA|NA|NA
JreChr05G10683	ShellSealScale	5_18910979|0.0630531|1.83E-08|T->C	INTRON	PF03407(Nucleotide-diphospho-sugar transferase)|LOC_Os04g49590.1|AT1G14590.1|regulatory protein, putative, expressed|NA|NA|NA
JreChr05G10683	ShellSealScale	5_18911858|0.0619469|2.08E-08|T->C	INTRON	PF03407(Nucleotide-diphospho-sugar transferase)|LOC_Os04g49590.1|AT1G14590.1|regulatory protein, putative, expressed|NA|NA|NA
JreChr05G10683	ShellSealScale	5_18912045|0.0619469|2.08E-08|T->G	INTRON	PF03407(Nucleotide-diphospho-sugar transferase)|LOC_Os04g49590.1|AT1G14590.1|regulatory protein, putative, expressed|NA|NA|NA
JreChr05G10683	ShellSealScale	5_18912520|0.0630531|8.67E-08|T->G	INTRON	PF03407(Nucleotide-diphospho-sugar transferase)|LOC_Os04g49590.1|AT1G14590.1|regulatory protein, putative, expressed|NA|NA|NA
JreChr05G10683	ShellSealScale	5_18912679|0.0620843|1.90E-08|T->C	INTRON	PF03407(Nucleotide-diphospho-sugar transferase)|LOC_Os04g49590.1|AT1G14590.1|regulatory protein, putative, expressed|NA|NA|NA
JreChr05G10683	ShellSealScale	5_18912692|0.0620843|1.90E-08|A->T	INTRON	PF03407(Nucleotide-diphospho-sugar transferase)|LOC_Os04g49590.1|AT1G14590.1|regulatory protein, putative, expressed|NA|NA|NA
JreChr05G10683	ShellSealScale	5_18912866|0.0586283|1.44E-07|C->T	INTRON	PF03407(Nucleotide-diphospho-sugar transferase)|LOC_Os04g49590.1|AT1G14590.1|regulatory protein, putative, expressed|NA|NA|NA
JreChr05G10683	ShellSealScale	5_18913413|0.0609756|3.42E-08|C->T	INTRON	PF03407(Nucleotide-diphospho-sugar transferase)|LOC_Os04g49590.1|AT1G14590.1|regulatory protein, putative, expressed|NA|NA|NA
JreChr05G10683	ShellSealScale	5_18913557|0.0619469|2.08E-08|A->T	SYNONYMOUS_CODING	PF03407(Nucleotide-diphospho-sugar transferase)|LOC_Os04g49590.1|AT1G14590.1|regulatory protein, putative, expressed|NA|NA|NA
JreChr05G10683	ShellSealScale	5_18913755|0.0587583|1.66E-08|A->T	SYNONYMOUS_CODING	PF03407(Nucleotide-diphospho-sugar transferase)|LOC_Os04g49590.1|AT1G14590.1|regulatory protein, putative, expressed|NA|NA|NA
JreChr05G10683	ShellSealScale	5_18913803|0.0631929|1.95E-08|A->G	SYNONYMOUS_CODING	PF03407(Nucleotide-diphospho-sugar transferase)|LOC_Os04g49590.1|AT1G14590.1|regulatory protein, putative, expressed|NA|NA|NA
JreChr05G10684	ShellSealScale	5_18921213|0.0663717|2.46E-07|C->T	NON_SYNONYMOUS_CODING	NA|NA|NA|NA|NA|NA|NA
JreChr05G10685	ShellSealScale	5_18926768|0.0674779|1.57E-07|A->T	NON_SYNONYMOUS_CODING	PF01535(PPR repeat)|PF13041(PPR repeat family)|PF13812(Pentatricopeptide repeat domain)|LOC_Os04g49350.1|AT5G13770.1|PPR repeat domain containing protein, putative, expressed|NA|NA|NA
JreChr05G10685	ShellSealScale	5_18926769|0.0674779|1.57E-07|T->A	NON_SYNONYMOUS_CODING	PF01535(PPR repeat)|PF13041(PPR repeat family)|PF13812(Pentatricopeptide repeat domain)|LOC_Os04g49350.1|AT5G13770.1|PPR repeat domain containing protein, putative, expressed|NA|NA|NA
JreChr05G10692	ShellSealScale	5_19026076|0.0554324|8.28E-07|G->A	SYNONYMOUS_CODING	NA|NA|AT2G02148.1|NA|NA|NA|NA
JreChr05G10692	ShellSealScale	5_19027330|0.0620843|2.16E-07|G->T	INTRON	NA|NA|AT2G02148.1|NA|NA|NA|NA
JreChr05G10692	ShellSealScale	5_19027362|0.0609756|1.44E-07|G->A	INTRON	NA|NA|AT2G02148.1|NA|NA|NA|NA
JreChr05G10692	ShellSealScale	5_19027943|0.0608407|1.57E-07|C->T	INTRON	NA|NA|AT2G02148.1|NA|NA|NA|NA
JreChr05G10692	ShellSealScale	5_19028058|0.0619469|1.79E-08|A->G	INTRON	NA|NA|AT2G02148.1|NA|NA|NA|NA
JreChr05G10692	ShellSealScale	5_19028161|0.0608407|1.57E-07|A->C	INTRON	NA|NA|AT2G02148.1|NA|NA|NA|NA
JreChr05G10692	ShellSealScale	5_19028289|0.0619469|1.79E-08|T->G	INTRON	NA|NA|AT2G02148.1|NA|NA|NA|NA
JreChr05G10692	ShellSealScale	5_19028493|0.0609756|1.32E-07|C->T	INTRON	NA|NA|AT2G02148.1|NA|NA|NA|NA
JreChr05G10692	ShellSealScale	5_19028981|0.0609756|1.44E-07|G->T	INTRON	NA|NA|AT2G02148.1|NA|NA|NA|NA
JreChr05G10692	ShellSealScale	5_19030387|0.0608407|1.57E-07|C->T	INTRON	NA|NA|AT2G02148.1|NA|NA|NA|NA
JreChr05G10692	ShellSealScale	5_19030452|0.0608407|1.57E-07|C->A	INTRON	NA|NA|AT2G02148.1|NA|NA|NA|NA
JreChr05G10692	ShellSealScale	5_19030677|0.0608407|1.57E-07|C->T	INTRON	NA|NA|AT2G02148.1|NA|NA|NA|NA
JreChr05G10692	ShellSealScale	5_19030919|0.0609756|1.44E-07|G->A	INTRON	NA|NA|AT2G02148.1|NA|NA|NA|NA
JreChr05G10692	ShellSealScale	5_19031950|0.0644444|3.94E-08|G->A	INTRON	NA|NA|AT2G02148.1|NA|NA|NA|NA
JreChr05G10692	ShellSealScale	5_19032404|0.0608407|1.57E-07|T->A	INTRON	NA|NA|AT2G02148.1|NA|NA|NA|NA
JreChr05G10692	ShellSealScale	5_19032722|0.0608407|1.57E-07|G->A	INTRON	NA|NA|AT2G02148.1|NA|NA|NA|NA
JreChr05G10692	ShellSealScale	5_19033270|0.0609756|1.44E-07|A->C	INTRON	NA|NA|AT2G02148.1|NA|NA|NA|NA
JreChr05G10692	ShellSealScale	5_19033284|0.0609756|1.44E-07|C->T	INTRON	NA|NA|AT2G02148.1|NA|NA|NA|NA
JreChr05G10692	ShellSealScale	5_19033394|0.0608407|1.57E-07|T->A	INTRON	NA|NA|AT2G02148.1|NA|NA|NA|NA
JreChr05G10692	ShellSealScale	5_19033710|0.0620843|9.68E-07|G->A	INTRON	NA|NA|AT2G02148.1|NA|NA|NA|NA
JreChr05G10692	ShellSealScale	5_19034183|0.0608407|1.80E-08|T->C	INTRON	NA|NA|AT2G02148.1|NA|NA|NA|NA
JreChr05G10692	ShellSealScale	5_19034489|0.0619469|1.40E-07|A->G	INTRON	NA|NA|AT2G02148.1|NA|NA|NA|NA
JreChr05G10692	ShellSealScale	5_19034671|0.0657016|3.46E-07|C->T	INTRON	NA|NA|AT2G02148.1|NA|NA|NA|NA
JreChr05G10692	ShellSealScale	5_19034895|0.0619469|3.68E-08|C->T	INTRON	NA|NA|AT2G02148.1|NA|NA|NA|NA
JreChr05G10692	ShellSealScale	5_19035008|0.0619469|1.15E-07|C->T	INTRON	NA|NA|AT2G02148.1|NA|NA|NA|NA
JreChr05G10692	ShellSealScale	5_19035468|0.0619469|4.43E-07|G->A	INTRON	NA|NA|AT2G02148.1|NA|NA|NA|NA
JreChr05G10692	ShellSealScale	5_19036778|0.0630531|1.48E-07|C->T	INTRON	NA|NA|AT2G02148.1|NA|NA|NA|NA
JreChr05G10692	ShellSealScale	5_19036872|0.0620843|2.10E-07|A->G	INTRON	NA|NA|AT2G02148.1|NA|NA|NA|NA
JreChr05G10692	ShellSealScale	5_19037775|0.0620843|2.80E-07|G->A	INTRON	NA|NA|AT2G02148.1|NA|NA|NA|NA
JreChr05G10692	ShellSealScale	5_19037842|0.0608407|1.57E-07|G->A	INTRON	NA|NA|AT2G02148.1|NA|NA|NA|NA
JreChr05G10692	ShellSealScale	5_19038353|0.0608407|2.50E-07|T->A	INTRON	NA|NA|AT2G02148.1|NA|NA|NA|NA
JreChr05G10694	ShellSealScale	5_19063315|0.0575221|2.35E-07|G->A	INTRON	PF00400(WD domain, G-beta repeat)|PF08154(NLE (NUC135) domain)|LOC_Os11g38170.2|AT5G52820.1|notchless protein, putative, expressed|NA|NA|NA
JreChr05G10694	ShellSealScale	5_19064967|0.0553097|1.02E-07|T->C	INTRON	PF00400(WD domain, G-beta repeat)|PF08154(NLE (NUC135) domain)|LOC_Os11g38170.2|AT5G52820.1|notchless protein, putative, expressed|NA|NA|NA
JreChr05G10694	ShellSealScale	5_19066683|0.0553097|7.83E-08|A->G	INTRON	PF00400(WD domain, G-beta repeat)|PF08154(NLE (NUC135) domain)|LOC_Os11g38170.2|AT5G52820.1|notchless protein, putative, expressed|NA|NA|NA
JreChr05G10697	ShellSealScale	5_19093245|0.0564159|5.07E-08|G->T	SYNONYMOUS_CODING	PF13432(Tetratricopeptide repeat)|LOC_Os05g08930.1|AT3G18420.1|chloroplast lumen common family protein, putative, expressed|NA|NA|NA
JreChr05G10698	ShellSealScale	5_19098033|0.0630531|1.11E-07|A->T	INTRON	PF03763(Remorin, C-terminal region)|LOC_Os02g02500.1|AT2G02170.1|remorin family protein, putative, expressed|NA|NA|NA
JreChr05G10698	ShellSealScale	5_19098480|0.0641593|3.93E-07|G->T	INTRON	PF03763(Remorin, C-terminal region)|LOC_Os02g02500.1|AT2G02170.1|remorin family protein, putative, expressed|NA|NA|NA
JreChr05G10698	ShellSealScale	5_19099280|0.0641593|9.14E-08|T->C	INTRON	PF03763(Remorin, C-terminal region)|LOC_Os02g02500.1|AT2G02170.1|remorin family protein, putative, expressed|NA|NA|NA
JreChr05G10698	ShellSealScale	5_19099305|0.0630531|1.34E-07|T->C	INTRON	PF03763(Remorin, C-terminal region)|LOC_Os02g02500.1|AT2G02170.1|remorin family protein, putative, expressed|NA|NA|NA
JreChr05G10698	ShellSealScale	5_19099526|0.0668151|2.49E-07|G->A	INTRON	PF03763(Remorin, C-terminal region)|LOC_Os02g02500.1|AT2G02170.1|remorin family protein, putative, expressed|NA|NA|NA
JreChr05G10698	ShellSealScale	5_19100553|0.0641593|4.94E-08|G->A	INTRON	PF03763(Remorin, C-terminal region)|LOC_Os02g02500.1|AT2G02170.1|remorin family protein, putative, expressed|NA|NA|NA
JreChr05G10698	ShellSealScale	5_19100803|0.0622222|7.78E-08|T->C	INTRON	PF03763(Remorin, C-terminal region)|LOC_Os02g02500.1|AT2G02170.1|remorin family protein, putative, expressed|NA|NA|NA
JreChr05G10698	ShellSealScale	5_19101850|0.0873894|7.84E-07|A->C	INTRON	PF03763(Remorin, C-terminal region)|LOC_Os02g02500.1|AT2G02170.1|remorin family protein, putative, expressed|NA|NA|NA
JreChr05G10698	ShellSealScale	5_19101922|0.0631929|1.63E-07|G->A	INTRON	PF03763(Remorin, C-terminal region)|LOC_Os02g02500.1|AT2G02170.1|remorin family protein, putative, expressed|NA|NA|NA
JreChr05G10698	ShellSealScale	5_19102191|0.0619469|1.09E-07|C->A	INTRON	PF03763(Remorin, C-terminal region)|LOC_Os02g02500.1|AT2G02170.1|remorin family protein, putative, expressed|NA|NA|NA
JreChr05G10698	ShellSealScale	5_19102500|0.0643016|5.24E-08|G->T	INTRON	PF03763(Remorin, C-terminal region)|LOC_Os02g02500.1|AT2G02170.1|remorin family protein, putative, expressed|NA|NA|NA
JreChr05G10698	ShellSealScale	5_19102589|0.0654102|1.01E-07|A->T	INTRON	PF03763(Remorin, C-terminal region)|LOC_Os02g02500.1|AT2G02170.1|remorin family protein, putative, expressed|NA|NA|NA
JreChr05G10698	ShellSealScale	5_19102704|0.0630531|1.39E-07|A->C	INTRON	PF03763(Remorin, C-terminal region)|LOC_Os02g02500.1|AT2G02170.1|remorin family protein, putative, expressed|NA|NA|NA
JreChr05G10698	ShellSealScale	5_19105611|0.0652655|3.58E-07|G->T	INTRON	PF03763(Remorin, C-terminal region)|LOC_Os02g02500.1|AT2G02170.1|remorin family protein, putative, expressed|NA|NA|NA
JreChr05G10699	ShellSealScale	5_19148656|0.0608407|9.11E-08|T->C	INTRON	PF00069(Protein kinase domain)|LOC_Os11g07040.1|AT1G35670.1|CAMK_CAMK_like.43 - CAMK includes calcium/calmodulin depedent protein kinases, expressed|cpk11-2|Increased sensitivity to ABA and salt.|NA|NA
JreChr05G10699	ShellSealScale	5_19149068|0.0630531|1.11E-07|C->T	NON_SYNONYMOUS_CODING	PF00069(Protein kinase domain)|LOC_Os11g07040.1|AT1G35670.1|CAMK_CAMK_like.43 - CAMK includes calcium/calmodulin depedent protein kinases, expressed|cpk11-2|Increased sensitivity to ABA and salt.|NA|NA
JreChr05G10700	ShellSealScale	5_19150376|0.0674779|2.02E-07|C->T	NON_SYNONYMOUS_CODING	NA|LOC_Os04g56160.1|AT2G18960.1|plasma membrane ATPase, putative, expressed|ost2-1D|Impaired stomatal response to ABA. Higher proton extrusion in plants.|NA|NA
JreChr05G10700	ShellSealScale	5_19150431|0.0674779|2.02E-07|G->T	STOP_GAINED	NA|LOC_Os04g56160.1|AT2G18960.1|plasma membrane ATPase, putative, expressed|ost2-1D|Impaired stomatal response to ABA. Higher proton extrusion in plants.|NA|NA
JreChr05G10700	ShellSealScale	5_19151681|0.0674779|2.02E-07|A->G	INTRON	NA|LOC_Os04g56160.1|AT2G18960.1|plasma membrane ATPase, putative, expressed|ost2-1D|Impaired stomatal response to ABA. Higher proton extrusion in plants.|NA|NA
JreChr05G10700	ShellSealScale	5_19151735|0.0685841|2.85E-07|A->C	INTRON	NA|LOC_Os04g56160.1|AT2G18960.1|plasma membrane ATPase, putative, expressed|ost2-1D|Impaired stomatal response to ABA. Higher proton extrusion in plants.|NA|NA
JreChr05G10700	ShellSealScale	5_19152169|0.0676275|1.85E-07|T->C	NON_SYNONYMOUS_CODING	NA|LOC_Os04g56160.1|AT2G18960.1|plasma membrane ATPase, putative, expressed|ost2-1D|Impaired stomatal response to ABA. Higher proton extrusion in plants.|NA|NA
JreChr05G10702	ShellSealScale	5_19176678|0.0630531|1.11E-07|C->T	NON_SYNONYMOUS_CODING	NA|NA|NA|NA|NA|NA|NA
JreChr05G10702	ShellSealScale	5_19176761|0.0663717|9.23E-08|C->T	SYNONYMOUS_CODING	NA|NA|NA|NA|NA|NA|NA
JreChr05G10702	ShellSealScale	5_19176818|0.0641593|1.15E-07|G->T	NON_SYNONYMOUS_CODING	NA|NA|NA|NA|NA|NA|NA
JreChr05G10702	ShellSealScale	5_19176950|0.0630531|1.11E-07|C->T	STOP_GAINED	NA|NA|NA|NA|NA|NA|NA
JreChr05G10702	ShellSealScale	5_19177319|0.0630531|1.11E-07|C->A	NON_SYNONYMOUS_CODING	NA|NA|NA|NA|NA|NA|NA
JreChr05G10702	ShellSealScale	5_19177475|0.0641593|2.12E-07|T->A	NON_SYNONYMOUS_CODING	NA|NA|NA|NA|NA|NA|NA
JreChr05G10702	ShellSealScale	5_19177658|0.0619469|5.06E-07|G->A	INTRON	NA|NA|NA|NA|NA|NA|NA
JreChr05G10702	ShellSealScale	5_19177707|0.0641593|1.22E-07|T->C	INTRON	NA|NA|NA|NA|NA|NA|NA
JreChr05G10702	ShellSealScale	5_19177726|0.0630531|1.11E-07|G->A	INTRON	NA|NA|NA|NA|NA|NA|NA
JreChr05G10702	ShellSealScale	5_19177763|0.0630531|1.11E-07|C->T	INTRON	NA|NA|NA|NA|NA|NA|NA
JreChr05G10702	ShellSealScale	5_19177899|0.0631929|1.06E-07|G->T	INTRON	NA|NA|NA|NA|NA|NA|NA
JreChr05G10702	ShellSealScale	5_19177965|0.0641593|2.71E-07|C->T	INTRON	NA|NA|NA|NA|NA|NA|NA
JreChr05G10702	ShellSealScale	5_19178314|0.0641593|4.72E-07|A->T	INTRON	NA|NA|NA|NA|NA|NA|NA
JreChr05G10703	ShellSealScale	5_19179783|0.0643016|3.96E-07|G->A	NON_SYNONYMOUS_CODING	NA|NA|NA|NA|NA|NA|NA
JreChr05G10703	ShellSealScale	5_19180189|0.0641593|1.15E-07|G->A	STOP_GAINED	NA|NA|NA|NA|NA|NA|NA
JreChr05G10703	ShellSealScale	5_19180201|0.0641593|1.15E-07|C->T	NON_SYNONYMOUS_CODING	NA|NA|NA|NA|NA|NA|NA
JreChr05G10703	ShellSealScale	5_19180214|0.0641593|1.15E-07|G->T	SYNONYMOUS_CODING	NA|NA|NA|NA|NA|NA|NA
JreChr05G10703	ShellSealScale	5_19180230|0.0641593|1.15E-07|C->A	NON_SYNONYMOUS_CODING	NA|NA|NA|NA|NA|NA|NA
JreChr05G10703	ShellSealScale	5_19180299|0.0630531|5.24E-08|C->T	NON_SYNONYMOUS_CODING	NA|NA|NA|NA|NA|NA|NA
JreChr05G10703	ShellSealScale	5_19180350|0.0641593|1.28E-07|T->C	NON_SYNONYMOUS_CODING	NA|NA|NA|NA|NA|NA|NA
JreChr05G10703	ShellSealScale	5_19180430|0.0630531|1.11E-07|G->A	SYNONYMOUS_CODING	NA|NA|NA|NA|NA|NA|NA
JreChr05G10703	ShellSealScale	5_19180472|0.0630531|1.11E-07|G->C	SYNONYMOUS_CODING	NA|NA|NA|NA|NA|NA|NA
JreChr05G10703	ShellSealScale	5_19180501|0.0630531|1.11E-07|G->A	SYNONYMOUS_CODING	NA|NA|NA|NA|NA|NA|NA
JreChr05G10703	ShellSealScale	5_19180599|0.0630531|1.11E-07|T->A	INTRON	NA|NA|NA|NA|NA|NA|NA
JreChr05G10703	ShellSealScale	5_19180887|0.0663717|3.21E-07|G->C	NON_SYNONYMOUS_CODING	NA|NA|NA|NA|NA|NA|NA
JreChr05G10704	ShellSealScale	5_19190313|0.0652655|2.29E-07|G->C	INTRON	PF04893(Yip1 domain)|LOC_Os01g42480.1|AT5G27490.1|Yip1 domain containing protein, expressed|NA|NA|NA
JreChr05G10704	ShellSealScale	5_19190382|0.0630531|1.11E-07|G->A	INTRON	PF04893(Yip1 domain)|LOC_Os01g42480.1|AT5G27490.1|Yip1 domain containing protein, expressed|NA|NA|NA
JreChr05G10704	ShellSealScale	5_19190638|0.0631929|1.01E-07|A->C	INTRON	PF04893(Yip1 domain)|LOC_Os01g42480.1|AT5G27490.1|Yip1 domain containing protein, expressed|NA|NA|NA
JreChr05G10704	ShellSealScale	5_19190639|0.0631929|1.01E-07|A->G	INTRON	PF04893(Yip1 domain)|LOC_Os01g42480.1|AT5G27490.1|Yip1 domain containing protein, expressed|NA|NA|NA
JreChr05G10704	ShellSealScale	5_19191977|0.0641593|1.12E-08|G->A	INTRON	PF04893(Yip1 domain)|LOC_Os01g42480.1|AT5G27490.1|Yip1 domain containing protein, expressed|NA|NA|NA
JreChr05G10704	ShellSealScale	5_19192622|0.0631929|1.01E-07|A->T	INTRON	PF04893(Yip1 domain)|LOC_Os01g42480.1|AT5G27490.1|Yip1 domain containing protein, expressed|NA|NA|NA
JreChr05G10705	ShellSealScale	5_19231897|0.0643016|1.49E-07|C->T	SYNONYMOUS_CODING	PF01535(PPR repeat)|PF12854(PPR repeat)|PF13041(PPR repeat family)|LOC_Os07g44299.1|AT1G06150.1|pentatricopeptide, putative, expressed|NA|NA|NA
JreChr05G10707	ShellSealScale	5_19252311|0.0619469|7.09E-08|G->C	INTRON	PF00141(Peroxidase)|LOC_Os11g02130.1|AT1G14540.1|peroxidase precursor, putative, expressed|NA|NA|NA
JreChr05G10707	ShellSealScale	5_19252685|0.0620843|7.03E-07|A->G	INTRON	PF00141(Peroxidase)|LOC_Os11g02130.1|AT1G14540.1|peroxidase precursor, putative, expressed|NA|NA|NA
JreChr05G10707	ShellSealScale	5_19255174|0.0630531|6.98E-08|C->A	INTRON	PF00141(Peroxidase)|LOC_Os11g02130.1|AT1G14540.1|peroxidase precursor, putative, expressed|NA|NA|NA
JreChr05G10707	ShellSealScale	5_19257705|0.0643016|1.19E-07|T->C	INTRON	PF00141(Peroxidase)|LOC_Os11g02130.1|AT1G14540.1|peroxidase precursor, putative, expressed|NA|NA|NA
JreChr05G10716	ShellSealScale	5_19482619|0.0533333|4.97E-10|G->A	INTRON	PF00789(UBX domain)|PF13899(Thioredoxin-like)|PF14555(UBA-like domain)|LOC_Os04g57520.1|AT1G14570.2|UBX domain-containing protein, putative, expressed|NA|NA|NA
JreChr05G10730	ShellSealScale	5_19892984|0.0519912|3.34E-09|C->T	INTRON	PF00169(PH domain)|PF01412(Putative GTPase activating protein for Arf)|PF12796(Ankyrin repeats (3 copies))|PF16746(BAR domain of APPL family)|LOC_Os02g42134.2|AT1G60860.1|ARF GTPase-activating domain-containing protein, putative, expressed|NA|NA|NA
JreChr05G10743	ShellSealScale	5_20126800|0.0654102|5.39E-08|C->A	INTRON	PF02493(MORN repeat)|LOC_Os09g38330.1|AT1G75010.1|MORN repeat domain containing protein, expressed|CS68687|Contains one to two greatly enlarged chloroplasts per mesophyll cell. Chloroplasts contain dots or short filaments of FtsZ1.|NA|NA
JreChr15G10422	ShellSealScale	15_16576264|0.166284|2.38E-07|G->A	INTRON	PF00171(Aldehyde dehydrogenase family)|LOC_Os11g08300.1|AT1G44170.1|aldehyde dehydrogenase, putative, expressed|NA|NA|NA
JreChr15G10422	ShellSealScale	15_16576264|0.166284|2.38E-07|G->A	INTRON	PF00171(Aldehyde dehydrogenase family)|LOC_Os11g08300.1|AT1G44170.1|aldehyde dehydrogenase, putative, expressed|NA|NA|NA
JreChr15G10422	ShellSealScale	15_16578238|0.0783133|2.93E-07|A->C	INTRON	PF00171(Aldehyde dehydrogenase family)|LOC_Os11g08300.1|AT1G44170.1|aldehyde dehydrogenase, putative, expressed|NA|NA|NA
JreChr15G10422	ShellSealScale	15_16578238|0.0783133|2.93E-07|A->C	INTRON	PF00171(Aldehyde dehydrogenase family)|LOC_Os11g08300.1|AT1G44170.1|aldehyde dehydrogenase, putative, expressed|NA|NA|NA
JreChr08G10205	ShellSurfaceFeature	8_12194481|0.116788|2.77E-09|A->G	INTRON	PF00642(Zinc finger C-x8-C-x5-C-x3-H type (and similar))|PF05158(RNA polymerase Rpc34 subunit)|LOC_Os01g15460.1|AT2G47850.1|zinc finger C-x8-C-x5-C-x3-H type family protein, expressed|NA|NA|NA
JreChr08G10205	ShellSurfaceFeature	8_12194520|0.052439|4.73E-08|G->A	INTRON	PF00642(Zinc finger C-x8-C-x5-C-x3-H type (and similar))|PF05158(RNA polymerase Rpc34 subunit)|LOC_Os01g15460.1|AT2G47850.1|zinc finger C-x8-C-x5-C-x3-H type family protein, expressed|NA|NA|NA
JreChr08G11122	ShellSurfaceFeature	8_25885839|0.0785855|1.82E-07|C->T	SYNONYMOUS_CODING	PF00201(UDP-glucoronosyl and UDP-glucosyl transferase)|LOC_Os01g64540.1|AT2G22590.1|anthocyanidin 3-O-glucosyltransferase, putative, expressed|NA|NA|NA
JreChr10G10278	ShellSurfaceFeature	10_13826925|0.0714286|5.12E-07|G->A	INTRON	PF00069(Protein kinase domain)|PF00560(Leucine Rich Repeat)|PF08263(Leucine rich repeat N-terminal domain)|PF13855(Leucine rich repeat)|LOC_Os11g47030.1|AT3G47570.1|receptor kinase, putative, expressed|NA|NA|NA
JreChr10G10914	ShellSurfaceFeature	10_24447491|0.0696721|5.97E-09|C->A	NON_SYNONYMOUS_CODING	NA|NA|NA|NA|NA|NA|NA
JreChr01G12537	VerticalDiameter	1_43566760|0.0874751|2.04E-08|G->A	INTRON	PF00270(DEAD/DEAH box helicase)|PF00271(Helicase conserved C-terminal domain)|LOC_Os01g10050.2|AT1G55150.1|DEAD-box ATP-dependent RNA helicase, putative, expressed|NA|NA|NA
JreChr01G12537	VerticalDiameter	1_43573214|0.0532095|4.49E-07|A->T	INTRON	PF00270(DEAD/DEAH box helicase)|PF00271(Helicase conserved C-terminal domain)|LOC_Os01g10050.2|AT1G55150.1|DEAD-box ATP-dependent RNA helicase, putative, expressed|NA|NA|NA
JreChr01G12537	VerticalDiameter	1_43582824|0.0715631|8.20E-07|C->A	INTRON	PF00270(DEAD/DEAH box helicase)|PF00271(Helicase conserved C-terminal domain)|LOC_Os01g10050.2|AT1G55150.1|DEAD-box ATP-dependent RNA helicase, putative, expressed|NA|NA|NA
JreChr01G12537	VerticalDiameter	1_43584329|0.0559322|9.22E-07|T->A	INTRON	PF00270(DEAD/DEAH box helicase)|PF00271(Helicase conserved C-terminal domain)|LOC_Os01g10050.2|AT1G55150.1|DEAD-box ATP-dependent RNA helicase, putative, expressed|NA|NA|NA
JreChr01G12537	VerticalDiameter	1_43584336|0.0558376|7.05E-07|A->G	INTRON	PF00270(DEAD/DEAH box helicase)|PF00271(Helicase conserved C-terminal domain)|LOC_Os01g10050.2|AT1G55150.1|DEAD-box ATP-dependent RNA helicase, putative, expressed|NA|NA|NA
JreChr01G12539	VerticalDiameter	1_43590155|0.0507614|2.38E-08|G->A	INTRON	PF00067(Cytochrome P450)|LOC_Os01g10040.1|AT3G13730.1|cytochrome P450, putative, expressed|cyp90d1|One-month-old plants have a reduced apical dominance with multiple, shortened primary inflorescence stems and elongated secondary inflorescence stems.|NA|d2|Resistance to the root-knot nematode Meloidogyne graminicola.
JreChr01G12539	VerticalDiameter	1_43590258|0.05|2.65E-08|A->C	INTRON	PF00067(Cytochrome P450)|LOC_Os01g10040.1|AT3G13730.1|cytochrome P450, putative, expressed|cyp90d1|One-month-old plants have a reduced apical dominance with multiple, shortened primary inflorescence stems and elongated secondary inflorescence stems.|NA|d2|Resistance to the root-knot nematode Meloidogyne graminicola.
JreChr01G12539	VerticalDiameter	1_43590469|0.0532095|4.49E-07|C->T	SYNONYMOUS_CODING	PF00067(Cytochrome P450)|LOC_Os01g10040.1|AT3G13730.1|cytochrome P450, putative, expressed|cyp90d1|One-month-old plants have a reduced apical dominance with multiple, shortened primary inflorescence stems and elongated secondary inflorescence stems.|NA|d2|Resistance to the root-knot nematode Meloidogyne graminicola.
JreChr01G12539	VerticalDiameter	1_43590761|0.0524535|5.00E-07|G->C	INTRON	PF00067(Cytochrome P450)|LOC_Os01g10040.1|AT3G13730.1|cytochrome P450, putative, expressed|cyp90d1|One-month-old plants have a reduced apical dominance with multiple, shortened primary inflorescence stems and elongated secondary inflorescence stems.|NA|d2|Resistance to the root-knot nematode Meloidogyne graminicola.
JreChr01G12539	VerticalDiameter	1_43590788|0.0524535|5.00E-07|A->C	INTRON	PF00067(Cytochrome P450)|LOC_Os01g10040.1|AT3G13730.1|cytochrome P450, putative, expressed|cyp90d1|One-month-old plants have a reduced apical dominance with multiple, shortened primary inflorescence stems and elongated secondary inflorescence stems.|NA|d2|Resistance to the root-knot nematode Meloidogyne graminicola.
JreChr01G12539	VerticalDiameter	1_43591433|0.0532095|4.49E-07|C->A	NON_SYNONYMOUS_CODING	PF00067(Cytochrome P450)|LOC_Os01g10040.1|AT3G13730.1|cytochrome P450, putative, expressed|cyp90d1|One-month-old plants have a reduced apical dominance with multiple, shortened primary inflorescence stems and elongated secondary inflorescence stems.|NA|d2|Resistance to the root-knot nematode Meloidogyne graminicola.
JreChr01G12540	VerticalDiameter	1_43608197|0.0541455|3.07E-07|T->G	INTRON	NA|LOC_Os12g09089.1|AT1G55170.1|protein kinase PKN/PRK1, effector, putative, expressed|NA|NA|NA
JreChr01G12545	VerticalDiameter	1_43627134|0.0642978|2.45E-07|T->C	INTRON	PF00076(RNA recognition motif. (a.k.a. RRM, RBD, or RNP domain))|LOC_Os06g05800.1|AT3G13700.1|RNA recognition motif containing protein, putative, expressed|NA|NA|NA
