# Supplementary material for: A genome variation map provides insights into the genetics of walnut adaptation and agronomic traits
Source: Genome Biol. 2021 Oct 27;22:300. doi: 10.1186/s13059-021-02517-6 (PMC8554829; doi:10.1186/s13059-021-02517-6)
Supplement: Supplementary file 16 — Additional file 16: Table S15. Genomic loci associated with agronomic traits investigated in 2019 in walnut identified by GWAS. [file 13059_2021_2517_MOESM16_ESM.xlsx]

## Sheet: TableS15
Table S15 | Genomic loci associated with agronomic traits investigated in 2019 in walnut identified by GWAS.
(1) based on FastGWAS (2019)
ID	Trait	Chr.	Start	End	Lead SNPid	P value	Overalpped with signature by EMMAX (2019)	Overalpped with signature by FastGWA (2016)
1	Color Of Endopleura	1	9299942	9711783	1_9556487	3.74572e-08		yes
2	Color Of Endopleura	1	19288148	19301193	1_19288153	8.2523e-07		yes
3	Color Of Endopleura	3	8379721	8382482	3_8381727	3.10008e-07
4	Color Of Endopleura	5	610386	1016619	5_1016619	4.22716e-08	yes	yes
5	Color Of Endopleura	5	34503861	34690868	5_34558765	2.03746e-08	yes	yes
6	Color Of Endopleura	8	10183294	11239683	8_10194460	8.73219e-09	yes	yes
7	Color Of Endopleura	9	6492051	8558001	9_7511292	1.8097e-20	yes	yes
8	Color Of Endopleura	16	1606750	1996657	16_1824632	3.23543e-08	yes	yes
9	Different Maturity Of Male And Female Flowers	7	31743972	31794657	7_31776603	4.87304e-11	yes	yes
10	Different Maturity Of Male And Female Flowers	12	24975648	24975772	12_24975661	2.61355e-12	yes	yes
11	Nut Shape	1	44772236	44772929	1_44772236	5.10908e-07		yes
12	Leaflet Shape	1	4861	750285	1_21887	3.52928e-11	yes	yes
13	Leaflet Shape	1	12976136	12979296	1_12976523	3.27575e-09	yes
14	Leaflet Shape	4	36496045	36497176	4_36496045	1.72773e-08		yes
15	Leaflet Shape	12	1363256	1367072	12_1363256	5.99061e-07	yes
16	Number Of Single Fruit	1	3886724	4303069	1_4206735	4.91871e-09	yes	yes
17	Number Of Single Fruit	5	5476513	7753217	5_6938848	4.84129e-09	yes	yes
18	Number Of Single Fruit	7	22342900	22484986	7_22351236	4.15877e-11	yes	yes
19	Parietal Degeneration	3	16612207	18065191	3_16650757	6.524e-08	yes	yes
20	Transverse Diameter	14	17392269	17505587	14_17392269	4.88889e-07	yes
21	Nut Shell Thickness	5	11206102	11800021	5_11555451	1.33555e-08	yes	yes
(2) based on EMMAX (2019)
ID	Trait	Chr.	Start	End	Lead SNPid	P value
1	Color Of Endopleura	1	24175044	24573909	1_24565101	1.25444e-07
2	Color Of Endopleura	1	32650247	34955008	1_33541130	2.78728e-10
3	Color Of Endopleura	1	45199289	45421892	1_45199289	8.72065e-08
4	Color Of Endopleura	3	13550502	14038335	3_13550505	1.04109e-07
5	Color Of Endopleura	5	610454	1017365	5_1016619	3.49732e-08
6	Color Of Endopleura	5	34520805	34604443	5_34558765	1.83188e-07
7	Color Of Endopleura	7	3489857	3644613	7_3528134	8.05661e-08
8	Color Of Endopleura	7	25081856	25863899	7_25823852	1.43736e-07
9	Color Of Endopleura	8	10193697	10195841	8_10194460	3.20477e-08
10	Color Of Endopleura	9	6444002	8619946	9_7511292	1.61891e-19
11	Color Of Endopleura	16	1824632	1972561	16_1971724	1.1385e-07
12	Different Maturity Of Male And Female Flowers	5	11011541	11011924	5_11011541	1.95581e-07
13	Different Maturity Of Male And Female Flowers	7	31681910	31795965	7_31776603	8.73631e-12
14	Different Maturity Of Male And Female Flowers	12	24975648	24975772	12_24975661	6.67613e-13
15	Leaf let Shape	1	4861	717912	1_21887	2.58389e-11
16	Leaf let Shape	1	12976136	12977531	1_12976523	1.75642e-08
17	Leaf let Shape	2	24853869	24855385	2_24853869	3.8139e-07
18	Leaf let Shape	12	1343592	1367081	12_1367072	2.13893e-07
19	Leaf let Shape	12	5920652	6013044	12_5967989	1.82373e-08
20	Leaf let Shape	12	7206296	7545430	12_7517038	6.02907e-08
21	Number Of Single Fruit	1	4092772	4359709	1_4131373	1.62292e-09
22	Number Of Single Fruit	1	6113246	6488808	1_6256234	7.9398e-08
23	Number Of Single Fruit	1	8332662	8509198	1_8495957	4.49202e-08
24	Number Of Single Fruit	1	24225495	24225501	1_24225496	1.06619e-11
25	Number Of Single Fruit	3	18998410	18998410	3_18998430	6.72041e-07
26	Number Of Single Fruit	4	27908168	27908176	4_27908168	7.27215e-11
27	Number Of Single Fruit	5	5476513	5558342	5_5476516	9.387e-09
28	Number Of Single Fruit	5	6938848	7370957	5_6938848	4.59812e-08
29	Number Of Single Fruit	5	10973480	10973815	5_10973503	9.32064e-07
30	Number Of Single Fruit	7	8554	133257	7_50656	5.41556e-08
31	Number Of Single Fruit	7	22345274	22484986	7_22351236	1.19106e-10
32	Nut Shape	13	1992319	2054139	13_2053726	3.83495e-08
33	Nut Shoulder Shape	8	20626960	20735919	8_20635817	4.62595e-07
34	Nut Top Shape	4	35231032	35445130	4_35425826	5.07469e-07
35	Nut Top Shape	13	6508361	6559373	13_6544942	5.809e-07
36	Parietal Degeneration	3	15735188	18259684	3_16645760	4.10832e-10
37	Parietal Degeneration	16	14196735	14196737	16_14196735	3.92616e-07
38	Precocity	15	18453733	19196969	15_28296167	2.0823e-07
39	Transverse Diameter	4	35507338	35534740	4_35534707	1.00958e-08
40	Transverse Diameter	14	17392269	17513845	14_17505587	5.53139e-08
41	Nut Shell Thickness	5	11524404	11889146	5_11759123	3.18658e-08
