# Supplementary material for: A genome variation map provides insights into the genetics of walnut adaptation and agronomic traits
Source: Genome Biol. 2021 Oct 27;22:300. doi: 10.1186/s13059-021-02517-6 (PMC8554829; doi:10.1186/s13059-021-02517-6)
Supplement: Supplementary file 18 — Additional file 18: Table S16. Designed primers for validation of called SNP genotypes. [file 13059_2021_2517_MOESM18_ESM.xlsx]

## Sheet: TableS16
Table S16 | Designed primers for validation of called SNP genotypes.
Frament ID	Chr.	Start	End	Forward primer	Reverse primer
Fragment1	chr5	11591626	11591872	CATGACCCACAAGCCCAAAA	AGAACATATCAAGGCAGCAGG
Fragment2	chr13	27108049	27108547	TGTCTTTCAGCCACACCATC	AAGCCAAGCCAGTCCTTTTG
Fragment3	chr9	7498785	7499926	TCAATGGGACGGGTTTAG	TCTGGCACAATCGGTTTC
Fragment4	chr1	43600935	43601302	TAGAGAGATGTAATCGCAAGAGAGT	CGGGCACACAACTAAACG
Fragment5	chr5	19321223	19322169	TAACAGAGATCACATCTCCCTGGTAC	GATTGAAGATCTATTTGGTCCATTAAAAG
Fragment6	chr13	22042956	22043686	CCCAAACATTTCACCATACTC	CCCATCTCAGGTGTAGTAGCAC
