# Supplementary material for: A genome variation map provides insights into the genetics of walnut adaptation and agronomic traits
Source: Genome Biol. 2021 Oct 27;22:300. doi: 10.1186/s13059-021-02517-6 (PMC8554829; doi:10.1186/s13059-021-02517-6)
Supplement: Supplementary file 19 — Additional file 19: Table S17. Summary of RNAseq data used in this study. [file 13059_2021_2517_MOESM19_ESM.xlsx]

## Sheet: TableS17
Table S17 | Summary of RNAseq data used in this study.
(1) RNAseq data of different time points for endopleura and embryo
ID	Tissue	Days after pollination	SRRid	Bioproject
P35_1	endopleura	35	SRR15651961	PRJNA643637
P35_2	endopleura	35	SRR15651960	PRJNA643637
P35_3	endopleura	35	SRR15651954	PRJNA643637
P63_1	endopleura	63	SRR15651953	PRJNA643637
P63_2	endopleura	63	SRR15651952	PRJNA643637
P63_3	endopleura	63	SRR15651951	PRJNA643637
P91_1	endopleura	91	SRR15651950	PRJNA643637
P91_2	endopleura	91	SRR15651949	PRJNA643637
P91_3	endopleura	91	SRR15651948	PRJNA643637
P119_1	endopleura	119	SRR15651947	PRJNA643637
P119_2	endopleura	119	SRR15651959	PRJNA643637
P119_3	endopleura	119	SRR15651958	PRJNA643637
P147_1	endopleura	147	SRR15651957	PRJNA643637
P147_2	endopleura	147	SRR15651956	PRJNA643637
P147_3	endopleura	147	SRR15651955	PRJNA643637
B63_1	embroyo	63	SRR12131484	PRJNA643637
B63_2	embroyo	63	SRR12131494	PRJNA643637
B63_3	embroyo	63	SRR12131483	PRJNA643637
B77_1	embroyo	77	SRR12131482	PRJNA643637
B77_2	embroyo	77	SRR12131491	PRJNA643637
B77_3	embroyo	77	SRR12131481	PRJNA643637
B91_1	embroyo	91	SRR12131480	PRJNA643637
B91_2	embroyo	91	SRR12131501	PRJNA643637
B91_3	embroyo	91	SRR12131500	PRJNA643637
B105_1	embroyo	105	SRR12131499	PRJNA643637
B105_2	embroyo	105	SRR12131498	PRJNA643637
B105_3	embroyo	105	SRR12131496	PRJNA643637
B119_1	embroyo	119	SRR12131495	PRJNA643637
B119_2	embroyo	119	SRR12131493	PRJNA643637
B119_3	embroyo	119	SRR12131492	PRJNA643637
B133_1	embroyo	133	SRR12131490	PRJNA643637
B133_2	embroyo	133	SRR12131489	PRJNA643637
B133_3	embroyo	133	SRR12131497	PRJNA643637
B147_1	embroyo	147	SRR12131487	PRJNA643637
B147_2	embroyo	147	SRR12131486	PRJNA643637
B147_3	embroyo	147	SRR12131485	PRJNA643637
(2) RNAseq data of 9 different tissues
SampleName	Tissue	SRRid	Bioproject
Zhongmucha-1_pistillate_flower	pistillate flower	SRR15651926	PRJNA721107
Zhongmucha-1_root	root	SRR15651925	PRJNA721107
Zhongmucha-1_stem	stem	SRR15651924	PRJNA721107
Zhongmucha-1_husk	husk	SRR15651923	PRJNA721107
Zhongmucha-1_embryo	embryo	SRR15651922	PRJNA721107
Zhongmucha-1_somatic_embryo	somatic embryo	SRR15651921	PRJNA721107
Zhongmucha-1_catkins	catkins	SRR15651920	PRJNA721107
Zhongmucha-1_young_leaf	young leaf	SRR15651919	PRJNA721107
Zhongmucha-1_vegetative_bud	vegetative bud	SRR15651918	PRJNA721107
